# Supplementary material for: Transgenic ferret models define pulmonary ionocyte diversity and function
Source: Nature. 2023 Sep 20;621(7980):857–67. doi: 10.1038/s41586-023-06549-9 (PMC10533402; doi:10.1038/s41586-023-06549-9)
Supplement: Supplementary file 5 — Gene expression signatures of ferret proximal airway epithelial cell types as determined by droplet-based 3′ scRNA-seq. [file 41586_2023_6549_MOESM5_ESM.xlsx]

## Sheet: Sheet 1
Supplementary Table 1: Gene expression signatures of ferret proximal airway epithelial cell types as determined by droplet-based 3' scRNA-seq.
Supplementary celltype_markers_minFC_0.25 AH
Ionocyte	Basal	Cycling.Basal	Secretory	Goblet	Ciliated	PNEC	Tuft
ASCL3	CRABP2	RRM2	SCGB1D2	CLCA1	CUNH17orf97	CCER2	CA2
ADGRF5	PMEPA1	TUBA1A|TUBA1B	Ifi27	FCGBP	LOC101691177	CHGA	HPGD
DAB2	IGFBP7	AQP3	LOC101672598	GP2	FAM183A	PKIB	RGS1
ATP6V1G3	SPARC	PCLAF	GPRC5A	LYPD2	EFCAB10	SCG3	ALOX5AP
FXYD2	COL18A1	KRT4	PANK4	TFF3	FAM216B	ORM1	HOPX
ATP6V1C2	IGFBP3	SIVA1	TXN	MUC5B	RSPH9	ASCL1	GNAT3
RASD1	CCL2|MCP-1	DUT	MAL2	AGR2	SNTN	CPE	DEFB1
PHLDA1	HSPB1	SERPINE2	LOC101685649	VMO1	CETN2	RARRES2	KCTD12
CLCNKA	LOC123390887	H2AZ1	IFNGR2	HYAL1	DNAH5	CACNA1A	MCUB
FOXI1	CDH6	CENPF	DDX60	MUC5AC	LOC106005313	ORM2	LOC106006842
ATP6V1B1	SERPINE1	MIF	DUOXA2	FXYD3	CFAP126	PCSK2	LOC123393737
ATP6V0D2	TAGLN	DEK	PLEKHS1	S100P	SPA17	NRXN1	SH2D6
RAMP1	TPM1	TOP2A	SULT1C4	DMBT1	DYNLRB2	LOC101693155	RGS13
BSND	FN1	PCNA	B2M	DEPP1	WDR38	MAP1B	FYB1
ATP6V0C	ITGB4	UBE2C		SPDEF	RSPH1	DNER	IRAG2
DMRT2	UPK3BL2	TMPO		GABRP	ROPN1L	SYT1	UPK3B
ATP6V0A4	LAMB3	HMGB2		PROM1	SPATA18	MGST2	BMX
NCOA7	CDKN2A	PTMA		FOS	MORN5	SPP1	PTPRC
TMEM265	CALD1	SMC2		RETNLB	CCDC146	IGFBP5	GM2A
PPP1R1A	MDM2	DCK		Gsta4	CAPSL	CTNNBL1	SDC2
MUC20	CDH13	MKI67		SLURP1	DNAI3	SCN9A	AP1S2
RSL24D1	NEDD9	DNPH1		TCIM	DNAH7	TUBB2B	ALOX5
TFCP2L1	F3	SPC24		SFTPD	UBXN10	ESM1	PIK3CG
ATP1B1	NUAK1	TYMS		PGLYRP1	ODF3B	KIF1A	CHN2
CHCHD10	TGFBI	TPX2		CREB3L1	SYNE1	SLC26A9	ATP2A3
CFTR	ECM1	TUBB		STARD10	CFAP44	SCG5	TCEAL4
SPHKAP	CCND2	DHFR		ELAPOR1	CRIP1	PCLO	GNG13
GNLY	GADD45A	KIF11		SCGB3A2	HOATZ	DTNA	PLCB4
ESRRG	NBL1	HSPD1		PIGR	CCDC74B	MDK	CITED4
RCAN2	GPC1	H1-5		LOC123391667	HYDIN	TSPAN13	SKAP2
CST6	LAMA4	MCM3		CST3	1	RAMP2	GFI1B
DGKI	FADS3	RNASEH2C		ABCC5	AK7	KRT18	INPP5B
KIF5C	BLOC1S2	SNRPD1		TGM2	BBOF1	SMPD3	TRPM5
SLC12A2	ITGB6	ANP32B		LRRC26	LRRIQ1	DNAJC12	PCP4L1
SRGAP1	CTNNB1	DTYMK		ZFP36	DNAH6	ANXA4	SLITRK6
NCALD	CDKN1A	NPM3		KLF4	DYDC2	ID2	SPIB
RARRES1	LAMA3	TKT		LGI1	DNAI7	LOC123388183	GPAM
COG1	PTHLH	LOC123392643		MED24	AK9	ATP8A1	SPTSSB
LOC101691890	JAG1	C1QBP		TXNIP	CFAP298	HES6	CLDN10
ATP6V1A	TNFRSF12A	CENPE		GALNT7	RFK	CAPN8	MIA
LRRFIP1	HTRA1	CLSPN		CYP1B1	DYNLT2B	AOX1	PRXL2A
RNF152	WNT5B	ORC6		MUC13	MNS1	BPIFB2	SOX9
INSR	RAI14	NCL		TFF2	CD59	ZACN	AVIL
EEPD1	TGFB1	FDPS		WFDC2	SPAG6	NSG2	MTPN
CRIM1	MAFB	LMNB1		ANKHD1	CTXN1	FAM177A1	CTNNAL1
TMEM61	LOC106003631	HELLS			DNAH11	PRELID3A	NTRK2
ITPR2	BACH1	LOC101687406			DNAH12	GPX3	PLAC8
CYSTM1	GPC4	IMPDH2			DNAI4	STK32A	NT5DC1
ATP6V1H	ANXA8	HMMR			RSPH4A	SLCO3A1	LTF
ATP6V1E1	BMP2	MCM4			PDE6H	SIRT2	SPTLC2
ZBTB20	BIRC3	RPL4			MYCBP	Ctsj	EPS8
SLC43A2	CDC42EP3	ANLN			DNAH10	ARFGEF3	BASP1
ATP6V0B	MYH9	RRM1			FOXJ1	LOC101681516	LY96
ATP1A1	AGRN	KIF20B			MAPK15	IFI6	HIPK2
PYGL	LAMB1	MCM7			CUNH19orf71	ELAVL4	NRGN
ALDH3A2	ABCA1	NUSAP1			CP	LCORL	GCNT3
KIF2A	PPIC	ASPM			LOC106005124	PCSK1	PLCL2
COX1	GADD45B	RPSA			GSTA2	NCAM1	LOC101687034
SOX4	ITGA2	TK1			DPCD	PLA2G16	CLDN3
PDE1C	ACTN1	PGAM1			SPEF2	FOXA2	EHF
CKB	SRGN	FBL			DYNC2H1	LOC106004862	POU2F3
KCNMA1	SMAD7	RPLP1			CFAP210	SV2B	TANC2
TSPAN8	PHLDA3	DNMT1			ECT2L	BEX1	CUNH11orf53
C1QTNF5	LAMC2	RANBP1			CDKL4	INSM1	PLA2G4A
KCNQ1	MARCKS	BIRC5			ENKUR	SCG2	STK4
BCL2	HSD17B11	SNRPF			CUNH4orf48	PEG10	BTG1
unassigned-gene-2	CUX1	SMC3			DYNLL1	RAPGEF4	PIK3R5
TESC	NFKBIA	HSP90AB1			RIBC1	PRKRA	COL11A2
ID3	B4GALT1	RAN			DNAH9	RAB3C	VIPR1
CUNH11orf16	EHD1	NCAPG			CFAP53	JTB	HCK
MPC1	ITGB1	AHCY			DNALI1	QDPR	HMX3
WLS	KLF7	YBX3			GLIPR1	QPCT	CORO2B
SOD1	CLTB	NUCKS1			FAM166B	PROX1	NIPA2
BTG2	CD151	AURKB			FBXO15	ACOT7	EIF1B
ZDHHC9	DST	CDCA3			CCDC39	CLPS	PTGS1
FYTTD1	ANXA2	RPS23			EFHC1	HRK	CACYBP
NEDD4L	TPM4	USP1			CUNH9orf116	CCPG1	GNG12
KCNK1	PAWR	BCAT1			CFAP43	IGFBP2	ADGRG7
ADIRF	THBD	CBX5			TRAF3IP1	NBEA	PLIN3
KIT	NPNT	TUFM			NME9	PSAP	PLLP
CXCL6	FAT1	SMC4			LOC106006004	ADORA2B	CMIP
TMEM47	FHL2	MRPL51			LOC101677064	EXTL3	LYN
GAS6	MYL9	DDX39A			ADGB	SCN3A	LOC101687331
CNN3	COL4A1	RPS3			DNAAF11	REEP3	SLC25A51
NEO1	S100A2	MYBL2			LRCOL1	MLNR	GPRC5B
PPA1	CAV1	LOC106006904			ERICH3	NUDT4	SMPX
SPTBN2	CLDN1	H2AZ2			CUNH22orf23	PCSK1N	B3GALT2
P2RY14	COL17A1	PHGDH			CSPP1	RUNX1T1	CILK1
CLDN4	TIGAR	PA2G4			TPPP3	GRM5	PTPN6
NR4A1	ZFP36L1	BLVRB			CFAP206	LOC101669993	TMEM54
PATZ1	PARM1	NPM1			TSGA10	DOK6	LOC101689915
unassigned-gene-4	TES	RPA1			SAXO2	LOC123393317	VAV1
NAMPT	KRT16|KRT17	EEF1G			NPHP1	SNAP25	PJA2
PHLDA2	FSCN1	MAD2L1			CAPS	DPP4	CTTNBP2
CTSB	PLSCR3	HMGN2			SPAG17	CCDC28B	TSC22D3
LIMCH1	HSPG2	ASF1B			LRGUK	TMEM158	HOXA5
HSD11B2	PLXDC2	UHRF1			RIBC2	HEBP2	IL17RB
SCNN1G	FXYD5	EMP1			CCDC153	SRPK1	SRI
KLF2	APP	CCNA2			CFAP299	ABHD12	RAB17
GPR183	CLU	5			IQCA1	CELF3	SH2D7
ENOSF1	WNT10A	RPS8			LRRC71	USP13	RABGAP1L
DRGX	CAPG	GINS2			STMND1	CENPV	GRK6
FNBP1	PTGS2	NME1			PYY	SOX2	FRYL
LOC101693169	FSTL3	RPS16			CFAP52	NEU1	LOC101675925
unassigned-gene-10	ITM2C	SNX5			CEP126	NOVA1	SLC4A7
PGAP6	CDKN2B	RPS25			ODAD2	SOX13	LOC123392406
CLNK	PAPPA	HNRNPAB			IFT46	CA4	LYZ
ACSS1	MALT1	NUF2			RPGRIP1L	TPH1	SNX18
ADRB2	SFN	RFC4			CDHR4	DCLK1	LOC101686310
PMPCB	LAMC1	S100A9			CCDC160	KCNMB2	NCK2
ATP6AP1	CFH	NQO1			NEK10	GABARAPL2	COBL
IMPA2	ADAMTS5	CENPW			DNAJA4	KCNJ2	AMPD3
ND2	BPGM	HNRNPA3			CFAP77	XBP1	PIM3
CTSD	CD40	LYAR			Fsip2l	KCNIP3	HOXA3
FAM104A	SESN3	RPS15			EFCAB11	RTL5	IL1R1
TAGLN2	TXNDC17	CENPH			FAM229B	REV3L	LOC101671922
CD74	FLNB	ATAD2			LOC123392596	TCF4	SULT1B1
ATP6V1F	PALLD	PRC1			LRTOMT	PLEKHA3	LOC123389210
IQGAP2	FRMD6	MCM6			DYNC2I1	BEX4	ODC1
STX8	CD99	RPLP2			IQCG	SMIM28	TAMALIN
ADM		RPL7A			RFX3	ADCYAP1	ZDHHC21
LOC101677760		RPL35			DTHD1	DHRS7	CARMIL1
GPX4		CCNB2			DNAAF1	CUNH15orf61	ITPRID1
GAPDH		CCNB1			RGS22	GKAP1	ZFHX3
LOC123392595		TMEM229A			CFAP161	SYP	CWC27
ND5		SPC25			SPACA9	MGAT4C	GNAQ
LOC101683191		MND1			RFX2	TERF2IP	PLCG2
DSTN		RPL13			MAK	TOX	PAQR8
WASHC3		GINS1			ODAD4	CACNA2D1	ABRACL
ATP6V1D		GTSE1			PRKAR1A	FNDC3A	LOC106003943
MAFF		ENO1			CUNH20orf85	RGS5	ABCB9
PPARGC1A		RPS5			CCP110	JMJD1C	GNG2
LOC101690736		SKA2			PPIL6	TPBG	CCDC183
FAM25A		BUD23			FHAD1	RORA	CYTH3
HEPACAM2		SYNCRIP			HSPH1	BEX3	LTC4S
KLF6		MZT2B			HIPK1	CLSTN3	CHD9
NDUFB2		SQOR			LZTFL1	GPSM2	CSK
TNFRSF21		PSMA7			CFAP74	LZTS3	IL13RA1
UTP23		DCTPP1			CFAP36	NPTN	ACVR1B
ND4		DLGAP5			SPATA6	NOL4	RIOK3
ITPRID2		CUNH16orf74			CUNH9orf24	UBE2B	ARPC1B
SLC5A3		CKS2			PIFO	GNG10	RGCC
GPRC6A		ECT2			SLC1A1	BAZ2B	RUNX1
HES1		PPIA			CFAP276	ABR	MGAM2
HSPB8		ALYREF			LRRC23	LYSMD2	EPCAM
GSAP		NASP			CCDC13	SLC22A17	ARPC5
COX7A1		RPL12			SPATA17	ATRX	STK39
HMBS		ARL6IP6			TAX1BP1	SYT11	GAL3ST2
VSTM4		RPL22			DNAAF6	AK5	STK38
PLPP3		ATAD5			CUNH6orf118	GRID2IP	EEA1
TSHZ1		EIF5A			CCDC81	KRT8	LPCAT2
SELENOP		RPL21			IFT88	KIF5B	PLSCR1
BSPRY		4			AKAP9	FGF14	RHOU
ADGRG1		SRSF2			ZBBX	CAMTA1	GNAI2
ZNF750		KIF23			CFAP54	RAVER2	RASGRF2
ND4L		RACGAP1			MED31	SYNGR3	VMP1
LOC106005783		RPL18A			RPGR	RIMS2	EGLN1
CRIP2		H2AW			POLR2I	KRT10	BCL2L14
TMEM9B		HNRNPD			HSPB11	ANO3	SMC6
GSTM3		RPL7			Ankrd26	CYBA	SPRED1
SMOC2		RFC2			IFT57	CNOT6L	FLT3LG
FZD7		RPL36A			ARMC3	STMN3	IER2
MAGEE2		RSL1D1			MEIG1	CELF2	MSRA
HMOX1		APRT			TEKT1	TEX33	CTSS
LOC101679257		CMC2			FAM161A	GRIA3	CAMK2D
RRAGD		LOC101678877			CFAP221	RETREG1	SRPK2
OXTR		PPIH			CCDC181	SGK1	RASGEF1B
RALBP1		ID1			PIH1D2	FGFR1	HTR3E
ANK3		HSD17B2			RIIAD1	ROCK1	SIAH1
GALNT1		HNRNPM			TEX9	CHRND	VPS35L
IFNGR1		RPS6			EFHC2	NPDC1	YWHAZ
DNLZ		PABPC1			LRRC10B	SCGB1C1	ARMH4
SPATS2L		RPL28			APPL2	SEL1L3	SIPA1L2
PALM2AKAP2		FUS			IFT122	SYN2	ANXA6
GSTM4		NDUFV1			AHSA1	SOGA3	MTSS1
SCNN1A		CKS1B			TTC34	TP53I11	PDGFA
KAZN		ESCO2			CALM1	THAP4	H3F3A
ZSCAN22		MTHFD1			VWA3A	SPIRE1	EGLN3
DARS1		NDC80			SAMD15	SLC35F3	SLC22A4
APMAP		DSCC1			CCDC66	CAT	CH25H
DDT		TCP1			LOC123391664	CPLX1	SGMS1
SERPINA3		EEF1B2			RABL2B	LOC106007066	ADGRG5
SLC26A2		CHAF1A			TUBB4B	PABIR2	ZC3H15
GAS2L1		UCHL3			TEX26	BBS9	TMEM59
SEMA4B		RPS17			PKIG	SH3RF1	ST6GAL1
BNIP3		NHP2			LRRC18	CACNA1C	TC2N
CPEB4		MCM5			CFAP45	MROH6	USF1
ASGR1		SSRP1			CFAP141	ENAH	PHETA1
ABCC4		TOMM40			TMEM89	MBOAT2	MRPS14
STAT3		SMC1A			CCDC40	TPSAB1	ANKRD12
RNF130		RPLP0			GON7	PAPSS2	VSIG10
LOC106004832		INCENP			ZMYND10	GNA14	EOLA2
SFTPB		DKC1			TTLL10	OGFR	LOC101685541
CGNL1		PCBP2			KIF27	RAB6A	HERPUD1
PIK3CA		SERBP1			NSUN7	SCOC	LAMTOR1
UPB1		RPS18			FLACC1	CAMK2N2	INPP4B
unassigned-gene-11		TOMM5			LOC106004992	BACE1	RREB1
CD8B		FAM111B			CYP4B1	TSHZ2	ATF2
LOC123390405		PBK			ERICH2	FRMD4A	HNRNPA2B1
LTB		CAVIN3			FANK1	CERS6	RNF13
VPS13D		RPS15A			NUBP2	FRY	USP24
TBC1D8		RPL27A			LOC123387746	ETV5	CCDC102A
NAPEPLD		CD109			CCDC65	PTPRN2	SUCLG2
RHBDD1		CDC20			ALDH3B1	SNX10	CHRAC1
		PPP1CC			MAPK10	PXDC1	DGUOK
		SRSF7			TTC21A	UPF3A	USPL1
		LOC101680163			DRC3	KCNH6	FRAT2
		MRPL36			CFAP57	FMC1	SERTAD3
		LOC106006622			UBXN11	FZD3	CEBPD
		ERH			ANKRD66	KCNB1	GSTA4
		PSMA5			DCDC1	CHD7	CUNH6orf141
		RPL22L1			AKAP14	PAM	PAK2
		SRM			CEP162	SERPINB11	CHD2
		CDK1			STK33	OGT	SRRM2
		EPB41L2			CUNH5orf49	TOP2B	RNPC3
		RPL8			DRC7	ARF5	LOC101680350
		NOP56			KCNRG	LYRM4	TLE4
		RHNO1			TAF1B	CDKN2AIPNL	UBC
		EEF1D			CAPS2	ACSL6	SEMA7A
		DBF4			DPY30	NOL3	APOPT1
		RPL3			AGBL2	ADCY1	SPCS2
		MCM10			CFAP70	NETO1	NWD2
		BUB1B			CATIP	NGF	LGR4
		EBPL			CFAP97D2	RAP1GAP2	PTPRJ
		ANP32E			LOC101678988	TTC19	TERF1
		UQCRC1			SPAG1	GALNT18	CCNG1
		OIP5			IFTAP	CGA	NISCH
		NCAPG2			DCST2	LOC101678477	DNAJC3
		RPL6			LOC123391751	SEPTIN6
		MIS18A			DAW1	LOC123386996
		CDCA8			AGBL3	MGAT4A
		UBE2T			ARHGAP18	SCN5A
		SLC25A6			RRAD	LDLRAD4
		HIBCH			TOGARAM1	MCTP2
		6			CLBA1	BMP3
		RBBP7			CFAP46	THOC3
		S100A10			IQUB	CFD
		KIF15			IQCD	CERS4
		RWDD1			LAYN	RSPRY1
		KIF4A			CCDC78	HCN4
		CDCA7			SMKR1	LOC106003364
		RPS29			RHPN1	WDR44
		PSMG1			CABCOCO1	TMEM59L
		BRCA2			CYB5D1	ETV1
		ARHGAP11A			DYNLT4	SLC18A1
		BARD1			CCDC180	PRSS23
		MRTO4			SPATA33	EPB41L5
		PHB2			CCDC83	ZDHHC14
		HAT1			MAP1A	RNF103
		FERMT1			CCDC30	HOXB2
		ELAVL1			PRDX6	SELENBP1
		FKBP4			DYNLT1	VWA5B2
		U2AF1			ATXN1	NAV1
		TIMM50			TCHP	RAB3B
		RBMX			G6PC3	SPRING1
		1			DNAI1	DRD2
		NOP58			NAT10	2
		PSMD1			CFAP251	LPGAT1
		NACA			KHDRBS3	DUSP6
		RPL10A			CFAP20	KCNK12
		IER3			EFCAB1	SLC35D3
		NXT1			IRAK1BP1	EPB41L4B
		RPL23			ROPN1	STMN2
		RPL32			ZDHHC11	POLR3K
		IFRD2			DEUP1	SLC6A5
		FEN1			LOC123393985	NELL2
		SGO1			PCNX4	LOC123391755
		GMNN			TTC29	BPHL
		CDT1			CIBAR2	ADSS2
		EXOSC4			MDM1	CALCB
		FAM83D			CUNH2orf50
		KNL1			Ankrd26
		MPHOSPH6			IFT22
		CENPK			CUNH2orf73
		CHEK1			TTC26
		RPL29			KIF21A
		WDHD1			ODAD1
		DCPS			DZIP1L
		EXOSC5			WFDC3
		FKBP11			FAM81B
		LOC101672378			DNAAF4
		RPS21			ZCCHC12
		MCM2			SPAG16
					KRT85
					MAB21L4
					GPD1L
					NAA38
					LRRC46
					EMB
					TSPYL1
					HSP90AA1
					ODAD3
					CCDC162|CCDC162P|CUNH6orf183
					SMPD2
					CFAP69
					PPP1R32
					ZDHHC1
					CEP72
					DCTN3
					AK8
					KIAA2012
					LOC101675901
					IFT74
					RAC2
					DNAH3
					CERKL
					IDS
					TSPAN19
					SLC44A4
					PLIN2
					ZNF205
					RAMAC
					IFT80
					Cetn4
					MIA2
					LOC123389049
					SERPINB1
					TMEM232
					IFT81
					ARL13B
					ARL2BP
					CLIP1
					P2RX4
					LOC101676471
					NUDC
					LHB
					PLCH1
					OXCT1
					ZNF385A
					HSPA4L
					GRAMD2A
					ANKRD65
					TMC5
					COPG2
					ULK2
					ASGR2
					CNTRL
					SLC4A8
					TNP2
					DYNC2I2
					TCTE1
					DNAH2
					PRRG4
					CFAP65
					CCDC150
					DNAJB13
					ENO4
					OSCP1
					LCA5
					CFAP61
					CDHR3
					CUNH4orf47
					STRBP
					SPICE1
					CFAP100
					CLUAP1
					CFAP95
					CCDC170
					LRRC56
					Ankrd26
					DZANK1
					1700034E13Rik
					TOGARAM2
					CEP290
					GOLGB1
					WDR35
					CCDC24
					PACRG
					RP1
					ALPL
					IFT43
					CFAP47
					MOB1A
					6
					PLTP
					DNAH1
					GALK2
					WDR90
					RSPH10B
					EHBP1L1
					EPHX2
					FRMPD2
					TMEM231
					FAM166C
					IFT172
					CCDC113
					CCDC17|GPBP1L1
					GLB1L
					CCDC175
					FBXO36
					ARMH1
					UBE2U
					MORN3
					TM9SF2
					FSIP1
					VWA3B
					WDPCP
					SPPL2B
					PLP2
					HIPK3
					XRRA1
					DIXDC1
					TMCO3
					CHCHD5
					FKBP15
					CCDC88C
					GAS8
					MORN2
					HINT2
					ENPP4
					DNAL1
					CEP83
					MOK
					LOC106006059
					TUSC2
					LCA5L
					TTC6
					SPATA6L
					TCTN1
					WDR47
					CUNH10orf67
					CDS1
					RS1
					TEKT2
					LOC123387767
					DNAI2
					MDH1B
					LOC106005220
					DCDC2B
					IQCE
					NEB
					EFHB
					SANBR
					DHX16
					TMEM216
					ODF2L
					STK11IP
					CCDC103
					UNC119B
					KIAA0319
					LOC101670239
					ZPLD1
					GAS2L2
					ZMAT3
					ANKRD45
					FBXW9
					B3GNT4
					RBKS
					CUNH8orf89
					LYRM2
					DNAL4
					JHY
					PROSER3
					IFT27
					NKAP
					CCDC138
					CEP164
					TMEM154
					NIN
					LYPLA2
					3
					TMEM67
					Gm29133
					SPATA24
					WDR49
					DNAJC15
					DENND2D
					APOBEC4
					T2
					RNF32
					PLXNB2
					CFAP58
					CENPS
					DLEC1
					CRACDL
					AZI2
					CDKL2
					NDUFB9
					PRDX4
					ZFAND2A
					FAM214A
					ANXA1
					CBY1
					LOC106006407
					TBC1D22B
					NFE2L1
					CCDC187
					IFT140
					ODF2
					TTLL5
					LOC123392233
					POC5
					EFCAB6
					ENKD1
					NCS1
					DNAAF5
					PPP4R4
					EIF4G3
					TEKT3
					ZMYND12
