# Supplementary material for: Transgenic ferret models define pulmonary ionocyte diversity and function
Source: Nature. 2023 Sep 20;621(7980):857–67. doi: 10.1038/s41586-023-06549-9 (PMC10533402; doi:10.1038/s41586-023-06549-9)
Supplement: Supplementary file 6 — Cell type differentially expressed ion and water channel genes between FOXI1-KO and WT airway epithelia. Statistical analysis for Supplementary Table 2. P values are two-sided likelihood-ratio tests from the MAST v.1.22.0 package for single-cell differential expression analysis. [file 41586_2023_6549_MOESM6_ESM.xlsx]

## Sheet: Ion channel change
Supplementary Table 2: Cell type differentially expressed ion and water channel genes between FOXI1-KO to WT airway epithelia.
Upregulated Ion channels						Downregulated ion channels
Gene	Cell	Log2.Fold.Change	p.value	FDR		Gene	Cell	Log2.Fold.Change	p.value	FDR
AQP5	PNEC	0.653069	5.78e-07	5.93e-05		CACNA1A	PNEC	-1.19267	2.1e-09	4.02e-07
AQP3	PNEC	0.651076	1.04e-10	2.65e-08		SCN9A	PNEC	-1.0262	1.21e-12	4.66e-10
ABCC5	PNEC	0.637106	4.27e-07	4.58e-05		SLC26A9	PNEC	-1.01724	3.96e-09	7.15e-07
ABCC5	Goblet	0.554804	3.21e-19	3.49e-16		ATP8A1	PNEC	-0.71553	1.17e-07	1.5e-05
AQP4	Goblet	0.543951	1.22e-13	5.79e-11		ZACN	PNEC	-0.713291	0.000280329	0.011007
ABCC5	Secretory	0.54295	1.16e-14	6.4e-12		ATP6V0B	PNEC	-0.652391	6.53e-07	6.64e-05
ABCC5	Basal	0.526728	2.34e-22	3.63e-19		SLCO3A1	PNEC	-0.619969	3.09e-06	0.000257772
AQP3	Basal	0.49326	1.29e-27	3.59e-24		ATP1B1	PNEC	-0.534018	9.49e-06	0.000682384
AQP4	PNEC	0.405733	1.36e-06	0.00012756		SLC22A2	PNEC	-0.497427	1.45e-06	0.00013436
AQP4	Ciliated	0.401176	1.29e-16	9.14e-14		KCNJ2	PNEC	-0.450215	3.99e-05	0.00231578
SLC25A6	PNEC	0.37042	0.00130233	0.0364652		SLC22A2	Ciliated	-0.445957	8.62e-34	3.95e-30
SLCO4C1	Goblet	0.365599	7.69e-05	0.00392797		SLC22A17	PNEC	-0.399301	1.73e-06	0.000155735
ATP5F1A	PNEC	0.362051	0.000284679	0.0111279		ATP6V0C	PNEC	-0.397722	8.67e-05	0.00433815
SLC12A2	Goblet	0.361713	0.000692248	0.0224082		KCNMA1	PNEC	-0.360984	2.54e-07	2.9e-05
AQP4	Secretory	0.360092	3.98e-08	5.76e-06		SLC25A4	PNEC	-0.358301	3.98e-05	0.00230996
AQP3	Goblet	0.359682	3.73e-13	1.61e-10		SLC25A36	PNEC	-0.35644	0.00162484	0.0431254
SLC25A10	PNEC	0.353185	2.9e-07	3.26e-05		SLC35F3	PNEC	-0.345029	0.000925974	0.0280372
AQP5	Basal	0.347659	1.11e-06	0.000106175		SLC25A33	PNEC	-0.318337	5.66e-08	7.88e-06
SLC25A5	PNEC	0.340832	2.3e-06	0.000199657		KCNH6	PNEC	-0.314514	4.76e-06	0.000375643
SLC31A1	PNEC	0.315615	3.8e-05	0.0022207		SLC16A3	PNEC	-0.298782	0.00136357	0.037775
SLCO4C1	PNEC	0.30617	5.72e-05	0.00310707		ATP6V0E1	PNEC	-0.287373	2.05e-05	0.00133366
ATP6V1F	Ciliated	0.281032	1.91e-05	0.00124859		HCN4	PNEC	-0.285463	0.000142795	0.00647668
AQP5	Secretory	0.27675	3.08e-06	0.000256837		SLC18A1	PNEC	-0.278074	5.86e-05	0.00316311
SLC12A2	Secretory	0.269251	1.19e-07	1.51e-05		ATP12A	Ciliated	-0.250096	1.26e-20	1.56e-17
SLC44A4	PNEC	0.254824	4.59e-05	0.00259922		GRIA3	PNEC	-0.245023	0.000692955	0.022413
SLC39A8	PNEC	0.25135	3.89e-05	0.00226598		KCNH5	PNEC	-0.245	2.39e-06	0.000206208
SLC44A4	Goblet	0.246598	1.46e-09	2.91e-07		ATP5ME	Secretory	-0.241583	1.52e-05	0.00102545
AQP4	Basal	0.242534	1.21e-05	0.000843092		TRPA1	PNEC	-0.24089	0.000151632	0.00679464
AQP3	Ciliated	0.237089	3.55e-06	0.000290857		ABCA1	Basal	-0.236539	2.9e-25	6.24e-22
SLC31A2	Goblet	0.230584	1.78e-07	2.13e-05		ATP5ME	Basal	-0.227809	4.35e-16	2.89e-13
SLC12A2	Basal	0.229701	2.29e-05	0.00146295		SLC22A2	Basal	-0.225198	1.51e-16	1.06e-13
AQP5	Goblet	0.22753	1.1e-06	0.000105566		ANKH	PNEC	-0.223059	0.00051683	0.0179046
SLC25A5	Basal	0.206891	1.41e-05	0.000962817		TRPC1	PNEC	-0.221627	0.000400887	0.0146578
MPC2	Ciliated	0.198691	0.00179752	0.0462003		KCNK12	PNEC	-0.214062	6.28e-05	0.00335046
ATP6V0E1	Ciliated	0.195478	0.000903704	0.0275259		SCN5A	PNEC	-0.212831	0.000827889	0.0257794
SLCO4C1	Secretory	0.185506	0.00024414	0.00988962		KCNK1	PNEC	-0.207801	0.000875859	0.0268643
SLC44A4	Ciliated	0.170377	8.8e-08	1.16e-05		SLC46A2	PNEC	-0.202215	0.000175929	0.00767066
AQP3	Secretory	0.168228	1.91e-09	3.73e-07		GABRP	Goblet	-0.191513	2.1e-07	2.46e-05
SLC4A5	Ciliated	0.165233	0.00170336	0.0444786		ATP5ME	Ciliated	-0.175097	0.001965	0.0494695
GJB2	PNEC	0.162175	0.00163634	0.0433087		SLC34A2	Secretory	-0.157985	2.77e-17	2.18e-14
ATP13A3	Goblet	0.159348	0.00182871	0.0468745		CHRNB1	PNEC	-0.156937	0.000384157	0.0141812
ANO1	Goblet	0.157774	7.54e-05	0.00387277		SLC36A4	PNEC	-0.155424	0.00152531	0.0411653
SCNN1A	Ciliated	0.157563	0.000175922	0.00767066		ATP2B4	PNEC	-0.152594	0.00049949	0.0174473
MPC2	Goblet	0.157073	1.19e-06	0.000112831		ATP10B	PNEC	-0.151695	0.000843555	0.0261083
SLC25A3	PNEC	0.145637	0.00122171	0.0347385		P2RX7	Ciliated	-0.142595	0.000737554	0.0235213
ATP5PF	Ciliated	0.143427	0.00138149	0.0381597		ATP5PD	Ciliated	-0.135538	6.77e-06	0.000509918
SLC44A1	Goblet	0.134338	0.00151147	0.0408761		GABRP	Secretory	-0.124361	4.63e-10	1.02e-07
SLC6A6	Goblet	0.134201	0.0014449	0.0394407		FXYD3	Secretory	-0.116927	0.00147321	0.0400357
SLC5A5	Goblet	0.133856	3e-05	0.00182891		ATP7B	Ciliated	-0.108569	0.000278927	0.0109625
ATP1B3	Goblet	0.128774	0.000223305	0.00923764		ATP5PD.2	Secretory	-0.101866	1.21e-09	2.47e-07
SCNN1A	Basal	0.128112	1.87e-05	0.00122586		ATP12A	Basal	-0.0988463	7.2e-08	9.76e-06
MPC2	Basal	0.125514	5.22e-05	0.00289798		SLC38A2	Basal	-0.0944731	0.000139309	0.00634672
SLC6A6	Basal	0.11114	9.35e-07	9.12e-05		CFTR	Basal	-0.0926459	2.35e-13	1.05e-10
SLC25A3	Basal	0.110921	1.04e-10	2.66e-08		ATP5PD.2	Basal	-0.0920119	1.29e-12	4.95e-10
UCP2	Basal	0.108019	4.33e-07	4.63e-05		SLC22A2	Goblet	-0.0917976	5.36e-06	0.000414798
SLC31A2	Secretory	0.10572	5.97e-05	0.00322004		ATP5PD.2	Goblet	-0.0893625	1.17e-05	0.000817455
SLC29A1	Basal	0.104095	2.17e-12	7.92e-10		ATP5PD.2	Ciliated	-0.084601	0.000630981	0.0208707
FXYD3	Ciliated	0.103482	0.000281215	0.0110312		P2RX4	Secretory	-0.0802543	0.000216088	0.00900893
AQP5	Ciliated	0.100738	0.00106798	0.0314302		ABCG1	Basal	-0.0772028	3.3e-07	3.64e-05
SLC5A5	Secretory	0.0947758	2.44e-06	0.000210511		ATP1B1	Secretory	-0.0706289	9.88e-06	0.000705639
SLCO4C1	Basal	0.0911078	0.00108711	0.0318511		CACNA1A	Ciliated	-0.0701131	0.00108157	0.0317692
ATP11B	Secretory	0.0909961	0.000197238	0.00835641		SLC25A44	PNEC	-0.0677185	0.000188618	0.00808325
ATP5F1E	Ciliated	0.0900969	1.24e-05	0.000862611		SLC16A12	Basal	-0.0672796	6.96e-12	2.29e-09
ATP10A	Secretory	0.0887002	3.2e-05	0.00192351		SLC38A10	Tuft	-0.065257	0.000198725	0.0084049
FXYD3	Basal	0.0871711	1.21e-06	0.000114534		CFTR	Secretory	-0.0644354	6.73e-10	1.43e-07
SLC2A1	Basal	0.0854756	0.000958454	0.0288217		SLC35G6	Goblet	-0.0620491	0.000610922	0.020392
ATP2B1	Basal	0.0826629	0.00130803	0.0365999		SLC39A6	Basal	-0.0614424	1.23e-07	1.56e-05
SLC34A2	Goblet	0.0823801	2.27e-06	0.000197809		SLC25A29	Goblet	-0.0601691	0.00145592	0.0396798
SLC35F5	Basal	0.0787957	0.000528345	0.0181797		ITPR2	Basal	-0.0596207	0.00111928	0.0325729
SLC9A1	Goblet	0.0785439	0.000352355	0.0132179		ABCA1	Goblet	-0.0519244	0.00162825	0.0431973
SLC35A1	Basal	0.0729589	2.46e-06	0.000211591		ATP1B1	Goblet	-0.0467957	2.7e-05	0.00167455
SLC25A1	Basal	0.0703826	0.0011536	0.0333661		ATP9B	Basal	-0.0461796	0.00131311	0.0367085
MPC2	Secretory	0.0670924	0.000371202	0.0137859		ATP1A1	Cycling Basal	-0.0457179	0.000874082	0.026841
ABCC4	Goblet	0.066643	0.00168438	0.0441228		SLC25A37	Ciliated	-0.0426925	0.00012984	0.0060167
SLC39A8	Basal	0.0664727	1.26e-05	0.000873914		ATP5MF	Basal	-0.0422144	1.38e-05	0.00094546
ATP5F1A	Basal	0.0647328	6.35e-05	0.00338171		TRPV2	Basal	-0.0401064	0.00179302	0.046104
ANO1	Basal	0.0638482	0.00185818	0.0474122		SLC24A5	Ciliated	-0.0401019	0.000157754	0.00701015
ATP10B	Goblet	0.0618437	0.000150182	0.00674444		KCNJ2	Basal	-0.0385857	0.00172105	0.0448355
ABCA12	Secretory	0.0599593	8.93e-05	0.00444613		SLC25A3	Secretory	-0.0341018	3.16e-05	0.00190556
GJB2	Basal	0.0586789	6.68e-07	6.74e-05		SLC24A3	Basal	-0.0323706	5.41e-07	5.62e-05
SLC5A3	Basal	0.0572315	0.000190567	0.00814533		CACNA1H	Basal	-0.030092	5.59e-05	0.0030544
SLC26A9	Goblet	0.0570614	0.00124491	0.0352107		SLC35G6	Basal	-0.0284853	0.00151108	0.0408761
MFSD4A	Basal	0.0543724	2.37e-06	0.000204752		KCNF1	PNEC	-0.028279	0.000318211	0.0121827
ASIC1	Secretory	0.0535373	0.00122381	0.0347661		ATP6V1C2	Secretory	-0.0271932	0.00115842	0.0334661
GRIN2A	Goblet	0.0488265	0.000537984	0.0184301		ATP12A	Goblet	-0.0254415	2.65e-10	6.08e-08
SLC25A6	Basal	0.0481559	1.2e-05	0.000837585		SLC25A5	Secretory	-0.0244993	0.0014163	0.0389198
SLC35G1	Goblet	0.0475831	6.03e-05	0.00324613		ATP12A	Secretory	-0.024261	4.65e-12	1.59e-09
SFXN1	Secretory	0.0450134	0.000477301	0.0168206		SLC41A2	Secretory	-0.022576	1.34e-05	0.000923552
GRIN2A	Basal	0.0449361	0.000271066	0.0107152		TMEM165	Ciliated	-0.0217938	0.000529814	0.0182163
SLC9B2	Goblet	0.0400052	0.000449454	0.0160746		KCNJ2	Secretory	-0.0206506	0.0014149	0.0388899
ABCA12	Basal	0.0387017	0.000805417	0.0252011		ATP1B3	Secretory	-0.0182832	4.11e-05	0.00237405
SLCO4A1	Goblet	0.0383629	0.000488717	0.0171344		SLC26A4	Secretory	-0.0175556	5.81e-08	8.06e-06
ABCD3	Basal	0.0373014	0.00155233	0.041733		ATP6V0E1	Basal	-0.00799081	0.000316411	0.0121214
ATP5F1C	Basal	0.032359	0.0014992	0.0406159		TRPM6	Basal	-0.00635098	0.00166607	0.043801
MFSD2A	Basal	0.0311039	1.55e-05	0.00104348		SLC25A38	Cycling Basal	-0.00480466	0.000301002	0.0116547
ABCB8	Goblet	0.0254207	0.000223251	0.00923764		ABCA1	Ciliated	-0.00373441	6.41e-05	0.00340268
SLCO4A1	Basal	0.0245383	0.00071819	0.02305		SLC44A1	Basal	-0.00296572	3.7e-07	4.06e-05
ATP5F1C	Goblet	0.0228271	0.00177324	0.0457777
SLC9A4	Secretory	0.0223546	0.00161495	0.0429463
ABCC3	Basal	0.0213131	0.00155358	0.0417485
SLC2A13	Cycling Basal	0.0196948	7.64e-05	0.00390925
SLC8B1	Basal	0.0179275	0.000268901	0.0106473
SCNN1B	Secretory	0.0161432	3.26e-06	0.000270719
SLC16A3	Basal	0.011885	0.000229721	0.00944898
SLC6A9	Basal	0.0114611	0.000252068	0.0101435
ATP8A1	Basal	0.0102699	0.000519754	0.017959
SLC25A32	Basal	0.00995771	0.00129854	0.0363854
CLCN6	Goblet	0.00747969	0.00146265	0.0398368
ATP6V1G3	Goblet	0.00726598	1.48e-06	0.00013743
ATP2A3	Secretory	0.00641223	0.00100211	0.029842
SLC5A10	Goblet	0.0063477	0.00195997	0.0493731
ATP1B3	Basal	0.00389137	4.41e-05	0.00251918
ATP6V1G1	Basal	0.00367488	0.00110111	0.032166
SLCO2A1	Basal	0.00240979	0.0011834	0.033921

## Sheet: Ion channel count
Supplementary Table 2: Differential ion and water channels count
		Upregulated ion channel	Frequency			Downregulated ion channel	Frequency
	1	ABCA12	2		1	ABCA1	3
	2	ABCB8	1		2	ABCG1	1
	3	ABCC3	1		3	ANKH	1
	4	ABCC4	1		4	ATP10B	1
	5	ABCC5	4		5	ATP12A	4
	6	ABCD3	1		6	ATP1A1	1
	7	ANO1	2		7	ATP1B1	3
	8	AQP3	5		8	ATP1B3	1
	9	AQP4	5		9	ATP2B4	1
	10	AQP5	5		10	ATP5ME	3
	11	ASIC1	1		11	ATP5MF	1
	12	ATP10A	1		12	ATP5PD	1
	13	ATP10B	1		13	ATP5PD.2	4
	14	ATP11B	1		14	ATP6V0B	1
	15	ATP13A3	1		15	ATP6V0C	1
	16	ATP1B3	2		16	ATP6V0E1	2
	17	ATP2A3	1		17	ATP6V1C2	1
	18	ATP2B1	1		18	ATP7B	1
	19	ATP5F1A	2		19	ATP8A1	1
	20	ATP5F1C	2		20	ATP9B	1
	21	ATP5F1E	1		21	CACNA1A	2
	22	ATP5PF	1		22	CACNA1H	1
	23	ATP6V0E1	1		23	CFTR	2
	24	ATP6V1F	1		24	CHRNB1	1
	25	ATP6V1G1	1		25	FXYD3	1
	26	ATP6V1G3	1		26	GABRP	2
	27	ATP8A1	1		27	GRIA3	1
	28	CLCN6	1		28	HCN4	1
	29	FXYD3	2		29	ITPR2	1
	30	GJB2	2		30	KCNF1	1
	31	GRIN2A	2		31	KCNH5	1
	32	MFSD2A	1		32	KCNH6	1
	33	MFSD4A	1		33	KCNJ2	3
	34	MPC2	4		34	KCNK1	1
	35	SCNN1A	2		35	KCNK12	1
	36	SCNN1B	1		36	KCNMA1	1
	37	SFXN1	1		37	P2RX4	1
	38	SLC12A2	3		38	P2RX7	1
	39	SLC16A3	1		39	SCN5A	1
	40	SLC25A1	1		40	SCN9A	1
	41	SLC25A10	1		41	SLC16A12	1
	42	SLC25A3	2		42	SLC16A3	1
	43	SLC25A32	1		43	SLC18A1	1
	44	SLC25A5	2		44	SLC22A17	1
	45	SLC25A6	2		45	SLC22A2	4
	46	SLC26A9	1		46	SLC24A3	1
	47	SLC29A1	1		47	SLC24A5	1
	48	SLC2A1	1		48	SLC25A29	1
	49	SLC2A13	1		49	SLC25A3	1
	50	SLC31A1	1		50	SLC25A33	1
	51	SLC31A2	2		51	SLC25A36	1
	52	SLC34A2	1		52	SLC25A37	1
	53	SLC35A1	1		53	SLC25A38	1
	54	SLC35F5	1		54	SLC25A4	1
	55	SLC35G1	1		55	SLC25A44	1
	56	SLC39A8	2		56	SLC25A5	1
	57	SLC44A1	1		57	SLC26A4	1
	58	SLC44A4	3		58	SLC26A9	1
	59	SLC4A5	1		59	SLC34A2	1
	60	SLC5A10	1		60	SLC35F3	1
	61	SLC5A3	1		61	SLC35G6	2
	62	SLC5A5	2		62	SLC36A4	1
	63	SLC6A6	2		63	SLC38A10	1
	64	SLC6A9	1		64	SLC38A2	1
	65	SLC8B1	1		65	SLC39A6	1
	66	SLC9A1	1		66	SLC41A2	1
	67	SLC9A4	1		67	SLC44A1	1
	68	SLC9B2	1		68	SLC46A2	1
	69	SLCO2A1	1		69	SLCO3A1	1
	70	SLCO4A1	2		70	TMEM165	1
	71	SLCO4C1	4		71	TRPA1	1
	72	UCP2	1		72	TRPC1	1
					73	TRPM6	1
					74	TRPV2	1
					75	ZACN	1
