# Supplementary material for: Transgenic ferret models define pulmonary ionocyte diversity and function
Source: Nature. 2023 Sep 20;621(7980):857–67. doi: 10.1038/s41586-023-06549-9 (PMC10533402; doi:10.1038/s41586-023-06549-9)
Supplement: Supplementary file 7 — Differentially expressed marker genes for Type A, Type B and Type C ionocytes. [file 41586_2023_6549_MOESM7_ESM.xlsx]

## Sheet: subtype gene maker
Supplementary Table 3: Differentially expressed marker genes for Type-A, Type-B and Type-C ionocytes.
Type_A	Type_B	Type_C
PPP1R1A	CXCL6	S100P
RSL24D1	CD74	LYPD2
CAPS	HLA-DQA1	Saa3
SOD1	DEFB1	LOC101676319
CTSV	ANXA3	VMO1
SLC12A2	S100A4	PTN
IGFBP2	ID3	WFDC2
GNAS	BATF	CXCL17
RNF152	KIF2A	PROM1
DMRT2	ORM1	LOC101675078
CUNH11orf16	CXCL16	PLAC8
UPB1	ANXA5	FCGBP
BTG1	LTB	UPK1B
ABCC5	IFNGR1	PLEKHS1
INSR	CD47	SULT1C4
STK17A	TNFRSF12A	AGR2
CRIM1	PARD6B	FAM107B
ATP7B	KRT7	LOC106005313
ND5	HLA-A	Gsta4
unassigned-gene-10	DTX2	HMGN3
ITPR2	CLU	GLRX
KCNK1	CLDN4	ID1
LDOC1	MMP7	GPRC5A
RRAGD	LDHB	CCN2
COX1	JPT1	FXYD3
KITLG	RAP2B	RND3
LOC123388618	TMEM265	CEACAM1
ND1	TUBB	ARHGDIB
TMEM47	C1QTNF5	AQP4
CHCHD10	LOC101680223	HS3ST1
H1-0	ADRB2	SPATA18
TFF3	KLF6	EZR
ND2	GADD45B	LOC101673760
CLCNKA	LOC101687034	ATOX1
CSPG5	SPINT1	PDZK1IP1
SNTB1	ADGRF1	A2ml1
BSND	FAM3D	CLCA1
PRR15	CCL20	MUC1
ADGRF5	KAZN	GALNT12
TSHZ1	ZC3H12A	TGM2
ND4	PMEPA1	SLC44A4
CUNH16orf87	DHRS3	PRDX5
TMEM121	RHOC	LOC101677064
CYTB	TSPAN8	TST
CALM2	TMSB10	FMO2
PPIA	KLK1	KLF5
MCRIP2	NME1	DBI
CKAP2	SOX9	MSLN
CNN3	ERICH2	AQP5
SCNN1A	GMNN	S100A6
BCAM	TMPRSS2	LMO4
PHLDA1	CCND1	ANXA2
SORT1	PSME2	CYP4B1
SMOC2	UTP23	LOC101679224
ENOSF1	HLA-DQB2	HYAL1
DNAJC12	CTSB	NEK10
RAP1GAP	PPA1	VSIG2
NEO1	MDM2	CAST
BTG2	RRAD	HSPB1
SPHKAP	BIK	DCXR
SMU1	ELF3	LMO7
ADIRF	IGFBP5	AQP3
ACAT1	SELENOH	ABLIM1
TLE1	LGALS3BP	MUC13
LILRB3	DUSP2	HOPX
CIRBP	CLDN3	S100G
PTPRF	PHLDA3	NEBL
ALDH3A2	PFKP	IER3
PDE1C	SLC20A1	PDP1
VAV3	SCG5	EPAS1
HIGD1A	CD70	LOC101681178
PIK3R3	LOC123386996	SLC31A1
HK1	ANXA11	SAT1
ATP11B	PPP1R14B	MGST1
CUNH17orf80	DUSP5	TMEM238
FYB2	IER5	MT1B
ANXA4	CLIC1	GSTA2
DGKA	SHISA5	GP2
HNRNPUL2	LOC101693690	SOX2
STK39	TNFRSF21	GCLM
SH3GLB2	LRRFIP1	RUNX1
PLCG2	ABRACL	SFTPD
KCNMA1	CADM1	CYP2F1
MPC1	SERPINA3	ELOVL5
ATP6V0A4	TAX1BP3	SERPINE2
SCNN1B	HLA-DR1B	OSBPL3
MRPS6	TNIP1	CES1
DRGX	GADD45G	ST8SIA4
RCAN2	CFL1	TMC5
NAPEPLD	ATP13A5	EDIL3
DAB2	MARCKSL1	TXNIP
GALNT1	CD99	PIGR
DGKD	SLC31A2	CDC14A
STAP1	HLA-DMB	CUNH17orf97
ATP6V1C2	SLC38A3	FTH1
STIM1	ANKRD9	LOC101672598
GAS2L1	RUNX2	KLF4
CHCHD3	RHOV	TGFBR2
LOC123387318	OSTC	ERRFI1
TESC	PEAK1	CIB1
PLCL1	POLR2H	ANKHD1
VPS35	ORM2	MUC16
LOC101693436	KCNK5	SMIM4
TACC2	BCL2L1	PRDM1
OGDH	LOC101694508	FOXQ1
SLC7A5	PKIA	ABHD3
SRGAP1	TUBA1C	FAM3B
COBLL1	HLA-DMA	ACTN4
SF3B1	TRAF4	TP53INP1
D2HGDH	SMCO1	LOC106006842
ENC1	MAP3K13	PBX1
ATP8	BHLHE40	CFB
PKN1	NTN1	SLC34A2
HSP90AA1	PVR	GNAQ
STK32C	EIF2S1	CYP3A5
FGFR1OP2	GCNT1	EFCAB10
ING1	CCDC28B	ADSS2
HAGH	FBXO32	FOSB
BAIAP2L1	ELOF1	FAM174B
AFG3L2	PRMT1	NT5DC2
YARS1	MYC	NCCRP1
KYAT1	IKBKE	RDH10
LIMCH1	NEDD8	FOXA1
IDH2	CALML3	LGALS3
OSBPL1A	COMMD3	SLURP1
SRXN1	CA12	PDLIM1
TPRN	ATP6V1F	MED24
NA	SPATA13	CUNH16orf74
NA	C1S	SLC5A8
NA	RASSF5	ALDH1A1
NA	SQSTM1	NFIA
NA	HSP90B1	GPX1
NA	ZFAND5	TEAD1
NA	SELENOW	LOC101685649
NA	CA9	BLVRB
NA	TNFSF10	DUSP1
NA	ACHE	LOC101691177
NA	CNN2	GABRP
NA	MXRA7	Gstt1
NA	NFKBIE	CST3
NA	ATP6AP2	RESF1
NA	RELB	NFKBIZ
NA	H3F3A	FAM183A
NA	TMED9	SNX3
NA	NFKB2	SOX21
NA	PTMA	DSG2
NA	PIK3IP1	LOC101672021
NA	ADAM28	LURAP1L
NA	METTL21C	DMBT1
NA	PSMB10	PRSS36
NA	RETREG1	ACSL1
NA	RHCG	SERP1
NA	POPDC3	SHANK2
NA	PDIA6	KIF21A
NA	SPON2	EMP3
NA	SNAPC3	FAM216B
NA	PLAAT3	DAPP1
NA	EFNA4	ALAS1
NA	TNNT3	SQOR
NA	PPP2CA	SPRY2
NA	HCAR2	RPS29
NA	LOC106005546	CD59
NA	FRY	CFH
NA	STXBP6	LYZ
NA	CXCL10	CYP1B1
NA	NA	PCDH7
NA	NA	DYNLL1
NA	NA	KRT13
NA	NA	KRT4
NA	NA	CFI
NA	NA	NR2F2
NA	NA	ITM2A
NA	NA	RSPH9
NA	NA	CDADC1
NA	NA	DMXL2
NA	NA	S100A10
NA	NA	RBP4
NA	NA	PTGES
NA	NA	LOC123389961
NA	NA	TCIM
NA	NA	MRPL33
NA	NA	DBNDD2
NA	NA	SERPINB1
NA	NA	RNF149
NA	NA	MYH14
NA	NA	GCHFR
NA	NA	HPGD
NA	NA	CD9
NA	NA	ANKRD37
NA	NA	LOC123393256
NA	NA	ARID5B
NA	NA	PPP3CA
NA	NA	RAB11A
NA	NA	AREG
NA	NA	PTP4A1
NA	NA	GSR
NA	NA	AHR
NA	NA	IFNGR2
NA	NA	SULT1E1
NA	NA	ADORA2B
NA	NA	SLC6A6
NA	NA	PTPRZ1
NA	NA	WWTR1
NA	NA	PRDX6
NA	NA	ATP10D
NA	NA	NUDT4
NA	NA	CP
NA	NA	SPA17
NA	NA	DEPP1
NA	NA	RPS27
NA	NA	SCGB3A2
NA	NA	SH2D4A
NA	NA	CFAP53
NA	NA	LOC106003810
NA	NA	MYO1D
NA	NA	GNG5
NA	NA	MBOAT1
NA	NA	MAGT1
NA	NA	EREG
NA	NA	FAU
NA	NA	CEBPD
NA	NA	NT5C3A
NA	NA	SLC30A4
NA	NA	ELAPOR1
NA	NA	CAMP
NA	NA	NUCB2
NA	NA	MARCKS
NA	NA	MORN5
NA	NA	SERF2
NA	NA	NUCKS1
NA	NA	SLC35D2
NA	NA	ACSM1
NA	NA	C2
NA	NA	UBXN10
NA	NA	SNTN
NA	NA	LOC123391553
NA	NA	GRN
NA	NA	RFK
NA	NA	CTSS
NA	NA	TNFRSF11A
NA	NA	ZBTB18
NA	NA	GLRX5
NA	NA	SLITRK6
NA	NA	H2AC18
NA	NA	TSPAN19
NA	NA	F3
NA	NA	TRIM16
NA	NA	SORBS2
NA	NA	MSRB3
NA	NA	RBMS3
NA	NA	MUC4
NA	NA	RPL23
NA	NA	CCN1
NA	NA	WDR38
NA	NA	FFAR4
NA	NA	DSG3
NA	NA	B4GALT5
NA	NA	IL33
NA	NA	HCLS1
NA	NA	ECRG4
NA	NA	DNAH5
NA	NA	CFAP126
NA	NA	PLXDC2
NA	NA	RPS19
NA	NA	DNAH7
NA	NA	IGF1R
NA	NA	SCGB1D2
NA	NA	SLC15A2
NA	NA	PTGS2
NA	NA	SYTL2
NA	NA	ACADSB
NA	NA	EMP2
NA	NA	RPS21
NA	NA	ROPN1L
NA	NA	HYDIN
NA	NA	CCND3
NA	NA	MYO5C
NA	NA	IGF2R
NA	NA	DNAI3
NA	NA	PTS
NA	NA	CETN2
NA	NA	CCDC74B
NA	NA	MFSD13A
NA	NA	LGI1
NA	NA	CCND2
NA	NA	DYDC2
NA	NA	SIDT1
NA	NA	SLCO4C1
NA	NA	CDKL4
NA	NA	CDKN2B
NA	NA	CCDC146
NA	NA	ITGB6
NA	NA	PRDX4
NA	NA	ALDH3B1
NA	NA	SYNE1
NA	NA	CDKN2AIP
NA	NA	ERICH3
NA	NA	OXR1
NA	NA	AK7
NA	NA	ALDH2
NA	NA	EVA1C
NA	NA	PDE6H
NA	NA	MLF1
NA	NA	TNP2
NA	NA	ALCAM
NA	NA	PTGFRN
NA	NA	HDAC9
NA	NA	ASPH
NA	NA	RASSF9
NA	NA	IKZF2
NA	NA	RSPH1
NA	NA	DNAH10
NA	NA	TMPRSS11A
NA	NA	MPZL2
NA	NA	EMB
NA	NA	SCAMP2
NA	NA	COL4A5
NA	NA	OLFM4
NA	NA	ACER2
NA	NA	SPAG6
NA	NA	ADD3
NA	NA	AK9
NA	NA	MBNL1
NA	NA	MNS1
NA	NA	SERPINB5
NA	NA	DNAH11
NA	NA	ELL2
NA	NA	RPS15
NA	NA	SAA4
NA	NA	RPS18
NA	NA	DYNLRB2
NA	NA	IFNE
NA	NA	CKMT1A
NA	NA	CUNH9orf116
NA	NA	CAPSL
NA	NA	VCL
NA	NA	TPT1
NA	NA	SLC25A24
NA	NA	LRRIQ1
NA	NA	TENT5A
NA	NA	MT1B
NA	NA	SLC35A1
NA	NA	HSPH1
NA	NA	RPS26
NA	NA	BCL6
NA	NA	CAPN13
NA	NA	HOATZ
NA	NA	FOXC1
NA	NA	PCYT1A
NA	NA	RPL38
NA	NA	SCGB2A2
NA	NA	MIA2
NA	NA	IL13RA1
NA	NA	CLIC4
NA	NA	RPS11
NA	NA	MISP3
NA	NA	RPL4
NA	NA	LOC123389273
NA	NA	TMEM154
NA	NA	NOTCH2
NA	NA	GLT1D1
NA	NA	TMCO3
NA	NA	FCHSD2
NA	NA	CDC14B
NA	NA	RPLP1
NA	NA	FAM229B
NA	NA	EFEMP1
NA	NA	SLC45A3
NA	NA	PPP4R4
NA	NA	YBX2
NA	NA	B4GALT4
NA	NA	ANAPC11
NA	NA	ANXA10
NA	NA	SULT1C2
NA	NA	DYNLT1
NA	NA	SCEL
NA	NA	RPL26
NA	NA	ANO10
NA	NA	LPAR3
NA	NA	LOC101674231
NA	NA	GCC2
NA	NA	FOXJ1
NA	NA	DYNLT2B
NA	NA	TTC36
NA	NA	ABCA1
NA	NA	CMTM6
NA	NA	DIAPH1
NA	NA	RNASE4
NA	NA	S100A9
NA	NA	NEDD9
NA	NA	STOM
NA	NA	CCDC88C
NA	NA	SBSPON
NA	NA	SYT16
NA	NA	ZDHHC20
NA	NA	CHP1
NA	NA	RSPH4A
NA	NA	DNAI7
NA	NA	TMEM37
NA	NA	DNAH9
NA	NA	CALM1
NA	NA	P2RX4
NA	NA	CTXN1
NA	NA	STEAP1
NA	NA	RPL21
NA	NA	GPATCH1
NA	NA	CLCA2
NA	NA	AP1S3
NA	NA	IQCA1
NA	NA	STON2
NA	NA	LAMA3
NA	NA	DNAH6
NA	NA	EFCAB11
NA	NA	CHURC1
NA	NA	DMXL1
NA	NA	GLIPR1
NA	NA	DNALI1
NA	NA	CAMK2D
NA	NA	SEC14L4
NA	NA	SVIL
NA	NA	BCL10
NA	NA	PDE8B
NA	NA	LRRC26
NA	NA	RETNLB
NA	NA	LOC101679132
NA	NA	SSR4
NA	NA	DNAAF11
NA	NA	CUNH20orf85
NA	NA	SPDEF
NA	NA	EBPL
NA	NA	CRYL1
NA	NA	FAM166B
NA	NA	RPS17
NA	NA	SLC16A11
NA	NA	CLTA
NA	NA	SLC2A13
NA	NA	HRCT1
NA	NA	MAP3K8
NA	NA	LRTOMT
NA	NA	KCNE3
NA	NA	LOC123391667
NA	NA	RFX2
NA	NA	POF1B
NA	NA	PPARG
NA	NA	IQCG
NA	NA	GALNT6
NA	NA	KRT23
NA	NA	LOC101686723
NA	NA	ECT2L
NA	NA	DUOXA2
NA	NA	CCDC39
NA	NA	GALNT5
NA	NA	TMEM107
NA	NA	DNAAF1
NA	NA	ITGA6
NA	NA	SLC46A3
NA	NA	MAPK15
NA	NA	PPP1R13L
NA	NA	TNNC1
NA	NA	STYK1
NA	NA	CFAP44
NA	NA	SPEF2
NA	NA	ERLIN1
NA	NA	LOC106006004
NA	NA	F2RL2
NA	NA	LOC106005124
NA	NA	CREM
NA	NA	GNAI1
NA	NA	LOC101674734
NA	NA	IFT57
NA	NA	DSC2
NA	NA	LOC123388183
NA	NA	NBL1
NA	NA	CEP162
NA	NA	TAB2
NA	NA	IFT46
NA	NA	SLC9A3R2
NA	NA	LY75
NA	NA	JAKMIP2
NA	NA	PIK3CB
NA	NA	CPNE2
NA	NA	LOC123393985
NA	NA	LRRC71
NA	NA	SGCB
NA	NA	USP54
NA	NA	TTC26
NA	NA	DCBLD1
NA	NA	EPHB6
NA	NA	BCL9L
NA	NA	DNAI4
NA	NA	CUNH15orf48
NA	NA	ODAD2
NA	NA	EHBP1
NA	NA	FHAD1
NA	NA	CFAP299
NA	NA	RIBC2
NA	NA	SPATA17
NA	NA	STK33
NA	NA	CLIC3
NA	NA	LOC101670931
