# Supplementary material for: Transgenic ferret models define pulmonary ionocyte diversity and function
Source: Nature. 2023 Sep 20;621(7980):857–67. doi: 10.1038/s41586-023-06549-9 (PMC10533402; doi:10.1038/s41586-023-06549-9)
Supplement: Supplementary file 8 — Ingenuity Pathway Analysis (IPA) of differentially expressed genes in Type A ionocytes for associated disease and function and canonical pathways. Statistical test used for IPA was right-tailed Fisher’s exact test. [file 41586_2023_6549_MOESM8_ESM.xls]

## Sheet: TypeA iono Disease & Functions
Supplementary Table 4: Ingenuity Pathway Analysis (IPA) of differentially expressed genes in Type-A ionocyte for associated disease and function pathways.
© 2000-2022 QIAGEN. All rights reserved.
Categories	Diseases or Functions Annotation	p-value	Predicted Activation State	Activation z-score	Molecules	# Molecules		-log(p-value)
Nucleic Acid Metabolism,Small Molecule Biochemistry	Metabolism of purine nucleotide	5.41e-08			ACAT1,ACLY,ACOT7,ATP1B1,ATP5F1A,ATP5F1B,ATP5F1D,ATP5MC1,ATP5MF,ATP5MG,ATP5PB,ATP5PF,ATP5PO,BAD,DLST,HPRT1,IDH3A,IDH3B,MDH1,MFN1,NADK2,NUDT12,NUDT13,OGDH,PANK1,SOAT1	26		7.2668
Metabolic Disease,Organismal Injury and Abnormalities	Mitochondrial disorder	4.65e-07			ACADVL,ACOX1,AIFM1,ATP5F1A,ATP5F1D,ATP5PO,CAT,CHCHD10,CHCHD2,COQ9,DLAT,ETFB,ETFDH,FARS2,FDXR,FOXRED1,MACROD1,MPC1,MRPS25,MRPS34,MT-ATP6,MT-CO1,MT-CO2,MT-CO3,MT-CYB,MT-ND1,MT-ND2,MT-ND3,MT-ND4,MT-ND4L,MT-ND5,MT-ND6,NAXE,NDUFA11,NDUFA13,NDUFS2,NDUFS7,NDUFV1,NFU1,PDHB,PMPCB,SDHA,SDHC,SLC25A11,SLC25A4,TIMM21,TIMM22,TIMM50	48		6.33255
Nucleic Acid Metabolism	Metabolism of nucleic acid component or derivative	2.28e-06	Increased	3.364	ACAT1,ACLY,ACO2,ACOT7,ACSF2,ADM,ADORA2A,ALDH6A1,ALDOA,ANGPT2,ANXA4,ATP1B1,ATP5F1A,ATP5F1B,ATP5F1D,ATP5MC1,ATP5MF,ATP5MG,ATP5PB,ATP5PF,ATP5PO,BAD,CAT,CFTR,COMT,CSGALNACT1,DHODH,DLST,DTYMK,ENO1,FDPS,GCDH,GNAS,HPRT1,HSPD1,IDH2,IDH3A,IDH3B,INSR,MACROD1,MDH1,MFN1,MT-ATP6,MT-CO2,MT-CO3,MTHFR,NADK2,NAMPT,NUDT12,NUDT13,OGDH,PANK1,PAPSS1,PINK1,PMM1,POLR1H,PTGER3,SLC25A5,SLC26A2,SLC29A1,SLC9A3R1,SNX1,SOAT1…	69		5.64207
Nucleic Acid Metabolism,Small Molecule Biochemistry	Metabolism of nucleotide	3.49e-06	Increased	3.355	ACAT1,ACLY,ACO2,ACOT7,ADM,ADORA2A,ALDOA,ANGPT2,ANXA4,ATP1B1,ATP5F1A,ATP5F1B,ATP5F1D,ATP5MC1,ATP5MF,ATP5MG,ATP5PB,ATP5PF,ATP5PO,BAD,CAT,CFTR,CSGALNACT1,DHODH,DLST,DTYMK,ENO1,FDPS,GNAS,HPRT1,HSPD1,IDH2,IDH3A,IDH3B,INSR,MDH1,MFN1,MT-ATP6,MT-CO2,MT-CO3,MTHFR,NADK2,NAMPT,NUDT12,NUDT13,OGDH,PANK1,PAPSS1,PINK1,PMM1,PTGER3,SLC25A5,SLC26A2,SLC9A3R1,SNX1,SOAT1,SOD1,SPHK2,STIM1,TYMS,UPB1,WDR5	62		5.45717
Cell Morphology,Reproductive System Development and Function	Whole-cell conductance of oocytes	2.39e-05		1.999	CFTR,SCNN1A,SCNN1B,SCNN1G	4		4.6216
Cell Signaling,Post-Translational Modification,Protein Synthesis	Assembly of Respiratory chain complex I	2.45e-05			FOXRED1,MT-ND1,MT-ND2,MT-ND4,MT-ND5,MT-ND6,NDUFA11,NDUFA13,NDUFA5,NDUFB2,NDUFB5,NDUFC1,NDUFS2,NDUFS7,TIMM21	15		4.61083
Cancer,Hereditary Disorder,Neurological Disease,Organismal Injury and Abnormalities	Familial brain tumor	3.73e-05			ADM,GABBR1,LIMK1,MLH1,MTOR,NEK11,PKD1,PTEN,SLC29A1,TRPV1	10		4.42829
Hereditary Disorder,Neurological Disease,Organismal Injury and Abnormalities	Familial encephalopathy	4.86e-05			ABHD16A,ACAT1,ACO2,ACTN1,ADM,ADORA2A,AIFM1,ALDH6A1,ALG13,ANGPT2,AP5B1,ARL13B,ARV1,ATP1A1,ATP1B1,ATP2A3,ATP5F1A,ATP5F1B,ATP5F1D,ATP5IF1,ATP5MF,ATP5MG,ATP5MJ,ATP5PB,ATP5PF,ATP5PO,ATP7B,ATXN2,BCAP31,BEX4,CA5B,CACNA2D2,CDKN1C,CEP290,CHCHD10,CHCHD2,COPB1,COQ9,CPT2,CRAT,CRIM1,CRYAB,CYFIP2,DEAF1,DHCR24,DHCR7,DHDDS,DLAT,EMX2,ETFB,FAM50A,FARS2,FDXR,FGD1,FKBP4,FOXRED1,FUZ,GABBR1,GBA2,GHITM,GNB5,GPR107,GPT2…	175		4.31336
Lipid Metabolism,Molecular Transport,Small Molecule Biochemistry	Concentration of lipid	5.12e-05		0.642	ACAT1,ACLY,ACO2,ADGRF5,ADM,ADORA2A,AIFM1,ANGPT2,ARV1,ATP1A1,ATP5IF1,ATP7B,ATXN2,AZGP1,B4GALT6,BAMBI,BCAP31,CERS4,CFTR,CLOCK,COMT,CPE,CRAT,CTDNEP1,CUEDC2,DGAT1,DHCR24,DHCR7,ECI1,FKBP4,GBA2,GLUD1,GNAS,GPM6B,GSK3A,HSD17B4,IGFBP2,INPPL1,INSR,JUN,KCNMA1,KITLG,LDOC1,LGALS8,LRAT,MGAT4A,MPC1,MTARC2,MTOR,NAA40,NAMPT,NAPEPLD,NNT,NR0B1,OSBPL1A,PANK1,PAPPA,PCYT2,PDZK1,PI4KA,PIP5K1A,PITPNA,PLCG2,PLCL1,PLPP3,P…	94		4.29073
Dermatological Diseases and Conditions,Developmental Disorder,Neurological Disease,Organismal Injury and Abnormalities	Neurocutaneous syndrome	5.43e-05			ADM,DMPK,GABBR1,INPP5A,LIMK1,MLH1,MTOR,NEK11,PKD1,PTEN,SLC29A1,SLC2A1,SOS2,TRPV1	14		4.2652
Small Molecule Biochemistry	Metabolism of tricarboxylic acids	8.5e-05			ACLY,ACO2,GLUD1,IDH3A,IDH3B	5		4.07058
Metabolic Disease,Organismal Injury and Abnormalities,Renal and Urological Disease	Organic aciduria	8.62e-05		-1.96	D2HGDH,ETFB,ETFDH,GCDH,GSTZ1,IDH2,INSR,OAT,OGDH,PCCB,PEX16	11		4.06449
Developmental Disorder,Hereditary Disorder,Metabolic Disease,Organismal Injury and Abnormalities,Renal and Urological Disease	Autosomal recessive pseudohypoaldosteronism type I	0.000105			SCNN1A,SCNN1B,SCNN1G	3		3.97881
Cardiovascular Disease,Developmental Disorder,Hereditary Disorder,Metabolic Disease,Organismal Injury and Abnormalities,Renal and Urological Disease	Liddle syndrome	0.000105			SCNN1A,SCNN1B,SCNN1G	3		3.97881
Organismal Injury and Abnormalities,Psychological Disorders	Mood Disorders	0.000109		0.6	ADM,ADORA2A,ATP1A1,ATP1B1,ATP5MC3,ATP5PF,BTG1,CA5B,CACNA2D2,CLOCK,CMTM8,COMT,CRYAB,DEAF1,DLAT,ETFDH,FDPS,FKBP4,GABBR1,GAS6,GNAS,GPX4,HSD17B2,IGFBP2,INSR,ITPR2,MED12,MTOR,NDUFS7,NEK11,NEO1,OSBPL6,OXTR,PRKAR1A,PRKCSH,PRPF19,PSIP1,PSMD13,PTPRU,SLC29A1,SLC2A1,SMURF1,STK4,SUMO3,TACR1,TIMM22,TRPV1,TYMS	48		3.96257
Lipid Metabolism,Molecular Transport,Small Molecule Biochemistry	Accumulation of lipid	0.000139		-0.116	ACADVL,ACAT1,ACLY,ACOX1,ANGPT2,ATP5IF1,BCAP31,CCDC92,CPT2,DGAT1,ECI1,ESRRA,GBA2,GSK3A,INSR,LAMP2,LPAR1,MAPK13,NAA40,NAMPT,NONO,NR0B1,OSBPL1A,OSBPL5,OSMR,PANK1,PER1,PIP5K1A,PITPNA,PTEN,PTGER3,RAB35,RBP1,RETSAT,SCD,SOAT1,SORT1,SPHK2,SREBF2,THY1,VEGFB	41		3.85699
Energy Production,Nucleic Acid Metabolism,Small Molecule Biochemistry	Metabolism of ATP	0.00015			ATP1B1,ATP5F1A,ATP5F1B,ATP5F1D,ATP5MC1,ATP5MF,ATP5MG,ATP5PB,ATP5PF,ATP5PO,BAD	11		3.82391
Small Molecule Biochemistry	Metabolism of dicarboxylic acid	0.00015			ACLY,D2HGDH,DLST,GOT1,GPT2,HOGA1,IDH3A,IDH3B,MDH1,OGDH,SDHA	11		3.82391
Hereditary Disorder,Neurological Disease,Organismal Injury and Abnormalities	Familial neurological disorder	0.000156			ABHD16A,ACAT1,ACO2,ACOX1,ACTN1,ADM,ADORA2A,AGAP1,AIFM1,ALDH6A1,ALG13,ANGPT2,AP5B1,ARL13B,ARV1,ATP1A1,ATP1B1,ATP2A3,ATP5F1A,ATP5F1B,ATP5F1D,ATP5IF1,ATP5MF,ATP5MG,ATP5MJ,ATP5PB,ATP5PF,ATP5PO,ATP7B,ATXN2,BCAP31,BEX4,BSND,CA5B,CACNA2D2,CDKN1C,CEP290,CHCHD10,CHCHD2,CIZ1,CLUH,COG4,COMT,COPB1,COQ9,CPT2,CRAT,CRIM1,CRYAB,CYFIP2,D2HGDH,DEAF1,DHCR24,DHCR7,DHDDS,DLAT,DMPK,ELMOD3,EMX2,ESPN,ETFB,ETFDH,FAM50A,F…	210		3.80688
Organismal Injury and Abnormalities,Psychological Disorders	Severe psychological disorder	0.000172			ACOT7,ADORA2A,AP1G1,ATP1A1,ATP1B1,ATP5MC3,ATP5PF,BTG1,CA5B,CACNA2D2,CLOCK,CMTM8,COMT,CRYAB,DGCR2,DLAT,ESRRA,ETFDH,FKBP4,GAS6,GNAS,GNG2,GOT1,GPX4,GSK3A,HPRT1,HSD17B2,IGFBP2,INPP5A,INSR,KCNK1,LARGE1,MDH1,MED12,MMD,MT-ATP6,MT-CO2,MT-ND4,MTHFR,MTOR,NDUFA5,NDUFS7,NDUFV1,NEK11,OSBPL6,OXTR,PFN2,PMM1,PRKAR1A,PRKCSH,PRPF19,PSIP1,PSMD13,PTPRU,RCAN2,RPS19BP1,SELENOP,SEMA5A,SLC12A2,SLC29A1,SLC2A1,SMURF1,SREB…	72		3.76447
Cellular Function and Maintenance,Small Molecule Biochemistry	Homeostasis of Na+	0.000199			ATP1A1,ATP1B1,SCNN1A,SCNN1B,SCNN1G,SLC12A2,TESC	7		3.70115
Lipid Metabolism,Small Molecule Biochemistry,Vitamin and Mineral Metabolism	Synthesis of sterol	0.000226		1.811	ACAT1,ACLY,ARV1,CFTR,DHCR24,DHCR7,FDPS,IDI1,MVK,SCD,SOAT1,SOD1,SQLE,SREBF2	14		3.64589
Organismal Injury and Abnormalities	Oxidative stress	0.000241	Decreased	-2.554	ADM,CA5B,CAT,COQ9,DHODH,FBXL5,GSTZ1,IDH2,JUN,LANCL1,OGDH,PINK1,SOD1	13		3.61798
Metabolic Disease,Organismal Injury and Abnormalities,Renal and Urological Disease	Aciduria	0.000282		-1.96	D2HGDH,ETFB,ETFDH,GCDH,GSTZ1,IDH2,INSR,MVK,OAT,OGDH,PCCB,PEX16	12		3.54975
Developmental Disorder,Hereditary Disorder,Lipid Metabolism,Metabolic Disease,Organismal Injury and Abnormalities,Renal and Urological Disease,Small Molecule Biochemistry	Glutaric aciduria	0.000298			ETFB,ETFDH,GCDH,OGDH	4		3.52578
Cellular Assembly and Organization	Assembly of nuclear speckles	0.000327		1.109	FAM53B,G3BP2,HECTD3,NONO,UBAP2L	5		3.48545
Cell Morphology,Cellular Assembly and Organization	Morphology of mitochondria	0.000328			AIFM1,CLUH,CRYAB,DDIT4,FDXR,GHITM,GPX4,HSD17B4,HSPD1,INSR,JTB,LAMP2,MFN1,NDUFA13,PINK1,PKD1,PTEN,SCD,SLC25A4,SOD1,STIM1	21		3.48413
Cell Morphology,Cellular Function and Maintenance	Autophagy	0.000348		1.881	ACLY,AIFM1,ALYREF,ATG4D,ATP5MF,ATP5PO,BAD,BECN1,BIRC6,BORCS5,CALM1 (includes others),CAT,CHCHD2,CHMP6,CLEC16A,CLUH,CRYAB,DDIT4,DEPTOR,DNAJA3,DVL2,FUNDC1,GNAS,GRSF1,GSK3A,LAMP2,MFN1,MLH1,MRPL16,MTOR,NACC1,NAMPT,NDUFB2,NDUFS2,PAPSS1,PDK1,PINK1,PKD1,POLDIP2,PTEN,QSOX1,RAB39B,RNF152,RPL7A,SCD,SIRT6,SLC25A4,SLC25A5,SLC2A1,SOAT1,SOD1,SREBF2,STIM1,STK39,STK4,TBC1D4,TBC1D9B,TOR3A,UBE2O,USP13,VPS11,VPS16,…	67		3.45842
Developmental Disorder,Hereditary Disorder,Metabolic Disease,Organismal Injury and Abnormalities	Mitochondrial respiratory chain deficiency	0.000416			ATP5F1A,ATP5F1D,ETFB,ETFDH,FOXRED1,MT-ATP6,MT-CO1,MT-CO2,MT-CO3,MT-CYB,MT-ND1,MT-ND2,MT-ND3,MT-ND4,MT-ND5,MT-ND6,NDUFA11,NDUFA13,NDUFS2,NDUFS7,NDUFV1,SDHA,SDHC	23		3.38091
Organismal Injury and Abnormalities,Renal and Urological Disease	Early stage kidney disease	0.000427			ATP1A1,ATP1B1,CA5B,CRIM1,INSR,KANSL1,KCNMA1,LPAR1,MTOR,PLCG2,PLPP3,STK39,TCF4,TNIK,TUBA4A,TUBB4A,TUBG1,ZBTB16	18		3.36957
Nucleic Acid Metabolism,Small Molecule Biochemistry	Metabolism of ribonucleotide	0.000471			ATP1B1,ATP5F1A,ATP5F1B,ATP5F1D,ATP5MC1,ATP5MF,ATP5MG,ATP5PB,ATP5PF,ATP5PO,BAD,HPRT1,UPB1	13		3.32698
Lipid Metabolism,Molecular Transport,Small Molecule Biochemistry	Quantity of oleic acid	0.000472			ACO2,NNT,PTEN,SCD,SIRT6	5		3.32606
Small Molecule Biochemistry	Metabolism of 2-oxoglutaric acid	0.000472			D2HGDH,DLST,GPT2,IDH3A,IDH3B,OGDH	6		3.32606
Developmental Disorder,Organismal Injury and Abnormalities	Global developmental delay	0.000511			ATP1B1,COG4,COMT,COPB1,CYFIP2,DHCR7,GNB5,HK1,KANSL1,KIAA1109,MTOR,NACC1,NFIX,PCYT2,PDZK1,PI4KA,PIGB,PRKCSH,PTEN,RTN4IP1,SERPINB7,SLC12A2,TCF4,TECPR2,TMX2,TSHZ1,UBAP2L	27		3.29158
Cancer,Organismal Injury and Abnormalities	Fibroadenoma	0.000517			HSPA9,MED12,PRLR,PTEN	4		3.28651
Lipid Metabolism,Small Molecule Biochemistry	Synthesis of lipid	0.000549	Increased	4.833	ACADVL,ACAT1,ACLY,ACO2,ACOT7,ADGRF5,ADM,AGPAT3,ANGPT2,ARV1,ATP1A1,ATP5PF,B4GALT6,BECN1,CAT,CDIPT,CERS4,CFTR,CTDNEP1,DAB2,DGAT1,DGKD,DHCR24,DHCR7,DHDDS,DLAT,ESRRA,FDPS,FDXR,GBA2,GCDH,GPX4,GRB10,HSD17B2,HTD2,IDI1,IGFBP2,IL32,INPPL1,INSR,KITLG,LARGE1,LIMK1,LRAT,MGST2,MT-CYB,MTARC2,MTOR,MVD,MVK,NAA40,NAPEPLD,NR0B1,OSBPL1A,OSBPL6,PCYT2,PDHB,PGAP2,PGS1,PI4KA,PIGB,PIP5K1A,PLCB1,PLCB3,PLCG2,PLPP3,PRLR,PR…	84		3.26043
Carbohydrate Metabolism,Small Molecule Biochemistry	Production of lactic acid	0.000574		1.704	ACLY,AIFM1,ATP5IF1,CUEDC2,ENO1,ESRRA,INSR,MT-CYB,MTOR,NAMPT,PDK1,PTEN,SLC2A1,SLC48A1	14		3.24109
Nucleic Acid Metabolism,Small Molecule Biochemistry,Vitamin and Mineral Metabolism	Metabolism of coenzyme A	0.00066			ACAT1,ACLY,ACOT7,PANK1,SOAT1	5		3.18046
Developmental Disorder,Organismal Injury and Abnormalities	Overgrowth syndrome	0.000677			ADM,CDKN1C,GABBR1,IDH2,LIMK1,MLH1,NEK11,NFIX,PTEN,SLC29A1,SLC2A1,TRPV1,TUBA4A,TUBB4A,TUBG1	15		3.16941
Cellular Assembly and Organization,Cellular Function and Maintenance	Function of mitochondria	0.000782	Increased	2.611	ABCB6,ALKBH7,CAT,COQ9,CRYAB,GPX4,IDH2,LANCL1,MFN1,NDUFS2,PINK1,POLDIP2,SOD1	13		3.10679
Nucleic Acid Metabolism,Small Molecule Biochemistry	Synthesis of nucleotide	0.000816	Increased	3.355	ACAT1,ACO2,ACOT7,ADM,ADORA2A,ALDOA,ANGPT2,ANXA4,ATP5F1A,ATP5F1B,ATP5F1D,ATP5MC1,ATP5PO,CAT,CFTR,DHODH,DTYMK,ENO1,FDPS,GNAS,HPRT1,HSPD1,IDH2,INSR,MT-ATP6,MT-CO2,MT-CO3,MTHFR,NAMPT,PANK1,PAPSS1,PINK1,PMM1,PTGER3,SLC25A5,SLC26A2,SLC9A3R1,SNX1,SOAT1,SOD1,SPHK2,STIM1,TYMS,WDR5	44		3.08831
Nucleic Acid Metabolism,Small Molecule Biochemistry	Metabolism of NADH	0.000829			DLST,IDH3A,IDH3B,NUDT13,OGDH	5		3.08145
Metabolic Disease,Neurological Disease,Organismal Injury and Abnormalities	Mitochondrial encephalopathy	0.00085			AIFM1,ATP5PO,COQ9,DLAT,FARS2,FOXRED1,MRPS34,MT-ATP6,MT-CO1,MT-CO2,MT-CO3,MT-CYB,MT-ND1,MT-ND2,MT-ND3,MT-ND4,MT-ND4L,MT-ND5,MT-ND6,NAXE,NDUFA13,NDUFS2,NDUFS7,NDUFV1,PDHB,SDHA,SLC25A4,TIMM50	28		3.07058
Lipid Metabolism,Small Molecule Biochemistry	Metabolism of membrane lipid derivative	0.000851	Increased	2.438	ABHD16A,ACLY,ADGRF5,AGPAT3,ALDH3A2,ARV1,B4GALT6,BECN1,CAT,CDIPT,CERS4,CFTR,DGKD,DHCR24,DHCR7,ENO1,FDPS,GBA2,GPX4,HSD17B2,IDI1,INPPL1,IP6K3,KITLG,LARGE1,LRAT,MGST2,MVK,NAPEPLD,PCYT2,PGAP2,PGS1,PI4KA,PIGB,PIP5K1A,PLCB1,PLCB3,PLCG2,PLPP3,PNPLA7,PTEN,RAB35,SCD,SLC44A2,SOAT1,SOD1,SPHK2,SQLE,SREBF2,TECR	50		3.07007
Neurological Disease,Organismal Injury and Abnormalities	Progressive encephalopathy	0.000869			ACLY,ADORA2A,AIFM1,APBB2,ATP1A1,ATP1B1,ATP5F1A,ATP5PB,ATXN2,BAD,BECN1,CALM1 (includes others),CCNG2,CHCHD10,CHCHD2,CLUH,CNKSR3,COMT,CRYAB,DHCR24,DHCR7,DHODH,DMPK,FAM149A,FDPS,GNAS,HIGD1A,HPRT1,HSPA9,HSPD1,IGFBP2,INPP5A,INSR,ITPR2,JUN,LIMK1,LRAT,MACROD1,MDH1,MFN1,MPC1,MT-CO1,MT-CO2,MT-CO3,MT-ND1,MT-ND5,MT-ND6,MTHFR,MTOR,MVK,NADK2,NAXE,NEK11,NMNAT3,NNT,PDK1,PHF1,PINK1,PLCG2,PMPCB,PPIA,PPP1R1A,PRKAR…	92		3.06098
Lipid Metabolism,Molecular Transport,Small Molecule Biochemistry	Quantity of steroid	0.000872		0.256	ACAT1,ADGRF5,ADM,ANGPT2,ARV1,ATP1A1,ATP7B,ATXN2,BAMBI,BCAP31,CLOCK,COMT,CRAT,DGAT1,DHCR24,DHCR7,FKBP4,GNAS,GPM6B,GSK3A,HSD17B4,INSR,JUN,KCNMA1,LDOC1,MPC1,MTARC2,NAMPT,NR0B1,OSBPL1A,PDZK1,PITPNA,PLCL1,PRLR,SC5D,SCD,SCNN1A,SCNN1B,SIK3,SIRT6,SLC12A2,SLC9A3R1,SOAT1,SORT1,SREBF2,STK39,TACR1,TNIK,VAV3,VEGFB,ZBTB16	51		3.05948
Cancer,Neurological Disease,Organismal Injury and Abnormalities	Anaplastic oligodendroglioma	0.000897			IDH2,IGFBP2,LIMK1,NEK11,TUBA4A,TUBB4A,TUBG1	7		3.04721
Cancer,Dermatological Diseases and Conditions,Developmental Disorder,Hereditary Disorder,Neurological Disease,Organismal Injury and Abnormalities	Tuberous sclerosis complex	0.000898			GABBR1,MTOR,PKD1,SLC29A1,TRPV1	5		3.04672
Cancer,Organismal Injury and Abnormalities	Head and neck cancer	0.000916		-0.933	ABCB6,ABCC5,ABHD16A,ABHD17A,ACAA1,ACADVL,ACAT1,ACBD7,ACLY,ACO2,ACOT7,ACOX1,ACSF2,ACTN1,ACTR6,ACVR2B,ADAMTS17,ADGRF5,ADGRG2,ADM,AGAP1,AGPAT3,AHCYL2,AIFM1,ALDH3A2,ALDH6A1,ALDOA,ALG13,ALKBH7,ALPL,ALYREF,AMDHD2,ANAPC2,ANGPT2,ANKH,ANO6,AP1G1,AP5B1,AP5S1,APBB2,ARFGEF3,ARHGAP28,ARHGEF38,ARL13B,ARSD,ARV1,ASCL3,ASMTL,ATAD5,ATG4D,ATP11B,ATP1A1,ATP1B1,ATP2A3,ATP5F1A,ATP5F1B,ATP5F1D,ATP5MC1,ATP5MF,ATP5PB,ATP…	729		3.0381
Lipid Metabolism,Small Molecule Biochemistry,Vitamin and Mineral Metabolism	Metabolism of sterol	0.000958		1.732	ACLY,ARV1,CAT,CFTR,DHCR24,DHCR7,ENO1,FDPS,GBA2,HSD17B2,IDI1,MVK,SOAT1,SOD1,SQLE,SREBF2	16		3.01863
Free Radical Scavenging	Generation of reactive oxygen species	0.000963		-1.051	AIFM1,ANGPT2,ATP5IF1,BECN1,CAT,CRYAB,DDIT4,DHCR24,DHODH,ITPR2,LRAT,MTOR,NAMPT,NFU1,NOXA1,OGDH,PDK1,PINK1,PPIA,PTEN,SCD,SDHC,SOD1,SREBF2,TRPV1	25		3.01637
Amino Acid Metabolism,Small Molecule Biochemistry	Regulation of L-amino acid	0.000981			ADORA2A,MTHFR,SLC29A1	3		3.00833
Lipid Metabolism,Small Molecule Biochemistry	Conversion of docosahexaenoic acid	0.000981			ACOX1,CFTR,HSD17B4	3		3.00833
Carbohydrate Metabolism,Digestive System Development and Function,Hepatic System Development and Function	Glycogenolysis of liver	0.000981			PITPNA,PYGL,SCD	3		3.00833
Cell Cycle	Senescence of smooth muscle cells	0.000981			CAT,PDE1C,PTEN	3		3.00833
Cancer,Organismal Injury and Abnormalities	Nodular hyperplasia	0.000981			PRKAR1A,SOD1,TNFRSF13B	3		3.00833
Lipid Metabolism,Small Molecule Biochemistry	Incorporation of ceramide	0.000981			ACLY,SCD,SPHK2	3		3.00833
Cancer,Organismal Injury and Abnormalities,Reproductive System Disease	Mammary fibroadenoma	0.000981			HSPA9,MED12,PRLR	3		3.00833
Small Molecule Biochemistry	Toxicity of methotrexate	0.000981			ADORA2A,MTHFR,TYMS	3		3.00833
Carbohydrate Metabolism,Small Molecule Biochemistry	Metabolism of isocitric acid	0.000981			ACO2,IDH3A,IDH3B	3		3.00833
Cellular Function and Maintenance,Molecular Transport	Efflux of Na+	0.000981			SCNN1A,SCNN1B,SCNN1G	3		3.00833
Carbohydrate Metabolism,Molecular Transport	Quantity of lactic acid	0.00101		0.699	ADM,AIFM1,ALDOA,ATP7B,CUEDC2,INSR,MTOR,PKD1,PTEN,SLC2A1,ZBTB16	11		2.99568
Lipid Metabolism,Small Molecule Biochemistry,Vitamin and Mineral Metabolism	Metabolism of cholesterol	0.00106		1.477	ACLY,ARV1,CAT,CFTR,DHCR24,DHCR7,ENO1,FDPS,GBA2,IDI1,MVK,SOAT1,SOD1,SQLE,SREBF2	15		2.97469
Gastrointestinal Disease,Hepatic System Disease,Metabolic Disease,Organismal Injury and Abnormalities	Microvesicular hepatic steatosis	0.0011	Decreased	-2.401	ACADVL,ACOX1,CPT2,GSTZ1,HSD17B4,MTHFR,PDHB,PITPNA,SOD1	9		2.95861
Digestive System Development and Function,Organ Morphology,Organismal Development	Size of pancreas	0.00116			ACVR2B,CFTR,DGKD,GNAS,INSR,MTOR,PRLR,PTEN,SREBF2	9		2.93554
Hereditary Disorder,Metabolic Disease,Neurological Disease,Organismal Injury and Abnormalities,Skeletal and Muscular Disorders	Leigh syndrome	0.00117			AIFM1,ATP5PO,COQ9,DLAT,FARS2,FOXRED1,MRPS34,MT-ATP6,MT-CO1,MT-CO2,MT-CO3,MT-CYB,MT-ND1,MT-ND2,MT-ND3,MT-ND4,MT-ND4L,MT-ND5,MT-ND6,NAXE,NDUFA13,NDUFS2,NDUFS7,NDUFV1,PDHB,SDHA,SLC25A4	27		2.93181
Lipid Metabolism,Small Molecule Biochemistry,Vitamin and Mineral Metabolism	Synthesis of cholesterol	0.00118		1.067	ACLY,ARV1,CFTR,DHCR24,DHCR7,FDPS,IDI1,MVK,SOAT1,SOD1,SREBF2	11		2.92812
Neurological Disease,Organismal Injury and Abnormalities,Skeletal and Muscular Disorders	Neuromuscular disease	0.00118			ACAT1,ACTN1,ADORA2A,AIFM1,ALDH6A1,ATP1B1,ATP5F1A,ATP5F1B,ATP5F1D,ATP5IF1,ATP5MF,ATP5MG,ATP5MJ,ATP5PB,ATP5PF,ATP5PO,ATXN2,B4GALT6,BECN1,CDKN1C,CHCHD2,COMT,COQ9,CPT2,CRIM1,CRYAB,CYFIP2,DHCR24,DHCR7,DHODH,DLAT,EMD,EMX2,ETFB,FARS2,FDPS,FKBP4,FOXRED1,FURIN,GABBR1,GHITM,GNAS,GNB5,GPM6B,GPR107,HIGD1A,HMGB2,HPRT1,IDH3A,INTS8,JUN,KCNMA1,LAMP2,LIMK1,LPAR1,MDH1,MPC1,MRPS34,MT-ATP6,MT-CO1,MT-CO2,MT-CO3,MT-CY…	117		2.92812
Cellular Function and Maintenance,Small Molecule Biochemistry	Homeostasis of K+	0.00125			ATP1A1,ATP1B1,KCNMA1,SLC12A2	4		2.90309
Nucleic Acid Metabolism,Small Molecule Biochemistry,Vitamin and Mineral Metabolism	Synthesis of coenzyme A	0.00125			ACAT1,ACOT7,PANK1,SOAT1	4		2.90309
Cardiovascular Disease,Developmental Disorder,Hereditary Disorder,Metabolic Disease,Ophthalmic Disease,Organismal Injury and Abnormalities,Skeletal and Muscular Disorders	Sengers syndrome	0.00129			ACOX1,CAT,CHCHD2,MACROD1,SLC25A11,SLC25A4,TIMM21	7		2.88941
Lipid Metabolism,Molecular Transport,Small Molecule Biochemistry	Quantity of monounsaturated fatty acids	0.00138		0.176	ACLY,ACO2,NNT,PTEN,SCD,SIRT6	6		2.86012
Developmental Disorder,Hereditary Disorder,Neurological Disease,Organismal Injury and Abnormalities	Recessive mental retardation	0.00139			BCAP31,COPB1,DEAF1,FAM50A,GNB5,GPT2,HPRT1,INTS1,LARGE1,LINS1,MED12,NONO,PDHB,PGAP2,PIGB,POMT1,RAB39B,RTN4IP1,SLC2A1,TBCE,TECR,TIMM50,TMEM67,TNIK,WDR45B,ZBTB16	26		2.85699
Organismal Injury and Abnormalities	Restenosis	0.00156			CAT,INSR,MTOR,SLC2A1,SOD1	5		2.80688
Cancer,Dermatological Diseases and Conditions,Developmental Disorder,Hereditary Disorder,Neurological Disease,Organismal Injury and Abnormalities	Neurofibromatosis	0.00156			ADM,LIMK1,MLH1,NEK11,PTEN	5		2.80688
Cell Cycle	Anaphase	0.00156			CKAP2,LIMK1,MAD2L1,MCM4,MLH1,UBAP2L	6		2.80688
Molecular Transport	Transport of monovalent inorganic cation	0.00163	Increased	2.596	ANO6,ATP1A1,ATP1B1,ATP5F1B,ATP5F1D,ATP5MG,ATP6V0B,CALM1 (includes others),CFTR,CNKSR3,DMPK,GNAS,KCNJ8,KCNK1,KCNMA1,MT-CYB,NNT,PER1,SCNN1A,SCNN1B,SCNN1G,SLC12A2,SNX1,STK39,TMEM175	25		2.78781
Energy Production	Consumption of oxygen	0.00163		1.454	ACLY,ARV1,CAT,CHCHD10,CLEC16A,DGAT1,ETFB,GABBR1,GNAS,GRSF1,IDH2,INSR,MPC1,MPC2,MT-ND6,NAMPT,NNT,PDK1,PKD1,SCD,SIK3,SLC25A5,SLC2A1,TBC1D4,TRPV1	25		2.78781
Molecular Transport	Transport of cation	0.00168	Increased	3.266	ANO6,ATP1A1,ATP1B1,ATP2A3,ATP5F1B,ATP5F1D,ATP5MG,ATP6V0B,ATP7B,CACNA2D2,CALM1 (includes others),CFTR,CNKSR3,DMPK,FKBP4,GAS6,GNAS,ITPR2,KCNJ8,KCNK1,KCNMA1,MT-CYB,NNT,PDZK1,PER1,PKD1,PLCB3,PMPCB,PPP1R1A,PRLR,SCNN1A,SCNN1B,SCNN1G,SLC12A2,SLC25A29,SLC44A2,SNX1,STIM1,STK39,TMEM175,TRPV1	41		2.77469
Metabolic Disease,Organismal Injury and Abnormalities	Mitochondrial DNA-related disorder	0.00171			ACADVL,AIFM1,ATP5PO,COQ9,DLAT,FARS2,FOXRED1,MRPS34,MT-ATP6,MT-CO1,MT-CO2,MT-CO3,MT-CYB,MT-ND1,MT-ND2,MT-ND3,MT-ND4,MT-ND4L,MT-ND5,MT-ND6,NAXE,NDUFA13,NDUFS2,NDUFS7,NDUFV1,PDHB,SDHA,SLC25A4	28		2.767
Molecular Transport	Transport of Na+	0.00173	Increased	2.401	ANO6,ATP1A1,ATP1B1,CFTR,CNKSR3,DMPK,GNAS,KCNK1,PER1,SCNN1A,SCNN1B,SCNN1G,SLC12A2,SNX1	14		2.76195
Endocrine System Disorders,Gastrointestinal Disease,Metabolic Disease,Organismal Injury and Abnormalities,Renal and Urological Disease	Early stage diabetic nephropathy	0.00173			ATP1A1,ATP1B1,CA5B,CRIM1,INSR,KANSL1,KCNMA1,LPAR1,PLCG2,PLPP3,STK39,TCF4,TNIK,ZBTB16	14		2.76195
Organismal Injury and Abnormalities,Psychological Disorders	Major affective disorder	0.00181			ATP1B1,ATP5MC3,ATP5PF,BTG1,CA5B,CLOCK,CMTM8,COMT,CRYAB,DLAT,ETFDH,FKBP4,GAS6,GNAS,GPX4,HSD17B2,IGFBP2,INSR,MED12,MTOR,NDUFS7,NEK11,OSBPL6,PRKAR1A,PRKCSH,PRPF19,PSIP1,PSMD13,PTPRU,SLC29A1,SLC2A1,SMURF1,STK4,SUMO3,TACR1,TIMM22,TRPV1,TYMS	38		2.74232
Lipid Metabolism,Small Molecule Biochemistry	Incorporation of palmitic acid	0.00181		1.982	ACLY,DGAT1,SCD,SPHK2	4		2.74232
Molecular Transport	Transport of ion	0.00184	Increased	3.363	ANKH,ANO6,ATP11B,ATP1A1,ATP1B1,ATP2A3,ATP5F1B,ATP5F1D,ATP5MG,ATP6V0B,ATP7B,BCAP31,BSND,CACNA2D2,CALM1 (includes others),CFTR,CNKSR3,DMPK,FKBP4,GAS6,GNAS,ITPR2,KCNJ8,KCNK1,KCNMA1,MT-CYB,NNT,PDZK1,PER1,PKD1,PLCB3,PMPCB,PPP1R1A,PRLR,PTGER3,SCNN1A,SCNN1B,SCNN1G,SLC12A2,SLC25A29,SLC26A2,SLC44A2,SLC4A2,SLC9A3R1,SNX1,STIM1,STK39,TMEM175,TRPV1,TTYH1,VDAC2	51		2.73518
Cancer,Endocrine System Disorders,Organismal Injury and Abnormalities	Thyroid cancer	0.00187			ABCB6,ABCC5,ABHD16A,ABHD17A,ACAA1,ACADVL,ACAT1,ACBD7,ACLY,ACO2,ACOT7,ACOX1,ACSF2,ACTN1,ACTR6,ACVR2B,ADAMTS17,ADGRG2,AGAP1,AGPAT3,AHCYL2,AIFM1,ALDH3A2,ALDH6A1,ALDOA,ALG13,ALKBH7,ALYREF,AMDHD2,ANAPC2,ANGPT2,ANKH,ANO6,AP1G1,AP5B1,AP5S1,APBB2,ARFGEF3,ARHGAP28,ARL13B,ARSD,ARV1,ASCL3,ASMTL,ATAD5,ATG4D,ATP11B,ATP1A1,ATP1B1,ATP2A3,ATP5F1A,ATP5F1B,ATP5F1D,ATP5MC1,ATP5MF,ATP5PB,ATP5PO,ATP6AP1,ATP6V0B,ATP6V…	671		2.72816
Cancer,Dermatological Diseases and Conditions,Hereditary Disorder,Organismal Injury and Abnormalities	Familial porokeratosis	0.00189			FDPS,MVD,MVK	3		2.72354
Organismal Injury and Abnormalities,Respiratory Disease	Failure of respiratory system	0.00189			SCNN1A,SCNN1B,SCNN1G	3		2.72354
Cell Cycle	Senescence of eye cell lines	0.00189			MTOR,NUDT16L1,RCC1	3		2.72354
Developmental Disorder,Hereditary Disorder,Metabolic Disease,Organismal Injury and Abnormalities	Nuclear type 1 mitochondrial complex I deficiency	0.002			FOXRED1,MT-ND2,MT-ND4,NDUFA11,NDUFS2,NDUFS7,NDUFV1	7		2.69897
Lipid Metabolism,Molecular Transport,Small Molecule Biochemistry	Quantity of C18:2 fatty acid	0.002			CFTR,NNT,PTEN,SCD,SIRT6	5		2.69897
Protein Synthesis	Metabolism of peptide	0.002			CLSPN,CPE,CSNK2A2,FURIN,GALNT1,GAS6,GPX4,GSK3A,GSTM3,GSTZ1,HAGH,HK1,MAPK13,MGST2,MTOR,PAM,PDK1,PINK1,PKD1,SOD1,STK39,STK4	22		2.69897
Nucleic Acid Metabolism,Small Molecule Biochemistry	Metabolism of nucleoside triphosphate	0.00209	Increased	2.599	ACO2,ALDOA,ATP1B1,ATP5F1A,ATP5F1B,ATP5F1D,ATP5MC1,ATP5MF,ATP5MG,ATP5PB,ATP5PF,ATP5PO,BAD,DTYMK,ENO1,HSPD1,IDH2,INSR,MFN1,MT-ATP6,MT-CO2,MT-CO3,PINK1,SLC25A5,SOD1,SPHK2,TYMS	27		2.67985
Cancer,Endocrine System Disorders,Organismal Injury and Abnormalities	Thyroid gland tumor	0.00216			ABCB6,ABCC5,ABHD16A,ABHD17A,ACAA1,ACADVL,ACAT1,ACBD7,ACLY,ACO2,ACOT7,ACOX1,ACSF2,ACTN1,ACTR6,ACVR2B,ADAMTS17,ADGRG2,AGAP1,AGPAT3,AHCYL2,AIFM1,ALDH3A2,ALDH6A1,ALDOA,ALG13,ALKBH7,ALYREF,AMDHD2,ANAPC2,ANGPT2,ANKH,ANO6,AP1G1,AP5B1,AP5S1,APBB2,ARFGEF3,ARHGAP28,ARL13B,ARSD,ARV1,ASCL3,ASMTL,ATAD5,ATG4D,ATP11B,ATP1A1,ATP1B1,ATP2A3,ATP5F1A,ATP5F1B,ATP5F1D,ATP5MC1,ATP5MF,ATP5PB,ATP5PO,ATP6AP1,ATP6V0B,ATP6V…	673		2.66555
Lipid Metabolism,Small Molecule Biochemistry,Vitamin and Mineral Metabolism	Synthesis of terpenoid	0.00219	Increased	2.189	ACAT1,ACLY,ADM,ANGPT2,ARV1,ATP1A1,CAT,CFTR,DAB2,DHCR24,DHCR7,ESRRA,FDPS,FDXR,HSD17B2,IDI1,IGFBP2,KITLG,LRAT,MVD,MVK,NR0B1,OSBPL1A,OSBPL6,PRLR,RBP1,SCD,SLC9A3R1,SOAT1,SOD1,SQLE,SREBF2	32		2.65956
Developmental Disorder,Hereditary Disorder,Lipid Metabolism,Metabolic Disease,Organismal Injury and Abnormalities,Small Molecule Biochemistry	Inborn error of lipid metabolism	0.00222			ACADVL,CPT2,ETFB,ETFDH,GCDH,NADK2,OGDH,PEX16,SOAT1	9		2.65365
Lipid Metabolism,Small Molecule Biochemistry	Conversion of lipid	0.00222		1.749	ACLY,ACOX1,ALDH3A2,CAT,CERS4,CFTR,CRAT,DHCR24,GPX4,HSD17B2,HSD17B4,INSR,PTEN,PTGER3,SCD,SLC2A1,SOD1,SPHK2,TECR,TIMM50	20		2.65365
Cardiovascular Disease,Developmental Disorder,Hereditary Disorder,Metabolic Disease,Organismal Injury and Abnormalities,Renal and Urological Disease	Liddle syndrome type 1	0.00223			SCNN1B,SCNN1G	2		2.6517
Endocrine System Disorders,Organismal Injury and Abnormalities	Mineralocorticoid deficiency	0.00223			NNT,NR0B1	2		2.6517
Ophthalmic Disease,Organismal Injury and Abnormalities	Degeneration of ommatidium	0.00223			PINK1,SOD1	2		2.6517
Cellular Development,Cellular Growth and Proliferation	Expansion of leukemia cell lines	0.00223			CAT,SIK3	2		2.6517
Cellular Assembly and Organization,Cellular Development	Differentiation of cell membrane leading edge	0.00223			DAB2,JUN	2		2.6517
Carbohydrate Metabolism,Small Molecule Biochemistry	Incorporation of glycerol	0.00223			DGAT1,SCD	2		2.6517
Small Molecule Biochemistry	Biosynthesis of pyrimidine nucleoside	0.00223			DHODH,DTYMK	2		2.6517
Cellular Assembly and Organization,Cellular Function and Maintenance,Molecular Transport	Initiation of exocytosis of vesicles	0.00223			INPP5A,PITPNA	2		2.6517
Dental Disease,Digestive System Development and Function,Gastrointestinal Disease,Organismal Development,Organismal Injury and Abnormalities,Tissue Morphology	Abnormal morphology of cementum	0.00223			ALPL,ANKH	2		2.6517
Cancer,Organismal Injury and Abnormalities,Reproductive System Disease	Aggressive breast cancer	0.00223			HNRNPM,SRCIN1	2		2.6517
Cell-To-Cell Signaling and Interaction,Cellular Compromise	Mitochondrial unfolded protein response	0.00223			CHCHD2,HSPD1	2		2.6517
Developmental Disorder,Endocrine System Disorders,Organismal Injury and Abnormalities,Reproductive System Disease	Congenital bilateral aplasia of vas deferens	0.00223			ADGRG2,CFTR	2		2.6517
Developmental Disorder,Hereditary Disorder,Metabolic Disease,Organismal Injury and Abnormalities	Defect of intergenomic communication	0.00223			CHCHD10,SLC25A4	2		2.6517
Organismal Injury and Abnormalities,Respiratory Disease	Bronchiectasis type 1	0.00223			CFTR,SCNN1B	2		2.6517
Amino Acid Metabolism,Small Molecule Biochemistry	Catabolism of valine	0.00223			ALDH6A1,HIBADH	2		2.6517
Energy Production,Lipid Metabolism,Small Molecule Biochemistry	Beta-oxidation of docosahexaenoic acid	0.00223			ACOX1,HSD17B4	2		2.6517
Cell-To-Cell Signaling and Interaction,Cellular Compromise,Cellular Function and Maintenance	Endoplasmic reticulum stress response of retinal cone cells	0.00223			LRAT,OPN1SW	2		2.6517
Cell Cycle	Cell cycle progression of endometrial cancer cell lines	0.00223			INSR,PTEN	2		2.6517
Cardiovascular System Development and Function	Length of vascular sprout	0.00223			GAS6,PTEN	2		2.6517
Energy Production,Lipid Metabolism,Small Molecule Biochemistry	Beta-oxidation of tetracosahexaenoic acid	0.00223			ACOX1,HSD17B4	2		2.6517
Lipid Metabolism,Molecular Transport,Small Molecule Biochemistry	Accumulation of triacylglycerol	0.00235		-0.081	ACLY,CPT2,DGAT1,ESRRA,LPAR1,MAPK13,NAMPT,NONO,PANK1,PITPNA,PTEN,PTGER3,RBP1,SCD	14		2.62893
Hereditary Disorder,Neurological Disease,Organismal Injury and Abnormalities	Hereditary neuropathy	0.00237			ABHD16A,ACO2,ACOX1,AIFM1,AP5B1,ATP1A1,ATXN2,CHCHD10,CHCHD2,CRAT,ETFDH,FARS2,FDXR,FURIN,GBA2,HK1,HSPD1,KCNMA1,LAMB4,MT-ATP6,MT-CO1,MT-CO3,MT-CYB,MT-ND1,MT-ND2,MT-ND3,MT-ND4,MT-ND4L,MT-ND5,MT-ND6,NDUFS2,PCYT2,PINK1,PNPLA7,RAB39B,RTN4IP1,SBF1,SDHA,SEMA5A,SOD1,TBCE,TECPR2,TUBA4A,VPS35,WDR48	45		2.62525
Cardiovascular System Development and Function	PR interval of heart	0.00252		-1.982	DMPK,EMD,EPHA3,VEGFB	4		2.5986
Cell Death and Survival,Neurological Disease,Organismal Injury and Abnormalities	Apoptosis of cerebellar granule cell	0.00252		0.391	AIFM1,BAD,CACNA2D2,GSK3A,JUN	5		2.5986
Cancer,Organismal Injury and Abnormalities	Head and neck carcinoma	0.00256		-1.981	ABCB6,ABCC5,ABHD16A,ABHD17A,ACAA1,ACADVL,ACAT1,ACBD7,ACLY,ACO2,ACOT7,ACOX1,ACSF2,ACTN1,ACTR6,ACVR2B,ADAMTS17,ADGRG2,AGAP1,AGPAT3,AHCYL2,AIFM1,ALDH3A2,ALDH6A1,ALDOA,ALG13,ALKBH7,ALYREF,AMDHD2,ANAPC2,ANGPT2,ANKH,ANO6,AP1G1,AP5B1,AP5S1,APBB2,ARFGEF3,ARHGAP28,ARL13B,ARSD,ARV1,ASCL3,ASMTL,ATAD5,ATG4D,ATP11B,ATP1A1,ATP1B1,ATP2A3,ATP5F1A,ATP5F1B,ATP5F1D,ATP5MC1,ATP5MF,ATP5PB,ATP5PF,ATP5PO,ATP6AP1,ATP6V0…	701		2.59176
Developmental Disorder,Neurological Disease,Organismal Injury and Abnormalities	Brain developmental abnormality	0.00257			ALG13,ARV1,BCAP31,CACNA2D2,CYFIP2,DALRD3,EMX2,GABBR1,GUF1,MDH1,MTOR,PIGB,PLCB1,SLC29A1,TMX2,TRPV1,TUBG1,WDR45B	18		2.59007
Neurological Disease,Organismal Injury and Abnormalities	Peripheral neuropathy	0.00268			ABHD16A,ACOX1,ADORA2A,AIFM1,AP5B1,ATP1A1,CACNA2D2,ETFDH,FARS2,FDPS,GABBR1,GBA2,HK1,HSPD1,KCNMA1,LAMB4,MACROD1,MT-ATP6,PCYT2,PNPLA7,SBF1,SEMA5A,TECPR2,TRPV1,TUBA4A,TUBB4A,TUBG1,VEGFB,WDR48	29		2.57187
Cell Morphology,Cellular Function and Maintenance	Autophagy of mitochondria	0.00271		0.467	ATG4D,BECN1,CLEC16A,CLUH,DDIT4,FUNDC1,LAMP2,MFN1,PINK1,PKD1,SLC25A4,SLC25A5	12		2.56703
Cancer,Endocrine System Disorders,Organismal Injury and Abnormalities	Thyroid carcinoma	0.00279			ABCB6,ABCC5,ABHD16A,ABHD17A,ACAA1,ACADVL,ACAT1,ACBD7,ACLY,ACO2,ACOT7,ACOX1,ACSF2,ACTN1,ACTR6,ACVR2B,ADAMTS17,ADGRG2,AGAP1,AGPAT3,AHCYL2,AIFM1,ALDH3A2,ALDH6A1,ALDOA,ALG13,ALKBH7,ALYREF,AMDHD2,ANAPC2,ANGPT2,ANKH,ANO6,AP1G1,AP5B1,AP5S1,APBB2,ARFGEF3,ARHGAP28,ARL13B,ARSD,ARV1,ASCL3,ASMTL,ATAD5,ATG4D,ATP11B,ATP1A1,ATP1B1,ATP2A3,ATP5F1A,ATP5F1B,ATP5F1D,ATP5MC1,ATP5MF,ATP5PB,ATP5PO,ATP6AP1,ATP6V0B,ATP6V…	669		2.5544
Lipid Metabolism,Small Molecule Biochemistry	Incorporation of lipid	0.00284		1.078	ACLY,ATP5IF1,CFTR,DGAT1,MPC1,SCD,SPHK2	7		2.54668
Molecular Transport	Transport of inorganic cation	0.00289	Increased	2.949	ANO6,ATP1A1,ATP1B1,ATP2A3,ATP5F1B,ATP5F1D,ATP5MG,ATP6V0B,ATP7B,CACNA2D2,CALM1 (includes others),CFTR,CNKSR3,DMPK,FKBP4,GAS6,GNAS,ITPR2,KCNJ8,KCNK1,KCNMA1,MT-CYB,NNT,PER1,PKD1,PLCB3,PMPCB,PPP1R1A,PRLR,SCNN1A,SCNN1B,SCNN1G,SLC12A2,SNX1,STK39,TMEM175,TRPV1	37		2.5391
Cancer,Organismal Injury and Abnormalities,Reproductive System Disease	Postmenopausal breast adenocarcinoma	0.00293			FDPS,HELQ,MTOR,TUBA4A,TUBB4A,TUBG1,TYMS	7		2.53313
Neurological Disease,Organismal Injury and Abnormalities	Movement Disorders	0.00295	Decreased	-2.533	ACAT1,ACTN1,ADORA2A,AIFM1,ALDH6A1,ALG13,ANKH,ATP1B1,ATP2A3,ATP5F1A,ATP5F1B,ATP5F1D,ATP5IF1,ATP5MF,ATP5MG,ATP5MJ,ATP5PB,ATP5PF,ATP5PO,ATP7B,ATXN2,BCAP31,BECN1,CA5B,CACNA2D2,CDKN1C,CFTR,CHCHD2,CIZ1,COMT,COQ9,CPE,CRIM1,CRYAB,CYFIP2,DEAF1,DHCR7,EMX2,ETFB,FDPS,FDXR,FKBP4,FUZ,GABBR1,GHITM,GNAS,GNB5,GPM6B,GPR107,HIGD1A,HMGB2,HPRT1,HSD17B4,IDH3A,INPP5A,IP6K3,JUN,KCNMA1,LAMP2,LIMK1,LPAR1,MDH1,MPC1,MT-ATP6…	131		2.53018
Cancer,Organismal Injury and Abnormalities,Reproductive System Disease	Primary breast tumor	0.00312			ABCC5,HELQ,INSR,MAPK13,MED12,MTOR,PSIP1,TNFSF9,TUBA4A,TUBB4A,TUBG1,TYMS	12		2.50585
Cell Morphology	Morphology of stem cell lines	0.00314			ATP5F1A,ATP5F1B,MVK,SMYD2,SQLE	5		2.50307
Cancer,Hereditary Disorder,Organismal Injury and Abnormalities,Reproductive System Disease	Familial endometrial cancer	0.0032			MLH1,MSH6,PTEN	3		2.49485
Carbohydrate Metabolism,Lipid Metabolism,Small Molecule Biochemistry	Degradation of phosphatidylinositol	0.0032			PLCB1,PLCB3,PTEN	3		2.49485
Cancer,Cellular Development,Neurological Disease,Organismal Injury and Abnormalities,Tumor Morphology	Differentiation of glioma	0.0032			DVL2,PLXNB3,SEMA5A	3		2.49485
Cancer,Neurological Disease,Organismal Injury and Abnormalities	Anaplastic astrocytoma	0.00327			IDH2,LIMK1,NEK11,OAZ1,SLC12A2,TUBA4A,TUBB4A,TUBG1,TYMS	9		2.48545
Metabolic Disease,Neurological Disease,Organismal Injury and Abnormalities,Skeletal and Muscular Disorders	Mitochondrial myopathy	0.0033			AIFM1,ATP5PO,CHCHD10,COQ9,DLAT,FARS2,FOXRED1,MRPS34,MT-ATP6,MT-CO1,MT-CO2,MT-CO3,MT-CYB,MT-ND1,MT-ND2,MT-ND3,MT-ND4,MT-ND4L,MT-ND5,MT-ND6,NAXE,NDUFA13,NDUFS2,NDUFS7,NDUFV1,PDHB,SDHA,SLC25A4	28		2.48149
Lipid Metabolism,Nucleic Acid Metabolism,Small Molecule Biochemistry	Synthesis of acetyl-coenzyme A	0.0034			ACAT1,ACLY,DLAT,PDHB	4		2.46852
Cancer,Organismal Injury and Abnormalities	Neck neoplasm	0.00343			ABCB6,ABCC5,ABHD16A,ABHD17A,ACAA1,ACADVL,ACAT1,ACBD7,ACLY,ACO2,ACOT7,ACOX1,ACSF2,ACTN1,ACTR6,ACVR2B,ADAMTS17,ADGRG2,AGAP1,AGPAT3,AHCYL2,AIFM1,ALDH3A2,ALDH6A1,ALDOA,ALG13,ALKBH7,ALYREF,AMDHD2,ANAPC2,ANGPT2,ANKH,ANO6,AP1G1,AP5B1,AP5S1,APBB2,ARFGEF3,ARHGAP28,ARL13B,ARSD,ARV1,ASCL3,ASMTL,ATAD5,ATG4D,ATP11B,ATP1A1,ATP1B1,ATP2A3,ATP5F1A,ATP5F1B,ATP5F1D,ATP5MC1,ATP5MF,ATP5PB,ATP5PO,ATP6AP1,ATP6V0B,ATP6V…	676		2.46471
Lipid Metabolism,Small Molecule Biochemistry,Vitamin and Mineral Metabolism	Synthesis of steroid	0.00345		1.767	ACAT1,ACLY,ADM,ANGPT2,ARV1,ATP1A1,CAT,CFTR,DAB2,DHCR24,DHCR7,ESRRA,FDPS,FDXR,HSD17B2,IDI1,IGFBP2,KITLG,MVK,NR0B1,OSBPL1A,OSBPL6,PRLR,SCD,SLC9A3R1,SOAT1,SOD1,SQLE,SREBF2	29		2.46218
Molecular Transport	Transport of molecule	0.00346	Increased	3.887	ABCB6,ABCC5,ACAT1,ACLY,ADM,ADORA2A,ALYREF,ANGPT2,ANKH,ANO6,AP1G1,ARL4D,ARV1,ATP11B,ATP1A1,ATP1B1,ATP2A3,ATP5F1B,ATP5F1D,ATP5IF1,ATP5MG,ATP6AP1,ATP6V0B,ATP7B,ATXN2,BCAP31,BSND,CACNA2D2,CALM1 (includes others),CAT,CEP290,CFTR,CNKSR3,CPE,CPT2,CRAT,CRYAB,DGAT1,DHRS7C,DMPK,ERP29,FAM53A,FBXL5,FDXR,FKBP4,FURIN,GABBR1,GAS6,GNAS,GRB10,GSK3A,HK1,HOOK2,HSD17B2,HSPA9,INSR,ITPR2,KCNJ8,KCNK1,KCNMA1,LRAT,MGAT4A…	145		2.46092
Free Radical Scavenging	Biosynthesis of reactive oxygen species	0.00363		0.506	ACOX1,ANGPT2,ATP5MC1,CAT,ETS1,GNAS,HSPD1,MT-CO2,NFU1,NOXA1,PINK1,PLCG2,PTEN,SLC5A3,SOD1,SPHK2	16		2.44009
Free Radical Scavenging	Metabolism of reactive oxygen species	0.0037		0.881	ACOX1,AIFM1,ALDH3A2,ANGPT2,ATP5IF1,ATP5MC1,BECN1,CAT,CHCHD10,CISD3,CRYAB,DDIT4,DHCR24,DHODH,DLST,ESRRA,ETS1,FDXR,GNAS,HK1,HSPA9,HSPD1,IDH2,IL32,INSR,ITPR2,LIMK1,LRAT,MT-CO2,MT-ND2,MT-ND6,MTOR,NAMPT,NDUFA11,NDUFA13,NDUFA5,NFU1,NNT,NOXA1,OGDH,PDK1,PINK1,PLCB3,PLCG2,PPIA,PTEN,SCD,SDHA,SDHC,SELENOP,SLC2A1,SLC5A3,SLC9A3R1,SOD1,SPHK2,SREBF2,SRXN1,TRPV1,UNC13D	59		2.4318
Hereditary Disorder,Ophthalmic Disease,Organismal Injury and Abnormalities	Autosomal recessive cataract disease	0.00373			ACOX1,CAT,CHCHD2,COPB1,INTS1,MACROD1,SLC25A11,SLC25A4,TIMM21	9		2.42829
Cancer,Neurological Disease,Organismal Injury and Abnormalities	Development of astrocytoma	0.00373			IDH2,IGFBP2,LIMK1,NEK11,OAZ1,PTEN,SLC12A2,TUBA4A,TUBB4A,TUBG1,TYMS	11		2.42829
Cancer,Organismal Injury and Abnormalities,Reproductive System Disease	Nonmetastatic breast cancer	0.00375			FDPS,HELQ,MTOR,SLC25A4,SLC25A5,SLC25A6,TUBA4A,TUBB4A,TUBG1,TYMS	10		2.42597
Cancer,Organismal Injury and Abnormalities	Abdominal cancer	0.00385	Decreased	-2.391	ABCB6,ABCC5,ABHD16A,ABHD17A,ACAA1,ACADVL,ACAT1,ACBD7,ACLY,ACO2,ACOT7,ACOX1,ACSF2,ACTN1,ACTR6,ACVR2B,ADAMTS17,ADGRF5,ADGRG2,ADM,ADORA2A,AGAP1,AHCYL2,AIFM1,ALDH3A2,ALDH6A1,ALDOA,ALG13,ALKBH7,ALPL,ALYREF,AMDHD2,ANAPC2,ANGPT2,ANKH,ANO6,ANXA4,AP1G1,AP5B1,APBB2,ARFGEF3,ARHGAP28,ARHGEF38,ARL13B,ARL4D,ARSD,ARV1,ASMTL,ATAD5,ATG4D,ATP11B,ATP1A1,ATP1B1,ATP2A3,ATP5F1A,ATP5F1B,ATP5IF1,ATP5MC1,ATP5MC3,ATP5MF,A…	784		2.41454
Cell Morphology	Morphology of nervous tissue cell lines	0.00386			ATP5F1A,ATP5F1B,ETS1,MVK,SQLE	5		2.41341
Energy Production,Lipid Metabolism,Molecular Transport,Small Molecule Biochemistry	Quantity of malic acid	0.00386		0.6	ATP7B,CUEDC2,GLUD1,NNT,SLC2A1	5		2.41341
Cancer,Organismal Injury and Abnormalities	Cancer	0.00399		0.066	ABCB6,ABCC5,ABHD14A,ABHD16A,ABHD17A,ACAA1,ACADVL,ACAT1,ACBD7,ACLY,ACO2,ACOT7,ACOX1,ACSF2,ACTN1,ACTR6,ACVR2B,ADAMTS17,ADGRF5,ADGRG2,ADM,ADORA2A,AGAP1,AGPAT3,AHCYL2,AIFM1,ALDH3A2,ALDH6A1,ALDOA,ALG13,ALKBH7,ALPL,ALYREF,AMDHD2,ANAPC2,ANGPT2,ANKH,ANO6,ANXA4,AP1G1,AP5B1,AP5S1,APBB2,ARFGEF3,ARHGAP28,ARHGEF38,ARL13B,ARL4D,ARSD,ARV1,ASCL3,ASMTL,ATAD5,ATG4D,ATP11B,ATP1A1,ATP1B1,ATP2A3,ATP5F1A,ATP5F1B,ATP5F…	841		2.39903
Developmental Disorder,Hereditary Disorder,Metabolic Disease,Organismal Injury and Abnormalities	Mitochondrial complex I deficiency	0.00407			FOXRED1,MT-ND2,MT-ND3,MT-ND4,MT-ND5,MT-ND6,NDUFA11,NDUFA13,NDUFS2,NDUFS7,NDUFV1	11		2.39041
Carbohydrate Metabolism,Molecular Transport,Small Molecule Biochemistry	Uptake of D-glucose	0.00426		0.954	ACLY,ADM,ARFGEF3,ATP5IF1,CAT,CRAT,CUEDC2,ESRRA,GGA2,GNAS,GSK3A,IDH3B,INSR,MPC1,MTOR,PDK1,PPM1A,PTEN,PTPRF,SCD,SIRT6,SLC2A1,SLC48A1,SOD1,TBC1D4,VPS35	26		2.37059
Cancer,Organismal Injury and Abnormalities,Reproductive System Disease	Postmenopausal breast cancer	0.00428			FDPS,HELQ,MTOR,PRLR,TUBA4A,TUBB4A,TUBG1,TYMS	8		2.36856
Organismal Injury and Abnormalities	Abdominal lesion	0.00436	Decreased	-2.905	ABCB6,ABCC5,ABHD16A,ABHD17A,ACAA1,ACADVL,ACAT1,ACBD7,ACLY,ACO2,ACOT7,ACOX1,ACSF2,ACTN1,ACTR6,ACVR2B,ADAMTS17,ADGRF5,ADGRG2,ADM,ADORA2A,AGAP1,AHCYL2,AIFM1,ALDH3A2,ALDH6A1,ALDOA,ALG13,ALKBH7,ALPL,ALYREF,AMDHD2,ANAPC2,ANGPT2,ANKH,ANO6,ANXA4,AP1G1,AP5B1,APBB2,ARFGEF3,ARHGAP28,ARHGEF38,ARL13B,ARL4D,ARSD,ARV1,ASMTL,ATAD5,ATG4D,ATP11B,ATP1A1,ATP1B1,ATP2A3,ATP5F1A,ATP5F1B,ATP5IF1,ATP5MC1,ATP5MC3,ATP5MF,A…	792		2.36051
Cancer,Endocrine System Disorders,Organismal Injury and Abnormalities	Nonpituitary endocrine tumor	0.00442			ABCB6,ABCC5,ABHD16A,ABHD17A,ACAA1,ACADVL,ACAT1,ACBD7,ACLY,ACO2,ACOT7,ACOX1,ACSF2,ACTN1,ACTR6,ACVR2B,ADAMTS17,ADGRG2,ADORA2A,AGAP1,AGPAT3,AHCYL2,AIFM1,ALDH3A2,ALDH6A1,ALDOA,ALG13,ALKBH7,ALPL,ALYREF,AMDHD2,ANAPC2,ANGPT2,ANKH,ANO6,AP1G1,AP5B1,AP5S1,APBB2,ARFGEF3,ARHGAP28,ARL13B,ARSD,ARV1,ASCL3,ASMTL,ATAD5,ATG4D,ATP11B,ATP1A1,ATP1B1,ATP2A3,ATP5F1A,ATP5F1B,ATP5F1D,ATP5MC1,ATP5MF,ATP5PB,ATP5PO,ATP6AP1,…	681		2.35458
Cancer,Organismal Injury and Abnormalities,Reproductive System Disease	Stage I endometrial cancer	0.00446			PRLR,SLC2A1,TUBA4A,TUBB4A,TUBG1	5		2.35067
Cancer,Organismal Injury and Abnormalities,Reproductive System Disease	Estrogen receptor positive breast carcinoma	0.00457			HELQ,INSR,MLH1,MTOR,PTEN,SF3B1,TUBA4A,TUBB4A,TUBG1,TYMS	10		2.34008
Cancer,Organismal Injury and Abnormalities	Extracranial solid tumor	0.00464		-1.458	ABCB6,ABCC5,ABHD14A,ABHD16A,ABHD17A,ACAA1,ACADVL,ACAT1,ACBD7,ACLY,ACO2,ACOT7,ACOX1,ACSF2,ACTN1,ACTR6,ACVR2B,ADAMTS17,ADGRF5,ADGRG2,ADM,ADORA2A,AGAP1,AGPAT3,AHCYL2,AIFM1,ALDH3A2,ALDH6A1,ALDOA,ALG13,ALKBH7,ALPL,ALYREF,AMDHD2,ANAPC2,ANGPT2,ANKH,ANO6,ANXA4,AP1G1,AP5B1,AP5S1,APBB2,ARFGEF3,ARHGAP28,ARHGEF38,ARL13B,ARL4D,ARSD,ARV1,ASCL3,ASMTL,ATAD5,ATG4D,ATP11B,ATP1A1,ATP1B1,ATP2A3,ATP5F1A,ATP5F1B,ATP5F…	836		2.33348
Cancer,Organismal Injury and Abnormalities	Abdominal carcinoma	0.00464	Decreased	-2.094	ABCB6,ABCC5,ABHD16A,ABHD17A,ACAA1,ACADVL,ACAT1,ACBD7,ACLY,ACO2,ACOT7,ACOX1,ACSF2,ACTN1,ACTR6,ACVR2B,ADAMTS17,ADGRF5,ADGRG2,ADM,ADORA2A,AGAP1,AHCYL2,AIFM1,ALDH3A2,ALDH6A1,ALDOA,ALG13,ALKBH7,ALPL,ALYREF,AMDHD2,ANAPC2,ANGPT2,ANKH,ANO6,ANXA4,AP1G1,AP5B1,APBB2,ARFGEF3,ARHGAP28,ARHGEF38,ARL13B,ARL4D,ARSD,ARV1,ASMTL,ATAD5,ATG4D,ATP11B,ATP1A1,ATP1B1,ATP2A3,ATP5F1A,ATP5F1B,ATP5IF1,ATP5MC1,ATP5MC3,ATP5MF,A…	772		2.33348
Cancer,Organismal Injury and Abnormalities	Abdominal neoplasm	0.00468	Decreased	-2.145	ABCB6,ABCC5,ABHD16A,ABHD17A,ACAA1,ACADVL,ACAT1,ACBD7,ACLY,ACO2,ACOT7,ACOX1,ACSF2,ACTN1,ACTR6,ACVR2B,ADAMTS17,ADGRF5,ADGRG2,ADM,ADORA2A,AGAP1,AHCYL2,AIFM1,ALDH3A2,ALDH6A1,ALDOA,ALG13,ALKBH7,ALPL,ALYREF,AMDHD2,ANAPC2,ANGPT2,ANKH,ANO6,ANXA4,AP1G1,AP5B1,APBB2,ARFGEF3,ARHGAP28,ARHGEF38,ARL13B,ARL4D,ARSD,ARV1,ASMTL,ATAD5,ATG4D,ATP11B,ATP1A1,ATP1B1,ATP2A3,ATP5F1A,ATP5F1B,ATP5IF1,ATP5MC1,ATP5MC3,ATP5MF,A…	791		2.32975
Lipid Metabolism,Molecular Transport,Small Molecule Biochemistry,Vitamin and Mineral Metabolism	Concentration of retinol	0.00469		-0.549	DGAT1,LRAT,RBP1,SCD,SIK3	5		2.32883
Cancer,Inflammatory Disease,Inflammatory Response,Organismal Injury and Abnormalities,Reproductive System Disease	Primary inflammatory breast cancer	0.00469			HELQ,MTOR,TUBA4A,TUBB4A,TUBG1,TYMS	6		2.32883
Cancer,Organismal Injury and Abnormalities	Head and neck tumor	0.0047		-0.679	ABCB6,ABCC5,ABHD14A,ABHD16A,ABHD17A,ACAA1,ACADVL,ACAT1,ACBD7,ACLY,ACO2,ACOT7,ACOX1,ACSF2,ACTN1,ACTR6,ACVR2B,ADAMTS17,ADGRF5,ADGRG2,ADM,ADORA2A,AGAP1,AGPAT3,AHCYL2,AIFM1,ALDH3A2,ALDH6A1,ALDOA,ALG13,ALKBH7,ALPL,ALYREF,AMDHD2,ANAPC2,ANGPT2,ANKH,ANO6,AP1G1,AP5B1,AP5S1,APBB2,ARFGEF3,ARHGAP28,ARHGEF38,ARL13B,ARSD,ARV1,ASCL3,ASMTL,ATAD5,ATG4D,ATP11B,ATP1A1,ATP1B1,ATP2A3,ATP5F1A,ATP5F1B,ATP5F1D,ATP5MC1,A…	765		2.3279
Lipid Metabolism,Molecular Transport,Small Molecule Biochemistry	Accumulation of sterol	0.00476		0.877	ACAT1,ANGPT2,GSK3A,LAMP2,OSBPL1A,OSBPL5,PITPNA,SOAT1,SORT1,SREBF2	10		2.32239
Neurological Disease,Organismal Injury and Abnormalities	Refractory epilepsy	0.00493			GABBR1,SLC29A1,TRPV1	3		2.30715
Lipid Metabolism,Molecular Transport,Small Molecule Biochemistry	Absorption of triacylglycerol	0.00493			AZGP1,DGAT1,SOD1	3		2.30715
Cellular Assembly and Organization	Quantity of macropinosomes	0.00493			PTEN,RAB34,SNX1	3		2.30715
Lipid Metabolism,Molecular Transport,Small Molecule Biochemistry,Vitamin and Mineral Metabolism	Abnormal quantity of retinol	0.00493			LRAT,RBP1,SIK3	3		2.30715
Lipid Metabolism,Molecular Transport,Small Molecule Biochemistry	Concentration of cholesterol	0.00497		1.266	ACAT1,ADGRF5,ADM,ARV1,ATP1A1,ATP7B,ATXN2,BAMBI,DGAT1,DHCR24,DHCR7,GNAS,GPM6B,GSK3A,INSR,JUN,MPC1,MTARC2,NAMPT,OSBPL1A,PDZK1,SC5D,SCD,SCNN1A,SIK3,SIRT6,SOAT1,SORT1,SREBF2,TNIK,VEGFB,ZBTB16	32		2.30364
Developmental Disorder,Organismal Injury and Abnormalities	Autism spectrum disorder or intellectual disability	0.00514			ACADVL,AGAP1,ALG13,ANGPT2,ANKH,ATP1A1,BCAP31,BIRC6,CACNA2D2,CEP290,COMT,COPB1,CYFIP2,DEAF1,FAM50A,FGD1,GABBR1,GNAS,GNB5,GPT2,GYG1,HK1,HPRT1,INTS1,ITPR2,KANSL1,KCNMA1,KLHL15,LAMP2,LARGE1,LINS1,MED12,MED27,MTOR,NACC1,NCALD,NDUFS7,NFIX,NONO,NUP205,OXTR,PDHB,PDZK1,PGAP2,PHLPP1,PI4KA,PIGB,POMT1,PTEN,RAB39B,RPN2,RTN4IP1,SBF1,SEMA3C,SEMA5A,SERPINB7,SLC12A2,SLC29A1,SLC2A1,SORT1,SYPL1,TBCE,TCF4,TECPR2,TEC…	80		2.28904
Free Radical Scavenging	Synthesis of reactive oxygen species	0.00533		0.567	ACOX1,AIFM1,ALDH3A2,ANGPT2,ATP5IF1,ATP5MC1,BECN1,CAT,CHCHD10,CISD3,CRYAB,DDIT4,DHCR24,DHODH,DLST,ESRRA,ETS1,FDXR,GNAS,HK1,HSPA9,HSPD1,IDH2,IL32,INSR,ITPR2,LIMK1,LRAT,MT-CO2,MT-ND2,MT-ND6,MTOR,NAMPT,NDUFA11,NDUFA5,NFU1,NOXA1,OGDH,PDK1,PINK1,PLCB3,PLCG2,PPIA,PTEN,SCD,SDHA,SDHC,SLC2A1,SLC5A3,SLC9A3R1,SOD1,SPHK2,SREBF2,SRXN1,TRPV1,UNC13D	56		2.27327
Cell Death and Survival	Cell death of tumor cell lines	0.0054		-1.89	ACO2,ACVR2B,ADM,ADORA2A,AIFM1,ANGPT2,ATP1A1,ATP5F1A,BAD,BCAP31,BCL2L12,BECN1,BIRC6,BTG1,CACNA2D2,CAT,CDKN1C,CIBAR1,CKAP2,CLSPN,CPE,CRYAB,CSNK2A2,CUEDC2,CYFIP2,DAB2,DDIT4,DGKD,DHCR24,DHCR7,DHODH,DNAJA3,DTYMK,DVL2,ENC1,ENO1,ESRRA,ETS1,FAIM,FBXO44,FDXR,GBA2,GNAS,GNB5,GORASP1,GOT1,GPT2,GPX4,GRB10,HK1,HSPA9,HSPD1,IGFBP2,IL32,INSR,INVS,ITPR2,JUN,KITLG,LAMP2,LDOC1,LGALS8,LRIG1,LYPLA1,MAD2L1,MAPK13,MDK,M…	145		2.26761
Cancer,Organismal Injury and Abnormalities,Reproductive System Disease	Premenopausal breast cancer	0.0055			HELQ,MTOR,PRLR,TUBA4A,TUBB4A,TUBG1,TYMS	7		2.25964
Gastrointestinal Disease,Hepatic System Disease,Organismal Injury and Abnormalities	Liver lesion	0.00555	Decreased	-3.055	ABCC5,ABHD16A,ACAA1,ACADVL,ACLY,ACO2,ACOT7,ACOX1,ACTN1,ADAMTS17,ADGRF5,ADM,ADORA2A,AGAP1,AIFM1,ALDOA,ALG13,ALKBH7,ALPL,ANAPC2,ANGPT2,ANO6,AP1G1,AP5B1,ARFGEF3,ARL13B,ARL4D,ARSD,ARV1,ASMTL,ATAD5,ATP11B,ATP1A1,ATP1B1,ATP2A3,ATP5F1A,ATP5F1B,ATP5PF,ATP6V1C2,ATP7B,ATXN2,B4GALT6,BAD,BCL2L12,BDH1,BECN1,BET1L,BEX5,BIRC6,BIVM,BTBD8,CA5B,CACNA2D2,CAMSAP1,CARD6,CARF,CAT,CBX8,CCDC92,CD58,CDCA7L,CDKN1C,CEP290,…	415		2.25571
Cell Morphology,Embryonic Development,Nervous System Development and Function,Neurological Disease,Ophthalmic Disease,Organ Development,Organ Morphology,Organismal Development,Organismal Injury and Abnormalities,Tissue Development,Tissue Morphology,Visual System Development and Function	Abnormal morphology of retinal ganglion cells	0.00564			HSPD1,PLXNA4,PTPRF,SEMA5A,SORT1	5		2.24872
Cancer,Organismal Injury and Abnormalities,Reproductive System Disease	Estrogen receptor positive HER2 negative breast adenocarcinoma	0.00564			HELQ,MTOR,TUBA4A,TUBB4A,TUBG1,TYMS	6		2.24872
Cancer,Hematological Disease,Immunological Disease,Organismal Injury and Abnormalities	ALK fusion negative large cell lymphoma	0.00564			DUSP22,HELQ,TUBA4A,TUBB4A,TUBG1,TYMS	6		2.24872
Cellular Assembly and Organization	Aggregation of mitochondria	0.00564		0.555	CLUH,GHITM,MFN1,PINK1,SIRT6	5		2.24872
Cancer,Organismal Injury and Abnormalities,Reproductive System Disease	Stage II-III endometrial carcinoma	0.00573			PRLR,SLC2A1,TUBA4A,TUBB4A,TUBG1	5		2.24185
Cellular Assembly and Organization	Clustering of mitochondria	0.00573		0.152	CLUH,MFN1,PINK1,SIRT6	4		2.24185
Cancer,Dermatological Diseases and Conditions,Developmental Disorder,Hereditary Disorder,Neurological Disease,Organismal Injury and Abnormalities	Neurofibromatosis 1	0.00573			ADM,LIMK1,MLH1,NEK11	4		2.24185
Cancer,Gastrointestinal Disease,Organismal Injury and Abnormalities	Stage IB gastroesophageal junction adenocarcinoma	0.00573			HELQ,TUBA4A,TUBB4A,TUBG1,TYMS	5		2.24185
Cancer,Gastrointestinal Disease,Organismal Injury and Abnormalities	TNM stage T1N1 gastric adenocarcinoma	0.00573			HELQ,TUBA4A,TUBB4A,TUBG1,TYMS	5		2.24185
Cell-To-Cell Signaling and Interaction,Cellular Compromise,Renal and Urological System Development and Function	Stress response of kidney cell lines	0.00573		-0.068	ALDH3A2,MTOR,OPN1SW,PKD1	4		2.24185
Cancer,Organismal Injury and Abnormalities,Reproductive System Disease	TNM stage N0 unilateral breast adenocarcinoma	0.00573			HELQ,TUBA4A,TUBB4A,TUBG1,TYMS	5		2.24185
Cancer,Gastrointestinal Disease,Organismal Injury and Abnormalities	TNM stage T1N1 gastroesophageal junction adenocarcinoma	0.00573			HELQ,TUBA4A,TUBB4A,TUBG1,TYMS	5		2.24185
Cancer,Organismal Injury and Abnormalities,Reproductive System Disease	Early stage high risk HER2 negative invasive breast cancer	0.00573			HELQ,TUBA4A,TUBB4A,TUBG1,TYMS	5		2.24185
Cancer,Gastrointestinal Disease,Organismal Injury and Abnormalities	Stage IIIC gastric adenocarcinoma	0.00573			HELQ,TUBA4A,TUBB4A,TUBG1,TYMS	5		2.24185
Cancer,Gastrointestinal Disease,Organismal Injury and Abnormalities	Stage IB gastric adenocarcinoma	0.00573			HELQ,TUBA4A,TUBB4A,TUBG1,TYMS	5		2.24185
Cancer,Organismal Injury and Abnormalities,Reproductive System Disease	Early stage HER2 negative hormone receptor negative breast carcinoma	0.00573			HELQ,TUBA4A,TUBB4A,TUBG1,TYMS	5		2.24185
Lipid Metabolism,Molecular Transport,Small Molecule Biochemistry	Quantity of linoleic acid	0.00573			CFTR,NNT,SCD,SIRT6	4		2.24185
Developmental Disorder,Neurological Disease,Organismal Injury and Abnormalities	Developmental delay with seizures	0.00573			DHDDS,KCNMA1,PTEN,TIMM50	4		2.24185
Cardiovascular Disease,Organismal Injury and Abnormalities	Interstitial fibrosis of left ventricle	0.00573		0.849	ANGPT2,CARD6,GAS6,STK4	4		2.24185
Cancer,Gastrointestinal Disease,Organismal Injury and Abnormalities	Stage IIIC gastroesophageal junction adenocarcinoma	0.00573			HELQ,TUBA4A,TUBB4A,TUBG1,TYMS	5		2.24185
Cancer,Organismal Injury and Abnormalities,Reproductive System Disease	Nonmetastatic primary HER2 positive hormone receptor negative invasive breast carcinoma	0.00573			HELQ,TUBA4A,TUBB4A,TUBG1,TYMS	5		2.24185
Cancer,Immunological Disease,Organismal Injury and Abnormalities,Reproductive System Disease	Early stage lymph node positive primary breast carcinoma	0.00573			HELQ,TUBA4A,TUBB4A,TUBG1,TYMS	5		2.24185
Cancer,Organismal Injury and Abnormalities,Renal and Urological Disease	Chromophobe renal cell carcinoma	0.00578			ATP5IF1,ATP5MF,ATP5MG,ATP5PB,GSTM3,MT-CO1,MT-CO2,MT-CO3,MT-CYB,MT-ND1,MT-ND4,MT-ND5,MTOR,NDUFA11,NDUFA13,NDUFB5,NDUFS2,NDUFS7,NDUFV1,PDHB,PTEN,SDHA,SDHC	23		2.23807
Cancer,Endocrine System Disorders,Organismal Injury and Abnormalities	Endocrine cancer	0.00588			ABCB6,ABCC5,ABHD16A,ABHD17A,ACAA1,ACADVL,ACAT1,ACBD7,ACLY,ACO2,ACOT7,ACOX1,ACSF2,ACTN1,ACTR6,ACVR2B,ADAMTS17,ADGRG2,ADORA2A,AGAP1,AGPAT3,AHCYL2,AIFM1,ALDH3A2,ALDH6A1,ALDOA,ALG13,ALKBH7,ALPL,ALYREF,AMDHD2,ANAPC2,ANGPT2,ANKH,ANO6,AP1G1,AP5B1,AP5S1,APBB2,ARFGEF3,ARHGAP28,ARHGEF38,ARL13B,ARSD,ARV1,ASCL3,ASMTL,ATAD5,ATG4D,ATP11B,ATP1A1,ATP1B1,ATP2A3,ATP5F1A,ATP5F1B,ATP5F1D,ATP5MC1,ATP5MF,ATP5PB,ATP5PO…	692		2.23062
Neurological Disease,Organismal Injury and Abnormalities	Progressive neurological disorder	0.00597			ACLY,ACOX1,ADORA2A,AIFM1,APBB2,ATP1A1,ATP1B1,ATP5F1A,ATP5PB,ATXN2,B4GALT6,BAD,BECN1,CALM1 (includes others),CCNG2,CHCHD10,CHCHD2,CLUH,CNKSR3,COMT,CRYAB,DHCR24,DHCR7,DHODH,DMPK,FAM149A,FDPS,FRK,FURIN,GABBR1,GNAS,HIGD1A,HPRT1,HSPA9,HSPD1,IGFBP2,INPP5A,INSR,ITPR2,JUN,KCNMA1,LIMK1,LRAT,MACROD1,MDH1,MFN1,MPC1,MT-CO1,MT-CO2,MT-CO3,MT-CYB,MT-ND1,MT-ND5,MT-ND6,MTHFR,MTOR,MVK,NADK2,NAXE,NEK11,NMNAT3,NNT,O…	103		2.22403
Lipid Metabolism,Small Molecule Biochemistry	Metabolism of diacylglycerol	0.00633		1.562	CDIPT,DGAT1,DGKD,KITLG,PLCB1,PLCB3,PLCG2,SCD	8		2.1986
Cell-To-Cell Signaling and Interaction,Cellular Compromise	Oxidative stress response of cells	0.00633		-1.309	ALDH3A2,ANGPT2,CAT,HSPA9,INSR,NAMPT,SOD1,STIM1	8		2.1986
Behavior,Reproductive System Development and Function	Maternal nurturing	0.00634			ARV1,CSPG5,LDOC1,OXTR,PRLR,SLC12A2	6		2.19791
Lipid Metabolism,Molecular Transport,Small Molecule Biochemistry	Concentration of sterol	0.00637		1.205	ACAT1,ADGRF5,ADM,ARV1,ATP1A1,ATP7B,ATXN2,BAMBI,DGAT1,DHCR24,DHCR7,GNAS,GPM6B,GSK3A,INSR,JUN,MPC1,MTARC2,NAMPT,OSBPL1A,PDZK1,SC5D,SCD,SCNN1A,SIK3,SIRT6,SLC9A3R1,SOAT1,SORT1,SREBF2,TNIK,VEGFB,ZBTB16	33		2.19586
Carbohydrate Metabolism,Lipid Metabolism,Small Molecule Biochemistry	Catabolism of phosphatidylinositol	0.00649			PLCB1,PLCB3	2		2.18776
Cell-To-Cell Signaling and Interaction,Renal and Urological System Development and Function	Adhesion of podocytes	0.00649			EPB41L5,MTOR	2		2.18776
Cancer,Endocrine System Disorders,Gastrointestinal Disease,Organismal Injury and Abnormalities	Grade 2 pancreatic neuroendocrine tumor	0.00649			MTOR,TYMS	2		2.18776
Small Molecule Biochemistry	Efficacy of 5-fluorouracil	0.00649			MTHFR,TYMS	2		2.18776
Ophthalmic Disease,Organismal Injury and Abnormalities	Atrophy of Meibomian gland	0.00649			SCD,SOAT1	2		2.18776
Endocrine System Disorders,Gastrointestinal Disease,Organismal Injury and Abnormalities	Atrophy of exocrine region of pancreas	0.00649			CFTR,PKD1	2		2.18776
Nucleic Acid Metabolism,Small Molecule Biochemistry	Synthesis of dTTP	0.00649			DTYMK,TYMS	2		2.18776
Neurological Disease,Organismal Injury and Abnormalities	Neurodegeneration of spinal cord	0.00649			PITPNA,SOD1	2		2.18776
Cell Signaling,Vitamin and Mineral Metabolism	Buffering of Ca2+	0.00649			CAT,SOD1	2		2.18776
Organismal Injury and Abnormalities,Psychological Disorders	Burnout syndrome	0.00649			SLC29A1,TRPV1	2		2.18776
Carbohydrate Metabolism,Lipid Metabolism,Small Molecule Biochemistry	Degradation of phosphatidylinositol diphosphate	0.00649			PLCB1,PTEN	2		2.18776
Cancer,Metabolic Disease,Organismal Injury and Abnormalities,Renal and Urological Disease	Metabolic renal cell carcinoma	0.00649			MTOR,TDP2	2		2.18776
Cancer,Endocrine System Disorders,Gastrointestinal Disease,Organismal Injury and Abnormalities	Grade 1 unresectable islet cell tumor	0.00649			MTOR,TYMS	2		2.18776
Cancer,Endocrine System Disorders,Gastrointestinal Disease,Organismal Injury and Abnormalities,Tumor Morphology	Grade 1 progressive islet cell tumor	0.00649			MTOR,TYMS	2		2.18776
Cell-To-Cell Signaling and Interaction,Cellular Compromise,Neurological Disease,Organismal Injury and Abnormalities	Damage of dopaminergic neurons	0.00649			ADORA2A,ANGPT2	2		2.18776
Cancer,Cell Morphology,Organismal Injury and Abnormalities,Tissue Morphology,Tumor Morphology	Cellularity of tumor	0.00649			IGFBP2,MTOR	2		2.18776
Organismal Development	Relaxation of mice	0.00649			ATP1A1,GABBR1	2		2.18776
Endocrine System Development and Function,Lipid Metabolism,Small Molecule Biochemistry,Vitamin and Mineral Metabolism	Metabolism of aldosterone	0.00649			KCNMA1,SCNN1B	2		2.18776
Organismal Injury and Abnormalities	Post-angioplasty restenosis	0.00649			CAT,SOD1	2		2.18776
Developmental Disorder,Hereditary Disorder,Neurological Disease,Organismal Injury and Abnormalities	Bardet-Biedl syndrome type 14	0.00649			CEP290,TMEM67	2		2.18776
Lipid Metabolism,Molecular Transport,Small Molecule Biochemistry	Concentration of 18:1(n-9) fatty acids	0.00649			ACLY,SCD	2		2.18776
Cell Morphology,Cellular Function and Maintenance	Homologous recombination repair of colorectal cancer cell lines	0.00649			PTEN,RAD18	2		2.18776
Small Molecule Biochemistry	Metabolism of nitrate	0.00649			MTARC2,THAP4	2		2.18776
Digestive System Development and Function,Endocrine System Disorders,Gastrointestinal Disease,Organ Morphology,Organismal Development,Organismal Injury and Abnormalities	Abnormal morphology of dilated pancreatic duct	0.00649			CFTR,PKD1	2		2.18776
Dermatological Diseases and Conditions,Infectious Diseases,Organismal Injury and Abnormalities,Skeletal and Muscular Disorders	Onychomycosis	0.00649			ATP1A1,SQLE	2		2.18776
Carbohydrate Metabolism,Lipid Metabolism,Small Molecule Biochemistry	Conversion of phosphatidylserine	0.00649			ALDH3A2,CAT	2		2.18776
Drug Metabolism,Molecular Transport	Export of cisplatin	0.00649			ATP11B,ATP7B	2		2.18776
Nucleic Acid Metabolism,Small Molecule Biochemistry	Synthesis of thymidine	0.00649			DTYMK,TYMS	2		2.18776
Cancer,Endocrine System Disorders,Gastrointestinal Disease,Organismal Injury and Abnormalities	Grade 1 advanced islet cell tumor	0.00649			MTOR,TYMS	2		2.18776
Developmental Disorder,Hereditary Disorder,Metabolic Disease,Organismal Injury and Abnormalities,Skeletal and Muscular Disorders	Polyglucosan body myopathy	0.00649			GYG1,RNF31	2		2.18776
Nucleic Acid Metabolism,Small Molecule Biochemistry	Catabolism of NADP	0.00649			NUDT12,NUDT13	2		2.18776
Cellular Assembly and Organization	Development of canaliculi	0.00649			MTOR,SLC4A2	2		2.18776
Cell Morphology,Cellular Development,Cellular Growth and Proliferation,Embryonic Development,Organismal Development,Tissue Development	Branching of duct cells	0.00649			PKD1,PRLR	2		2.18776
Cellular Assembly and Organization	Interconnectivity of mitochondria	0.00649			MFN1,PINK1	2		2.18776
Cell-To-Cell Signaling and Interaction,Nervous System Development and Function	Firing of serotonergic neurons	0.00649			LPAR1,OXTR	2		2.18776
Cancer,Organismal Injury and Abnormalities	Myxoma in fibrous tissue	0.00649			GNAS,PRKAR1A	2		2.18776
Neurological Disease,Organismal Injury and Abnormalities	Syndromic encephalopathy	0.00649			ADM,ALG13,ARL13B,ARV1,ATP1B1,ATP5MJ,ATXN2,BCAP31,BEX4,CA5B,CACNA2D2,CEP290,CYFIP2,DEAF1,DHCR24,FAM50A,FDXR,GABBR1,GLUD1,GUF1,HK1,HPRT1,INTS8,KANSL1,LARGE1,LGALS8,LIMK1,MED12,MLH1,MT-ATP6,MT-CYB,MT-ND1,MT-ND4,MT-ND5,MT-ND6,MTOR,NEK11,NONO,PCYT2,PGAP2,PI4KA,PIGB,PKD1,PKIG,PLCB1,POMT1,PTEN,RAB39B,RTN4IP1,SLC12A2,SLC29A1,SLC2A1,SMU1,TBCE,TCF4,TIMM50,TMEM17,TMEM67,TMX2,TRPV1,WASF1,WDR45B,ZBTB16	63		2.18776
Nucleic Acid Metabolism,Small Molecule Biochemistry	Synthesis of purine nucleotide	0.00651	Increased	2.599	ACAT1,ACO2,ACOT7,ADM,ALDOA,ATP5F1A,ATP5F1B,ATP5F1D,ATP5MC1,ATP5PO,ENO1,HPRT1,HSPD1,IDH2,INSR,MT-ATP6,MT-CO2,MT-CO3,NAMPT,PANK1,PINK1,PMM1,SLC25A5,SOAT1,SOD1,SPHK2	26		2.18642
Cancer,Gastrointestinal Disease,Hepatic System Disease,Organismal Injury and Abnormalities	Hepatitis B virus-related hepatocellular carcinoma	0.00667			ACAA1,ACLY,ALDOA,CAT,ENO1,HSD17B4,HSPA9,HSPD1,MTOR,SARDH,SOAT1,SOD1,STK4	13		2.17587
Cell Death and Survival	Survival of stem cell lines	0.00667		1.732	ATP5F1A,ATP5F1B,CDKN1C,DTYMK,MVK,NUP205,PTEN,RPN2,SF3B1,SOD1,SQLE,TRIM28	12		2.17587
Cancer,Organismal Injury and Abnormalities,Reproductive System Disease	Estrogen receptor positive progesterone receptor positive breast cancer	0.00668			HELQ,INSR,MLH1,MTOR,PTEN,SF3B1,TUBA4A,TUBB4A,TUBG1,TYMS	10		2.17522
Free Radical Scavenging,Small Molecule Biochemistry	Production of hydrogen peroxide	0.00668		1.256	ACOX1,ANGPT2,CAT,ETS1,GNAS,NFU1,PLCG2,PTEN,SOD1	9		2.17522
Cancer,Organismal Injury and Abnormalities,Reproductive System Disease	TNM stage N1-3 invasive breast carcinoma	0.00671			HELQ,MTOR,TUBA4A,TUBB4A,TUBG1,TYMS	6		2.17328
Cancer,Inflammatory Disease,Inflammatory Response,Organismal Injury and Abnormalities,Reproductive System Disease	Inflammatory invasive breast carcinoma	0.00671			HELQ,MTOR,TUBA4A,TUBB4A,TUBG1,TYMS	6		2.17328
Cancer,Organismal Injury and Abnormalities,Reproductive System Disease	Stage I-IV postmenopausal breast cancer	0.00671			HELQ,MTOR,TUBA4A,TUBB4A,TUBG1,TYMS	6		2.17328
Neurological Disease,Organismal Injury and Abnormalities	Leukoencephalopathy	0.00683			AIFM1,ATP5PO,COQ9,DHODH,DLAT,FARS2,FOXRED1,HSPD1,MRPS34,MT-ATP6,MT-CO1,MT-CO2,MT-CO3,MT-CYB,MT-ND1,MT-ND2,MT-ND3,MT-ND4,MT-ND4L,MT-ND5,MT-ND6,NADK2,NAXE,NDUFA13,NDUFS2,NDUFS7,NDUFV1,PDHB,SDHA,SLC25A4,TUBB4A,VPS11	32		2.16558
Cancer,Organismal Injury and Abnormalities	Abdominal adenocarcinoma	0.00693		-0.954	ABCB6,ABCC5,ABHD16A,ABHD17A,ACAA1,ACADVL,ACAT1,ACBD7,ACLY,ACO2,ACOT7,ACOX1,ACSF2,ACTN1,ACTR6,ACVR2B,ADAMTS17,ADGRF5,ADGRG2,ADM,ADORA2A,AGAP1,AHCYL2,AIFM1,ALDH3A2,ALDH6A1,ALDOA,ALG13,ALKBH7,ALPL,ANAPC2,ANGPT2,ANKH,ANO6,ANXA4,AP1G1,AP5B1,APBB2,ARFGEF3,ARHGAP28,ARHGEF38,ARL13B,ARL4D,ARSD,ARV1,ASMTL,ATAD5,ATG4D,ATP11B,ATP1A1,ATP1B1,ATP2A3,ATP5F1A,ATP5F1B,ATP5IF1,ATP5MC1,ATP5MC3,ATP5MF,ATP5MG,ATP5PB,A…	736		2.15927
Cellular Function and Maintenance	Mitochondrial respiration of tumor cell lines	0.00699		1.941	ATP5IF1,IDH2,NNT,POLDIP2,SBF1,SPHK2,TMEM175	7		2.15552
Digestive System Development and Function,Organ Morphology,Organismal Development	Size of islets of Langerhans	0.00699			ACVR2B,DGKD,GNAS,MTOR,PRLR,PTEN,SREBF2	7		2.15552
Hereditary Disorder,Organismal Injury and Abnormalities,Psychological Disorders	Familial psychiatric disease	0.00712			ACAT1,ACO2,ACTN1,ADORA2A,AGAP1,AIFM1,ALDH6A1,ATP1B1,ATP5F1A,ATP5F1B,ATP5F1D,ATP5IF1,ATP5MF,ATP5MG,ATP5MJ,ATP5PB,ATP5PF,ATP5PO,ATXN2,CA5B,CACNA2D2,CDKN1C,CHCHD10,CHCHD2,COG4,COMT,CRAT,CRIM1,CRYAB,CYFIP2,DHCR7,EMX2,ETFB,FGD1,FKBP4,GHITM,GNB5,GPR107,HMGB2,HSPD1,IDH3A,INTS1,JUN,KCNMA1,LAMP2,LIMK1,LPAR1,MPC1,MT-ATP6,MT-CO1,MT-CO2,MT-CO3,MT-CYB,MT-ND1,MT-ND2,MT-ND3,MT-ND4,MT-ND4L,MT-ND5,MT-ND6,MTHFR,MT…	103		2.14752
Cardiovascular System Development and Function,Organ Morphology,Organismal Development,Tissue Morphology	Vasodilation of heart	0.00714			ADORA2A,KCNJ8,TRPV1	3		2.1463
Cell-To-Cell Signaling and Interaction,Renal and Urological System Development and Function	Adhesion of glomerular cells	0.00714			BCAM,EPB41L5,MTOR	3		2.1463
Small Molecule Biochemistry	Metabolism of oxalacetic acid	0.00714			ACLY,GOT1,MDH1	3		2.1463
Cell Morphology,Cellular Function and Maintenance	Autophagy of lung cell lines	0.00714			BECN1,MTOR,SIRT6	3		2.1463
Cell-To-Cell Signaling and Interaction,Cellular Compromise	Stress response of cells	0.00721		-0.118	ALDH3A2,ANGPT2,CAT,CHCHD2,GBA2,HSPA9,INSR,KCNMA1,LRAT,MAPK13,MTOR,NAMPT,OPN1SW,PKD1,SOD1,STIM1	16		2.14206
Cancer,Organismal Injury and Abnormalities,Reproductive System Disease	Early stage primary HER2 positive carcinoma of breast	0.00721			HELQ,TUBA4A,TUBB4A,TUBG1,TYMS	5		2.14206
Cancer,Endocrine System Disorders,Organismal Injury and Abnormalities,Reproductive System Disease	Borderline epithelial ovarian tumor	0.00721			PTEN,TUBA4A,TUBB4A,TUBG1,TYMS	5		2.14206
Cancer,Organismal Injury and Abnormalities,Reproductive System Disease	Unilateral triple negative invasive breast cancer	0.00721			HELQ,TUBA4A,TUBB4A,TUBG1,TYMS	5		2.14206
Cancer,Endocrine System Disorders,Organismal Injury and Abnormalities,Reproductive System Disease	Invasive ovarian carcinoma	0.00721			ANGPT2,PTEN,TUBA4A,TUBB4A,TUBG1	5		2.14206
Cancer,Gastrointestinal Disease,Organismal Injury and Abnormalities	Resectable esophageal adenocarcinoma	0.00721			HELQ,TUBA4A,TUBB4A,TUBG1,TYMS	5		2.14206
Cancer,Gastrointestinal Disease,Organismal Injury and Abnormalities	TNM stage M0 Siewert type III gastroesophageal junction non-squamous adenocarcinoma	0.00721			HELQ,TUBA4A,TUBB4A,TUBG1,TYMS	5		2.14206
Cancer,Gastrointestinal Disease,Organismal Injury and Abnormalities	TNM stage N0-3 esophageal adenocarcinoma	0.00721			HELQ,TUBA4A,TUBB4A,TUBG1,TYMS	5		2.14206
Cancer,Organismal Injury and Abnormalities,Reproductive System Disease	Early stage operable primary invasive breast carcinoma	0.00721			HELQ,TUBA4A,TUBB4A,TUBG1,TYMS	5		2.14206
Cancer,Organismal Injury and Abnormalities,Reproductive System Disease	Early stage nonmetastatic primary invasive breast carcinoma	0.00721			HELQ,TUBA4A,TUBB4A,TUBG1,TYMS	5		2.14206
Cancer,Gastrointestinal Disease,Organismal Injury and Abnormalities	TNM stage M0 Siewert type II gastroesophageal junction non-squamous adenocarcinoma	0.00721			HELQ,TUBA4A,TUBB4A,TUBG1,TYMS	5		2.14206
Cancer,Gastrointestinal Disease,Organismal Injury and Abnormalities	TNM stage T2-T3 Siewert type II gastroesophageal junction non-squamous adenocarcinoma	0.00721			HELQ,TUBA4A,TUBB4A,TUBG1,TYMS	5		2.14206
Cancer,Organismal Injury and Abnormalities,Reproductive System Disease	Early stage invasive non-inflammatory breast carcinoma	0.00721			HELQ,TUBA4A,TUBB4A,TUBG1,TYMS	5		2.14206
Cancer,Organismal Injury and Abnormalities,Reproductive System Disease	Unilateral estrogen receptor positive invasive breast cancer	0.00721			HELQ,TUBA4A,TUBB4A,TUBG1,TYMS	5		2.14206
Carbohydrate Metabolism,Small Molecule Biochemistry	Metabolism of sugar acid	0.00721			AMDHD2,CSGALNACT1,SLC2A1,ST6GAL1	4		2.14206
Cancer,Gastrointestinal Disease,Organismal Injury and Abnormalities	TNM stage N0-3 Siewert type II gastroesophageal junction non-squamous adenocarcinoma	0.00721			HELQ,TUBA4A,TUBB4A,TUBG1,TYMS	5		2.14206
Cancer,Gastrointestinal Disease,Organismal Injury and Abnormalities	TNM stage N0-3 Siewert type III gastroesophageal junction non-squamous adenocarcinoma	0.00721			HELQ,TUBA4A,TUBB4A,TUBG1,TYMS	5		2.14206
Cancer,Organismal Injury and Abnormalities,Reproductive System Disease	TNM stage M0 invasive breast adenocarcinoma	0.00721			HELQ,TUBA4A,TUBB4A,TUBG1,TYMS	5		2.14206
Cancer,Organismal Injury and Abnormalities,Reproductive System Disease	Non-inflammatory HER2 positive hormone receptor negative breast cancer	0.00721			HELQ,TUBA4A,TUBB4A,TUBG1,TYMS	5		2.14206
Cancer,Gastrointestinal Disease,Organismal Injury and Abnormalities	TNM stage T2-T3 Siewert type III gastroesophageal junction non-squamous adenocarcinoma	0.00721			HELQ,TUBA4A,TUBB4A,TUBG1,TYMS	5		2.14206
Developmental Disorder,Neurological Disease,Organismal Injury and Abnormalities	Neurodevelopmental disorder with intellectual disability	0.00721			INTS1,SLC12A2,WASF1,WDR45B	4		2.14206
Cancer,Organismal Injury and Abnormalities,Reproductive System Disease	Early HER2 positive invasive breast cancer	0.00721			HELQ,TUBA4A,TUBB4A,TUBG1,TYMS	5		2.14206
Cancer,Organismal Injury and Abnormalities,Reproductive System Disease	Stage II-III non-inflammatory invasive breast carcinoma	0.00721			HELQ,TUBA4A,TUBB4A,TUBG1,TYMS	5		2.14206
Cancer,Organismal Injury and Abnormalities,Reproductive System Disease	High-risk invasive breast adenocarcinoma	0.00721			HELQ,TUBA4A,TUBB4A,TUBG1,TYMS	5		2.14206
Cancer,Organismal Injury and Abnormalities,Reproductive System Disease,Tumor Morphology	Locally advanced HER2-positive carcinoma of breast	0.00721			HELQ,TUBA4A,TUBB4A,TUBG1,TYMS	5		2.14206
Cancer,Inflammatory Disease,Inflammatory Response,Organismal Injury and Abnormalities,Reproductive System Disease	Triple negative inflammatory invasive ductal breast cancer	0.00721			HELQ,TUBA4A,TUBB4A,TUBG1,TYMS	5		2.14206
Developmental Disorder,Hereditary Disorder,Metabolic Disease,Organismal Injury and Abnormalities,Renal and Urological Disease	Inborn error renal tubular transport	0.00728			BSND,CA5B,SCNN1A,SCNN1B,SCNN1G,SLC9A3R1	6		2.13787
Hematological System Development and Function,Humoral Immune Response	Class switching of B lymphocytes	0.00728			ATAD5,MLH1,MSH6,TNFRSF13B,TNFSF13,XRCC4	6		2.13787
Cancer,Organismal Injury and Abnormalities	Extrapancreatic malignant tumor	0.0073	Decreased	-2.619	ABCB6,ABCC5,ABHD14A,ABHD16A,ABHD17A,ACAA1,ACADVL,ACAT1,ACBD7,ACLY,ACO2,ACOT7,ACOX1,ACSF2,ACTN1,ACTR6,ACVR2B,ADAMTS17,ADGRF5,ADGRG2,ADM,ADORA2A,AGAP1,AGPAT3,AHCYL2,AIFM1,ALDH3A2,ALDH6A1,ALDOA,ALG13,ALKBH7,ALPL,ALYREF,AMDHD2,ANAPC2,ANGPT2,ANKH,ANO6,ANXA4,AP1G1,AP5B1,APBB2,ARFGEF3,ARHGAP28,ARHGEF38,ARL13B,ARL4D,ARSD,ARV1,ASMTL,ATAD5,ATG4D,ATP11B,ATP1A1,ATP1B1,ATP2A3,ATP5F1A,ATP5F1B,ATP5F1D,ATP5IF1,A…	817		2.13668
Cancer,Organismal Injury and Abnormalities,Respiratory Disease	Large cell lung carcinoma	0.00766			ARSD,EPPK1,GALNT13,INSR,LIMK1,MTOR,NEK11,PKD1,PTEN,TUBA4A,TUBB4A,TUBG1,TYMS	13		2.11577
Cell Death and Survival	Necrosis	0.00777		-1.956	ACAT1,ACLY,ACO2,ACVR2B,ADM,ADORA2A,AIFM1,ALDOA,ANGPT2,ASCL3,ATP1A1,ATP5F1A,ATP5F1B,ATP5MC1,ATP7B,ATXN2,BAD,BCAP31,BCL2L12,BECN1,BIRC6,BTG1,CACNA2D2,CAT,CBLC,CDKN1C,CFTR,CHMP6,CIBAR1,CKAP2,CLOCK,CLSPN,COMT,COQ9,CPE,CRYAB,CSNK2A2,CUEDC2,CYFIP2,DAB2,DDIT4,DEF6,DEPTOR,DGAT1,DGKD,DHCR24,DHCR7,DHODH,DLST,DMPK,DNAJA3,DTYMK,DVL2,EMD,ENC1,ENO1,ESRRA,ETS1,FAIM,FBXO44,FDPS,FDXR,FKBP4,FURIN,FUZ,GABBR1,GAS6,G…	233		2.10958
Cell Morphology,Cellular Function and Maintenance	Autophagy of cervical cancer cell lines	0.00783		0.214	BECN1,CRYAB,DEPTOR,FUNDC1,PINK1,SOD1,STK39	7		2.10624
Cancer,Organismal Injury and Abnormalities,Reproductive System Disease	Stage IIIA breast cancer	0.00792			FDPS,HELQ,TUBA4A,TUBB4A,TUBG1,TYMS	6		2.10127
Cancer,Gastrointestinal Disease,Hepatic System Disease,Organismal Injury and Abnormalities	Hepatitis C virus-related hepatocellular carcinoma	0.00792			CAT,DHCR7,GLUD1,HSPA9,HSPD1	5		2.10127
Cancer,Endocrine System Disorders,Organismal Injury and Abnormalities	Endocrine carcinoma	0.00796			ABCB6,ABCC5,ABHD16A,ABHD17A,ACAA1,ACADVL,ACAT1,ACBD7,ACLY,ACO2,ACOT7,ACOX1,ACSF2,ACTN1,ACTR6,ACVR2B,ADAMTS17,ADGRG2,ADORA2A,AGAP1,AGPAT3,AHCYL2,AIFM1,ALDH3A2,ALDH6A1,ALDOA,ALG13,ALKBH7,ALPL,ALYREF,AMDHD2,ANAPC2,ANGPT2,ANKH,ANO6,AP1G1,AP5B1,AP5S1,APBB2,ARFGEF3,ARHGAP28,ARHGEF38,ARL13B,ARSD,ARV1,ASCL3,ASMTL,ATAD5,ATG4D,ATP11B,ATP1A1,ATP1B1,ATP2A3,ATP5F1A,ATP5F1B,ATP5F1D,ATP5MC1,ATP5MF,ATP5PB,ATP5PO…	690		2.09909
Neurological Disease,Organismal Injury and Abnormalities,Psychological Disorders	Alzheimer disease or frontotemporal dementia	0.00801			ACLY,ADORA2A,AIFM1,APBB2,ATP1A1,ATP1B1,ATP5F1A,ATP5PB,BECN1,CHCHD10,CLUH,CNKSR3,DHCR24,DHCR7,FDPS,HSPA9,HSPD1,IGFBP2,INPP5A,INSR,JUN,LRAT,MACROD1,MFN1,MPC1,MT-CO1,MT-CO2,MT-CO3,MT-ND1,MTHFR,MTOR,MVK,NMNAT3,NNT,PDK1,PHF1,PLCG2,PMPCB,PRKAR2A,PTEN,PTPRG,RCC1,SC5D,SCD,SELENOP,SLC2A1,SNAP91,SNRPA,SOAT1,SOD1,SORT1,SPON1,SREBF2,THY1,TNIK,TSHZ1,TUBA4A,VPS35,WASF1	59		2.09637
Developmental Disorder,Metabolic Disease,Organismal Injury and Abnormalities	Syndromic developmental and metabolic disorder	0.00806			ACOX1,ALDH3A2,CAT,CHCHD2,DHCR7,FDPS,HPRT1,LARGE1,MACROD1,MED12,PGAP2,PIGB,POMT1,PPP1R15B,SLC25A11,SLC25A4,SLC2A1,TBCE,TIMM21	19		2.09366
Lipid Metabolism,Molecular Transport,Small Molecule Biochemistry	Concentration of long chain fatty acid	0.0083		0.194	ACLY,ACO2,CERS4,NNT,PTEN,SCD,SIRT6	7		2.08092
Cancer,Organismal Injury and Abnormalities,Reproductive System Disease	Hormone receptor positive breast adenocarcinoma	0.0083			FDPS,HELQ,MTOR,TUBA4A,TUBB4A,TUBG1,TYMS	7		2.08092
Cancer,Organismal Injury and Abnormalities	Relapsed metastasis	0.0083			JUN,MTOR,PRLR,TUBA4A,TUBB4A,TUBG1,TYMS	7		2.08092
Molecular Transport	Transport of hydrogen	0.0083			ATP5F1B,ATP5F1D,ATP5MG,ATP6V0B,CFTR,MT-CYB,NNT	7		2.08092
Cancer,Organismal Injury and Abnormalities	Malignant solid tumor	0.00832		-1.492	ABCB6,ABCC5,ABHD14A,ABHD16A,ABHD17A,ACAA1,ACADVL,ACAT1,ACBD7,ACLY,ACO2,ACOT7,ACOX1,ACSF2,ACTN1,ACTR6,ACVR2B,ADAMTS17,ADGRF5,ADGRG2,ADM,ADORA2A,AGAP1,AGPAT3,AHCYL2,AIFM1,ALDH3A2,ALDH6A1,ALDOA,ALG13,ALKBH7,ALPL,ALYREF,AMDHD2,ANAPC2,ANGPT2,ANKH,ANO6,ANXA4,AP1G1,AP5B1,AP5S1,APBB2,ARFGEF3,ARHGAP28,ARHGEF38,ARL13B,ARL4D,ARSD,ARV1,ASCL3,ASMTL,ATAD5,ATG4D,ATP11B,ATP1A1,ATP1B1,ATP2A3,ATP5F1A,ATP5F1B,ATP5F…	839		2.07988
Cancer,Organismal Injury and Abnormalities	Nonhematologic malignant neoplasm	0.00848		-0.639	ABCB6,ABCC5,ABHD14A,ABHD16A,ABHD17A,ACAA1,ACADVL,ACAT1,ACBD7,ACLY,ACO2,ACOT7,ACOX1,ACSF2,ACTN1,ACTR6,ACVR2B,ADAMTS17,ADGRF5,ADGRG2,ADM,ADORA2A,AGAP1,AGPAT3,AHCYL2,AIFM1,ALDH3A2,ALDH6A1,ALDOA,ALG13,ALKBH7,ALPL,ALYREF,AMDHD2,ANAPC2,ANGPT2,ANKH,ANO6,ANXA4,AP1G1,AP5B1,AP5S1,APBB2,ARFGEF3,ARHGAP28,ARHGEF38,ARL13B,ARL4D,ARSD,ARV1,ASCL3,ASMTL,ATAD5,ATG4D,ATP11B,ATP1A1,ATP1B1,ATP2A3,ATP5F1A,ATP5F1B,ATP5F…	835		2.0716
Hereditary Disorder,Organismal Injury and Abnormalities,Skeletal and Muscular Disorders	Hereditary myopathy	0.0085			ABHD16A,ACADVL,ACLY,ACOX1,AIFM1,AP5B1,ATP1A1,ATP5PO,CAT,CCDC78,CHCHD10,CHCHD2,CNN3,COMT,COQ9,CPT2,CRYAB,DAB2,DLAT,DMPK,EMD,ETFDH,FARS2,FOXRED1,FURIN,GBA2,GYG1,HK1,HSPD1,IER2,IL32,INPP5A,KCNJ8,LAMP2,LARGE1,MACROD1,MMD,MRPS34,MT-ATP6,MT-CO1,MT-CO2,MT-CO3,MT-CYB,MT-ND1,MT-ND2,MT-ND3,MT-ND4,MT-ND4L,MT-ND5,MT-ND6,MTOR,NAXE,NDUFA13,NDUFS2,NDUFS7,NDUFV1,NEK9,PCYT2,PDHB,PFN2,PLCB1,POMT1,PRKAR1A,PTPRF,RNF…	76		2.07058
Endocrine System Development and Function,Lipid Metabolism,Molecular Transport,Small Molecule Biochemistry	Concentration of aldosterone	0.00874		-0.845	ADM,ANGPT2,CLOCK,SCNN1A,SCNN1B,STK39,VAV3	7		2.05849
Cell Morphology,Cellular Assembly and Organization	Abnormal morphology of mitochondria	0.00874			CLUH,FDXR,HSD17B4,LAMP2,MFN1,PINK1,SOD1	7		2.05849
Cancer,Organismal Injury and Abnormalities	Carcinoma	0.00878		-1.911	ABCB6,ABCC5,ABHD14A,ABHD16A,ABHD17A,ACAA1,ACADVL,ACAT1,ACBD7,ACLY,ACO2,ACOT7,ACOX1,ACSF2,ACTN1,ACTR6,ACVR2B,ADAMTS17,ADGRF5,ADGRG2,ADM,ADORA2A,AGAP1,AGPAT3,AHCYL2,AIFM1,ALDH3A2,ALDH6A1,ALDOA,ALG13,ALKBH7,ALPL,ALYREF,AMDHD2,ANAPC2,ANGPT2,ANKH,ANO6,ANXA4,AP1G1,AP5B1,AP5S1,APBB2,ARFGEF3,ARHGAP28,ARHGEF38,ARL13B,ARL4D,ARSD,ARV1,ASCL3,ASMTL,ATAD5,ATG4D,ATP11B,ATP1A1,ATP1B1,ATP2A3,ATP5F1A,ATP5F1B,ATP5F…	826		2.05651
Developmental Disorder,Neurological Disease,Organismal Injury and Abnormalities	Mental retardation	0.00882			ALG13,ANGPT2,ANKH,ATP1A1,BCAP31,CEP290,COMT,COPB1,CYFIP2,DEAF1,FAM50A,FGD1,GABBR1,GNAS,GNB5,GPT2,HK1,HPRT1,INTS1,ITPR2,KANSL1,KCNMA1,KLHL15,LAMP2,LARGE1,LINS1,MED12,MED27,MTOR,NACC1,NDUFS7,NFIX,NONO,NUP205,PDHB,PDZK1,PGAP2,PHLPP1,PI4KA,PIGB,POMT1,PTEN,RAB39B,RTN4IP1,SEMA5A,SERPINB7,SLC12A2,SLC29A1,SLC2A1,SYPL1,TBCE,TCF4,TECPR2,TECR,TIMM50,TMEM67,TNIK,TRPV1,TSHZ1,TSPAN7,TUBG1,WASF1,WDR45B,ZBTB16,Z…	66		2.05453
Cancer,Inflammatory Disease,Inflammatory Response,Organismal Injury and Abnormalities,Reproductive System Disease	Unilateral inflammatory breast cancer	0.00893			HELQ,TUBA4A,TUBB4A,TUBG1,TYMS	5		2.04915
Cellular Development	Epithelial-mesenchymal transition of pancreatic cancer cell lines	0.00893		1.96	IGFBP2,MDK,PRKAR2A,ST6GAL1	4		2.04915
Cancer,Organismal Injury and Abnormalities,Reproductive System Disease	TNM stage N0-1 invasive breast adenocarcinoma	0.00893			HELQ,TUBA4A,TUBB4A,TUBG1,TYMS	5		2.04915
Cancer,Organismal Injury and Abnormalities,Reproductive System Disease	TNM stage T2-T3 invasive breast adenocarcinoma	0.00893			HELQ,TUBA4A,TUBB4A,TUBG1,TYMS	5		2.04915
Cancer,Organismal Injury and Abnormalities,Reproductive System Disease	Primary HER2 positive hormone receptor positive breast cancer	0.00893			HELQ,TUBA4A,TUBB4A,TUBG1,TYMS	5		2.04915
Cancer,Organismal Injury and Abnormalities,Reproductive System Disease	Estrogen receptor positive invasive breast adenocarcinoma	0.00893			HELQ,TUBA4A,TUBB4A,TUBG1,TYMS	5		2.04915
Cancer,Organismal Injury and Abnormalities,Reproductive System Disease	Stage II breast carcinoma	0.00893			HELQ,TUBA4A,TUBB4A,TUBG1,TYMS	5		2.04915
Cancer,Gastrointestinal Disease,Organismal Injury and Abnormalities	Metastatic HER2 positive gastric adenocarcinoma	0.00893			HELQ,TUBA4A,TUBB4A,TUBG1,TYMS	5		2.04915
Cancer,Organismal Injury and Abnormalities,Reproductive System Disease	TNM stage N1-2 invasive breast adenocarcinoma	0.00893			HELQ,TUBA4A,TUBB4A,TUBG1,TYMS	5		2.04915
Cancer,Organismal Injury and Abnormalities,Reproductive System Disease	Stage II-III unilateral non-inflammatory breast carcinoma	0.00893			HELQ,TUBA4A,TUBB4A,TUBG1,TYMS	5		2.04915
Organismal Injury and Abnormalities,Respiratory Disease	Bronchiectasis	0.00928			ADORA2A,CFTR,SCNN1A,SCNN1B,SCNN1G	5		2.03245
Carbohydrate Metabolism,Lipid Metabolism,Small Molecule Biochemistry	Hydrolysis of phosphatidylinositol 4,5-diphosphate	0.00928			NEO1,PITPNA,PLCB1,PLCG2,UNC5B	5		2.03245
Cancer,Organismal Injury and Abnormalities,Reproductive System Disease	Relapsed metastatic breast cancer	0.00928			MTOR,PRLR,TUBA4A,TUBB4A,TUBG1,TYMS	6		2.03245
Cancer,Organismal Injury and Abnormalities,Reproductive System Disease	Locally advanced hormone receptor positive breast carcinoma	0.00928			HELQ,MTOR,TUBA4A,TUBB4A,TUBG1,TYMS	6		2.03245
Cancer,Inflammatory Disease,Inflammatory Response,Organismal Injury and Abnormalities,Reproductive System Disease	HER2 negative inflammatory breast cancer	0.00928			HELQ,MTOR,TUBA4A,TUBB4A,TUBG1,TYMS	6		2.03245
Lipid Metabolism,Nucleic Acid Metabolism,Small Molecule Biochemistry	Synthesis of acyl-coenzyme A	0.00928			ACAT1,ACLY,DLAT,GCDH,HTD2,PDHB	6		2.03245
Neurological Disease,Organismal Injury and Abnormalities	Hypomyelination of brain	0.00928			AIFM1,BCAP31,HSPD1,TUBB4A,VPS11	5		2.03245
Cancer,Organismal Injury and Abnormalities,Reproductive System Disease	Early stage breast adenocarcinoma	0.00928			FDPS,HELQ,TUBA4A,TUBB4A,TUBG1,TYMS	6		2.03245
Cancer,Gastrointestinal Disease,Hepatic System Disease,Organismal Injury and Abnormalities	Hepatitis B surface antigen-negative hepatitis C virus negative hepatocellular carcinoma	0.00928			ENO1,GLUD1,HSPA9,HSPD1,SARDH	5		2.03245
Molecular Transport	Import of metal ion	0.00928			ATP1A1,ATP1B1,ATP7B,KCNJ8,SLC12A2	5		2.03245
Endocrine System Disorders,Gastrointestinal Disease,Metabolic Disease,Organismal Injury and Abnormalities	Non-insulin-dependent diabetes mellitus	0.00931			ACAA1,ACADVL,ADORA2A,ALPL,ATP5IF1,CA5B,CAT,CDKAL1,COMT,CPT2,DCAKD,ETFDH,FBXO3,GCDH,HIBADH,HK1,INSR,JUN,KCNJ8,LRIG1,MED27,PAM,PDE1C,PER1,PHLPP1,PTEN,PTGER3,RNF11,SLC25A4,SLC29A1,SLC2A1,SOAT1,SREBF2,STK32C,TBC1D4,TSPAN5,TUBA4A,UBE2K,UBE2N,VEGFB,ZBTB16	41		2.03105
Cancer,Organismal Injury and Abnormalities,Reproductive System Disease	Hormone receptor positive HER2 positive breast carcinoma	0.00937			HELQ,INSR,MLH1,PTEN,SF3B1,TUBA4A,TUBB4A,TUBG1,TYMS	9		2.02826
Cellular Compromise	Dysfunction of mitochondria	0.00937		-1.775	ADORA2A,HIGD1A,HSPA9,INSR,OGDH,PINK1,SDHA,SOD1,VDAC2	9		2.02826
Developmental Disorder,Hereditary Disorder,Lipid Metabolism,Metabolic Disease,Organismal Injury and Abnormalities,Small Molecule Biochemistry	Fatty acid oxidation disorder	0.00943			ACADVL,CPT2,ETFB,ETFDH,GCDH,OGDH,PEX16	7		2.02549
Hereditary Disorder,Neurological Disease,Organismal Injury and Abnormalities,Psychological Disorders,Skeletal and Muscular Disorders	Familial Parkinson disease	0.00943			ATXN2,CHCHD2,MT-ND1,MT-ND5,MT-ND6,PINK1,RAB39B,SOD1,VPS35	9		2.02549
Neurological Disease,Organismal Injury and Abnormalities,Psychological Disorders	Disorder of basal ganglia	0.00945			ACAT1,ACTN1,ADORA2A,AIFM1,ALDH6A1,ATP1B1,ATP5F1A,ATP5F1B,ATP5F1D,ATP5IF1,ATP5MF,ATP5MG,ATP5MJ,ATP5PB,ATP5PF,ATP5PO,ATXN2,BECN1,CDKN1C,CHCHD2,COMT,CRAT,CRIM1,CRYAB,CYFIP2,DHCR7,EMX2,ETFB,FKBP4,GHITM,GNAS,GNB5,GPR107,HIGD1A,HMGB2,IDH3A,JUN,KCNMA1,LAMP2,LIMK1,LPAR1,MDH1,MPC1,MT-ATP6,MT-CO1,MT-CO2,MT-CO3,MT-CYB,MT-ND1,MT-ND2,MT-ND3,MT-ND4,MT-ND4L,MT-ND5,MT-ND6,NAP1L5,NDUFA13,NDUFA5,NDUFB2,NDUFB5,NDUF…	96		2.02457
Developmental Disorder,Hereditary Disorder,Neurological Disease,Organismal Injury and Abnormalities	Familial neurodevelopmental disorder	0.0096			ADM,ALG13,ARV1,BCAP31,CACNA2D2,CLUH,CYFIP2,DEAF1,DMPK,EMX2,FRK,GPT2,GUF1,HK1,INTS1,INTS8,KIAA1109,LAMB4,LIMK1,MLH1,MTOR,NACC1,NEK11,PIGB,PLCB1,RAB39B,SLC12A2,SLC29A1,SOS2,TCF4,TMX2,TRPV1,TUBG1,WASF1,WDR45B	35		2.01773
Organismal Injury and Abnormalities,Psychological Disorders	Depressive disorder	0.00961		0.6	ADORA2A,ATP1A1,BTG1,CA5B,CACNA2D2,CLOCK,COMT,CRYAB,DEAF1,FDPS,FKBP4,GABBR1,GAS6,IGFBP2,ITPR2,MED12,NEO1,OXTR,PRKAR1A,PRKCSH,PRPF19,PSIP1,PSMD13,SLC29A1,SLC2A1,SMURF1,TACR1,TRPV1,TYMS	29		2.01728
Cellular Function and Maintenance,Molecular Transport	Efflux of chloride	0.00985			BCAP31,CFTR,SLC12A2	3		2.00656
Cancer,Organismal Injury and Abnormalities,Reproductive System Disease	Anthracycline resistant metastatic breast cancer	0.00985			TUBA4A,TUBB4A,TUBG1,TYMS	4		2.00656
Organ Morphology,Renal and Urological System Development and Function	Dilation of kidney	0.00985			ADM,PKD1,PRKCSH	3		2.00656
Cancer,Organismal Injury and Abnormalities,Reproductive System Disease	Luminal B invasive ductal breast carcinoma	0.00985			TUBA4A,TUBB4A,TUBG1,TYMS	4		2.00656
Cell-To-Cell Signaling and Interaction,Cellular Compromise,Cellular Function and Maintenance,Renal and Urological System Development and Function	Endoplasmic reticulum stress response of kidney cell lines	0.00985			MTOR,OPN1SW,PKD1	3		2.00656
Cancer,Immunological Disease,Organismal Injury and Abnormalities,Reproductive System Disease	Lymph node positive invasive ductal breast carcinoma	0.00985			TUBA4A,TUBB4A,TUBG1,TYMS	4		2.00656
Cell Morphology,Cellular Function and Maintenance	Repair of colorectal cancer cell lines	0.00985			PTEN,RAD18,UBE2N	3		2.00656
Nervous System Development and Function,Organ Morphology,Organismal Development	Size of anterior commissure	0.00985			EMX2,GPM6B,PLXNA4	3		2.00656
Cellular Assembly and Organization	Formation of punctate structures	0.00985			AGAP1,BECN1,DVL2	3		2.00656
Cancer,Organismal Injury and Abnormalities,Reproductive System Disease	Anthracycline-resistant taxane-naive metastatic breast cancer	0.00985			TUBA4A,TUBB4A,TUBG1,TYMS	4		2.00656
Cellular Development,Cellular Growth and Proliferation,Nervous System Development and Function,Tissue Development	Growth of sensory axons	0.00985			PLXNA3,PLXNA4,SEMA5A	3		2.00656
Cellular Assembly and Organization,Cellular Function and Maintenance	Organization of mitochondrial membrane	0.00985			CHCHD3,CIBAR1,GHITM,TIMM50	4		2.00656
Protein Synthesis	Modification of peptide	0.00992			CLSPN,CSNK2A2,FURIN,GALNT1,GAS6,GSK3A,HK1,MAPK13,MTOR,PDK1,PINK1,PKD1,SOD1,STK39,STK4	15		2.00349
Cancer,Organismal Injury and Abnormalities	Tumorigenesis of tissue	0.0102	Decreased	-2.104	ABCB6,ABCC5,ABHD14A,ABHD16A,ABHD17A,ACAA1,ACADVL,ACAT1,ACBD7,ACLY,ACO2,ACOT7,ACOX1,ACSF2,ACTN1,ACTR6,ACVR2B,ADAMTS17,ADGRF5,ADGRG2,ADM,ADORA2A,AGAP1,AGPAT3,AHCYL2,AIFM1,ALDH3A2,ALDH6A1,ALDOA,ALG13,ALKBH7,ALPL,ALYREF,AMDHD2,ANAPC2,ANGPT2,ANKH,ANO6,ANXA4,AP1G1,AP5B1,AP5S1,APBB2,ARFGEF3,ARHGAP28,ARHGEF38,ARL13B,ARL4D,ARSD,ARV1,ASCL3,ASMTL,ATAD5,ATG4D,ATP11B,ATP1A1,ATP1B1,ATP2A3,ATP5F1A,ATP5F1B,ATP5F…	828		1.9914
Cancer,Gastrointestinal Disease,Hepatic System Disease,Organismal Injury and Abnormalities	Liver tumor	0.0103	Decreased	-2.032	ABCC5,ABHD16A,ACAA1,ACADVL,ACLY,ACO2,ACOT7,ACOX1,ACTN1,ADAMTS17,ADGRF5,AGAP1,AIFM1,ALDOA,ALG13,ALKBH7,ALPL,ANAPC2,ANGPT2,ANO6,AP1G1,AP5B1,ARFGEF3,ARL13B,ARL4D,ARSD,ARV1,ASMTL,ATAD5,ATP11B,ATP1A1,ATP1B1,ATP2A3,ATP5F1A,ATP5F1B,ATP5PF,ATP6V1C2,ATP7B,ATXN2,B4GALT6,BCL2L12,BDH1,BECN1,BET1L,BEX5,BIRC6,BIVM,BTBD8,CA5B,CACNA2D2,CAMSAP1,CARD6,CARF,CAT,CBX8,CCDC92,CD58,CDCA7L,CDKN1C,CEP290,CEP83,CFTR,CHCHD…	396		1.98716
Cancer,Neurological Disease,Organismal Injury and Abnormalities	Anaplastic glioma	0.0103			IDH2,IGFBP2,LIMK1,NEK11,OAZ1,SLC12A2,TUBA4A,TUBB4A,TUBG1,TYMS	10		1.98716
Cancer,Organismal Injury and Abnormalities,Tumor Morphology	Metastatic progressive malignant solid tumor	0.0103			FRK,INSR,LIMK1,MTOR,NEK11,TUBA4A,TUBB4A,TUBG1,TYMS	9		1.98716
Molecular Transport	Quantity of Na+	0.0103		0.817	COMT,SCNN1A,SCNN1B,SCNN1G,SLC12A2,SNX1,STK39,VAV3	8		1.98716
Cellular Assembly and Organization	Development of mitochondria	0.0103		1.4	ACO2,BECN1,CHCHD2,GNAS,MFN1,POLDIP2,PTEN,WASF1	8		1.98716
Free Radical Scavenging,Molecular Transport	Quantity of reactive oxygen species	0.0105	Decreased	-2.28	ACOX1,ADGRF5,ADM,AIFM1,ANGPT2,ATP5IF1,BAMBI,CAT,CHCHD2,CUEDC2,DDIT4,HSPA9,JUN,MTOR,NDUFA13,NNT,SIRT6,SLC2A1,SNX1,SOD1,STK17A,USP11,ZBTB16	23		1.97881
Embryonic Development,Nervous System Development and Function,Neurological Disease,Ophthalmic Disease,Organ Development,Organ Morphology,Organismal Development,Organismal Injury and Abnormalities,Tissue Development,Visual System Development and Function	Abnormal morphology of ganglion cell layer	0.0107			HSPD1,PLXNA4,PTPRF,SEMA5A,SOD1,SORT1	6		1.97062
Cancer,Developmental Disorder,Endocrine System Disorders,Organismal Injury and Abnormalities,Reproductive System Disease	Ovarian granulosa cell tumor	0.0107			ALPL,GNAS,MTOR,RHOT2,TUBA4A,TUBB4A,TUBG1	7		1.97062
Cancer,Hematological Disease,Immunological Disease,Organismal Injury and Abnormalities	Relapsed childhood acute lymphoblastic leukemia	0.0107			ADORA2A,HPRT1,PPIA,TUBA4A,TUBB4A,TUBG1,TYMS	7		1.97062
Cancer,Organismal Injury and Abnormalities,Reproductive System Disease	Invasive non-metastatic breast cancer	0.0108			HELQ,MTOR,TUBA4A,TUBB4A,TUBG1,TYMS	6		1.96658
Cancer,Organismal Injury and Abnormalities,Reproductive System Disease	Stage III-IV breast carcinoma	0.0108			HELQ,MTOR,TUBA4A,TUBB4A,TUBG1,TYMS	6		1.96658
Cancer,Organismal Injury and Abnormalities	Borderline tumor	0.0108			MED12,PTEN,TUBA4A,TUBB4A,TUBG1,TYMS	6		1.96658
Cell Cycle	Senescence of epithelial cell lines	0.0108		-1.109	MTOR,NUDT16L1,RCC1,SIRT6,SUMO3	5		1.96658
Lipid Metabolism,Small Molecule Biochemistry	Incorporation of fatty acid	0.0108		1.061	ACLY,CFTR,DGAT1,SCD,SPHK2	5		1.96658
Cancer,Organismal Injury and Abnormalities,Reproductive System Disease,Tumor Morphology	Advanced stage progressive HER2-positive breast cancer	0.0108			HELQ,MTOR,TUBA4A,TUBB4A,TUBG1,TYMS	6		1.96658
Cancer,Immunological Disease,Organismal Injury and Abnormalities,Reproductive System Disease	Node positive breast carcinoma	0.0108			HELQ,MTOR,TUBA4A,TUBB4A,TUBG1,TYMS	6		1.96658
Cancer,Organismal Injury and Abnormalities,Reproductive System Disease	Grade 3 invasive breast cancer	0.0108			HELQ,MTOR,TUBA4A,TUBB4A,TUBG1,TYMS	6		1.96658
Cancer,Hematological Disease,Immunological Disease,Organismal Injury and Abnormalities	Intrachromosomal amplification of chromosome 21 acute lymphoblastic leukemia	0.0109			HPRT1,TUBA4A,TUBB4A,TUBG1,TYMS	5		1.96257
Cancer,Organismal Injury and Abnormalities,Reproductive System Disease	Metastatic estrogen receptor positive breast carcinoma	0.0109			MTOR,TUBA4A,TUBB4A,TUBG1,TYMS	5		1.96257
Cancer,Organismal Injury and Abnormalities,Reproductive System Disease	HER2 negative early breast cancer	0.0109			HELQ,TUBA4A,TUBB4A,TUBG1,TYMS	5		1.96257
Cancer,Gastrointestinal Disease,Organismal Injury and Abnormalities	TNM stage M0 esophageal adenocarcinoma	0.0109			HELQ,TUBA4A,TUBB4A,TUBG1,TYMS	5		1.96257
Cancer,Organismal Injury and Abnormalities,Renal and Urological Disease	Primary renal cell carcinoma	0.0109			PDHB,PTEN,SLC5A3,SLC9A3R1	4		1.96257
Cancer,Gastrointestinal Disease,Organismal Injury and Abnormalities	Resectable gastric adenocarcinoma	0.0109			HELQ,TUBA4A,TUBB4A,TUBG1,TYMS	5		1.96257
Cancer,Gastrointestinal Disease,Organismal Injury and Abnormalities	TNM stage T3-4 gastric adenocarcinoma	0.0109			HELQ,TUBA4A,TUBB4A,TUBG1,TYMS	5		1.96257
Cancer,Organismal Injury and Abnormalities,Reproductive System Disease	Hormone receptor-positive early-stage invasive breast cancer	0.0109			HELQ,TUBA4A,TUBB4A,TUBG1,TYMS	5		1.96257
Cancer,Gastrointestinal Disease,Organismal Injury and Abnormalities	TNM stage T2-T3 esophageal adenocarcinoma	0.0109			HELQ,TUBA4A,TUBB4A,TUBG1,TYMS	5		1.96257
Cancer,Organismal Injury and Abnormalities,Reproductive System Disease	Unilateral non-inflammatory non-metastatic HER2 negative invasive breast carcinoma	0.0109			HELQ,TUBA4A,TUBB4A,TUBG1,TYMS	5		1.96257
Infectious Diseases,Organismal Injury and Abnormalities	Fusion of virus	0.0109		1.982	ATP1A1,TMPRSS13,VPS11,VPS41	4		1.96257
Cell Signaling,Post-Translational Modification,Protein Synthesis	Serine phosphorylation of peptide	0.0113			CLSPN,CSNK2A2,GAS6,GSK3A,HK1,MAPK13,MTOR,PDK1,PINK1,PKD1,STK39,STK4	12		1.94692
Cell Death and Survival	Apoptosis of pheochromocytoma cell lines	0.0115		-0.788	ADORA2A,ANGPT2,CAT,DDIT4,DHCR24,FAIM,JUN,MAPK13,SOD1,SPHK2	10		1.9393
Developmental Disorder,Hereditary Disorder,Neurological Disease,Organismal Injury and Abnormalities	X-linked mental retardation	0.0116			BCAP31,FAM50A,FGD1,GABBR1,HPRT1,KLHL15,MED12,NONO,RAB39B,SLC29A1,SLC2A1,TRPV1,TSPAN7,ZNF674	14		1.93554
Developmental Disorder,Hereditary Disorder,Organismal Injury and Abnormalities	Familial congenital malformation	0.0116	Decreased	-3.206	ABCB6,ACOX1,ACTN1,ACVR2B,ADAMTS17,ADGRG2,ADM,AGPAT3,AIFM1,ALDH3A2,ALPL,ANGPT2,ANKH,ARL13B,ATP1B1,AZGP1,BAD,BCAP31,CA5B,CALM1 (includes others),CAT,CCDC78,CDKN1C,CEP290,CEP63,CFTR,CHCHD2,CIBAR1,CLUH,COG4,CPE,CRYAB,CSGALNACT1,CYFIP2,DEAF1,DHCR7,DHODH,DMPK,DVL2,EMX2,ESRP2,ETS1,FAM50A,FDPS,FGD1,FRK,FUZ,GABBR1,GNAS,GNB5,GPX4,HK1,HSD17B4,HSPA9,IL32,INPP5A,INPPL1,INSR,INTS8,INVS,JUN,KCNMA1,LARGE1,LIMK1,…	132		1.93554
Lipid Metabolism,Small Molecule Biochemistry	Fatty acid metabolism	0.0119	Increased	2.823	ABHD16A,ACAA1,ACADVL,ACAT1,ACLY,ACOT7,ACOX1,ACSF2,ADORA2A,ALKBH7,ANO6,ARV1,ATP11B,ATP5PF,B4GALT6,CFTR,CPT2,CRAT,D2HGDH,DGAT1,DLAT,FURIN,GCDH,GPX4,HSD17B4,HTD2,IL32,KITLG,LARGE1,LIMK1,LRAT,MDH1,MGST2,MTOR,NAPEPLD,NAXE,OGDH,OSBPL1A,OSBPL5,OSBPL6,PAM,PAPPA,PCCB,PDHB,PITPNA,SC5D,SCD,SDHA,SIGIRR,SLC9A3R1,SNTB1,SOAT1,SOD1,SPHK2,STIM1,TACR1,TECR,TMEM30B	58		1.92445
Cancer,Hematological Disease,Immunological Disease,Organismal Injury and Abnormalities	MLL translocation acute lymphocytic leukemia	0.0119			ADORA2A,HPRT1,MTOR,PPIA,TUBA4A,TUBB4A,TUBG1,TYMS	8		1.92445
Cardiovascular Disease,Organismal Injury and Abnormalities,Skeletal and Muscular Disorders	Primary cardiomyopathy	0.012			ACADVL,ACOX1,ATP1B1,ATP2A3,CAT,CHCHD2,COMT,CRYAB,EMD,ETFDH,GSK3A,LAMP2,MACROD1,MT-ATP6,SDHA,SLC25A11,SLC25A4,SUMO3,TIMM21,UNC13D,VDAC2	21		1.92082
Cellular Assembly and Organization	Quantity of mitochondria	0.0121		-0.263	ACLY,CLEC16A,MFN1,MTOR,PINK1,PKD1,SCD,SOD1,SYBU	9		1.91721
Developmental Disorder,Neurological Disease,Organismal Injury and Abnormalities	Syndromic neurodevelopmental disorder	0.0121			ADM,ALG13,ARV1,BCAP31,CACNA2D2,CLUH,CYFIP2,DEAF1,DMPK,FRK,GABBR1,GUF1,HK1,INTS8,KIAA1109,LAMB4,LIMK1,MLH1,NEK11,PIGB,PLCB1,SLC12A2,SLC29A1,SOS2,TMX2,TRPV1,WASF1,WDR45B	28		1.91721
Cancer,Organismal Injury and Abnormalities,Reproductive System Disease	Early stage invasive breast cancer	0.0124			HELQ,MTOR,TUBA4A,TUBB4A,TUBG1,TYMS	6		1.90658
Cancer,Organismal Injury and Abnormalities,Reproductive System Disease	Bilateral breast carcinoma	0.0124			HELQ,MTOR,TUBA4A,TUBB4A,TUBG1,TYMS	6		1.90658
Metabolic Disease,Neurological Disease,Organismal Injury and Abnormalities,Psychological Disorders	Alzheimer disease	0.0125			ACLY,ADORA2A,AIFM1,APBB2,ATP1A1,ATP1B1,ATP5F1A,ATP5PB,BECN1,CLUH,CNKSR3,DHCR24,DHCR7,FDPS,HSPA9,HSPD1,IGFBP2,INPP5A,INSR,JUN,LRAT,MACROD1,MFN1,MPC1,MT-CO1,MT-CO2,MT-CO3,MT-ND1,MTHFR,MTOR,MVK,NMNAT3,NNT,PDK1,PHF1,PLCG2,PMPCB,PRKAR2A,PTEN,PTPRG,RCC1,SC5D,SCD,SELENOP,SLC2A1,SNAP91,SNRPA,SOAT1,SOD1,SORT1,SPON1,SREBF2,THY1,TNIK,TSHZ1,VPS35,WASF1	57		1.90309
Developmental Disorder,Hereditary Disorder,Lipid Metabolism,Metabolic Disease,Organismal Injury and Abnormalities,Renal and Urological Disease,Small Molecule Biochemistry	Glutaric aciduria type 2	0.0126			ETFB,ETFDH	2		1.89963
Cancer,Neurological Disease,Organismal Injury and Abnormalities	Neural glioblastoma	0.0126			NAMPT,PTEN	2		1.89963
Cellular Growth and Proliferation	Cytostasis of neuroblastoma cell lines	0.0126			NME3,WDR5	2		1.89963
Amino Acid Metabolism,Small Molecule Biochemistry	Regulation of L-glutamic acid	0.0126			ADORA2A,SLC29A1	2		1.89963
Cellular Development	Differentiation of hepatoma cell lines	0.0126			CMTM8,MTOR	2		1.89963
Cell-To-Cell Signaling and Interaction	Attachment of cervical cancer cell lines	0.0126			BCAP31,ETS1	2		1.89963
Cancer,Endocrine System Disorders,Organismal Injury and Abnormalities,Tumor Morphology	Progressive carcinoid tumor	0.0126			MTOR,TYMS	2		1.89963
Cell Cycle	Senescence of vascular smooth muscle cells	0.0126			CAT,PTEN	2		1.89963
Amino Acid Metabolism,Small Molecule Biochemistry	Metabolism of beta-alanine	0.0126			ALDH6A1,UPB1	2		1.89963
Metabolic Disease,Organismal Injury and Abnormalities	Mismatch repair deficiency	0.0126			MLH1,MSH6	2		1.89963
Lipid Metabolism,Small Molecule Biochemistry	Metabolism of ketone body	0.0126			ACAT1,DGAT1	2		1.89963
Lipid Metabolism,Molecular Transport,Small Molecule Biochemistry	Transport of aminophospholipid	0.0126			ATP11B,TMEM30B	2		1.89963
Cancer,Gastrointestinal Disease,Organismal Injury and Abnormalities	Lynch-like syndrome	0.0126			MLH1,MSH6	2		1.89963
Cell Cycle	Delay in anaphase of cervical cancer cell lines	0.0126			LIMK1,MAD2L1,UBAP2L	3		1.89963
Cancer,Gastrointestinal Disease,Hepatic System Disease,Organismal Injury and Abnormalities	Early stage liver cancer	0.0126			JUN,SIRT6	2		1.89963
Dermatological Diseases and Conditions,Organ Morphology,Organismal Injury and Abnormalities	Atrophy of sebaceous glands	0.0126			DGAT1,SCD	2		1.89963
Developmental Disorder,Organismal Injury and Abnormalities	Congenital hamartosis	0.0126			IDH2,PTEN	2		1.89963
Hereditary Disorder,Neurological Disease,Organismal Injury and Abnormalities	Autosomal recessive spastic quadriplegia	0.0126			SOD1,WDR45B	2		1.89963
Embryonic Development,Organismal Development,Tissue Development	Development of neuroectoderm	0.0126			MESP1,STK4	2		1.89963
Cell-To-Cell Signaling and Interaction,Nervous System Development and Function	Firing of Purkinje cells	0.0126			ATXN2,INPP5A	2		1.89963
Endocrine System Disorders,Hematological Disease,Metabolic Disease,Organismal Injury and Abnormalities	Neonatal hypoglycemia	0.0126			INSR,SLC2A1	2		1.89963
Hematological Disease,Immunological Disease,Metabolic Disease,Organismal Injury and Abnormalities	IgA deficiency	0.0126			CLEC16A,TNFRSF13B	2		1.89963
Lipid Metabolism,Molecular Transport,Small Molecule Biochemistry	Quantity of lauric acid	0.0126			NNT,SIRT6	2		1.89963
Lipid Metabolism,Small Molecule Biochemistry,Vitamin and Mineral Metabolism	Synthesis of retinyl ester	0.0126			LRAT,RBP1	2		1.89963
Cancer,Dermatological Diseases and Conditions,Developmental Disorder,Hereditary Disorder,Neurological Disease,Organismal Injury and Abnormalities	Familial tuberous sclerosis	0.0126			MTOR,PKD1	2		1.89963
Cell-To-Cell Signaling and Interaction	Activation of cervical cancer cell lines	0.0126			STIM1,XRCC4	2		1.89963
Carbohydrate Metabolism,Lipid Metabolism,Small Molecule Biochemistry	Modification of phosphatidylcholine	0.0126			CAT,SELENOP	2		1.89963
Cardiovascular Disease,Organismal Injury and Abnormalities	Onset of heart failure	0.0126			BECN1,CRYAB	2		1.89963
Cell Cycle	Cell cycle progression of neural stem cells	0.0126			PTEN,RGCC	2		1.89963
Infectious Diseases,Organismal Injury and Abnormalities,Renal and Urological Disease	Urinary tract infection by Proteus mirabilis	0.0126			PER1,TYMS	2		1.89963
Developmental Disorder,Endocrine System Disorders,Organ Morphology,Organismal Development,Organismal Injury and Abnormalities	Congenital hypoplasia of adrenal gland	0.0126			CDKN1C,NR0B1	2		1.89963
Cellular Movement,Immune Cell Trafficking	Migration of inflammatory leukocytes	0.0126			MDK,PPIA	2		1.89963
Hereditary Disorder,Neurological Disease,Organismal Injury and Abnormalities,Psychological Disorders	Autosomal dominant familial amyotrophic lateral sclerosis	0.0126			SOD1,TUBA4A	2		1.89963
Neurological Disease,Ophthalmic Disease,Organismal Injury and Abnormalities	Gaze palsy	0.0126			NEK9,TMEM67	2		1.89963
Developmental Disorder,Hereditary Disorder,Neurological Disease,Organismal Injury and Abnormalities	Autosomal recessive mental retardation	0.0126			COPB1,DEAF1,GNB5,GPT2,INTS1,LARGE1,LINS1,PDHB,PGAP2,PIGB,POMT1,RTN4IP1,SLC2A1,TBCE,TECR,TIMM50,TMEM67,TNIK,WDR45B,ZBTB16	20		1.89963
Cancer,Organismal Injury and Abnormalities,Reproductive System Disease	Primary breast cancer	0.013			HELQ,INSR,MED12,MTOR,PSIP1,TNFSF9,TUBA4A,TUBB4A,TUBG1,TYMS	10		1.88606
Cancer,Organismal Injury and Abnormalities	Stromal neoplasm	0.0131			ALPL,ANGPT2,FRK,GNAS,MED12,MTHFR,MTOR,NR0B1,PRKAR1A,PTEN,RHOT2,SDHA,SDHC,TUBA4A,TUBB4A,TUBG1	16		1.88273
Cancer,Organismal Injury and Abnormalities,Reproductive System Disease	Stage 3 infiltrating breast carcinoma	0.0131			TUBA4A,TUBB4A,TUBG1,TYMS	4		1.88273
Cancer,Organismal Injury and Abnormalities,Reproductive System Disease	Stage 2 infiltrating breast carcinoma	0.0131			TUBA4A,TUBB4A,TUBG1,TYMS	4		1.88273
Cancer,Endocrine System Disorders,Organismal Injury and Abnormalities,Reproductive System Disease	High grade platinum resistant recurrent serous ovarian carcinoma	0.0131			GAS6,TUBA4A,TUBB4A,TUBG1	4		1.88273
Cancer,Gastrointestinal Disease,Organismal Injury and Abnormalities	Resectable HER2 positive gastric adenocarcinoma	0.0131			TUBA4A,TUBB4A,TUBG1,TYMS	4		1.88273
Cancer,Gastrointestinal Disease,Organismal Injury and Abnormalities	HER2 positive Siewert type I gastroesophageal junction adenocarcinoma	0.0131			TUBA4A,TUBB4A,TUBG1,TYMS	4		1.88273
Cancer,Gastrointestinal Disease,Organismal Injury and Abnormalities	HER2 positive Siewert type II gastroesophageal junction adenocarcinoma	0.0131			TUBA4A,TUBB4A,TUBG1,TYMS	4		1.88273
Cancer,Organismal Injury and Abnormalities,Reproductive System Disease	Bilateral invasive breast cancer	0.0131			HELQ,MTOR,TYMS	3		1.88273
Carbohydrate Metabolism,Lipid Metabolism,Small Molecule Biochemistry	Conversion of phosphatidic acid	0.0131			ALDH3A2,CAT,PTEN	3		1.88273
Cancer,Gastrointestinal Disease,Organismal Injury and Abnormalities	Siewert type II gastroesophageal junction squamous cell carcinoma	0.0131			TUBA4A,TUBB4A,TUBG1,TYMS	4		1.88273
Cancer,Gastrointestinal Disease,Organismal Injury and Abnormalities	Siewert type I gastroesophageal junction squamous cell carcinoma	0.0131			TUBA4A,TUBB4A,TUBG1,TYMS	4		1.88273
Cancer,Gastrointestinal Disease,Organismal Injury and Abnormalities,Respiratory Disease	Stage IVA non-metastatic nasopharyngeal carcinoma	0.0131			TUBA4A,TUBB4A,TUBG1,TYMS	4		1.88273
Cancer,Endocrine System Disorders,Organismal Injury and Abnormalities,Reproductive System Disease,Tumor Morphology	High grade progressive recurrent serous ovarian carcinoma	0.0131			GAS6,TUBA4A,TUBB4A,TUBG1	4		1.88273
Cancer,Inflammatory Disease,Inflammatory Response,Organismal Injury and Abnormalities,Reproductive System Disease	Stage II inflammatory breast cancer	0.0131			TUBA4A,TUBB4A,TUBG1,TYMS	4		1.88273
Cellular Function and Maintenance,Tissue Development	Function of chondrocytes	0.0131			GLG1,NACC1,SPON1	3		1.88273
Cancer,Gastrointestinal Disease,Organismal Injury and Abnormalities	Stage II gastroesophageal junction adenocarcinoma	0.0131			TUBA4A,TUBB4A,TUBG1,TYMS	4		1.88273
Cancer,Organismal Injury and Abnormalities,Reproductive System Disease	Unilateral non-inflammatory HER2 positive breast cancer	0.0131			TUBA4A,TUBB4A,TUBG1,TYMS	4		1.88273
Cancer,Gastrointestinal Disease,Organismal Injury and Abnormalities	HER2 positive Siewert type III gastroesophageal junction adenocarcinoma	0.0131			TUBA4A,TUBB4A,TUBG1,TYMS	4		1.88273
Cancer,Inflammatory Disease,Inflammatory Response,Organismal Injury and Abnormalities,Reproductive System Disease	Stage III inflammatory breast cancer	0.0131			TUBA4A,TUBB4A,TUBG1,TYMS	4		1.88273
Neurological Disease,Organismal Injury and Abnormalities,Psychological Disorders	Amnesia	0.0131			ADORA2A,INSR,NDUFS2	3		1.88273
Cancer,Gastrointestinal Disease,Organismal Injury and Abnormalities,Respiratory Disease	Stage III-IVB non-keratinizing nasopharyngeal carcinoma	0.0131			TUBA4A,TUBB4A,TUBG1,TYMS	4		1.88273
Cancer,Organismal Injury and Abnormalities	Refractory HER2 negative solid tumor	0.0131			TUBA4A,TUBB4A,TUBG1,TYMS	4		1.88273
Cancer,Gastrointestinal Disease,Organismal Injury and Abnormalities,Respiratory Disease	Stage III non-metastatic nasopharyngeal carcinoma	0.0131			TUBA4A,TUBB4A,TUBG1,TYMS	4		1.88273
Cancer,Organismal Injury and Abnormalities,Reproductive System Disease	Stage I epithelial endometrial cancer	0.0131			PRLR,TUBA4A,TUBB4A,TUBG1	4		1.88273
Cancer,Organismal Injury and Abnormalities,Reproductive System Disease	Invasive estrogen receptor negative HER2 positive progesterone receptor negative breast carcinoma	0.0131			HELQ,TUBA4A,TUBB4A,TUBG1,TYMS	5		1.88273
Cancer,Organismal Injury and Abnormalities,Reproductive System Disease	Stage I-IIIA premenopausal breast cancer	0.0131			HELQ,TUBA4A,TUBB4A,TUBG1,TYMS	5		1.88273
Cancer,Hematological Disease,Immunological Disease,Organismal Injury and Abnormalities	Acute bilineal leukemia	0.0131			HPRT1,TUBA4A,TUBB4A,TUBG1,TYMS	5		1.88273
Molecular Transport	Import of K+	0.0131			ATP1A1,ATP1B1,KCNJ8,SLC12A2	4		1.88273
Cancer,Gastrointestinal Disease,Organismal Injury and Abnormalities	Gastric cardia cancer	0.0131			MTHFR,TUBA4A,TUBB4A,TUBG1,TYMS	5		1.88273
Infectious Diseases,Organismal Injury and Abnormalities	Replication of Enterovirus	0.0131		-1.982	ATP1B1,LAMP2,NACC1,STAT4	4		1.88273
Cancer,Organismal Injury and Abnormalities,Respiratory Disease,Tumor Morphology	Stage IV progressive ALK mutation positive non-small cell lung cancer	0.0131			INSR,TUBA4A,TUBB4A,TUBG1,TYMS	5		1.88273
Cancer,Organismal Injury and Abnormalities,Reproductive System Disease	HER2 positive hormone receptor positive invasive breast cancer	0.0131			HELQ,TUBA4A,TUBB4A,TUBG1,TYMS	5		1.88273
Cell-mediated Immune Response,Cellular Development,Cellular Function and Maintenance,Cellular Growth and Proliferation,Embryonic Development,Hematological System Development and Function,Hematopoiesis,Lymphoid Tissue Structure and Development,Organ Development,Organismal Development,Tissue Development	Differentiation of CD8+ T lymphocyte	0.0131			CD8B,ETS1,PRMT5,SLC2A1	4		1.88273
Cancer,Hematological Disease,Immunological Disease,Organismal Injury and Abnormalities	CD22 positive B-lymphoblastic leukemia/lymphoma	0.0131			HPRT1,TUBA4A,TUBB4A,TUBG1,TYMS	5		1.88273
Cancer,Organismal Injury and Abnormalities,Reproductive System Disease	Stage I-IIIA postmenopausal breast cancer	0.0131			HELQ,TUBA4A,TUBB4A,TUBG1,TYMS	5		1.88273
Cancer,Gastrointestinal Disease,Organismal Injury and Abnormalities	HER2 positive distal esophageal carcinoma	0.0131			HELQ,TUBA4A,TUBB4A,TUBG1,TYMS	5		1.88273
Cancer,Hematological Disease,Immunological Disease,Organismal Injury and Abnormalities	KMT2A rearrangement positive acute unclassified leukemia	0.0131			HPRT1,TUBA4A,TUBB4A,TUBG1,TYMS	5		1.88273
Cancer,Organismal Injury and Abnormalities,Reproductive System Disease	Unilateral HER2-positive breast cancer	0.0131			HELQ,TUBA4A,TUBB4A,TUBG1,TYMS	5		1.88273
Cancer,Organismal Injury and Abnormalities,Reproductive System Disease	Stage 4 invasive breast carcinoma	0.0131			HELQ,MTOR,TUBA4A,TUBB4A,TUBG1	5		1.88273
Cancer,Hematological Disease,Immunological Disease,Organismal Injury and Abnormalities	Disseminated lymphoblastic B-cell lymphoma	0.0131			HPRT1,TUBA4A,TUBB4A,TUBG1,TYMS	5		1.88273
Cancer,Gastrointestinal Disease,Organismal Injury and Abnormalities	Metastatic HER2 negative gastric cancer	0.0131			HELQ,TUBA4A,TUBB4A,TUBG1,TYMS	5		1.88273
Cancer,Organismal Injury and Abnormalities,Reproductive System Disease	Unilateral infiltrating ductal breast carcinoma	0.0131			HELQ,TUBA4A,TUBB4A,TUBG1,TYMS	5		1.88273
Cancer,Organismal Injury and Abnormalities,Reproductive System Disease	Non-metastatic estrogen receptor positive breast cancer	0.0131			HELQ,TUBA4A,TUBB4A,TUBG1,TYMS	5		1.88273
Cancer,Gastrointestinal Disease,Organismal Injury and Abnormalities	HER2 positive distal esophageal adenocarcinoma	0.0131			HELQ,TUBA4A,TUBB4A,TUBG1,TYMS	5		1.88273
Cancer,Gastrointestinal Disease,Organismal Injury and Abnormalities	TNM stage T3-4 gastroesophageal junction adenocarcinoma	0.0131			HELQ,TUBA4A,TUBB4A,TUBG1,TYMS	5		1.88273
Cancer,Organismal Injury and Abnormalities,Respiratory Disease	Stage IV large cell lung carcinoma	0.0131			MTOR,TUBA4A,TUBB4A,TUBG1,TYMS	5		1.88273
Cancer,Organismal Injury and Abnormalities	Microsatellite instability positive tumor	0.0135			FRK,MLH1,MSH6,TUBA4A,TUBB4A,TUBG1,TYMS	7		1.86967
Developmental Disorder,Neurological Disease,Organismal Injury and Abnormalities,Psychological Disorders	Hyperactive behavior	0.0136	Decreased	-4.078	ARV1,ATXN2,CLOCK,DGAT1,GABBR1,GNAS,LIMK1,NAMPT,OXTR,PER1,PLCB1,PTPRF,RCAN2,SELENOP,SLC12A2,SNAP91,TCF4	17		1.86646
Cancer,Endocrine System Disorders,Organismal Injury and Abnormalities	Endocrine gland tumor	0.0139		-1.282	ABCB6,ABCC5,ABHD16A,ABHD17A,ACAA1,ACADVL,ACAT1,ACBD7,ACLY,ACO2,ACOT7,ACOX1,ACSF2,ACTN1,ACTR6,ACVR2B,ADAMTS17,ADGRG2,ADORA2A,AGAP1,AGPAT3,AHCYL2,AIFM1,ALDH3A2,ALDH6A1,ALDOA,ALG13,ALKBH7,ALPL,ALYREF,AMDHD2,ANAPC2,ANGPT2,ANKH,ANO6,AP1G1,AP5B1,AP5S1,APBB2,ARFGEF3,ARHGAP28,ARHGEF38,ARL13B,ARSD,ARV1,ASCL3,ASMTL,ATAD5,ATG4D,ATP11B,ATP1A1,ATP1B1,ATP2A3,ATP5F1A,ATP5F1B,ATP5F1D,ATP5MC1,ATP5MF,ATP5PB,ATP5PO…	695		1.85699
Auditory Disease,Neurological Disease,Organismal Injury and Abnormalities	Hearing loss	0.014	Decreased	-2.306	ACOX1,AIFM1,BCAP31,BSND,COMT,ELMOD3,ESPN,FDXR,HSD17B4,KCNMA1,KITLG,LRIG1,MT-CO1,MT-ND1,MVD,PDE1C,PKD1,SLC12A2,SLC2A1,SLC44A2,SLC4A2,SLC9A3R1,SOD1,TMEM67,TPRN,TRPV1,UNC45A	27		1.85387
Free Radical Scavenging,Small Molecule Biochemistry	Biosynthesis of hydrogen peroxide	0.014		0.721	ACOX1,ANGPT2,CAT,ETS1,GNAS,MT-CO2,NFU1,NOXA1,PINK1,PLCG2,PTEN,SOD1	12		1.85387
Cancer,Organismal Injury and Abnormalities,Reproductive System Disease	Invasive HER2-positive breast cancer	0.0143			HELQ,MTOR,TUBA4A,TUBB4A,TUBG1,TYMS	6		1.84466
Cancer,Organismal Injury and Abnormalities,Reproductive System Disease	Unilateral invasive breast cancer	0.0143			HELQ,MTOR,TUBA4A,TUBB4A,TUBG1,TYMS	6		1.84466
Cancer,Organismal Injury and Abnormalities,Respiratory Disease	Non-small cell lung adenosquamous carcinoma	0.0143			ATP5IF1,PKD1,TUBA4A,TUBB4A,TUBG1,TYMS	6		1.84466
Cancer,Organismal Injury and Abnormalities	Metastatic relapsed recurrent cancer	0.0143			MTOR,PRLR,TUBA4A,TUBB4A,TUBG1,TYMS	6		1.84466
Cancer,Organismal Injury and Abnormalities,Reproductive System Disease	Primary hormone receptor positive invasive breast cancer	0.0143			HELQ,MTOR,TUBA4A,TUBB4A,TUBG1,TYMS	6		1.84466
Connective Tissue Development and Function,Tissue Morphology	Mass of abdominal adipose tissue	0.0143			ARV1,ATP5IF1,DHCR24,INSR,SIK3	5		1.84466
Carbohydrate Metabolism,Lipid Metabolism,Small Molecule Biochemistry	Hydrolysis of phosphatidylinositol diphosphate	0.0143			INPPL1,NEO1,PITPNA,PLCB1,PLCG2,UNC5B	6		1.84466
Behavior,Digestive System Development and Function,Nutritional Disease,Organismal Injury and Abnormalities	Feeding disorder	0.0145			CACNA2D2,DHCR7,GNAS,HSD17B4,LPAR1,NACC1,PER1,PPP1R15B,SCD,SCNN1A,SIK3,SIRT6	12		1.83863
Cell Death and Survival	Apoptosis of colorectal cancer cell lines	0.0145		-0.074	AIFM1,CDKN1C,CKAP2,CYFIP2,DHODH,DTYMK,ENC1,ETS1,FDXR,GNB5,HSPD1,LGALS8,MLH1,PHF1,PHLPP1,PPIA,SLC9A3R1,SMURF1,SNX1,SPHK2,ST6GAL1,TCF4,USP11,VPS35,WDR48	25		1.83863
Cancer,Organismal Injury and Abnormalities,Reproductive System Disease	Early breast cancer	0.0146			BAD,FDPS,HELQ,JUN,MTOR,TUBA4A,TUBB4A,TUBG1,TYMS	9		1.83565
Lipid Metabolism,Small Molecule Biochemistry,Vitamin and Mineral Metabolism	Metabolism of terpenoid	0.0147	Increased	2.254	ACAA1,ACLY,ADM,ARV1,CAT,CFTR,COMT,DHCR24,DHCR7,ENO1,FDPS,GBA2,HSD17B2,HSD17B4,IDI1,KCNMA1,LRAT,MVK,NAPEPLD,NR0B1,PRLR,RBP1,RETSAT,SCNN1B,SOAT1,SOD1,SQLE,SREBF2	28		1.83268
Connective Tissue Disorders,Developmental Disorder,Organismal Injury and Abnormalities,Skeletal and Muscular Disorders	Microcephaly	0.015			ALPL,ANGPT2,BCAP31,CEP290,CEP63,CPT2,DHCR7,HPRT1,LINS1,MCM3,MCM4,MESP1,NACC1,ORC6,PEX16,PPP1R15B,SBF1,TBCE,TCF4,TECPR2,TMEM67,TMX2,TUBB4A,VPS33B,XRCC4	25		1.82391
Cancer,Organismal Injury and Abnormalities,Reproductive System Disease	Estrogen receptor positive progesterone receptor positive breast carcinoma	0.015			INSR,MLH1,MTOR,PTEN,SF3B1,TYMS	6		1.82391
Embryonic Development,Organismal Development	Sex determination	0.015			CDKL2,EMX2,FKBP4,INSR,JUN,NR0B1	6		1.82391
Neurological Disease,Ophthalmic Disease,Organismal Injury and Abnormalities	Optic atrophy	0.015			ACO2,FDXR,MT-ATP6,MT-CO1,MT-CO3,MT-CYB,MT-ND1,MT-ND2,MT-ND3,MT-ND4,MT-ND4L,MT-ND5,MT-ND6,NDUFS2,RTN4IP1,SDHA,SLC2A1,TBCE	18		1.82391
Cancer,Organismal Injury and Abnormalities	Adenocarcinoma	0.0151		-1.305	ABCB6,ABCC5,ABHD16A,ABHD17A,ACAA1,ACADVL,ACAT1,ACBD7,ACLY,ACO2,ACOT7,ACOX1,ACSF2,ACTN1,ACTR6,ACVR2B,ADAMTS17,ADGRF5,ADGRG2,ADM,ADORA2A,AGAP1,AHCYL2,AIFM1,ALDH3A2,ALDH6A1,ALDOA,ALG13,ALKBH7,ALPL,ANAPC2,ANGPT2,ANKH,ANO6,ANXA4,AP1G1,AP5B1,APBB2,ARFGEF3,ARHGAP28,ARHGEF38,ARL13B,ARL4D,ARSD,ARV1,ASMTL,ATAD5,ATG4D,ATP11B,ATP1A1,ATP1B1,ATP2A3,ATP5F1A,ATP5F1B,ATP5F1D,ATP5IF1,ATP5MC1,ATP5MC3,ATP5MF,ATP5MG,…	747		1.82102
Cancer,Developmental Disorder,Endocrine System Disorders,Organismal Injury and Abnormalities,Reproductive System Disease	Sex cord stromal tumor	0.0152			ALPL,GNAS,MTOR,NR0B1,PRKAR1A,PTEN,RHOT2,TUBA4A,TUBB4A,TUBG1	10		1.81816
Cardiovascular System Development and Function	Response of heart	0.0152		1.526	ADORA2A,ANGPT2,ATP5IF1,CLOCK,EMD,INSR,JUN,KCNJ8,RCAN2,TRPV1	10		1.81816
Nucleic Acid Metabolism,Small Molecule Biochemistry	Biosynthesis of nucleoside triphosphate	0.0153	Increased	2.599	ACO2,ALDOA,ATP5F1A,ATP5F1B,ATP5F1D,ATP5MC1,ATP5PO,DTYMK,ENO1,HSPD1,IDH2,INSR,MT-ATP6,MT-CO2,MT-CO3,PINK1,SLC25A5,SOD1,SPHK2,TYMS	20		1.81531
Neurological Disease,Organismal Injury and Abnormalities,Psychological Disorders	Dementia	0.0155			ACLY,ADORA2A,AIFM1,APBB2,ATP1A1,ATP1B1,ATP5F1A,ATP5PB,BECN1,CA5B,CACNA2D2,CHCHD10,CLUH,CNKSR3,DHCR24,DHCR7,FDPS,HSPA9,HSPD1,IGFBP2,INPP5A,INSR,JUN,LRAT,MACROD1,MFN1,MPC1,MT-ATP6,MT-CO1,MT-CO2,MT-CO3,MT-CYB,MT-ND1,MT-ND4,MT-ND5,MT-ND6,MTHFR,MTOR,MVK,NMNAT3,NNT,PDK1,PHF1,PLCG2,PMPCB,PRKAR2A,PTEN,PTPRG,RCC1,SC5D,SCD,SELENOP,SLC2A1,SNAP91,SNRPA,SOAT1,SOD1,SORT1,SPON1,SREBF2,THY1,TNIK,TSHZ1,TUBA4A,VPS…	66		1.80967
Cellular Response to Therapeutics	Drug resistance of tumor cell lines	0.0155	Decreased	-3.653	BIRC6,CUL5,FBXL5,MED12,NACC1,NUDT16L1,PAPSS1,PTEN,RNF11,SMURF1,TADA2B,TRIM28,TYMS,VPS11,VPS41,ZC3H11A,ZNF598	17		1.80967
Developmental Disorder,Neurological Disease,Ophthalmic Disease,Organismal Injury and Abnormalities	Intellectual disability with ophthalmic disorder	0.0156			HK1,LARGE1,POMT1,TBCE	4		1.80688
Organismal Injury and Abnormalities,Reproductive System Disease	Postpartum hemorrhage	0.0156			OXTR,PTGER3,TUBA4A,TUBB4A,TUBG1	5		1.80688
Inflammatory Response,Organismal Injury and Abnormalities	Acute graft rejection	0.0156			ADORA2A,HPRT1,MTOR,PPIA	4		1.80688
Developmental Disorder,Hereditary Disorder,Ophthalmic Disease,Organismal Injury and Abnormalities	Familial congenital cataract	0.0158			ACOX1,CAT,CHCHD2,CRYAB,MACROD1,SLC25A11,SLC25A4,TIMM21	8		1.80134
Lipid Metabolism,Molecular Transport,Small Molecule Biochemistry	Accumulation of cholesterol	0.0158		0.655	ACAT1,ANGPT2,GSK3A,LAMP2,OSBPL1A,OSBPL5,SORT1,SREBF2	8		1.80134

## Sheet: TypeA iono Canonical Pathways
Supplementary Table 4: Ingenuity Pathway Analysis (IPA) of differentially expressed genes in Type-A ionocyte for associated canonical pathways.
© 2000-2022 QIAGEN. All rights reserved.
Ingenuity Canonical Pathways	-log(p-value)	Ratio	z-score	Molecules
Mitochondrial Dysfunction	9.95	0.21	#NUM!	ACO2,AIFM1,ATP5F1A,ATP5F1B,ATP5F1D,ATP5MC1,ATP5MC3,ATP5MG,ATP5PB,ATP5PF,CAT,DHODH,GPX4,NDUFA11,NDUFA13,NDUFA5,NDUFB2,NDUFB5,NDUFS2,NDUFS7,NDUFV1,OGDH,PINK1,RHOT2,SDHC,VDAC2
Sirtuin Signaling Pathway	8.6	0.146	-1.225	ACLY,ATP5F1A,ATP5F1B,ATP5F1D,ATP5MC1,ATP5PB,ATP5PF,BECN1,CLOCK,ESRRA,GLUD1,IDH2,JUN,MTOR,NAMPT,NDUFA11,NDUFA13,NDUFA5,NDUFB2,NDUFB5,NDUFS2,NDUFS7,NDUFV1,PDK1,SCNN1A,SDHC,SIRT6,SLC25A4,SLC2A1,SOD1,TIMM22,TIMM50,TRIM28,TUBA4A,VDAC2
Oxidative Phosphorylation	7.53	0.236	4.123	ATP5F1A,ATP5F1B,ATP5F1D,ATP5MC1,ATP5MC3,ATP5MG,ATP5PB,ATP5PF,NDUFA11,NDUFA13,NDUFA5,NDUFB2,NDUFB5,NDUFS2,NDUFS7,NDUFV1,SDHC
Superpathway of Cholesterol Biosynthesis	5.61	0.333	3	ACAT1,DHCR24,DHCR7,FDPS,IDI1,MVD,MVK,SC5D,SQLE
Estrogen Receptor Signaling	5.27	0.103	3.657	ATP5F1A,ATP5F1B,ATP5F1D,ATP5MC1,ATP5PB,BAD,CACNA2D2,GNAS,GNB5,GNG2,GSK3A,JUN,LIMK1,MDK,MED12,MED27,MTOR,NDUFA11,NDUFA13,NDUFA5,NDUFB2,NDUFB5,NDUFS2,NDUFS7,NDUFV1,NR0B1,PIK3R3,PLCB1,PLCB3,PLCG2,PLCL1,POLR2B,PRKAR1A,PRKAR2A,PTEN,SDHC,SOS2,VEGFB
Aldosterone Signaling in Epithelial Cells	4.15	0.128	3.606	CRYAB,DNAJC12,HSPA14,HSPA9,HSPD1,ITPR2,KCNMA1,PI4KA,PIK3R3,PIP5K1A,PLCB1,PLCB3,PLCG2,PLCL1,SCNN1A,SCNN1B,SCNN1G,SLC12A2,SOS2
TCA Cycle II (Eukaryotic)	3.9	0.333	2.449	ACO2,IDH3A,IDH3B,MDH1,OGDH,SDHC
Superpathway of Geranylgeranyldiphosphate Biosynthesis I (via Mevalonate)	3.05	0.294	2.236	ACAT1,FDPS,IDI1,MVD,MVK
D-myo-inositol (1,4,5)-Trisphosphate Biosynthesis	2.95	0.231	2.449	CDIPT,PI4KA,PIP5K1A,PLCB1,PLCB3,PLCG2
Insulin Secretion Signaling Pathway	2.92	0.0934	4.69	BET1L,CACNA2D2,CPE,DLAT,GNAS,INSR,ITPR2,KCNJ8,MAPK13,MTOR,PDHB,PIK3R3,PLCB1,PLCB3,PLCG2,PLCL1,PRKAR1A,PRKAR2A,PRLR,SCNN1A,SCNN1B,SCNN1G,SLC2A1,STAT4
Insulin Receptor Signaling	2.84	0.114	0.775	ACLY,BAD,GRB10,GSK3A,INSR,MTOR,PIK3R3,PRKAR1A,PRKAR2A,PTEN,PTPRF,SCNN1A,SCNN1B,SCNN1G,SOS2
Cholesterol Biosynthesis I	2.74	0.333	2	DHCR24,DHCR7,SC5D,SQLE
Cholesterol Biosynthesis II (via 24,25-dihydrolanosterol)	2.74	0.333	2	DHCR24,DHCR7,SC5D,SQLE
Cholesterol Biosynthesis III (via Desmosterol)	2.74	0.333	2	DHCR24,DHCR7,SC5D,SQLE
Mevalonate Pathway I	2.6	0.308	2	ACAT1,IDI1,MVD,MVK
G Protein Signaling Mediated by Tubby	2.49	0.167	#NUM!	GNAS,GNB5,GNG2,INSR,PLCB1,PLCB3,PLCG2
Endocannabinoid Neuronal Synapse Pathway	2.41	0.103	1.941	CACNA2D2,GNB5,GNG2,ITPR2,MAPK13,NAPEPLD,NDUFS2,OPN1SW,PLCB1,PLCB3,PLCG2,PLCL1,PRKAR1A,PRKAR2A,TRPV1
GPCR-Mediated Integration of Enteroendocrine Signaling Exemplified by an L Cell	2.18	0.125	-0.333	GNAS,ITPR2,OPN1SW,PLCB1,PLCB3,PLCG2,PLCL1,PRKAR1A,PRKAR2A
Autophagy	2.15	0.0896	2.183	BAD,BECN1,BIRC6,CALM1 (includes others),FUNDC1,GSK3A,INSR,JUN,LAMP2,MTOR,PIK3R3,PRKAR1A,PRKAR2A,PTEN,VPS11,VPS33A,VPS33B,VPS41
NAD Phosphorylation and Dephosphorylation	2.01	0.3	#NUM!	NADK2,NNT,PXYLP1
Huntington's Disease Signaling	1.95	0.0814	2.646	ATP5F1A,ATP5F1B,ATP5F1D,ATP5MC1,ATP5PB,ATP5PF,BET1L,GNB5,GNG2,HSPA14,HSPA9,JUN,MTOR,PIK3R3,PLCB1,PLCB3,POLR2B,POLR2L,PSMD13,SDHC,SOS2
EGF Signaling	1.92	0.132	2.646	CSNK2A2,ITPR2,JUN,MAPK13,MTOR,PIK3R3,SOS2
Trans, trans-farnesyl Diphosphate Biosynthesis	1.9	0.5	#NUM!	FDPS,IDI1
NAD Biosynthesis III	1.9	0.5	#NUM!	NAMPT,NMNAT3
NAD Signaling Pathway	1.89	0.0949	3.317	AIFM1,CLOCK,HSPD1,IDH2,NAMPT,NMNAT3,NUDT12,PIK3R3,POLR2B,POLR2L,SIRT6,SLC29A1,SLC36A4
Apelin Adipocyte Signaling Pathway	1.85	0.111	1.667	CAT,GPX4,GSTZ1,MAPK13,MGST2,OPN1SW,PRKAR1A,PRKAR2A,SOD1
Phagosome Maturation	1.84	0.0968	#NUM!	ATP6V0B,ATP6V1C2,ATP6V1H,BET1L,DYNLRB2,LAMP2,TUBA4A,TUBB4A,VPS11,VPS33A,VPS33B,VPS41
Melatonin Signaling	1.84	0.118	2.828	CALM1 (includes others),OPN1SW,PLCB1,PLCB3,PLCG2,PLCL1,PRKAR1A,PRKAR2A
PPARα/RXRα Activation	1.76	0.0867	0	ACAA1,ACOX1,ACVR2B,CLOCK,GNAS,INSR,JUN,MED12,PLCB1,PLCB3,PLCG2,PLCL1,PRKAR1A,PRKAR2A,SOS2
GPCR-Mediated Nutrient Sensing in Enteroendocrine Cells	1.74	0.0973	2.714	CACNA2D2,GNAS,GNG2,ITPR2,OPN1SW,PLCB1,PLCB3,PLCG2,PLCL1,PRKAR1A,PRKAR2A
Chemokine Signaling	1.7	0.111	2.828	CALM1 (includes others),JUN,LIMK1,MAPK13,OPN1SW,PLCB1,PLCB3,PLCG2
Arginine Biosynthesis IV	1.69	0.4	#NUM!	GLUD1,OAT
Proline Biosynthesis II (from Arginine)	1.69	0.4	#NUM!	OAT,PYCR3
Glutathione-mediated Detoxification	1.61	0.167	#NUM!	GSTM3,GSTZ1,LANCL1,MGST2
α-Adrenergic Signaling	1.6	0.0962	2.449	CALM1 (includes others),GNAS,GNB5,GNG2,ITPR2,OPN1SW,PLCG2,PRKAR1A,PRKAR2A,PYGL
Role of NFAT in Cardiac Hypertrophy	1.59	0.0794	2.84	CACNA2D2,CALM1 (includes others),GNAS,GNB5,GNG2,ITPR2,MAPK13,OPN1SW,PIK3R3,PLCB1,PLCB3,PLCG2,PLCL1,PRKAR1A,PRKAR2A,RCAN2,SOS2
CCR5 Signaling in Macrophages	1.57	0.0952	2.449	CACNA2D2,CALM1 (includes others),GNAS,GNB5,GNG2,ITPR2,JUN,MAPK13,OPN1SW,PLCG2
Arginine Degradation VI (Arginase 2 Pathway)	1.53	0.333	#NUM!	OAT,PYCR3
Acetyl-CoA Biosynthesis I (Pyruvate Dehydrogenase Complex)	1.53	0.333	#NUM!	DLAT,PDHB
Polyamine Regulation in Colon Cancer	1.49	0.118	1.633	CSNK2A2,JUN,MTOR,SAT2,STIM1,TCF4
Apelin Cardiomyocyte Signaling Pathway	1.45	0.0947	3	ATP2A3,CAT,MAPK13,OPN1SW,PIK3R3,PLCB1,PLCB3,PLCG2,PLCL1
Adrenomedullin signaling pathway	1.44	0.0789	3.357	ADM,BAD,CALM1 (includes others),GNAS,GSK3A,ITPR2,MAPK13,PIK3R3,PLCB1,PLCB3,PLCG2,PLCL1,PRKAR1A,PRKAR2A,SOS2
CCR3 Signaling in Eosinophils	1.44	0.0873	2.236	CALM1 (includes others),GNAS,GNB5,GNG2,ITPR2,LIMK1,MAPK13,OPN1SW,PIK3R3,PLCB1,PLCB3
Ketolysis	1.4	0.286	#NUM!	ACAT1,BDH1
Aspartate Degradation II	1.4	0.286	#NUM!	GOT1,MDH1
Neuropathic Pain Signaling In Dorsal Horn Neurons	1.37	0.0918	3	ITPR2,PIK3R3,PLCB1,PLCB3,PLCG2,PLCL1,PRKAR1A,PRKAR2A,TACR1
P2Y Purigenic Receptor Signaling Pathway	1.35	0.0846	2.53	GNB5,GNG2,JUN,OPN1SW,PIK3R3,PLCB1,PLCB3,PLCG2,PLCL1,PRKAR1A,PRKAR2A
Androgen Signaling	1.34	0.0798	2.449	CACNA2D2,CALM1 (includes others),GNAS,GNB5,GNG2,ITPR2,JUN,POLR2B,POLR2L,PRKAR1A,PRKAR2A,TAF15,TAF5L
Guanine and Guanosine Salvage I	1.33	1	#NUM!	HPRT1
Acetyl-CoA Biosynthesis III (from Citrate)	1.33	1	#NUM!	ACLY
Cardiolipin Biosynthesis II	1.33	1	#NUM!	PGS1
Glutamate Biosynthesis II	1.33	1	#NUM!	GLUD1
Glutamate Degradation X	1.33	1	#NUM!	GLUD1
14-3-3-mediated Signaling	1.32	0.0862	1.414	BAD,GSK3A,JUN,PIK3R3,PLCB1,PLCB3,PLCG2,PLCL1,TUBA4A,TUBB4A
IGF-1 Signaling	1.3	0.0891	2.121	BAD,CSNK2A2,GRB10,IGFBP2,JUN,PIK3R3,PRKAR1A,PRKAR2A,SOS2
IL-7 Signaling Pathway	1.3	0.0986	0.378	BAD,GSK3A,JUN,MAPK13,PIK3R3,SLC2A1,SOS2
Glutaryl-CoA Degradation	1.3	0.167	#NUM!	ACAT1,GCDH,HSD17B4
Gαi Signaling	1.29	0.0827	1.897	GABBR1,GNAS,GNB5,GNG2,LPAR1,OPN1SW,P2RY14,PRKAR1A,PRKAR2A,PTGER3,SOS2
Superoxide Radicals Degradation	1.29	0.25	#NUM!	CAT,SOD1
Gap Junction Signaling	1.28	0.0765	#NUM!	GNAS,ITPR2,LPAR1,OPN1SW,PIK3R3,PLCB1,PLCB3,PLCG2,PLCL1,PRKAR1A,PRKAR2A,SOS2,TUBA4A,TUBB4A
GNRH Signaling	1.27	0.0761	3.317	CACNA2D2,CALM1 (includes others),GNAS,GNB5,GNG2,ITPR2,JUN,MAPK13,OPN1SW,PLCB1,PLCB3,PRKAR1A,PRKAR2A,SOS2
Superpathway of Inositol Phosphate Compounds	1.26	0.0734	4	ALPL,ATP1A1,CDIPT,INPP5A,IP6K3,NUDT12,PI4KA,PIK3R3,PIP5K1A,PLCB1,PLCB3,PLCG2,PPP1R1A,PTEN,PTPRF,PXYLP1
Coronavirus Replication Pathway	1.25	0.129	2	COPB1,GSK3A,TUBA4A,TUBB4A
Acute Myeloid Leukemia Signaling	1.23	0.0899	1.633	BAD,IDH2,IDH3B,KITLG,MTOR,PIK3R3,SOS2,TCF4
Oxytocin In Spinal Neurons Signaling Pathway	1.2	0.125	1	KCNJ8,OXTR,PLCB3,TRPV1
Cellular Effects of Sildenafil (Viagra)	1.2	0.0797	#NUM!	CACNA2D2,CALM1 (includes others),GNAS,ITPR2,PDE1C,PLCB1,PLCB3,PLCG2,PLCL1,PRKAR1A,PRKAR2A
Leptin Signaling in Obesity	1.2	0.0933	#NUM!	PIK3R3,PLCB1,PLCB3,PLCG2,PLCL1,PRKAR1A,PRKAR2A
Oleate Biosynthesis II (Animals)	1.19	0.222	#NUM!	ALDH6A1,SCD
Protein Kinase A Signaling	1.19	0.0653	1.043	ANAPC2,BAD,CALM1 (includes others),DUSP22,GNAS,GNB5,GNG2,GSK3A,ITPR2,NAPEPLD,OPN1SW,PDE1C,PLCB1,PLCB3,PLCG2,PLCL1,PRKAR1A,PRKAR2A,PTEN,PTPRF,PTPRU,PYGL,TCF4,TDP2,TIMM50
Glutathione Redox Reactions I	1.18	0.15	#NUM!	GPX4,GSTZ1,MGST2
Thyroid Cancer Signaling	1.17	0.0921	1.89	INSR,JUN,MTOR,PDK1,PIK3R3,PTEN,TCF4
Fatty Acid β-oxidation I	1.16	0.121	#NUM!	ACAA1,ACSF2,ECI1,HSD17B4
Protein Ubiquitination Pathway	1.16	0.07	#NUM!	ANAPC2,BIRC6,CRYAB,DNAJC12,ELOB,HSPA14,HSPA9,HSPD1,PSMD13,SMURF1,UBE2K,UBE2N,UBE2O,USP11,USP13,USP25,USP5
Valine Degradation I	1.13	0.143	#NUM!	ALDH6A1,HIBADH,HSD17B4
ERB2-ERBB3 Signaling	1.12	0.0952	-0.447	BAD,GSK3A,JUN,PIK3R3,PTEN,SOS2
Dopamine-DARPP32 Feedback in cAMP Signaling	1.11	0.0734	2.53	ATP2A3,CACNA2D2,CALM1 (includes others),GNAS,ITPR2,KCNJ8,OPN1SW,PLCB1,PLCB3,PLCG2,PLCL1,PRKAR1A,PRKAR2A
Ketogenesis	1.11	0.2	#NUM!	ACAT1,BDH1
Cardiac Hypertrophy Signaling	1.11	0.0688	3.357	CACNA2D2,CALM1 (includes others),GNAS,GNB5,GNG2,JUN,MAPK13,MTOR,OPN1SW,PIK3R3,PLCB1,PLCB3,PLCG2,PLCL1,PRKAR1A,PRKAR2A,RHOT2
Role of NFAT in Regulation of the Immune Response	1.1	0.073	1.897	CALM1 (includes others),GNAS,GNB5,GNG2,GSK3A,ITPR2,JUN,PIK3R3,PLCB1,PLCB3,PLCG2,RCAN2,SOS2
UVA-Induced MAPK Signaling	1.09	0.0842	2.236	JUN,MAPK13,MTOR,PIK3R3,PLCB1,PLCB3,PLCG2,PLCL1
Superpathway of Methionine Degradation	1.09	0.114	2	AHCYL2,GOT1,PCCB,PRMT5
p70S6K Signaling	1.09	0.0781	2.53	BAD,BCAP31,MTOR,OPN1SW,PIK3R3,PLCB1,PLCB3,PLCG2,PLCL1,SOS2
NAD Salvage Pathway II	1.08	0.136	#NUM!	NMNAT3,NUDT12,PXYLP1
Nitric Oxide Signaling in the Cardiovascular System	1.08	0.0804	2.121	ATP2A3,CACNA2D2,CALM1 (includes others),ITPR2,PDE1C,PIK3R3,PRKAR1A,PRKAR2A,VEGFB
eNOS Signaling	1.03	0.0743	1.897	CALM1 (includes others),GNAS,HSPA14,HSPA9,ITPR2,LPAR1,PIK3R3,PLCG2,PRKAR1A,PRKAR2A,VEGFB
UDP-D-xylose and UDP-D-glucuronate Biosynthesis	1.03	0.5	#NUM!	UXS1
Dolichol and Dolichyl Phosphate Biosynthesis	1.03	0.5	#NUM!	DHDDS
Epoxysqualene Biosynthesis	1.03	0.5	#NUM!	SQLE
β-alanine Degradation I	1.03	0.5	#NUM!	ALDH6A1
L-DOPA Degradation	1.03	0.5	#NUM!	COMT
Alanine Degradation III	1.03	0.5	#NUM!	GPT2
Alanine Biosynthesis II	1.03	0.5	#NUM!	GPT2
L-cysteine Degradation III	1.03	0.5	#NUM!	GOT1
4-hydroxyproline Degradation I	1.03	0.5	#NUM!	HOGA1
Sulfate Activation for Sulfonation	1.03	0.5	#NUM!	PAPSS1
Circadian Rhythm Signaling	1.03	0.0672	#NUM!	CACNA2D2,CLOCK,CSNK2A2,FRK,GNAS,GNB5,GNG2,GSK3A,ITPR2,MTOR,PER1,PLCB1,PLCB3,PLCG2,PLCL1,PRKAR1A,PRKAR2A
Pyrimidine Deoxyribonucleotides De Novo Biosynthesis I	1.03	0.13	#NUM!	DTYMK,NME3,TYMS
AMPK Signaling	1.02	0.0678	2.309	CFTR,CPT2,GNAS,GNB5,GNG2,INSR,MAPK13,MTOR,PHLPP1,PIK3R3,PPM1A,PRKAR1A,PRKAR2A,RAB22A,SLC2A1,STIM1
UVB-Induced MAPK Signaling	1.01	0.0962	2.236	BAD,JUN,MAPK13,MTOR,PIK3R3
Sperm Motility	1	0.0672	3.317	CALM1 (includes others),EPHA3,FRK,GNAS,GNB5,GNG2,INSR,ITPR2,PDE1C,PLCB1,PLCB3,PLCG2,PLCL1,PRKAR1A,PRKAR2A,SLC12A2
ID1 Signaling Pathway	0.987	0.0699	0.277	ACVR2B,ATAD5,CDKN1C,DVL2,ETS1,FRK,GSPT1,MAPK13,PIK3R3,PTEN,TYMS,VEGFB,WDR48
Tryptophan Degradation III (Eukaryotic)	0.951	0.12	#NUM!	ACAT1,GCDH,HSD17B4
Hypoxia Signaling in the Cardiovascular System	0.924	0.0845	#NUM!	BIRC6,JUN,PTEN,UBE2K,UBE2N,UBE2O
CLEAR Signaling Pathway	0.91	0.0644	0.728	ATP6V0B,ATP6V1C2,ATP6V1H,BECN1,DDIT4,GSK3A,INSR,ITPR2,MAPK13,MTOR,PINK1,PLBD2,RRAGD,STK4,VPS11,VPS33A,VPS35
Cardiac β-adrenergic Signaling	0.91	0.069	2.333	ATP2A3,CACNA2D2,GNAS,GNB5,GNG2,NAPEPLD,PDE1C,PKIG,PPP1R1A,PRKAR1A,PRKAR2A,TDP2
B Cell Receptor Signaling	0.91	0.069	1.155	BAD,CALM1 (includes others),ETS1,GSK3A,JUN,MAPK13,MTOR,PIK3R3,PLCG2,PTEN,SOS2,VAV3
Phenylalanine Degradation IV (Mammalian, via Side Chain)	0.907	0.154	#NUM!	ALDH3A2,GOT1
PXR/RXR Activation	0.883	0.0877	2.236	ALDH3A2,INSR,PRKAR1A,PRKAR2A,SCD
Synaptic Long Term Potentiation	0.876	0.0726	3	CALM1 (includes others),ITPR2,PLCB1,PLCB3,PLCG2,PLCL1,PPP1R1A,PRKAR1A,PRKAR2A
HIF1α Signaling	0.873	0.0667	1.387	ADM,CCNG2,ELOB,HK1,HSPA14,HSPA9,JUN,MTOR,PIK3R3,PLCG2,SAT2,SLC2A1,VEGFB
Uracil Degradation II (Reductive)	0.87	0.333	#NUM!	UPB1
2-ketoglutarate Dehydrogenase Complex	0.87	0.333	#NUM!	OGDH
Methylglyoxal Degradation I	0.87	0.333	#NUM!	HAGH
Uridine-5'-phosphate Biosynthesis	0.87	0.333	#NUM!	DHODH
Thymine Degradation	0.87	0.333	#NUM!	UPB1
dTMP De Novo Biosynthesis	0.87	0.333	#NUM!	TYMS
Glutamate Degradation II	0.87	0.333	#NUM!	GOT1
Fatty Acid β-oxidation III (Unsaturated, Odd Number)	0.87	0.333	#NUM!	ECI1
N-acetylglucosamine Degradation I	0.87	0.333	#NUM!	AMDHD2
Aspartate Biosynthesis	0.87	0.333	#NUM!	GOT1
April Mediated Signaling	0.866	0.0952	2	JUN,MAPK13,TNFRSF13B,TNFSF13
fMLP Signaling in Neutrophils	0.845	0.0714	2.828	CALM1 (includes others),GNAS,GNB5,GNG2,ITPR2,OPN1SW,PIK3R3,PLCB1,PLCB3
Renal Cell Carcinoma Signaling	0.845	0.08	2	ELOB,ETS1,JUN,PIK3R3,SLC2A1,SOS2
Endometrial Cancer Signaling	0.836	0.0847	#NUM!	BAD,MLH1,PIK3R3,PTEN,SOS2
G Beta Gamma Signaling	0.83	0.0709	2.646	CACNA2D2,GNAS,GNB5,GNG2,ITPR2,PLCG2,PRKAR1A,PRKAR2A,SOS2
Gαq Signaling	0.824	0.0675	3.162	CALM1 (includes others),GNAS,GNB5,GNG2,ITPR2,NAPEPLD,PIK3R3,PLCB1,PLCB3,PLCG2,RHOT2
BEX2 Signaling Pathway	0.824	0.0789	1.342	BAD,JUN,MTOR,PTEN,TCF4,VEGFB
NER (Nucleotide Excision Repair, Enhanced Pathway)	0.821	0.0753	0.816	CHAF1A,COPS7A,GPS1,POLR2B,POLR2L,RNF111,UBE2N
Phospholipases	0.815	0.0833	2.236	NAPEPLD,PLCB1,PLCB3,PLCG2,PLCL1
Corticotropin Releasing Hormone Signaling	0.812	0.0685	1.89	CACNA2D2,CALM1 (includes others),GNAS,ITPR2,JUN,MAPK13,OPN1SW,PLCG2,PRKAR1A,PRKAR2A
D-myo-inositol (1,3,4)-trisphosphate Biosynthesis	0.807	0.133	#NUM!	INPP5A,PTEN
Putrescine Degradation III	0.807	0.133	#NUM!	ALDH3A2,SAT2
IL-1 Signaling	0.788	0.0737	2.236	GNAS,GNB5,GNG2,JUN,MAPK13,PRKAR1A,PRKAR2A
Relaxin Signaling	0.775	0.0671	2.449	GNAS,GNB5,GNG2,JUN,NAPEPLD,PDE1C,PIK3R3,PRKAR1A,PRKAR2A,TDP2
TR/RXR Activation	0.77	0.0759	#NUM!	ENO1,MTOR,PIK3R3,RCAN2,SLC2A1,SREBF2
Assembly of RNA Polymerase II Complex	0.764	0.087	2	POLR2B,POLR2L,TAF15,TAF5L
Ephrin A Signaling	0.764	0.087	#NUM!	EPHA3,LIMK1,PIK3R3,VAV3
Mismatch Repair in Eukaryotes	0.762	0.125	#NUM!	MLH1,MSH6
Melanocyte Development and Pigmentation Signaling	0.757	0.0722	2.646	GNAS,KITLG,PIK3R3,PLCG2,PRKAR1A,PRKAR2A,SOS2
Retinoate Biosynthesis II	0.754	0.25	#NUM!	RBP1
Spermine and Spermidine Degradation I	0.754	0.25	#NUM!	SAT2
Phenylethylamine Degradation I	0.754	0.25	#NUM!	ALDH3A2
Methylmalonyl Pathway	0.754	0.25	#NUM!	PCCB
Adenine and Adenosine Salvage III	0.754	0.25	#NUM!	HPRT1
Proline Biosynthesis I	0.754	0.25	#NUM!	PYCR3
Arginine Degradation I (Arginase Pathway)	0.754	0.25	#NUM!	OAT
L-cysteine Degradation I	0.754	0.25	#NUM!	GOT1
N-acetylglucosamine Degradation II	0.754	0.25	#NUM!	AMDHD2
FLT3 Signaling in Hematopoietic Progenitor Cells	0.752	0.075	1.633	BAD,MAPK13,MTOR,PIK3R3,SOS2,STAT4
HER-2 Signaling in Breast Cancer	0.75	0.0631	1.265	BAD,ETS1,FRK,GSK3A,JUN,MTOR,NUP205,NUP42,NUP85,PDK1,PIK3R3,PTEN,SOS2
nNOS Signaling in Skeletal Muscle Cells	0.742	0.0851	#NUM!	CACNA2D2,CALM1 (includes others),ITPR2,SNTB1
RAR Activation	0.733	0.0635	#NUM!	CSNK2A2,DHRS7C,JUN,LRAT,MAPK13,PIK3R3,PRKAR1A,PRKAR2A,PTEN,RBP1,RPL7A,ZBTB16
T Cell Receptor Signaling	0.728	0.0643	2.53	CALM1 (includes others),CD8B,GSK3A,JUN,MAPK13,MTOR,PDK1,PIK3R3,SOS2,TCF4,VAV3
Renin-Angiotensin Signaling	0.724	0.0684	2.828	ITPR2,JUN,MAPK13,PIK3R3,PLCG2,PRKAR1A,PRKAR2A,SOS2
Iron homeostasis signaling pathway	0.724	0.0684	#NUM!	ACO2,ATP6V0B,ATP6V1C2,ATP6V1H,CIAO1,FBXL5,HSPA9,SLC48A1
NRF2-mediated Oxidative Stress Response	0.721	0.0632	2	CAT,DNAJA3,DNAJC12,ENC1,ERP29,GSTM3,GSTZ1,JUN,MGST2,PIK3R3,SOD1,UBE2K
PI3K Signaling in B Lymphocytes	0.721	0.0667	2.333	CALM1 (includes others),ITPR2,JUN,PLCB1,PLCB3,PLCG2,PLCL1,PTEN,VAV3
Stearate Biosynthesis I (Animals)	0.719	0.0833	#NUM!	ACOT7,ACSF2,DHCR24,ZADH2
Unfolded protein response	0.719	0.0732	2	DNAJA3,DNAJC12,HSPA14,HSPA9,SEL1L,SREBF2
Amyloid Processing	0.719	0.0833	#NUM!	CSNK2A2,MAPK13,PRKAR1A,PRKAR2A
PDGF Signaling	0.719	0.0732	2.449	CSNK2A2,JUN,PIK3R3,PLCG2,SOS2,SPHK2
PFKFB4 Signaling Pathway	0.719	0.0833	#NUM!	GNAS,HK1,PRKAR1A,PRKAR2A
WNT/Ca+ pathway	0.714	0.0769	2.236	DVL2,PLCB1,PLCB3,PLCG2,PLCL1
Xenobiotic Metabolism AHR Signaling Pathway	0.714	0.0769	2.236	ALDH3A2,ALDH6A1,GSTM3,GSTZ1,MGST2
Apelin Endothelial Signaling Pathway	0.71	0.0662	2.646	CALM1 (includes others),GNAS,GNB5,GNG2,JUN,MTOR,PIK3R3,PLCB1,PLCB3
Axonal Guidance Signaling	0.708	0.0566	#NUM!	EPHA3,GNAS,GNB5,GNG2,LIMK1,OPN1SW,PAPPA,PFN2,PIK3R3,PLCB1,PLCB3,PLCG2,PLCL1,PLXNA3,PLXNB3,PMPCA,PMPCB,PRKAR1A,PRKAR2A,SEMA3C,SEMA5A,SOS2,TUBA4A,TUBB4A,UNC5B,VEGFB
Glioma Signaling	0.708	0.0678	1.633	CALM1 (includes others),IDH2,IDH3B,MTOR,PIK3R3,PLCG2,PTEN,SOS2
Senescence Pathway	0.703	0.0594	1.807	ACVR2B,ANAPC2,CACNA2D2,CALM1 (includes others),CAT,CBX8,DHCR24,DLAT,ETS1,ITPR2,JUN,MTOR,PDHB,PDK1,PHF1,PIK3R3,PTEN
Prolactin Signaling	0.686	0.0714	2.236	JUN,KCNMA1,PIK3R3,PLCG2,PRLR,SOS2
Isoleucine Degradation I	0.682	0.111	#NUM!	ACAT1,HSD17B4
Mitochondrial L-carnitine Shuttle Pathway	0.682	0.111	#NUM!	ACSF2,CPT2
Ethanol Degradation IV	0.682	0.111	#NUM!	ALDH3A2,CAT
Thrombin Signaling	0.678	0.061	3.162	ARHGEF38,GNAS,GNB5,GNG2,ITPR2,MAPK13,OPN1SW,PIK3R3,PLCB1,PLCB3,PLCG2,PLCL1,RHOT2
Opioid Signaling Pathway	0.67	0.059	2.673	BAD,CACNA2D2,CALM1 (includes others),FRK,GNAS,GNB5,GNG2,ITPR2,PDE1C,PDK1,PLCB1,PRKAR1A,PRKAR2A,RGS11,SOS2,TCF4
NAD Biosynthesis from 2-amino-3-carboxymuconate Semialdehyde	0.668	0.2	#NUM!	NMNAT3
NAD Salvage Pathway III	0.668	0.2	#NUM!	NMNAT3
2-oxobutanoate Degradation I	0.668	0.2	#NUM!	PCCB
Tyrosine Degradation I	0.668	0.2	#NUM!	GSTZ1
4-1BB Signaling in T Lymphocytes	0.666	0.0882	#NUM!	JUN,MAPK13,TNFSF9
Ephrin B Signaling	0.662	0.0735	#NUM!	GNAS,GNB5,GNG2,LIMK1,VAV3
CXCR4 Signaling	0.656	0.0629	3	GNAS,GNB5,GNG2,ITPR2,JUN,OPN1SW,PIK3R3,PLCB1,PLCB3,RHOT2
Antioxidant Action of Vitamin C	0.654	0.0673	-2.449	MAPK13,NAPEPLD,PLCB1,PLCB3,PLCG2,PLCL1,SLC2A1
IL-8 Signaling	0.652	0.0609	3.317	ANGPT2,GNAS,GNB5,GNG2,JUN,LIMK1,MTOR,NAPEPLD,OPN1SW,PIK3R3,RHOT2,VEGFB
PTEN Signaling	0.638	0.0634	-0.378	BAD,CNKSR3,CSNK2A2,GSK3A,INSR,PIK3R3,PTEN,SIRT6,SOS2
Phototransduction Pathway	0.636	0.0769	#NUM!	GNB5,OPN1SW,PRKAR1A,PRKAR2A
Endothelin-1 Signaling	0.623	0.0608	3.317	GNAS,ITPR2,JUN,MAPK13,NAPEPLD,OPN1SW,PIK3R3,PLCB1,PLCB3,PLCG2,PLCL1
Docosahexaenoic Acid (DHA) Signaling	0.618	0.0833	#NUM!	BAD,GSK3A,PIK3R3
Cardiac Hypertrophy Signaling (Enhanced)	0.616	0.0546	4.491	ACVR2B,ATP2A3,CACNA2D2,CALM1 (includes others),DVL2,GNAS,GNB5,GNG2,GSK3A,ITPR2,JUN,MAPK13,MTOR,NAPEPLD,OPN1SW,PDE1C,PDK1,PIK3R3,PLCB1,PLCB3,PLCG2,PLCL1,PRKAR1A,PRKAR2A,PTEN,TDP2,TNFSF13,TNFSF9
Thyroid Hormone Metabolism II (via Conjugation and/or Degradation)	0.613	0.1	#NUM!	CSGALNACT1,LARGE1
Dopamine Degradation	0.613	0.1	#NUM!	ALDH3A2,COMT
Superpathway of D-myo-inositol (1,4,5)-trisphosphate Metabolism	0.613	0.1	#NUM!	INPP5A,PTEN
Methionine Degradation I (to Homocysteine)	0.613	0.1	#NUM!	AHCYL2,PRMT5
Netrin Signaling	0.611	0.0704	2	CACNA2D2,ITPR2,PRKAR1A,PRKAR2A,UNC5B
Colorectal Cancer Metastasis Signaling	0.602	0.0577	2.887	BAD,GNAS,GNB5,GNG2,JUN,MLH1,MSH6,PIK3R3,PRKAR1A,PRKAR2A,PTGER3,RHOT2,SOS2,TCF4,VEGFB
Role of Tissue Factor in Cancer	0.602	0.0648	#NUM!	FRK,LIMK1,MAPK13,MTOR,PIK3R3,PLCB1,PTEN
Trehalose Degradation II (Trehalase)	0.599	0.167	#NUM!	HK1
Chondroitin and Dermatan Biosynthesis	0.599	0.167	#NUM!	CSGALNACT1
Inositol Pyrophosphates Biosynthesis	0.599	0.167	#NUM!	IP6K3
GDP-mannose Biosynthesis	0.599	0.167	#NUM!	PMM1
Glioblastoma Multiforme Signaling	0.593	0.0606	3	ITPR2,MTOR,PIK3R3,PLCB1,PLCB3,PLCG2,PLCL1,PTEN,RHOT2,SOS2
Glucocorticoid Receptor Signaling	0.59	0.0544	#NUM!	ATP5F1A,ATP5F1B,ATP5F1D,ATP5MC1,ATP5PB,CDKN1C,FKBP4,HSPA14,HSPA9,JUN,MAPK13,NDUFA11,NDUFA13,NDUFA5,NDUFB2,NDUFB5,NDUFS2,NDUFS7,NDUFV1,PIK3R3,POLR2B,POLR2L,SDHC,SOS2,TAF15,TAF5L
Sertoli Cell-Sertoli Cell Junction Signaling	0.585	0.0595	#NUM!	ACTN1,CLDN8,EPN1,GSK3A,JUN,MAPK13,PRKAR1A,PRKAR2A,PTEN,TUBA4A,TUBB4A
ERBB Signaling	0.583	0.0659	2.449	JUN,MAPK13,MTOR,PIK3R3,PLCG2,SOS2
The Visual Cycle	0.582	0.0952	#NUM!	LRAT,RBP1
cAMP-mediated signaling	0.572	0.0578	1.941	ADORA2A,CALM1 (includes others),GABBR1,GNAS,LPAR1,NAPEPLD,P2RY14,PDE1C,PKIG,PRKAR1A,PRKAR2A,PTGER3,TDP2
TGF-β Signaling	0.57	0.0652	1.342	ACVR2B,JUN,MAPK13,RNF111,SMURF1,SOS2
GDNF Family Ligand-Receptor Interactions	0.565	0.0676	2	ITPR2,JUN,PIK3R3,PLCG2,SOS2
Natural Killer Cell Signaling	0.554	0.0592	3.162	HSPA14,HSPA9,LIMK1,MAPK13,MTOR,PIK3R3,PLCG2,SOS2,STAT4,VAV3
Gluconeogenesis I	0.554	0.0909	#NUM!	ENO1,MDH1
Cysteine Biosynthesis III (mammalia)	0.554	0.0909	#NUM!	AHCYL2,PRMT5
Neurovascular Coupling Signaling Pathway	0.551	0.0577	2.309	ADORA2A,CACNA2D2,CALM1 (includes others),GABBR1,ITPR2,KCNJ8,KCNMA1,PLCB1,PLCB3,PRKAR1A,PRKAR2A,STIM1
PCP (Planar Cell Polarity) Pathway	0.548	0.0702	#NUM!	DVL2,JUN,PFN2,VANGL1
Ovarian Cancer Signaling	0.544	0.0596	2.236	MLH1,MSH6,MTOR,PIK3R3,PRKAR1A,PRKAR2A,PTEN,TCF4,VEGFB
Xenobiotic Metabolism PXR Signaling Pathway	0.544	0.0596	3	ALDH3A2,ALDH6A1,CAT,GSTM3,GSTZ1,MGST2,PPM1A,PRKAR1A,PRKAR2A
Sphingosine-1-phosphate Signaling	0.542	0.0619	2.646	OPN1SW,PIK3R3,PLCB1,PLCB3,PLCG2,PLCL1,RHOT2
Glycogen Biosynthesis II (from UDP-D-Glucose)	0.541	0.143	#NUM!	GYG1
VEGF Signaling	0.533	0.0632	1.633	ACTN1,BAD,PIK3R3,PLCG2,SOS2,VEGFB
3-phosphoinositide Biosynthesis	0.532	0.0576	3.317	ALPL,ATP1A1,CDIPT,NUDT12,PI4KA,PIK3R3,PIP5K1A,PPP1R1A,PTEN,PTPRF,PXYLP1
White Adipose Tissue Browning Pathway	0.532	0.0602	2.646	ANGPT2,CACNA2D2,GNAS,ITPR2,MAPK13,PRKAR1A,PRKAR2A,TRPV1
Integrin Signaling	0.523	0.0573	1.89	ACTN1,PFN2,PIK3R3,PLCG2,PTEN,RHOT2,SOS2,TSPAN1,TSPAN3,TSPAN5,TSPAN7
IL-2 Signaling	0.516	0.0678	#NUM!	CSNK2A2,JUN,PIK3R3,SOS2
Serotonin Degradation	0.514	0.0732	#NUM!	ALDH3A2,CSGALNACT1,LARGE1
Semaphorin Neuronal Repulsive Signaling Pathway	0.511	0.0593	0.707	CSPG5,LIMK1,PIK3R3,PLCG2,PLXNA3,PRKAR1A,PRKAR2A,SEMA5A
Regulation of Actin-based Motility by Rho	0.509	0.0619	2.449	LIMK1,PFN2,PI4KA,PIP5K1A,RHOT2,WASF1
Sumoylation Pathway	0.509	0.0619	0	ETS1,JUN,RCC1,RHOT2,SENP7,SUMO3
B Cell Activating Factor Signaling	0.496	0.0714	#NUM!	JUN,MAPK13,TNFRSF13B
Phosphatidylethanolamine Biosynthesis II	0.493	0.125	#NUM!	PCYT2
Role of MAPK Signaling in Promoting the Pathogenesis of Influenza	0.485	0.0606	2.449	ATP6V0B,ATP6V1C2,ATP6V1H,BECN1,JUN,MAPK13
IL-17A Signaling in Gastric Cells	0.478	0.08	#NUM!	JUN,MAPK13
Role of JAK family kinases in IL-6-type Cytokine Signaling	0.478	0.08	#NUM!	MAPK13,OSMR
JAK/STAT Signaling	0.472	0.0617	2.236	JUN,MTOR,PIK3R3,SOS2,STAT4
BMP signaling pathway	0.472	0.0617	1.342	JUN,MAPK13,PRKAR1A,PRKAR2A,SMURF1
Triacylglycerol Biosynthesis	0.461	0.0682	#NUM!	AGPAT3,DGAT1,PLPP3
Regulation Of The Epithelial Mesenchymal Transition By Growth Factors Pathway	0.46	0.0556	2.53	ESRP2,ETS1,JUN,MAPK13,MTOR,PIK3R3,SMURF1,SOS2,TNFSF13,TNFSF9
Phosphatidylglycerol Biosynthesis II (Non-plastidic)	0.456	0.0769	#NUM!	AGPAT3,PGS1
Dilated Cardiomyopathy Signaling Pathway	0.455	0.0567	1.633	BAD,CACNA2D2,GNAS,ITPR2,MAPK13,MTOR,PRKAR1A,PRKAR2A
Endocannabinoid Cancer Inhibition Pathway	0.455	0.0567	-1.414	BAD,MTOR,PIK3R3,PRKAR1A,PRKAR2A,TCF4,TRPV1,VEGFB
Embryonic Stem Cell Differentiation into Cardiac Lineages	0.452	0.111	#NUM!	MESP1
D-myo-inositol-5-phosphate Metabolism	0.452	0.0552	3.162	ALPL,ATP1A1,NUDT12,PLCB1,PLCB3,PLCG2,PPP1R1A,PTEN,PTPRF,PXYLP1
Citrulline Biosynthesis	0.452	0.111	#NUM!	OAT
GDP-glucose Biosynthesis	0.452	0.111	#NUM!	HK1
Folate Transformations I	0.452	0.111	#NUM!	MTHFR
Gustation Pathway	0.452	0.0552	2.53	CACNA2D2,ITPR2,KCNJ8,P2RY14,PRKAR1A,PRKAR2A,SCNN1A,SCNN1B,SCNN1G,STIM1
tRNA Splicing	0.445	0.0667	#NUM!	NAPEPLD,PDE1C,TDP2
Apelin Pancreas Signaling Pathway	0.445	0.0667	#NUM!	PIK3R3,PRKAR1A,PRKAR2A
LPS/IL-1 Mediated Inhibition of RXR Function	0.444	0.0545	-1	ACOX1,ACSF2,ALDH3A2,ALDH6A1,CAT,CPT2,CRAT,GSTM3,GSTZ1,JUN,MGST2
Endocannabinoid Developing Neuron Pathway	0.44	0.0569	2	GNB5,GNG2,MAPK13,MTOR,PIK3R3,PRKAR1A,PRKAR2A
Oxytocin In Brain Signaling Pathway	0.437	0.0546	3.162	CACNA2D2,CALM1 (includes others),GNB5,GNG2,ITPR2,MTOR,OXTR,PIK3R3,PLCB3,TRPV1
Noradrenaline and Adrenaline Degradation	0.435	0.0741	#NUM!	ALDH3A2,COMT
Spliceosomal Cycle	0.429	0.0652	#NUM!	GPKOW,PRPF19,SF3B1
iNOS Signaling	0.429	0.0652	#NUM!	CALM1 (includes others),JUN,MAPK13
Apelin Muscle Signaling Pathway	0.429	0.0652	#NUM!	GNAS,GNB5,GNG2
CREB Signaling in Neurons	0.425	0.0507	4.899	ADGRF5,ADGRG2,ADORA2A,CACNA2D2,CALM1 (includes others),GABBR1,GNAS,GNB5,GNG2,GPR107,INSR,ITPR2,LPAR1,MLNR,OPN1SW,OXTR,P2RY14,PIK3R3,PLCB1,PLCB3,PLCG2,PLCL1,POLR2B,POLR2L,PRKAR1A,PRKAR2A,PTGER3,SOS2,TACR1
SNARE Signaling Pathway	0.421	0.056	2.646	BET1L,CACNA2D2,CALM1 (includes others),PRKAR1A,PRKAR2A,RAB22A,SNAP91
Glucose and Glucose-1-phosphate Degradation	0.416	0.1	#NUM!	HK1
Acyl-CoA Hydrolysis	0.416	0.1	#NUM!	ACOT7
Calcium Transport I	0.416	0.1	#NUM!	ATP2A3
Glycogen Degradation II	0.416	0.1	#NUM!	PYGL
Dolichyl-diphosphooligosaccharide Biosynthesis	0.416	0.1	#NUM!	ALG13
Glycine Betaine Degradation	0.416	0.1	#NUM!	SARDH
Oxytocin Signaling Pathway	0.415	0.0524	3.606	CACNA2D2,CALM1 (includes others),GNB5,GNG2,ITPR2,KCNJ8,MAPK13,OXTR,PIK3R3,PLCB1,PLCB3,PRKAR1A,PRKAR2A,SOS2
Role of p14/p19ARF in Tumor Suppression	0.415	0.0714	#NUM!	NPM3,PIK3R3
Cancer Drug Resistance By Drug Efflux	0.415	0.0638	#NUM!	PDK1,PIK3R3,PTEN
Sonic Hedgehog Signaling	0.396	0.069	#NUM!	PRKAR1A,PRKAR2A
RAC Signaling	0.395	0.0547	2.646	CYFIP2,JUN,LIMK1,PI4KA,PIK3R3,PIP5K1A,WASF1
Fcγ Receptor-mediated Phagocytosis in Macrophages and Monocytes	0.394	0.0568	2.236	NAPEPLD,PIK3R3,PIP5K1A,PTEN,VAV3
Hepatic Fibrosis Signaling Pathway	0.393	0.0508	2.357	ACVR2B,BAMBI,CACNA2D2,CALM1 (includes others),DVL2,JUN,MAPK13,MTOR,OPN1SW,PDK1,PIK3R3,PLCG2,PRKAR1A,PRKAR2A,PTEN,RHOT2,SDHC,SOS2,TCF4,VEGFB
Melanoma Signaling	0.386	0.0612	#NUM!	BAD,PIK3R3,PTEN
Neuregulin Signaling	0.385	0.055	0.816	BAD,MTOR,PIK3R3,PLCG2,PTEN,SOS2
Dendritic Cell Maturation	0.384	0.0529	3	CD58,IL32,MAPK13,PIK3R3,PLCB1,PLCB3,PLCG2,PLCL1,STAT4
Non-Small Cell Lung Cancer Signaling	0.384	0.0562	0.447	BAD,ITPR2,PIK3R3,SOS2,STK4
NAD biosynthesis II (from tryptophan)	0.384	0.0909	#NUM!	NMNAT3
Nucleotide Excision Repair Pathway	0.379	0.0667	#NUM!	POLR2B,POLR2L
RHOA Signaling	0.377	0.0545	2.449	LIMK1,LPAR1,PFN2,PI4KA,PIP5K1A,WASF1
Reelin Signaling in Neurons	0.371	0.0534	2.449	ARHGEF38,FRK,LIMK1,MTOR,PDK1,PIK3R3,WASF1
Cholecystokinin/Gastrin-mediated Signaling	0.368	0.0541	2.449	ITPR2,JUN,PLCB1,PLCB3,RHOT2,SOS2
Inhibition of Angiogenesis by TSP1	0.362	0.0645	#NUM!	JUN,MAPK13
Hematopoiesis from Multipotent Stem Cells	0.356	0.0833	#NUM!	KITLG
Leukotriene Biosynthesis	0.356	0.0833	#NUM!	MGST2
Glycogen Degradation III	0.356	0.0833	#NUM!	PYGL
Histamine Degradation	0.356	0.0833	#NUM!	ALDH3A2
UDP-N-acetyl-D-galactosamine Biosynthesis II	0.356	0.0833	#NUM!	HK1
Maturity Onset Diabetes of Young (MODY) Signaling	0.352	0.0556	#NUM!	CACNA2D2,INSR,KCNJ8,OGDH
TEC Kinase Signaling	0.35	0.0514	2.646	FRK,GNAS,GNB5,GNG2,PIK3R3,PLCG2,RHOT2,STAT4,VAV3
MSP-RON Signaling In Cancer Cells Pathway	0.348	0.0522	2.449	ETS1,JUN,MTOR,PIK3R3,SOS2,TCF4,VEGFB
Regulation of IL-2 Expression in Activated and Anergic T Lymphocytes	0.346	0.0538	2.236	CALM1 (includes others),JUN,PLCG2,SOS2,VAV3
Aryl Hydrocarbon Receptor Signaling	0.34	0.0519	#NUM!	ALDH3A2,ALDH6A1,GSTM3,GSTZ1,JUN,MGST2,NFIX
Salvage Pathways of Pyrimidine Ribonucleotides	0.337	0.0532	2.236	DMPK,FAM20B,LIMK1,NME3,PYCR3
Necroptosis Signaling Pathway	0.333	0.0515	2.646	GLUD1,PYGL,RNF31,SLC25A4,TIMM22,TIMM50,VDAC2
BAG2 Signaling Pathway	0.332	0.0541	#NUM!	HSPA14,HSPA9,PINK1,PSMD13
Retinoate Biosynthesis I	0.331	0.0606	#NUM!	DHRS7C,RBP1
Erythropoietin Signaling Pathway	0.319	0.0503	0.707	BAD,ITPR2,JUN,MTOR,PIK3R3,SOS2,TNFSF13,TNFSF9
Semaphorin Signaling in Neurons	0.313	0.0545	#NUM!	LIMK1,PLXNA3,RHOT2
Cell Cycle Control of Chromosomal Replication	0.313	0.0545	#NUM!	MCM3,MCM4,ORC6
Remodeling of Epithelial Adherens Junctions	0.313	0.0545	#NUM!	ACTN1,TUBA4A,TUBB4A
DNA Double-Strand Break Repair by Non-Homologous End Joining	0.307	0.0714	#NUM!	XRCC4
Telomere Extension by Telomerase	0.307	0.0714	#NUM!	POT1
Choline Biosynthesis III	0.307	0.0714	#NUM!	NAPEPLD
1D-myo-inositol Hexakisphosphate Biosynthesis II (Mammalian)	0.307	0.0714	#NUM!	INPP5A
D-myo-inositol (1,4,5)-trisphosphate Degradation	0.307	0.0714	#NUM!	INPP5A
Colanic Acid Building Blocks Biosynthesis	0.307	0.0714	#NUM!	PMM1
Parkinson's Signaling	0.307	0.0714	#NUM!	MAPK13
Estrogen-Dependent Breast Cancer Signaling	0.304	0.0519	#NUM!	HSD17B2,HSD17B4,JUN,PIK3R3
Role of PI3K/AKT Signaling in the Pathogenesis of Influenza	0.303	0.0536	#NUM!	MLH1,OPN1SW,PIK3R3
Hematopoiesis from Pluripotent Stem Cells	0.303	0.0571	#NUM!	CD8B,KITLG
Nicotine Degradation III	0.303	0.0571	#NUM!	CSGALNACT1,LARGE1
Calcium-induced T Lymphocyte Apoptosis	0.292	0.0526	#NUM!	ATP2A3,CALM1 (includes others),ITPR2
Gαs Signaling	0.291	0.0496	2.236	ADORA2A,GNAS,GNB5,GNG2,PRKAR1A,PRKAR2A
Pyrimidine Ribonucleotides De Novo Biosynthesis	0.29	0.0556	#NUM!	DHODH,NME3
Estrogen Biosynthesis	0.29	0.0556	#NUM!	HSD17B2,HSD17B4
RAN Signaling	0.287	0.0667	#NUM!	RCC1
Role of Lipids/Lipid Rafts in the Pathogenesis of Influenza	0.287	0.0667	#NUM!	FDPS
Fatty Acid Activation	0.287	0.0667	#NUM!	ACSF2
Superpathway of Citrulline Metabolism	0.287	0.0667	#NUM!	OAT
Fatty Acid α-oxidation	0.287	0.0667	#NUM!	ALDH3A2
Mouse Embryonic Stem Cell Pluripotency	0.281	0.0495	2.236	DVL2,MAPK13,PIK3R3,SOS2,TCF4
Mechanisms of Viral Exit from Host Cells	0.277	0.0541	#NUM!	CHMP6,SH3GLB2
IL-17A Signaling in Fibroblasts	0.277	0.0541	#NUM!	JUN,MAPK13
Melatonin Degradation I	0.277	0.0541	#NUM!	CSGALNACT1,LARGE1
Tight Junction Signaling	0.271	0.0479	#NUM!	BET1L,CLDN8,CNKSR3,JUN,PRKAR1A,PRKAR2A,PTEN,SMURF1
FcγRIIB Signaling in B Lymphocytes	0.27	0.0494	#NUM!	CACNA2D2,ITPR2,PIK3R3,PLCG2
Tryptophan Degradation X (Mammalian, via Tryptamine)	0.268	0.0625	#NUM!	ALDH3A2
Methylglyoxal Degradation III	0.268	0.0625	#NUM!	ZADH2
IL-13 Signaling Pathway	0.267	0.0485	2.236	FRK,JUN,MAPK13,MTOR,PIK3R3
VEGF Family Ligand-Receptor Interactions	0.262	0.0488	2	PIK3R3,PLCG2,SOS2,VEGFB
Prostate Cancer Signaling	0.26	0.0481	#NUM!	BAD,MTOR,PIK3R3,PTEN,SOS2
Glutamate Receptor Signaling	0.255	0.0492	#NUM!	CALM1 (includes others),GNB5,GNG2
Thrombopoietin Signaling	0.246	0.0484	#NUM!	JUN,PIK3R3,PLCG2
Pyridoxal 5'-phosphate Salvage Pathway	0.246	0.0484	#NUM!	DMPK,FAM20B,LIMK1
Nicotine Degradation II	0.244	0.05	#NUM!	CSGALNACT1,LARGE1
Superpathway of Melatonin Degradation	0.234	0.0488	#NUM!	CSGALNACT1,LARGE1
Triacylglycerol Degradation	0.224	0.0476	#NUM!	ABHD16A,PNPLA7
Retinol Biosynthesis	0.224	0.0476	#NUM!	LRAT,RBP1
γ-linolenate Biosynthesis II (Animals)	0.22	0.0526	#NUM!	ACSF2
Glycolysis I	0.194	0.0476	#NUM!	ENO1
CSDE1 Signaling Pathway	0	0.0217	#NUM!	PTEN
Pulmonary Fibrosis Idiopathic Signaling Pathway	0	0.0358	2.111	ACVR2B,JUN,LPAR1,MAPK13,MTOR,PIK3R3,PINK1,PTEN,RBBP4,SOS2,TCF4
Pulmonary Healing Signaling Pathway	0	0.0321	2.449	FRK,IDH2,MAPK13,SOS2,TCF4,VEGFB
Pyroptosis Signaling Pathway	0	0.0385	#NUM!	MAPK13,PRKAR1A,PRKAR2A
Wound Healing Signaling Pathway	0	0.0318	2.646	ACVR2B,JUN,SOS2,TNFSF13,TNFSF9,TRPV1,VEGFB
IL-10 Signaling	0	0.0303	#NUM!	JUN,MAPK13
Leukocyte Extravasation Signaling	0	0.0391	2.449	ACTN1,CLDN8,MAPK13,OPN1SW,PIK3R3,PLCG2,VAV3
Amyotrophic Lateral Sclerosis Signaling	0	0.0455	0	CACNA2D2,CAT,PIK3R3,SOD1,VEGFB
Fc Epsilon RI Signaling	0	0.045	2.236	MAPK13,PIK3R3,PLCG2,SOS2,VAV3
Actin Cytoskeleton Signaling	0	0.045	3	ACTN1,CYFIP2,FGD1,LIMK1,PFN2,PIK3R3,PIP5K1A,SOS2,VAV3,WASF1
Synaptic Long Term Depression	0	0.038	2.646	CACNA2D2,GNAS,ITPR2,PLCB1,PLCB3,PLCG2,PLCL1
p53 Signaling	0	0.0312	#NUM!	JUN,PIK3R3,PTEN
Acute Phase Response Signaling	0	0.0471	1.134	JUN,MAPK13,MTOR,OSMR,PIK3R3,RBP1,SOS2,TCF4
Hepatic Cholestasis	0	0.0393	#NUM!	INSR,JUN,PRKAR1A,PRKAR2A,SLC4A2,TNFSF13,TNFSF9
LXR/RXR Activation	0	0.00917	#NUM!	SCD
Hepatic Fibrosis / Hepatic Stellate Cell Activation	0	0.0109	#NUM!	BAMBI,VEGFB
VDR/RXR Activation	0	0.0137	#NUM!	HSD17B2
FXR/RXR Activation	0	0.00877	#NUM!	SLC4A2
Ceramide Signaling	0	0.046	1	BAD,JUN,PIK3R3,SPHK2
Role of BRCA1 in DNA Damage Response	0	0.0274	#NUM!	MLH1,MSH6
Activation of IRF by Cytosolic Pattern Recognition Receptors	0	0.0185	#NUM!	JUN
Caveolar-mediated Endocytosis Signaling	0	0.0299	#NUM!	COPB1,INSR
Clathrin-mediated Endocytosis Signaling	0	0.0457	#NUM!	AP1G1,CSNK2A2,DAB2,EPN1,PIK3R3,SH3GLB2,SNAP91,VEGFB
IL-12 Signaling and Production in Macrophages	0	0.0325	#NUM!	JUN,MAPK13,PIK3R3,STAT4
Role of Pattern Recognition Receptors in Recognition of Bacteria and Viruses	0	0.0301	#NUM!	PIK3R3,PLCG2,TNFSF13,TNFSF9
Role of PKR in Interferon Induction and Antiviral Response	0	0.0331	0	HSPA14,HSPA9,JUN,MAPK13
TREM1 Signaling	0	0.0317	#NUM!	PLCG2,SIGIRR
MIF Regulation of Innate Immunity	0	0.0233	#NUM!	JUN
LPS-stimulated MAPK Signaling	0	0.0357	#NUM!	JUN,MAPK13,PIK3R3
NF-κB Activation by Viruses	0	0.0133	#NUM!	PIK3R3
IL-22 Signaling	0	0.0417	#NUM!	MAPK13
CD40 Signaling	0	0.0455	#NUM!	JUN,MAPK13,PIK3R3
CD27 Signaling in Lymphocytes	0	0.0189	#NUM!	JUN
IL-3 Signaling	0	0.0385	#NUM!	BAD,JUN,PIK3R3
Lymphotoxin β Receptor Signaling	0	0.0192	#NUM!	PIK3R3
IL-17 Signaling	0	0.0443	1.89	JUN,MAPK13,PIK3R3,SRSF1,TNFSF13,TNFSF9,VEGFB
Airway Pathology in Chronic Obstructive Pulmonary Disease	0	0.0211	#NUM!	TNFSF13,TNFSF9
CTLA4 Signaling in Cytotoxic T Lymphocytes	0	0.0366	#NUM!	AP1G1,CD8B,PIK3R3
Induction of Apoptosis by HIV1	0	0.0167	#NUM!	SLC25A4
IL-15 Production	0	0.0259	#NUM!	EPHA3,FRK,INSR
T Helper Cell Differentiation	0	0.0141	#NUM!	STAT4
IL-9 Signaling	0	0.0286	#NUM!	PIK3R3
Oncostatin M Signaling	0	0.0244	#NUM!	OSMR
CD28 Signaling in T Helper Cells	0	0.0348	2	CALM1 (includes others),ITPR2,JUN,PIK3R3
IL-15 Signaling	0	0.038	#NUM!	MAPK13,MTOR,PIK3R3
Virus Entry via Endocytic Pathways	0	0.0316	#NUM!	AP1G1,PIK3R3,PLCG2
Role of Cytokines in Mediating Communication between Immune Cells	0	0.0222	#NUM!	IL32
Angiopoietin Signaling	0	0.0405	#NUM!	ANGPT2,BAD,PIK3R3
Factors Promoting Cardiogenesis in Vertebrates	0	0.0423	2.449	ACVR2B,PLCB1,PLCB3,PLCG2,PLCL1,TCF4
CNTF Signaling	0	0.037	#NUM!	MTOR,PIK3R3
Agrin Interactions at Neuromuscular Junction	0	0.0156	#NUM!	JUN
CDK5 Signaling	0	0.0367	1	GNAS,MAPK13,PRKAR1A,PRKAR2A
ICOS-ICOSL Signaling in T Helper Cells	0	0.0472	1	BAD,CALM1 (includes others),ITPR2,PIK3R3,PTEN
Molecular Mechanisms of Cancer	0	0.0355	#NUM!	BAD,GNAS,GNB5,GNG2,GSK3A,JUN,MAPK13,PIK3R3,PLCB1,PLCB3,PRKAR1A,PRKAR2A,RHOT2,SOS2,TCF4
Cell Cycle Regulation by BTG Family Proteins	0	0.0286	#NUM!	BTG1
Mitotic Roles of Polo-Like Kinase	0	0.0172	#NUM!	ANAPC2
HGF Signaling	0	0.0397	2	ETS1,JUN,PIK3R3,PLCG2,SOS2
HMGB1 Signaling	0	0.0397	2	JUN,MAPK13,PIK3R3,RHOT2,TNFSF13,TNFSF9
Role of CHK Proteins in Cell Cycle Checkpoint Control	0	0.0179	#NUM!	CLSPN
Human Embryonic Stem Cell Pluripotency	0	0.0387	#NUM!	GNAS,GNB5,GNG2,GSK3A,PIK3R3,TCF4
DNA Methylation and Transcriptional Repression Signaling	0	0.0303	#NUM!	RBBP4
ATM Signaling	0	0.0319	#NUM!	JUN,MAPK13,TRIM28
Antiproliferative Role of Somatostatin Receptor 2	0	0.0417	#NUM!	GNB5,GNG2,PIK3R3
Germ Cell-Sertoli Cell Junction Signaling	0	0.0467	#NUM!	ACTN1,EPN1,LIMK1,PIK3R3,RHOT2,TUBA4A,TUBB4A
Role of NANOG in Mammalian Embryonic Stem Cell Pluripotency	0	0.0179	#NUM!	PIK3R3,SOS2
Growth Hormone Signaling	0	0.0294	#NUM!	PIK3R3,PLCG2
Type I Diabetes Mellitus Signaling	0	0.0286	#NUM!	CPE,HSPD1,MAPK13
Small Cell Lung Cancer Signaling	0	0.0222	#NUM!	PIK3R3,PTEN
Basal Cell Carcinoma Signaling	0	0.0303	#NUM!	DVL2,TCF4
Primary Immunodeficiency Signaling	0	0.027	#NUM!	TNFRSF13B
Bladder Cancer Signaling	0	0.00917	#NUM!	VEGFB
Type II Diabetes Mellitus Signaling	0	0.0397	#NUM!	ACSF2,CACNA2D2,INSR,ITPR2,MTOR,PIK3R3
Chronic Myeloid Leukemia Signaling	0	0.0392	#NUM!	BAD,CBLC,PIK3R3,SOS2
Production of Nitric Oxide and Reactive Oxygen Species in Macrophages	0	0.0339	1.633	CAT,JUN,MAPK13,PIK3R3,PLCG2,RHOT2
Gα12/13 Signaling	0	0.0315	2	JUN,LPAR1,PIK3R3,VAV3
ERK5 Signaling	0	0.0141	#NUM!	BAD
mTOR Signaling	0	0.0383	2.236	DDIT4,INSR,MTOR,NAPEPLD,PIK3R3,RHOT2,VEGFB
MYC Mediated Apoptosis Signaling	0	0.0408	#NUM!	PRKAR1A,PRKAR2A
Pancreatic Adenocarcinoma Signaling	0	0.0331	1	BAD,NAPEPLD,PIK3R3,VEGFB
Communication between Innate and Adaptive Immune Cells	0	0.04	#NUM!	CD8B,TNFRSF13B,TNFSF13
Systemic Lupus Erythematosus Signaling	0	0.0361	#NUM!	JUN,MTOR,PIK3R3,PLCG2,PRPF19,SOS2
CDC42 Signaling	0	0.0312	2	FGD1,JUN,LIMK1,MAPK13
ILK Signaling	0	0.0435	1.89	ACTN1,GSK3A,JUN,MTOR,PIK3R3,PTEN,RHOT2,VEGFB
FAK Signaling	0	0.0393	3.674	ACVR2B,ADGRF5,ADGRG2,ADORA2A,BAD,ETS1,GABBR1,GPR107,GSK3A,JUN,LPAR1,MAPK13,MLNR,MTOR,OPN1SW,OXTR,P2RY14,PIK3R3,PLCG2,PTEN,PTGER3,SOS2,TACR1,TCF4
EIF2 Signaling	0	0.0221	2	INSR,PIK3R3,RPL7A,SOS2
PAK Signaling	0	0.037	2	EPHA3,LIMK1,PIK3R3,SOS2
Hereditary Breast Cancer Signaling	0	0.0465	#NUM!	MLH1,MSH6,PIK3R3,POLR2B,POLR2L,PTEN
Role of Osteoblasts, Osteoclasts and Chondrocytes in Rheumatoid Arthritis	0	0.033	#NUM!	ALPL,BAD,CALM1 (includes others),JUN,PIK3R3,SMURF1,TCF4
Phospholipase C Signaling	0	0.0433	2.646	CALM1 (includes others),GNAS,GNB5,GNG2,ITPR2,NAPEPLD,PLCB1,PLCB3,PLCG2,RHOT2,SOS2
Altered T Cell and B Cell Signaling in Rheumatoid Arthritis	0	0.0238	#NUM!	TNFRSF13B,TNFSF13
Atherosclerosis Signaling	0	0.00885	#NUM!	GLG1
Role of Macrophages, Fibroblasts and Endothelial Cells in Rheumatoid Arthritis	0	0.0331	#NUM!	CALM1 (includes others),IL32,JUN,PIK3R3,PLCB1,PLCB3,PLCG2,PLCL1,TCF4,VEGFB
Regulation of eIF4 and p70S6K Signaling	0	0.0258	#NUM!	MAPK13,MTOR,PIK3R3,SOS2
Glioma Invasiveness Signaling	0	0.029	#NUM!	PIK3R3,RHOT2
Breast Cancer Regulation by Stathmin1	0	0.0455	3.266	ADGRF5,ADGRG2,ADORA2A,GABBR1,GNB5,GNG2,GPR107,JUN,LPAR1,MLNR,MTOR,OPN1SW,OXTR,P2RY14,PIK3R3,PLCB1,PLCB3,PRKAR1A,PRKAR2A,PTGER3,SOS2,TACR1,TUBA4A,TUBB4A,VEGFB
RANK Signaling in Osteoclasts	0	0.0455	2	CALM1 (includes others),JUN,MAPK13,PIK3R3
Neuroprotective Role of THOP1 in Alzheimer's Disease	0	0.0202	#NUM!	PRKAR1A,PRKAR2A
Role of WNT/GSK-3β Signaling in the Pathogenesis of Influenza	0	0.0294	#NUM!	DVL2,TCF4
NUR77 Signaling in T Lymphocytes	0	0.0405	#NUM!	CALM1 (includes others),ESRRA,PDK1
PKCθ Signaling in T Lymphocytes	0	0.0452	2.236	CACNA2D2,ITPR2,JUN,PIK3R3,PLCG2,SOS2,VAV3
TNFR1 Signaling	0	0.0208	#NUM!	JUN
Role of MAPK Signaling in the Pathogenesis of Influenza	0	0.0133	#NUM!	MAPK13
TNFR2 Signaling	0	0.0323	#NUM!	JUN
MSP-RON Signaling Pathway	0	0.0185	#NUM!	PIK3R3
OX40 Signaling Pathway	0	0.0222	#NUM!	JUN
Tumoricidal Function of Hepatic Natural Killer Cells	0	0.0455	#NUM!	AIFM1
Cyclins and Cell Cycle Regulation	0	0.0125	#NUM!	FBXL5
IL-17A Signaling in Airway Cells	0	0.0455	#NUM!	MAPK13,PIK3R3,PTEN
Role of IL-17A in Arthritis	0	0.0364	#NUM!	MAPK13,PIK3R3
Role of JAK2 in Hormone-like Cytokine Signaling	0	0.0323	#NUM!	PRLR
Role of JAK1 and JAK3 in γc Cytokine Signaling	0	0.0152	#NUM!	PIK3R3
Actin Nucleation by ARP-WASP Complex	0	0.0353	#NUM!	RHOT2,SOS2,WASF1
NGF Signaling	0	0.0259	#NUM!	PIK3R3,PLCG2,SOS2
Paxillin Signaling	0	0.04	2	ACTN1,MAPK13,PIK3R3,SOS2
Signaling by Rho Family GTPases	0	0.0407	2.828	GNAS,GNB5,GNG2,JUN,LIMK1,PI4KA,PIK3R3,PIP5K1A,RHOT2,WASF1
RHOGDI Signaling	0	0.0408	-2.449	GNAS,GNB5,GNG2,LIMK1,PI4KA,PIP5K1A,RHOT2,WASF1
Telomerase Signaling	0	0.0408	#NUM!	ETS1,PIK3R3,POT1,SOS2
nNOS Signaling in Neurons	0	0.0222	#NUM!	CALM1 (includes others)
ERBB4 Signaling	0	0.0469	#NUM!	PIK3R3,PLCG2,SOS2
GADD45 Signaling	0	0.0357	#NUM!	ACVR2B,MAPK13
Heparan Sulfate Biosynthesis	0	0.0164	#NUM!	PNPLA7
Heparan Sulfate Biosynthesis (Late Stages)	0	0.0182	#NUM!	PNPLA7
CDP-diacylglycerol Biosynthesis I	0	0.04	#NUM!	AGPAT3
Chondroitin Sulfate Biosynthesis	0	0.0213	#NUM!	CSGALNACT1
Dermatan Sulfate Biosynthesis	0	0.0204	#NUM!	CSGALNACT1
tRNA Charging	0	0.0278	#NUM!	FARS2
D-myo-inositol (1,4,5,6)-Tetrakisphosphate Biosynthesis	0	0.0424	2.646	ALPL,ATP1A1,NUDT12,PPP1R1A,PTEN,PTPRF,PXYLP1
D-myo-inositol (3,4,5,6)-tetrakisphosphate Biosynthesis	0	0.0424	2.646	ALPL,ATP1A1,NUDT12,PPP1R1A,PTEN,PTPRF,PXYLP1
3-phosphoinositide Degradation	0	0.0398	2.646	ALPL,ATP1A1,NUDT12,PPP1R1A,PTEN,PTPRF,PXYLP1
Pyrimidine Ribonucleotides Interconversion	0	0.0303	#NUM!	NME3
Chondroitin Sulfate Biosynthesis (Late Stages)	0	0.025	#NUM!	CSGALNACT1
Acetone Degradation I (to Methylglyoxal)	0	0.0345	#NUM!	ZADH2
Oxidative Ethanol Degradation III	0	0.04	#NUM!	ALDH3A2
Ethanol Degradation II	0	0.04	#NUM!	ALDH3A2
Epithelial Adherens Junction Signaling	0	0.0403	0.816	ACVR2B,LIMK1,PTEN,STK4,TCF4,WASF1
PEDF Signaling	0	0.0361	#NUM!	MAPK13,PIK3R3,TCF4
Regulation of Cellular Mechanics by Calpain Protease	0	0.0119	#NUM!	ACTN1
Agranulocyte Adhesion and Diapedesis	0	0.0233	#NUM!	CCL16,CLDN8,GLG1,OPN1SW
Granulocyte Adhesion and Diapedesis	0	0.0258	#NUM!	CCL16,CLDN8,GLG1,OPN1SW
Regulation of the Epithelial-Mesenchymal Transition Pathway	0	0.0385	#NUM!	DVL2,ESRP2,ETS1,PIK3R3,SMURF1,SOS2,TCF4
UVC-Induced MAPK Signaling	0	0.04	#NUM!	JUN,MAPK13
Vitamin-C Transport	0	0.0435	#NUM!	SLC2A1
STAT3 Pathway	0	0.0227	#NUM!	INSR,MAPK13,NDUFA13
Adipogenesis pathway	0	0.0333	#NUM!	CLOCK,DGKD,RBBP4,RBP1
HIPPO signaling	0	0.0122	#NUM!	STK4
Toll-like Receptor Signaling	0	0.0405	#NUM!	JUN,MAPK13,SIGIRR
Cell Cycle: G1/S Checkpoint Regulation	0	0.0156	#NUM!	FBXL5
ERK/MAPK Signaling	0	0.034	1.134	BAD,ETS1,PIK3R3,PLCG2,PRKAR1A,PRKAR2A,SOS2
SAPK/JNK Signaling	0	0.0463	2	GNB5,GNG2,JUN,PIK3R3,SOS2
PI3K/AKT Signaling	0	0.0319	-0.816	BAD,GSK3A,MTOR,PIK3R3,PTEN,SOS2
FGF Signaling	0	0.0357	#NUM!	MAPK13,PIK3R3,SOS2
Cell Cycle: G2/M DNA Damage Checkpoint Regulation	0	0.0204	#NUM!	FBXL5
GABA Receptor Signaling	0	0.0472	#NUM!	CACNA2D2,GABBR1,GNAS,GNB5,GNG2,ITPR2
Xenobiotic Metabolism Signaling	0	0.0332	#NUM!	ALDH3A2,ALDH6A1,CAT,GSTM3,GSTZ1,MAPK13,MGST2,PIK3R3
IL-4 Signaling	0	0.038	#NUM!	MTOR,PIK3R3,SOS2
WNT/β-catenin Signaling	0	0.0427	0.378	ACVR2B,CSNK2A2,DVL2,GSK3A,JUN,SOX12,TCF4
Neurotrophin/TRK Signaling	0	0.039	#NUM!	JUN,PIK3R3,SOS2
Death Receptor Signaling	0	0.0111	#NUM!	LIMK1
PPAR Signaling	0	0.0306	#NUM!	INSR,JUN,SOS2
Dopamine Receptor Signaling	0	0.0395	#NUM!	COMT,PRKAR1A,PRKAR2A
p38 MAPK Signaling	0	0.0087	#NUM!	MAPK13
Apoptosis Signaling	0	0.0404	0	AIFM1,BAD,BIRC6,PLCG2
NF-κB Signaling	0	0.0409	2.449	CSNK2A2,INSR,PIK3R3,PLCG2,SIGIRR,TDP2,UBE2N
G-Protein Coupled Receptor Signaling	0	0.0438	4.271	ADGRF5,ADGRG2,ADORA2A,CALM1 (includes others),GABBR1,GNAS,GNB5,GNG2,GPR107,JUN,LPAR1,MAPK13,MLNR,MTOR,NAPEPLD,OPN1SW,OXTR,P2RY14,PDE1C,PIK3R3,PLCB1,PLCB3,PLCG2,PRKAR1A,PRKAR2A,PTGER3,SOS2,TACR1,TDP2
IL-6 Signaling	0	0.0403	1.342	CSNK2A2,JUN,MAPK13,PIK3R3,SOS2
Phagosome Formation	0	0.0404	5	ADGRF5,ADGRG2,ADORA2A,AP1G1,GABBR1,GPR107,ITPR2,LIMK1,LPAR1,MLNR,MTOR,NAPEPLD,OPN1SW,OXTR,P2RY14,PI4KA,PIK3R3,PIP5K1A,PLCG2,PTGER3,SOS2,SPHK2,TACR1,VAV3,WASF1
Macropinocytosis Signaling	0	0.0405	#NUM!	PIK3R3,PLCG2,RAB34
PD-1, PD-L1 cancer immunotherapy pathway	0	0.033	#NUM!	CSNK2A2,PIK3R3,PTEN
Th1 and Th2 Activation Pathway	0	0.0267	#NUM!	ACVR2B,JUN,PIK3R3,STAT4
Th1 Pathway	0	0.0194	#NUM!	PIK3R3,STAT4
Th2 Pathway	0	0.0336	#NUM!	ACVR2B,JUN,PIK3R3,STAT4
Osteoarthritis Pathway	0	0.0369	2.121	ALPL,ANKH,DDIT4,MTOR,NAMPT,SIK3,TCF4,VEGFB
GP6 Signaling Pathway	0	0.0413	1	CALM1 (includes others),GSK3A,PIK3R3,PLCG2,VAV3
Neuroinflammation Signaling Pathway	0	0.0247	2.449	ACVR2B,BIRC6,GABBR1,JUN,MAPK13,PIK3R3,PLCG2
Th17 Activation Pathway	0	0.0256	#NUM!	MTOR,STAT4
SPINK1 Pancreatic Cancer Pathway	0	0.0444	#NUM!	CPE,CPM
SPINK1 General Cancer Pathway	0	0.0185	#NUM!	PIK3R3
Apelin Liver Signaling Pathway	0	0.0385	#NUM!	GSK3A
Apelin Cardiac Fibroblast Signaling Pathway	0	0.0435	#NUM!	ANGPT2
FAT10 Signaling Pathway	0	0.0208	#NUM!	PSMD13
FAT10 Cancer Signaling Pathway	0	0.0213	#NUM!	ACVR2B
T Cell Exhaustion Signaling Pathway	0	0.0446	-0.816	ACVR2B,JUN,MTOR,PDK1,PIK3R3,PLCG2,STAT4
Synaptogenesis Signaling Pathway	0	0.0438	2.887	BAD,BET1L,CACNA2D2,CALM1 (includes others),EPHA3,LIMK1,MTOR,PIK3R3,PLCG2,PRKAR1A,PRKAR2A,SOS2,WASF1
IL-23 Signaling Pathway	0	0.0444	#NUM!	PIK3R3,STAT4
Systemic Lupus Erythematosus In T Cell Signaling Pathway	0	0.0402	1.414	JUN,MTOR,OPN1SW,PDK1,PIK3R3,RHOT2,SOS2,STIM1
Systemic Lupus Erythematosus In B Cell Signaling Pathway	0	0.037	2.333	BAD,CALM1 (includes others),JUN,MTOR,PIK3R3,PLCG2,SOS2,TNFSF13,TNFSF9
Inhibition of ARE-Mediated mRNA Degradation Pathway	0	0.0405	2.236	MAPK13,PRKAR1A,PRKAR2A,PSMD13,TNFSF13,TNFSF9
HOTAIR Regulatory Pathway	0	0.027	1	PIK3R3,PTEN,RBBP4,TCF4
Xenobiotic Metabolism General Signaling Pathway	0	0.0407	2.236	GSTM3,GSTZ1,MAPK13,MGST2,PIK3R3
Xenobiotic Metabolism CAR Signaling Pathway	0	0.0338	2.236	ALDH3A2,ALDH6A1,GSTM3,GSTZ1,MGST2
Regulation Of The Epithelial Mesenchymal Transition In Development Pathway	0	0.0247	#NUM!	DVL2,TCF4
Kinetochore Metaphase Signaling Pathway	0	0.0202	#NUM!	ANAPC2,ZW10
Coronavirus Pathogenesis Pathway	0	0.0119	#NUM!	JUN,MAPK13
Tumor Microenvironment Pathway	0	0.0292	1.342	BAD,JUN,PIK3R3,SLC2A1,VEGFB
MSP-RON Signaling In Macrophages Pathway	0	0.0278	#NUM!	JUN,PIK3R3,SOS2
Calcium Signaling	0	0.035	2.449	ATP2A3,CACNA2D2,CALM1 (includes others),ITPR2,PRKAR1A,PRKAR2A,RCAN2
GM-CSF Signaling	0	0.0435	#NUM!	ETS1,PIK3R3,SOS2
Eicosanoid Signaling	0	0.0167	#NUM!	PTGER3
Ephrin Receptor Signaling	0	0.0366	2.236	EPHA3,GNAS,GNB5,GNG2,LIMK1,SOS2,VEGFB
Ferroptosis Signaling Pathway	0	0.0342	-1	BECN1,GPX4,SREBF2,VDAC2
Role of MAPK Signaling in Inhibiting the Pathogenesis of Influenza	0	0.0286	#NUM!	JUN,MAPK13
