# Supplementary material for: Transgenic ferret models define pulmonary ionocyte diversity and function
Source: Nature. 2023 Sep 20;621(7980):857–67. doi: 10.1038/s41586-023-06549-9 (PMC10533402; doi:10.1038/s41586-023-06549-9)
Supplement: Supplementary file 9 — Ingenuity Pathway Analysis (IPA) of differentially expressed genes in Type B ionocytes for associated disease and function and canonical pathways. Statistical test used for IPA was right-tailed Fisher’s exact test. [file 41586_2023_6549_MOESM9_ESM.xls]

## Sheet: TypeB iono Disease & Functions
Supplementary Table 5: Ingenuity Pathway Analysis (IPA) of differentially expressed genes in Type-B ionocyte for associated disease and function pathways.
© 2000-2022 QIAGEN. All rights reserved.
Categories	Diseases or Functions Annotation	p-value	Predicted Activation State	Activation z-score	Molecules	# Molecules			-log(p-value)
Infectious Diseases,Organismal Injury and Abnormalities	Viral Infection	3.12e-21	Increased	7.632	ABL1,ACTB,ADRB2,AIMP1,AKAP13,ANK3,ANKRD9,ANXA5,AP1S1,ARCN1,ARF6,ARID5A,ATF4,ATP6AP2,ATP6V0D1,ATP6V0E1,ATP6V1G1,AUTS2,BAIAP2,BBC3,BCL2,BCL2L1,BCL2L11,BCLAF1,BIRC3,CCL20,CCNG1,CCNK,CCT8,CD70,CD74,CD81,CDC42BPB,CDH1,CDKN1A,CFL1,CHD1,CHMP1B,CHMP2A,CHMP4B,CHRNB1,CLDN3,CLTB,CLU,CREB3,CSRNP1,CTBP1,CTBP2,CTNNB1,CTSB,CUL3,CWC15,CXCL16,CXCL6,CYYR1,DBN1,DCAF1,DCAF13,DCTN2,DDIT3,DDR1,DDX39A,DEFB1,DLGAP4,DNAJ…	261			20.5058
Cell Death and Survival	Apoptosis	1.79e-20	Decreased	-3.728	ABL1,ACHE,ACIN1,ADIPOR1,ADRB2,AGA,AHSA1,AIMP1,ANXA11,ANXA5,ARF6,ARHGAP18,ATAD2,ATF3,ATF4,ATP6AP2,BAG5,BAZ1A,BBC3,BCL2,BCL2L1,BCL2L11,BCLAF1,BHLHE40,BIK,BIRC3,BLOC1S2,BRD4,CADM1,CAPRIN1,CASP10,CASP6,CCNC,CCND1,CCNG1,CCNI,CCNL2,CD151,CD47,CD70,CD74,CD99,CDH1,CDK8,CDK9,CDKN1A,CERS6,CFL1,CHAC1,CIAPIN1,CITED2,CLDN7,CLU,CNN2,CPEB4,CRELD1,CRIP1,CRIP2,CSRNP1,CTBP1,CTBP2,CTNNB1,CTNND1,CTSB,CTSD,CTSH,CUL2,…	332			19.7471
Cellular Development,Cellular Growth and Proliferation	Cell proliferation of tumor cell lines	2.13e-20	Increased	6.995	AASDHPPT,ABL1,ACHE,ACIN1,ACTB,ADIPOR1,AGA,AHSA1,ARCN1,ARF6,ATAD2,ATF3,ATF4,BACE2,BBC3,BCL2,BCL2L1,BCL2L11,BIRC3,BRD4,BRK1,CA9,CCL20,CCND1,CCNDBP1,CCNK,CCNL2,CCT3,CD151,CD74,CD81,CD99,CDH1,CDK8,CDKN1A,CHD4,CHMP1B,CLU,CNDP2,CNN2,COPS4,CREB3,CRIP2,CSNK1D,CTBP1,CTBP2,CTNNB1,CTNND1,CTSB,CTSD,DCAF1,DDIT3,DEFB1,DEGS1,DNAJA1,DUSP5,EEF1A1,EGFR,EIF3A,EIF3H,EIF4E,EIF4G2,EIF5,EIF5A,ELF3,EMC10,FBXO32,FBXW7,FE…	260			19.6716
Cell Death and Survival	Apoptosis of tumor cell lines	6.84e-20	Decreased	-2.4	ABL1,ADIPOR1,AGA,AHSA1,AIMP1,ANXA5,ATAD2,ATF3,ATF4,BAZ1A,BBC3,BCL2,BCL2L1,BCL2L11,BCLAF1,BHLHE40,BIK,BIRC3,BRD4,CASP10,CASP6,CCND1,CCNG1,CCNL2,CD47,CD74,CD99,CDH1,CDK8,CDK9,CDKN1A,CERS6,CLU,CNN2,CRIP2,CTBP1,CTBP2,CTNNB1,CTNND1,CTSB,CTSD,CUL2,CUX1,DCAF1,DDIT3,DEFB1,EEF1A1,EGFR,EIF2A,EIF3H,EIF4E,EIF4G2,ELOC,EXOG,FAM111B,FBXO32,FKBP5,FOXO1,GADD45A,GADD45B,GADD45G,GNLY,GPX2,GSK3B,GSN,HBEGF,HDAC2,HES1…	199			19.1649
Gene Expression	Expression of RNA	6.07e-19	Increased	3.112	ABL1,ACTG1,ADRB2,ANK3,ARID5A,ASXL1,ATAD2,ATF3,ATF4,ATP6V1B1,AUTS2,BATF,BCL2,BCL2L1,BCLAF1,BHLHE40,BLOC1S2,BRD4,CAPRIN1,CCND1,CCNDBP1,CCNK,CD47,CD74,CD81,CDH1,CDK8,CDK9,CDKN1A,CGGBP1,CHD4,CITED2,CLDN3,CLU,CNN2,CPNE1,CREB3,CREBRF,CSRNP1,CTBP1,CTBP2,CTNNB1,CTSH,CUL3,CUX1,CXXC5,DCAF1,DDIT3,DDX39A,DHX36,DNAJA4,DNAJC2,DRAP1,DUSP5,EGFR,EIF2A,EIF2S1,EIF3H,EIF4A2,EIF4E,EIF4G2,EIF5,EIF5A,ELF3,ELOC,ENY2,EXO…	281			18.2168
Gene Expression	Transcription of RNA	2.47e-18	Increased	2.805	ABL1,ADRB2,ARID5A,ASXL1,ATAD2,ATF3,ATF4,AUTS2,BATF,BCL2,BCL2L1,BCLAF1,BHLHE40,BLOC1S2,BRD4,CCND1,CCNDBP1,CCNK,CD74,CD81,CDH1,CDK8,CDK9,CDKN1A,CGGBP1,CHD4,CITED2,CREB3,CREBRF,CSRNP1,CTBP1,CTBP2,CTNNB1,CUL3,CUX1,CXXC5,DCAF1,DDIT3,DHX36,DNAJC2,DRAP1,DUSP5,EGFR,EIF2S1,EIF4G2,EIF5A,ELF3,ELOC,ENY2,EXOSC9,FAM111B,FBXW7,FLCN,FOSL2,FOXO1,FUS,GADD45A,GMNN,GNB1,GPR183,GSK3B,GTF2I,HBP1,HDAC2,HDAC7,HES1,HES6,…	240			17.6073
Organismal Injury and Abnormalities,Organismal Survival	Organismal death	2.91e-18	Decreased	-13.571	ABL1,ACHE,ACTB,ACTG1,ADAM28,ADD1,ADGRG1,ADRB2,AGA,AKAP13,ALKBH4,ANK3,ARF6,ARID5A,ARPP19,ASXL1,ATF3,ATF4,B3GALNT1,BACE2,BBC3,BBIP1,BCL2,BCL2L1,BCL2L11,BCLAF1,BHLHE40,BIK,BIRC3,BLOC1S2,CA12,CA9,CAPRIN1,CAPZB,CCNC,CCND1,CCNG1,CCNK,CD151,CD47,CD70,CD74,CDH1,CDK8,CDKN1A,CFL1,CHD4,CHMP2A,CIAPIN1,CITED2,CLDN4,CLDN7,CRELD1,CSNK1D,CSRNP1,CTBP1,CTNNB1,CTNND1,CTSB,CTSD,CUL3,CUX1,DCAF1,DDIT3,DDR1,DEFB1,DEGS1…	318			17.5361
Cellular Movement	Invasion of tumor cell lines	1.43e-17	Increased	6.378	ABL1,ADRB2,ANK3,ARF6,ATF3,BBC3,BCL2,BCL2L1,CCND1,CD151,CD74,CD81,CD99,CDC42BPB,CDC42EP5,CDH1,CDKN1A,CHD1,CLDN3,CLDN4,CLDN7,CLU,CNDP2,CREB3,CTBP1,CTBP2,CTNNB1,CTNND1,CTSB,CTSD,CTSH,DBN1,DDR1,EGFR,EIF3A,EIF3H,EIF4E,ELF3,EPSTI1,FBLIM1,FBXO22,FBXW7,FNBP1L,FSCN1,GALNT2,GLUL,GNAI2,GNAI3,GOLPH3,GSE1,GSK3B,GSN,HBEGF,HBP1,HES1,HIF1A,HMGB1,HMOX1,HNRNPA2B1,HNRNPAB,HOXB7,HSP90AB1,HSPA5,ID2,ID4,ILF3,IRS2,ISG1…	148			16.8447
Cell Death and Survival	Cell viability of tumor cell lines	2.01e-17	Increased	7.537	ABL1,ACHE,ADIPOR1,ADRM1,AGA,AIMP1,AKAP13,ARCN1,ATF3,AURKAIP1,BCL2,BCL2L1,BCL2L11,BCLAF1,BHLHE40,BIK,BRD4,CA9,CADM1,CAMK2N1,CCND1,CCNG1,CCNK,CD151,CDH1,CDK8,CDKN1A,CLDN3,CLDN4,CLU,CNDP2,COPS4,CTBP1,CTNNB1,CTSD,CUX1,DDR1,DNAJA1,DUSP2,DUSP5,EGFR,EIF2S1,EIF3A,EIF3H,EIF4E,ELF3,FAM111B,FERMT2,FKBP5,GOLPH3,GSK3B,HBEGF,HBP1,HDAC2,HES1,HIF1A,HMGB1,HMOX1,HSP90AB1,HSPA5,HSPA8,HSPB8,ID2,ID4,IGFBP5,IKBKE,IRS2…	162			16.6968
Cell Death and Survival	Cell viability	2.06e-17	Increased	8.403	ABL1,ACHE,ADIPOR1,ADRM1,AGA,AIMP1,AKAP13,ANXA5,ARCN1,ARF6,ATF3,ATF4,AURKAIP1,BBC3,BCL2,BCL2L1,BCL2L11,BCLAF1,BHLHE40,BIK,BRD4,CA9,CADM1,CAMK2N1,CASP6,CCND1,CCNG1,CCNI,CCNK,CD151,CD47,CD74,CD81,CDH1,CDK8,CDKN1A,CHD4,CIAPIN1,CLDN3,CLDN4,CLU,CNDP2,COPS4,CTBP1,CTNNB1,CTSB,CTSD,CUL3,CUX1,DCPS,DDIT3,DDR1,DNAJA1,DUSP2,DUSP5,EGFR,EIF2A,EIF2S1,EIF3A,EIF3H,EIF4E,ELF3,EMC4,FAM111B,FAN1,FBXO32,FERMT2,FKBP5,F…	216			16.6861
Gene Expression	Transcription	2.1e-17	Increased	3.6	ABL1,ACTG1,ADRB2,AKAP13,ANK3,ARID5A,ASXL1,ATAD2,ATF3,ATF4,ATP6V1B1,AUTS2,BATF,BCL2,BCL2L1,BCLAF1,BHLHE40,BLOC1S2,BRD4,CCND1,CCNDBP1,CCNK,CD74,CD81,CDH1,CDK8,CDK9,CDKN1A,CGGBP1,CHD4,CITED2,CLDN3,CLU,CNN2,CPNE1,CREB3,CREBRF,CSRNP1,CTBP1,CTBP2,CTNNB1,CTSH,CUL3,CUX1,CXXC5,DCAF1,DDIT3,DHX36,DNAJA4,DNAJC2,DRAP1,DUSP5,EGFR,EIF2S1,EIF4G2,EIF5A,ELF3,ELOC,ENY2,EXOSC9,FAM111B,FBXW7,FLCN,FOSL2,FOXO1,FUS,GADD…	264			16.6778
Cell Death and Survival	Cell survival	2.32e-17	Increased	8.66	ABL1,ACHE,ADIPOR1,ADRM1,AGA,AIMP1,AKAP13,ANXA5,ARCN1,ARF6,ATF3,ATF4,AURKAIP1,BBC3,BCL2,BCL2L1,BCL2L11,BCLAF1,BHLHE40,BIK,BRD4,CA9,CADM1,CAMK2N1,CASP6,CCND1,CCNG1,CCNI,CCNK,CD151,CD47,CD74,CD81,CDH1,CDK8,CDKN1A,CHD4,CIAPIN1,CLDN3,CLDN4,CLU,CNDP2,COPS4,CTBP1,CTNNB1,CTSB,CTSD,CUL3,CUX1,DCPS,DDIT3,DDR1,DNAJA1,DUSP2,DUSP5,EGFR,EIF2A,EIF2S1,EIF3A,EIF3H,EIF4E,ELF3,EMC4,FAM111B,FAN1,FBXO32,FERMT2,FKBP5,F…	223			16.6345
Cellular Movement	Invasion of cells	2.94e-17	Increased	6.398	ABL1,ADRB2,AKAP13,ANK3,ARF6,ATF3,BBC3,BCL2,BCL2L1,BHLHE40,CA9,CCND1,CD151,CD74,CD81,CD99,CDC42BPB,CDC42EP5,CDH1,CDKN1A,CHD1,CLDN3,CLDN4,CLDN7,CLU,CNDP2,CREB3,CTBP1,CTBP2,CTNNB1,CTNND1,CTSB,CTSD,CTSH,CXCL6,DBN1,DDR1,EGFR,EIF3A,EIF3H,EIF4E,ELF3,EPSTI1,FBLIM1,FBXO22,FBXW7,FERMT2,FNBP1L,FSCN1,GALNT2,GLUL,GNAI2,GNAI3,GOLPH3,GRB2,GSE1,GSK3B,GSN,HBEGF,HBP1,HES1,HIF1A,HMGB1,HMOX1,HNRNPA2B1,HNRNPAB,HOXB7,…	169			16.5317
Cell Death and Survival	Cell death of connective tissue cells	3.89e-16		0.423	ABL1,ACTB,ADIPOR1,ATF3,ATF4,ATP6AP2,BBC3,BCL2,BCL2L1,BCL2L11,BIK,BIRC3,CCNC,CCND1,CCNG1,CDH1,CDKN1A,CLU,CTBP1,CTBP2,CTNNB1,CTSB,CTSD,CUL3,CWC15,DCAF1,DDIT3,EEF1A1,EGFR,EIF2A,EIF2S1,EIF3H,EIF4E,FOXO1,GADD45A,GADD45B,GNB2,GNL3,GRB2,GSK3B,GSN,HBEGF,HIF1A,HMOX1,HSPA5,ID2,IKBKE,JUND,KHDRBS1,KLF2,KLF6,KRT18,LMNA,LTB,MARCHF5,MCL1,MDM2,MPG,MYC,NBN,NFKB2,NFKBIA,NFKBIB,NOTCH1,NR4A1,NSMCE1,NUPR1,P4HB,PAK1,P…	100			15.4101
Cell Death and Survival	Necrosis	4.38e-16	Decreased	-2.263	AAK1,ABL1,ACHE,ACP1,ACTB,ADIPOR1,ADRB2,ADRM1,AGA,AHSA1,AIMP1,ANXA5,ARCN1,ARF6,ARHGAP18,ATAD2,ATF3,ATF4,ATP6AP2,BAG5,BAZ1A,BBC3,BCL2,BCL2L1,BCL2L11,BCLAF1,BHLHE40,BIK,BIRC3,BRD4,CA9,CADM1,CAPRIN1,CASP10,CASP6,CCNC,CCND1,CCNG1,CCNI,CCNL2,CCT3,CCT6A,CCT8,CD151,CD47,CD70,CD74,CD81,CD99,CDH1,CDK8,CDK9,CDKN1A,CERS6,CHAC1,CHD4,CHMP4B,CIAPIN1,CITED2,CLU,CNN2,CPEB4,CRIP2,CTBP1,CTBP2,CTNNB1,CTNND1,CTSB,CTS…	327			15.3585
Cell Death and Survival	Apoptosis of fibroblasts	4.62e-16		-0.86	ABL1,ATF3,BBC3,BCL2,BCL2L1,BCL2L11,BIK,BIRC3,CCND1,CDH1,CDKN1A,CLU,CTBP1,CTBP2,CTNNB1,CTSD,CUL3,DCAF1,DDIT3,EGFR,EIF2S1,EIF4E,FOXO1,GNL3,GSK3B,JUND,KHDRBS1,KLF2,MCL1,MDM2,MYC,NBN,NFKBIA,NFKBIB,NOTCH1,NR4A1,NUPR1,PAK1,PIK3CA,PPP1R15A,PTPN1,QKI,RAC1,RASSF5,RB1CC1,REL,RELA,STAT3,TIMP3,TNFSF10,TNIP1,USP22	52			15.3354
Cellular Movement	Cell movement	4.92e-16	Increased	8.14	ABL1,ACP1,ACTB,ACTG1,ADD1,ADGRG1,ADIPOR1,ADRB2,AIMP1,ANXA3,ARF6,ARFGEF1,ARHGAP18,ASAP2,ATF3,AUTS2,BAIAP2,BATF,BCL2,BCL2L1,BHLHE40,BRD4,BRK1,CA9,CADM1,CCL20,CCND1,CCNDBP1,CD151,CD47,CD74,CD81,CD99,CDC42EP5,CDH1,CDKN1A,CERS6,CFL1,CHD4,CITED2,CLDN3,CLDN4,CLDN7,CLIC1,CLU,CNDP2,CNN2,CREB3,CRIP2,CTBP1,CTBP2,CTNNB1,CTNND1,CTSB,CTSH,CUX1,CXCL16,CXCL6,CXXC5,CYTH2,DBN1,DCTN2,DDHD1,DDR1,DEFB1,DGCR6L,DNAJA1,…	293			15.308
Cellular Movement	Cell movement of tumor cell lines	9.3e-16	Increased	6.53	ACP1,ADRB2,ARF6,ARFGEF1,ATF3,BCL2L1,BRD4,BRK1,CA9,CCL20,CCND1,CCNDBP1,CD151,CD47,CD81,CD99,CDC42EP5,CDH1,CDKN1A,CERS6,CLDN3,CLDN4,CLDN7,CLIC1,CLU,CNDP2,CREB3,CTBP1,CTBP2,CTNNB1,CTNND1,CTSB,CTSH,CYTH2,DDR1,DGCR6L,DUSP5,EGFR,EIF3A,EIF4E,EVL,FAM89B,FBLIM1,FBXW7,FERMT2,FNBP1L,FOXO1,FSCN1,FYB1,GALNT2,GDI1,GLUL,GNAI2,GNAI3,GNB1,GNB2,GOLGA2,GOLPH3,GRB2,GSE1,GSK3B,HBEGF,HES1,HES6,HIF1A,HMGB1,HMOX1,HNRNPA…	168			15.0315
Cellular Movement	Migration of tumor cell lines	2.01e-15	Increased	6.186	ADRB2,ARF6,ARFGEF1,ATF3,BCL2L1,BRD4,BRK1,CA9,CCL20,CCND1,CCNDBP1,CD151,CD47,CD81,CD99,CDC42EP5,CDH1,CDKN1A,CERS6,CLDN4,CLDN7,CLU,CNDP2,CREB3,CTBP1,CTBP2,CTNNB1,CTNND1,CTSB,CTSH,DGCR6L,DUSP5,EGFR,EIF4E,FBLIM1,FBXW7,FERMT2,FNBP1L,FOXO1,FSCN1,FYB1,GALNT2,GLUL,GNAI2,GNAI3,GOLGA2,GOLPH3,GSE1,GSK3B,HBEGF,HES1,HES6,HIF1A,HMOX1,HNRNPA2B1,HNRNPK,HOXB7,HSP90AB1,HSPA5,ID2,ILF3,IP6K2,ISG15,ITGB4,JAK1,KDM4B,K…	147			14.6968
Cellular Movement	Migration of cells	2.13e-15	Increased	7.634	ABL1,ACP1,ACTB,ACTG1,ADD1,ADGRG1,ADIPOR1,ADRB2,AIMP1,ANXA3,ARF6,ARFGEF1,ARHGAP18,ASAP2,ATF3,AUTS2,BATF,BCL2,BCL2L1,BHLHE40,BRD4,BRK1,CA9,CCL20,CCND1,CCNDBP1,CD151,CD47,CD74,CD81,CD99,CDC42EP5,CDH1,CDKN1A,CERS6,CFL1,CITED2,CLDN3,CLDN4,CLDN7,CLU,CNDP2,CNN2,CREB3,CRIP2,CTBP1,CTBP2,CTNNB1,CTNND1,CTSB,CTSH,CUX1,CXCL16,CXCL6,CXXC5,CYTH2,DBN1,DCTN2,DDR1,DEFB1,DGCR6L,DUSP5,EGFR,EIF4E,EMC10,EVL,FAM89B,FBL…	265			14.6716
Cell Death and Survival	Cell death of tumor cell lines	2.29e-15	Decreased	-2.12	ABL1,ACHE,ADIPOR1,ADRM1,AGA,AHSA1,AIMP1,ANXA5,ATAD2,ATF3,ATF4,BAZ1A,BBC3,BCL2,BCL2L1,BCL2L11,BCLAF1,BHLHE40,BIK,BIRC3,BRD4,CADM1,CASP10,CASP6,CCND1,CCNG1,CCNL2,CCT3,CCT6A,CCT8,CD47,CD74,CD99,CDH1,CDK8,CDK9,CDKN1A,CERS6,CLU,CNN2,CRIP2,CTBP1,CTBP2,CTNNB1,CTNND1,CTSB,CTSD,CUL2,CUX1,DCAF1,DDIT3,DEFB1,EEF1A1,EGFR,EIF2A,EIF2S1,EIF3H,EIF4E,EIF4G2,EIF5A,ELOC,EXOG,FAM111B,FBXO32,FKBP5,FOXO1,GADD45A,GADD45…	220			14.6402
Cancer,Hematological Disease,Immunological Disease,Organismal Injury and Abnormalities	Mature B-cell lymphoma	1.43e-14			ABL1,ANXA11,ARHGAP17,ARL17A/ARL17B,ATF3,BBC3,BCL2,BCL2L11,BCLAF1,BIRC3,CCND1,CCNDBP1,CCT3,CD70,CHD1,CHD2,CHD4,CHRNB1,CLPTM1,CTBP1,CTBP2,CTNNB1,DDX39A,EEF1A1,EGFR,EIF4E,ELOC,FBXW7,FNBP1L,FOXO1,FSCN1,FUS,FYB1,GADD45A,GNAI2,GNB1,GRB2,GSK3B,GSN,GTF2I,HDAC2,HIF1A,HMGB1,HMOX1,HNRNPU,HSP90AB1,ID3,IKBKE,JAK1,KAT6A,KLF2,KLHL21,LTB,MAP4K4,MCL1,MDM2,MEF2A,MYC,NCOR2,NFKBIA,NFKBIE,NME1,NOP16,NOTCH1,NUTF2,PCBP…	98			13.8447
Cell Cycle	Cell cycle progression	1.6e-14	Increased	2.966	ABL1,ACTB,ARPP19,ATF3,BAZ1A,BCL2,BCL2L1,BCL2L11,BRD4,CCNC,CCND1,CCNG1,CCNI,CCNK,CD70,CDH1,CDK9,CDKN1A,CHD4,CHMP2A,CHMP4B,CITED2,CLU,CSNK1D,CTBP1,CTNNB1,CUL3,CUX1,DCTN2,DDIT3,DYNLT3,EGFR,EIF4E,EIF4G2,ELOC,FBXW7,FERMT2,FLCN,FOSL2,FOXO1,GADD45A,GADD45B,GADD45G,GMNN,GNAI3,GNL3,GOLGA2,GRB2,GSK3B,HBEGF,HBP1,HDAC2,HES1,HIF1A,HMGB1,HMOX1,HNRNPU,HOXB7,HSP90AB1,HSPA5,HSPA8,ID2,ID3,IGFBP5,IRS2,ITGB4,KDM5A,K…	156			13.7959
Protein Synthesis	Metabolism of protein	1.66e-14	Increased	3.95	AAK1,ACHE,ADRM1,ATF4,AURKAIP1,BACE2,BAG5,BCL2,BCL2L1,CAPRIN1,CASP10,CASP6,CCND1,CCT3,CCT6A,CCT8,CD74,CD81,CDH1,CFL1,CLU,CNDP2,CPEB4,CPNE1,CTNNB1,CTNND1,CTSB,CTSD,CTSH,CUL2,CUL3,DCTN2,DDIT3,DERL1,DHX36,EEF1A1,EGFR,EGLN2,EIF2A,EIF2S1,EIF3A,EIF3H,EIF4A2,EIF4E,EIF4G2,EIF5,EIF5A,ENY2,FBXO22,FBXO32,FBXW7,FOXO1,FUS,GCNT1,GOLPH3,GSK3B,GSN,HDAC2,HERPUD1,HNRNPD,HNRNPK,HSPA5,HSPA8,HSPB8,IGFBP5,ILF3,IP6K2,IS…	149			13.7799
Cell Death and Survival	Apoptosis of sarcoma cell lines	2.31e-14		-0.481	ABL1,ATAD2,ATF3,BBC3,BCL2,BCL2L1,BCL2L11,BCLAF1,BHLHE40,BIK,BIRC3,CCNG1,CD99,CDH1,CDKN1A,CLU,CTSB,EEF1A1,FAM111B,HIF1A,HSPA5,IGFBP5,KDM4B,MCL1,MCRS1,MDM2,MIF,MYC,NCL,NFKB2,NFKBIA,NUPR1,PLAU,PRMT1,PTPN2,RASA1,REL,RELA,RHOA,RRP1B,TIMP3,TNFSF10,TP53BP1,TRAF4,TXN2,XPO1	46			13.6364
Cell Death and Survival	Cell death of fibroblasts	4.48e-14		-0.884	ABL1,ATF3,BBC3,BCL2,BCL2L1,BCL2L11,BIK,BIRC3,CCND1,CDH1,CDKN1A,CLU,CTBP1,CTBP2,CTNNB1,CTSD,CUL3,DCAF1,DDIT3,EGFR,EIF2S1,EIF4E,FOXO1,GNL3,GSK3B,HMOX1,JUND,KHDRBS1,KLF2,LMNA,LTB,MCL1,MDM2,MYC,NBN,NFKBIA,NFKBIB,NOTCH1,NR4A1,NUPR1,PAK1,PIK3CA,PPP1R15A,PTPN1,QKI,RAC1,RASSF5,RB1CC1,REL,RELA,STAT3,TIMP3,TNFSF10,TNIP1,USP22	55			13.3487
Gene Expression	Transcription of DNA	4.83e-14	Increased	2.075	ABL1,ADRB2,ARID5A,ASXL1,ATAD2,ATF3,ATF4,AUTS2,BATF,BCLAF1,BHLHE40,BLOC1S2,BRD4,CCND1,CCNK,CD74,CD81,CDH1,CDK9,CGGBP1,CHD4,CITED2,CREB3,CREBRF,CSRNP1,CTBP1,CTBP2,CTNNB1,CUL3,CUX1,CXXC5,DCAF1,DDIT3,DHX36,DNAJC2,DRAP1,DUSP5,EGFR,EIF5A,ELF3,ELOC,ENY2,EXOSC9,FLCN,FOSL2,FOXO1,FUS,GADD45A,GMNN,GSK3B,HBP1,HDAC2,HDAC7,HES1,HES6,HIF1A,HMGB1,HNRNPA2B1,HNRNPAB,HNRNPD,HNRNPK,HNRNPU,HOXA7,HOXB7,HSPA8,ID2,ID3,I…	196			13.3161
Cell Death and Survival	Cell death of fibroblast cell lines	5.06e-14		1.977	ABL1,ACTB,ADIPOR1,ATF3,ATF4,ATP6AP2,BBC3,BCL2,BCL2L1,BCL2L11,BIRC3,CCNC,CCND1,CCNG1,CDKN1A,CLU,CTNNB1,CTSB,CTSD,CWC15,DDIT3,EEF1A1,EGFR,EIF2A,EIF2S1,EIF3H,GADD45A,GADD45B,GNB2,GRB2,GSK3B,GSN,HIF1A,HMOX1,HSPA5,ID2,IKBKE,KLF6,KRT18,MARCHF5,MCL1,MDM2,MPG,MYC,NBN,NFKB2,NFKBIA,NFKBIB,NSMCE1,NUPR1,P4HB,PAK1,PDIA3,PIK3CA,PIM1,PTPN1,QKI,RAC1,RASSF5,REL,RELA,RHEB,RHOA,RHOC,RTN4,SDC4,SENP2,SMARCD1,SRSF2,TI…	75			13.2958
Gene Expression	Activation of DNA endogenous promoter	8.31e-14	Increased	2.569	ABL1,ADRB2,ARID5A,ASXL1,ATF3,ATF4,AUTS2,BATF,BHLHE40,BLOC1S2,BRD4,CCND1,CCNK,CD81,CDK9,CGGBP1,CHD4,CITED2,CREB3,CREBRF,CSRNP1,CTBP1,CTBP2,CTNNB1,CUL3,CUX1,CXXC5,DCAF1,DDIT3,DHX36,DRAP1,EGFR,EIF5A,ELF3,ELOC,ENY2,EXOSC9,FLCN,FOSL2,FOXO1,FUS,GADD45A,GSK3B,HBP1,HDAC2,HDAC7,HES1,HES6,HIF1A,HMGB1,HNRNPA2B1,HNRNPAB,HNRNPD,HNRNPK,HNRNPU,HOXA7,HOXB7,ID2,ID3,ID4,IER5,IFRD1,IRF2BP2,JAG1,JMY,JUND,KDM5A,KHDRB…	163			13.0804
Cell Death and Survival	Apoptosis of connective tissue cells	1.13e-13		-0.984	ABL1,ATF3,BBC3,BCL2,BCL2L1,BCL2L11,BIK,BIRC3,CCND1,CDH1,CDKN1A,CLU,CTBP1,CTBP2,CTNNB1,CTSD,CUL3,DCAF1,DDIT3,EGFR,EIF2S1,EIF4E,FOXO1,GNL3,GSK3B,HBEGF,HSPA5,JUND,KHDRBS1,KLF2,MCL1,MDM2,MYC,NBN,NFKBIA,NFKBIB,NOTCH1,NR4A1,NUPR1,PAK1,PIK3CA,PPP1R15A,PTPN1,QKI,RAC1,RASSF5,RB1CC1,REL,RELA,RUNX2,SMAD3,STAT3,TIMP3,TNFSF10,TNIP1,USP22,VDR	57			12.9469
Cancer,Hematological Disease,Immunological Disease,Organismal Injury and Abnormalities	Non-Hodgkin lymphoma	2.55e-13		0.805	AAK1,ABL1,ANK3,ANXA11,ARHGAP17,ARL17A/ARL17B,ASAP2,ASXL1,ATF3,BAZ2B,BBC3,BCL2,BCL2L1,BCL2L11,BCLAF1,BIRC3,BRD4,CASP10,CCL20,CCND1,CCNDBP1,CCT3,CD151,CD47,CD70,CDH1,CDKN1A,CHD1,CHD2,CHD4,CHRNB1,CLPTM1,CLU,COPS4,CTBP1,CTBP2,CTNNB1,CTSH,DDR1,DDX39A,DDX46,DUSP2,DUSP5,EEF1A1,EGFR,EIF2A,EIF4E,ELOC,FBXW7,FERMT2,FNBP1L,FOXO1,FSCN1,FUS,FYB1,GADD45A,GADD45B,GNAI2,GNB1,GNPTAB,GPR108,GPR183,GRB2,GSE1,GSK3B,G…	178			12.5935
Cancer,Hematological Disease,Immunological Disease,Organismal Injury and Abnormalities	Lymphoma	4.89e-13		-1.026	AAK1,ABL1,ADRB2,AIMP1,ANK3,ANXA11,ARHGAP17,ARL17A/ARL17B,ASAP2,ASXL1,ATF3,BAZ2B,BBC3,BCL2,BCL2L1,BCL2L11,BCLAF1,BIRC3,BRD4,CASP10,CCL20,CCND1,CCNDBP1,CCT3,CD151,CD47,CD70,CD74,CDH1,CDKN1A,CHD1,CHD2,CHD4,CHRNB1,CLPTM1,CLU,COPS4,CTBP1,CTBP2,CTNNB1,CTSH,CXCL16,DDR1,DDX39A,DDX46,DUSP2,DUSP5,EEF1A1,EGFR,EIF2A,EIF4E,ELOC,EXOC5,FBXW7,FERMT2,FNBP1L,FNDC3B,FOSL2,FOXO1,FSCN1,FUS,FYB1,GADD45A,GADD45B,GADD45…	201			12.3107
Cellular Movement	Invasion of breast cancer cell lines	5.06e-13	Increased	4.41	ABL1,ADRB2,ARF6,BBC3,CCND1,CD99,CDC42BPB,CDH1,CDKN1A,CTBP2,CTNNB1,CTNND1,CTSB,DDR1,EGFR,EIF3A,EIF3H,EIF4E,EPSTI1,FBXO22,FNBP1L,FSCN1,GOLPH3,GSK3B,HBP1,HIF1A,HSP90AB1,ID2,ILF3,IRS2,ITGB4,KLF6,LASP1,LIMA1,MDM2,MMP7,MYC,NFKBIA,NME1,PAK1,PLAU,PRMT1,PTGES3,QKI,RAC1,RASA1,RASSF1,RASSF5,RBFOX2,RELA,RHOA,RHOC,S100A4,SEPTIN9,SMAD3,SOX4,SOX9,SP100,STAT3,TIAM1,TJP1,TNFSF10,UBE2D3,WBP2,ZNF750	65			12.2958
Cancer,Cell Death and Survival,Organismal Injury and Abnormalities,Tumor Morphology	Cell death of tumor cells	6.48e-13		-0.234	ABL1,AIMP1,ARCN1,ATF3,ATF4,BBC3,BCL2,BCL2L1,BCL2L11,BIK,BIRC3,CA9,CASP6,CD47,CD74,CDH1,CDKN1A,CHMP4B,CLU,CTNNB1,CTSB,DDIT3,EEF1A1,EGFR,FOXO1,GADD45A,GSK3B,HBEGF,HDAC2,HES1,HIF1A,HMGB1,HMOX1,HSP90AB1,HSPB8,JAG1,KLF10,LGALS9,MAD2L2,MCL1,MDM2,MIF,MYC,NCOR2,NFKBIA,NOLC1,NOTCH1,NR4A1,PLAU,PNO1,POLR2H,PON2,PSMA3,PSMA4,PSMA5,PSMB5,PSMC6,RAC1,RAN,RASSF1,RBM39,RBM8A,REL,RELA,RPL3,RTN4,SERPINA3,SMARCA4,SNR…	78			12.1884
Cellular Assembly and Organization	Development of cytoplasm	7.55e-13	Increased	2.544	ABL1,ACTB,ACTG1,ADD1,AIMP1,AKAP13,ARF6,ARFGEF1,ARHGAP18,ARL2,ATG101,BCL2L1,BRK1,CA9,CAPZB,CCND1,CD47,CD74,CDC42BPB,CDC42EP2,CDC42EP5,CDKN1A,CFL1,CGNL1,CTNND1,CTSD,CUL2,CUL3,CXXC5,DBN1,DSTN,EGFR,EIF2A,EVL,FBLIM1,FBXW7,FERMT2,FOXO1,GDI1,GLUL,GNAI2,GNB1,GRB2,GSK3B,GSN,HDAC2,HIF1A,HSPA8,IRS2,JAG1,KLF2,MAGI1,MAPRE1,MFF,MGAT5,MIF,MRPL14,MTSS1,MYC,NDUFS6,NOTCH1,NR4A1,NTN1,PAFAH1B1,PAK1,PLAU,PTGER4,RAB1A…	91			12.1221
Cell Death and Survival	Cell death of sarcoma cell lines	1.11e-12		-0.36	ABL1,ATAD2,ATF3,ATF4,BBC3,BCL2,BCL2L1,BCL2L11,BCLAF1,BHLHE40,BIK,BIRC3,BRD4,CCNG1,CD99,CDH1,CDKN1A,CLU,CTSB,EEF1A1,FAM111B,HIF1A,HSPA5,IGFBP5,KDM4B,MCL1,MCRS1,MDM2,MIF,MYC,NCL,NFKB2,NFKBIA,NUPR1,PIK3CA,PLAU,PRMT1,PTPN2,RASA1,REL,RELA,RHOA,RRP1B,TIMP3,TNFSF10,TP53BP1,TRAF4,TXN2,XPO1	49			11.9547
Cancer,Organismal Injury and Abnormalities	Invasive tumor	1.3e-12	Increased	4.921	ABL1,ACOT13,ACTB,ADAM28,AKAP13,ANK3,ANXA5,ARF3,ARF6,ASXL1,ATAD2,ATF3,BBC3,BCL2,BCL2L1,BCL2L11,CA9,CALHM6,CASP10,CCND1,CD151,CD47,CD81,CD99,CDC42EP5,CDH1,CDK8,CDKN1A,CHD1,CHD4,CLDN3,CLDN4,CLU,CREB3,CTBP2,CTNNB1,CTNND1,CTSB,CTSH,CUX1,CXCL6,DDR1,DGCR6L,DYNLRB1,EEF1A1,EGFR,EIF3H,EIF4E,EPSTI1,FAM111B,FBXO22,FBXW7,FERMT2,FLCN,FNBP1L,FRY,FSCN1,FUS,GADD45A,GADD45B,GLUL,GSE1,HBP1,HDAC2,HIF1A,HMGB1,HMOX1,H…	185			11.8861
Cellular Growth and Proliferation	Colony formation	1.6e-12		1.683	ABL1,ACHE,ATF3,BBC3,BCL2,BCL2L1,BCL2L11,CADM1,CCND1,CDH1,CDKN1A,CHD1,CLDN4,CLU,CNDP2,CTNNB1,CTSB,CTSD,DDIT3,DUSP5,EGFR,EGLN2,EIF4E,ELF3,FERMT2,GADD45A,GADD45B,GADD45G,GNAI2,GOLPH3,GSE1,HDAC7,HES1,HIF1A,HNRNPA2B1,HOXB7,HSPA5,ID4,IGFBP5,IKBKE,IP6K2,ISG15,ITGB4,JAG1,JUND,KHDRBS1,KLF2,KLF6,LAPTM4B,LIMA1,LMNA,LY6E,LYN,MDM2,MGAT1,MIF,MYC,NFKBIA,NOTCH1,NR4A1,NUPR1,PAK1,PIK3CA,PIM1,PKM,PLAU,PPP1R15A,PTPN…	98			11.7959
Cancer,Organismal Injury and Abnormalities	Metastasis	2.94e-12	Increased	4.783	ABL1,ACTB,ANK3,ANXA5,ARF6,ASXL1,ATF3,BBC3,BCL2,BCL2L1,BCL2L11,CA9,CALHM6,CASP10,CCND1,CD151,CD47,CD81,CD99,CDC42EP5,CDH1,CDK8,CDKN1A,CHD1,CHD4,CLDN3,CLDN4,CLU,CREB3,CTBP2,CTNNB1,CTNND1,CTSB,CTSH,CUX1,CXCL6,DDR1,DGCR6L,DYNLRB1,EEF1A1,EGFR,EIF3H,EIF4E,EPSTI1,FBXO22,FBXW7,FERMT2,FLCN,FNBP1L,FRY,FSCN1,FUS,GADD45A,GLUL,GSE1,HDAC2,HIF1A,HMGB1,HMOX1,HNRNPAB,HSP90AB1,ID2,ID3,IFNGR1,IGFBP5,IKBKE,IP6K2,IRS…	151			11.5317
Cell-To-Cell Signaling and Interaction	Response of tumor cell lines	4.01e-12		-0.538	AHSA1,ARF6,ATF4,BCL2,BCL2L1,BRK1,CCNC,CD47,CDK9,CDKN1A,CTNNB1,CTSB,CTSD,DCAF1,DDIT3,EIF2A,GNAI2,GRB2,HBEGF,HMOX1,HSPA5,JAK1,KAT6A,KIF2A,KLF2,LMAN2,MCL1,MGAT1,MPG,MTA2,MYC,NANS,PIK3IP1,PKM,PRKX,QKI,RAC1,RALA,RELA,RHOA,SMARCA4,SRSF6,STAT3,TACSTD2,TNPO1,UBE2D3,USP22,WASF2,ZMYND8,ZNF217	50			11.3969
Cell Death and Survival,Gastrointestinal Disease,Hepatic System Disease,Organismal Injury and Abnormalities	Apoptosis of hepatocytes	4.07e-12		-0.521	ARF6,BBC3,BCL2,BCL2L1,BCL2L11,BIRC3,CASP6,CCND1,CDKN1A,CTNNB1,CTSB,EGFR,GADD45B,GSK3B,GSN,HMGB1,IFNGR1,KRT18,MCL1,MYC,NCL,NFKBIA,NFKBIB,PTPN1,RB1CC1,REL,RELA,SLC20A1,SMAD3,SOCS1,STAT3,TIMP3,TNFSF10,TNIP1	34			11.3904
Cell Death and Survival	Cell death of cervical cancer cell lines	4.71e-12		0.062	ABL1,ADRM1,ANXA5,BAZ1A,BBC3,BCL2,BCL2L1,BCL2L11,CCND1,CDK8,CDK9,CDKN1A,CTNNB1,CTSB,DDIT3,EEF1A1,EGFR,EIF4E,EIF4G2,ELOC,EXOG,GADD45A,GADD45B,GADD45G,GSK3B,HIF1A,HNRNPK,HOXB7,IKBKE,JAK1,KHDRBS1,KRT18,LMNA,MCL1,MCRS1,MDM2,MFF,MYC,NFKBIA,NME1,NR4A1,PAK1,PCBP2,PIK3CA,PKM,PPP2R2A,PRDX2,PTMA,RAC1,RASA1,RASSF1,REL,RELA,RETREG1,RFK,RNF144B,RNMT,SLU7,SQSTM1,STAT3,TIMP3,TNFRSF21,TNFSF10,TXNRD1,UBE2I,USP22,Y…	67			11.327
Cell Death and Survival	Apoptosis of colorectal cancer cell lines	6.52e-12		-0.738	ABL1,ADIPOR1,AHSA1,ATF3,ATF4,BBC3,BCL2,BCL2L1,BCL2L11,BIK,BRD4,CASP10,CDH1,CDKN1A,CLU,CTBP1,CTBP2,CTNNB1,DDIT3,EGFR,GADD45A,GSK3B,GSN,HDAC2,IKBKE,IP6K2,KRT18,MARCHF5,MCL1,MIF,MMP7,MTSS1,MYC,MYO6,NFKBIA,NOTCH1,PIK3CA,PKM,PMEPA1,PPP1R15A,PTPN2,RAC1,RASSF5,RELA,RHOA,SOX9,SQSTM1,SRI,TMSB10/TMSB4X,TNFSF10,USP22,YWHAE	52			11.1858
Cancer,Hematological Disease,Immunological Disease,Organismal Injury and Abnormalities	B-cell lymphoma	7.53e-12		-0.567	ABL1,ANXA11,ARHGAP17,ARL17A/ARL17B,ASAP2,ATF3,BAZ2B,BBC3,BCL2,BCL2L1,BCL2L11,BCLAF1,BIRC3,BRD4,CCND1,CCNDBP1,CCT3,CD70,CD74,CDKN1A,CHD1,CHD2,CHD4,CHRNB1,CLPTM1,CTBP1,CTBP2,CTNNB1,DDX39A,DDX46,DUSP2,EEF1A1,EGFR,EIF2A,EIF4E,ELOC,FBXW7,FNBP1L,FOXO1,FSCN1,FUS,FYB1,GADD45A,GNAI2,GNB1,GPR108,GRB2,GSE1,GSK3B,GSN,GTF2I,HDAC2,HDAC7,HIF1A,HMGB1,HMOX1,HNRNPU,HSP90AB1,ID2,ID3,IFNGR1,IKBKE,IRF2BP2,JAK1,KAT6A,…	139			11.1232
Cell Death and Survival	Apoptosis of fibroblast cell lines	7.61e-12	Increased	2.351	ABL1,ATF3,ATF4,ATP6AP2,BBC3,BCL2,BCL2L1,BCL2L11,BIRC3,CCNC,CCNG1,CDKN1A,CTNNB1,CWC15,DDIT3,EEF1A1,EGFR,EIF2A,EIF2S1,EIF3H,GADD45A,GNB2,GSK3B,GSN,HIF1A,HSPA5,ID2,MARCHF5,MCL1,MDM2,MYC,NFKB2,NFKBIA,NUPR1,P4HB,PAK1,PDIA3,PIM1,PTPN1,QKI,RAC1,RASSF5,REL,RELA,RHEB,RHOA,RHOC,RTN4,SDC4,SMARCD1,SRSF2,TIAM1,TNFSF10,TNIP1,USP18,YME1L1,ZC3H12A	57			11.1186
Cellular Development,Cellular Growth and Proliferation,Connective Tissue Development and Function	Proliferation of fibroblast cell lines	7.74e-12	Increased	2.223	ACP1,ACTB,BATF,BCL2L1,CAPRIN1,CCND1,CD81,CDKN1A,CTNNB1,CTSD,DCAF1,EGFR,EIF3H,EIF4E,FBXW7,FOXO1,GADD45A,GADD45B,GADD45G,GNAI2,GRB14,GRB2,HBEGF,HMGB1,HMOX1,HSPB8,JAG1,JUND,KHDRBS1,KLF2,KLF6,LMNA,MAD2L2,MCRS1,MDM2,MIF,MMP7,MYC,NFKBIA,NFKBIB,NOTCH1,ODC1,PAK1,PDGFA,PIK3CA,PIM1,PKM,PPP1R15A,PRMT1,PSMA4,PTMA,PTPN2,RAC1,RALA,RAN,RASSF1,RASSF5,RELA,RHEB,RHOA,RING1,RUNX2,SDC4,SERTAD1,SOCS1,SOX9,STAT3,TACST…	71			11.1113
Cell Death and Survival,Organismal Injury and Abnormalities	Apoptosis of epithelial cells	8.84e-12		-0.594	ARF6,ATF3,BBC3,BCL2,BCL2L1,BCL2L11,BIK,BIRC3,CASP6,CCND1,CD151,CDH1,CDKN1A,CLU,CTNNB1,CTSB,EGFR,EIF3H,EIF4E,EXOC5,FBXW7,GADD45A,GADD45B,GSK3B,GSN,HMGB1,ID2,IFNGR1,IGFBP5,KLF10,KRT18,MAD2L2,MCL1,MDM2,MIF,MYC,NCL,NFKBIA,NFKBIB,NOTCH1,NR4A1,NTN1,PAK1,PLAU,PTPN1,PTPN2,RB1CC1,REL,RELA,RELB,SLC20A1,SMAD3,SOCS1,SOX9,STAT3,TIMP3,TNFSF10,TNIP1	58			11.0535
Cancer,Hematological Disease,Immunological Disease,Organismal Injury and Abnormalities	Mature B cell malignant tumor	9.57e-12			ABL1,ADRB2,ANXA11,ANXA5,ARHGAP17,ARL17A/ARL17B,ASAP2,ASXL1,ATF3,BAZ2B,BBC3,BCL2,BCL2L1,BCL2L11,BCLAF1,BIRC3,BRD4,CCND1,CCNDBP1,CCT3,CD47,CD70,CDH1,CHD1,CHD2,CHD4,CHRNB1,CILK1,CITED2,CLPTM1,CTBP1,CTBP2,CTNNB1,CXCL6,CXXC5,DDX39A,DDX46,DUSP2,EEF1A1,EGFR,EIF2A,EIF4E,ELOC,EPSTI1,FBXW7,FNBP1L,FOXO1,FRMD4B,FSCN1,FUS,FYB1,GADD45A,GNAI2,GNB1,GPR108,GRB2,GSE1,GSK3B,GSN,GTF2I,HDAC2,HIF1A,HMGB1,HMOX1,HNRNPU,…	152			11.0191
Cellular Growth and Proliferation,Connective Tissue Development and Function,Tissue Development	Proliferation of connective tissue cells	1.04e-11	Increased	2.635	ABL1,ACP1,ACTB,ADIPOR1,AIMP1,ATF3,ATF4,BCL2,BCL2L1,CCND1,CCNG1,CD74,CDH1,CDKN1A,CITED2,CTNNB1,CTSB,CTSD,EGFR,FBXW7,FNDC3B,FOSL2,FOXO1,GADD45A,GNAI2,GNL3,GOLPH3,GRB2,GSK3B,HBEGF,HDAC7,HIF1A,HMOX1,ID2,IGFBP5,IP6K2,JAK1,JUND,KDM5A,KHDRBS1,KLF10,KRT10,LIMA1,LMNA,MDM2,MED31,MIF,MMP7,MORF4L1,MYC,NAB1,NBN,NFKB2,NFKBIA,NOTCH1,NUPR1,PATZ1,PDGFA,PGK1,PHC2,PIK3CA,PKM,PLAU,PLK2,PTGES3,PTPN1,PTPN2,RAC1,RAP1B,…	97			10.983
Cell Death and Survival	Apoptosis of bone cancer cell lines	1.3e-11		0.186	ABL1,ATAD2,ATF3,BBC3,BCL2,BCL2L1,BCLAF1,BHLHE40,BIK,CCNG1,CD99,CDH1,CDKN1A,CLU,EEF1A1,FAM111B,IGFBP5,KDM4B,MCL1,MDM2,MIF,MYC,NCL,NFKBIA,NUPR1,PRMT1,RASA1,RELA,RHOA,RRP1B,TIMP3,TNFSF10,TP53BP1,TRAF4,TXN2,XPO1	36			10.8861
Cancer,Hematological Disease,Immunological Disease,Organismal Injury and Abnormalities	B-cell non-Hodgkin lymphoma	1.38e-11			ABL1,ANXA11,ARHGAP17,ARL17A/ARL17B,ASAP2,ATF3,BAZ2B,BBC3,BCL2,BCL2L11,BCLAF1,BIRC3,BRD4,CCND1,CCNDBP1,CCT3,CD70,CHD1,CHD2,CHD4,CHRNB1,CLPTM1,CTBP1,CTBP2,CTNNB1,DDX39A,DDX46,DUSP2,EEF1A1,EGFR,EIF2A,EIF4E,ELOC,FBXW7,FNBP1L,FOXO1,FSCN1,FUS,FYB1,GADD45A,GNAI2,GNB1,GPR108,GRB2,GSE1,GSK3B,GSN,GTF2I,HDAC2,HDAC7,HIF1A,HMGB1,HMOX1,HNRNPU,HSP90AB1,ID3,IKBKE,IRF2BP2,JAK1,KAT6A,KCNK5,KDM4B,KLC1,KLF2,KLHL21,L…	127			10.8601
Cancer,Hematological Disease,Organismal Injury and Abnormalities	Mature lymphocytic neoplasm	1.43e-11	Increased	2.162	AAK1,ABL1,ADRB2,ANK3,ANXA11,ANXA5,ARHGAP17,ARL17A/ARL17B,ASAP2,ASXL1,ATF3,BAZ2B,BBC3,BCL2,BCL2L1,BCL2L11,BCLAF1,BIRC3,BRD4,CADM1,CCL20,CCND1,CCNDBP1,CCT3,CD151,CD47,CD70,CD74,CDC42EP2,CDH1,CDK9,CDKN1A,CFL1,CHD1,CHD2,CHD4,CHRNB1,CILK1,CITED2,CLPTM1,CLU,COPS4,CTBP1,CTBP2,CTNNB1,CTSH,CXCL6,CXXC5,DDX39A,DDX46,DUSP2,DUSP5,EEF1A1,EGFR,EIF2A,EIF4E,ELOC,EPSTI1,FBXW7,FERMT2,FNBP1L,FNDC3B,FOXO1,FRMD4B,FSCN…	212			10.8447
Cell-To-Cell Signaling and Interaction,Inflammatory Response	Immune response of tumor cell lines	1.51e-11		-0.7	AHSA1,ARF6,BCL2,BCL2L1,BRK1,CCNC,CD47,CDKN1A,CTNNB1,CTSB,CTSD,DCAF1,GNAI2,GRB2,HBEGF,HMOX1,JAK1,KAT6A,KIF2A,KLF2,LMAN2,MCL1,MGAT1,MPG,MTA2,MYC,NANS,PKM,PRKX,QKI,RAC1,RALA,RELA,RHOA,SMARCA4,SRSF6,STAT3,TNPO1,UBE2D3,USP22,WASF2,ZMYND8,ZNF217	43			10.821
Cell Death and Survival	Cell death of colorectal cancer cell lines	1.61e-11		-0.765	ABL1,ADIPOR1,AHSA1,ATF3,ATF4,BBC3,BCL2,BCL2L1,BCL2L11,BIK,BRD4,CASP10,CASP6,CDH1,CDKN1A,CLU,CTBP1,CTBP2,CTNNB1,DDIT3,EGFR,GADD45A,GSK3B,GSN,HDAC2,HMOX1,IKBKE,IP6K2,KRT18,LMNA,MARCHF5,MCL1,MIF,MMP7,MTSS1,MYC,MYO6,NFKBIA,NOTCH1,PIK3CA,PKM,PMEPA1,PPP1R15A,PTPN2,RAC1,RASSF5,RELA,RHOA,SOX9,SQSTM1,SRI,TMSB10/TMSB4X,TNFSF10,TXNRD1,USP22,VDR,YWHAE,YWHAH	58			10.7932
Cancer,Organismal Injury and Abnormalities	Advanced malignant tumor	1.92e-11	Increased	4.783	ABL1,ACTB,ANK3,ANXA5,ARF6,ASXL1,ATF3,BBC3,BCL2,BCL2L1,BCL2L11,CA9,CALCOCO2,CALHM6,CASP10,CCND1,CCNDBP1,CD151,CD47,CD74,CD81,CD99,CDC42EP5,CDH1,CDK8,CDKN1A,CHD1,CHD4,CLDN3,CLDN4,CLU,CREB3,CTBP2,CTNNB1,CTNND1,CTSB,CTSH,CUX1,CXCL6,CXXC5,DDR1,DGCR6L,DYNLRB1,EEF1A1,EGFR,EIF3H,EIF4E,EPSTI1,FBXO22,FBXW7,FERMT2,FLCN,FNBP1L,FOXO1,FRY,FSCN1,FUS,GADD45A,GLUL,GSE1,HDAC2,HES1,HIF1A,HMGB1,HMOX1,HNRNPAB,HSP90AB…	159			10.7167
Cell Death and Survival	Apoptosis of liver	1.93e-11		-0.716	ARF6,BBC3,BCL2,BCL2L1,BCL2L11,BIRC3,CASP6,CCND1,CDKN1A,CTNNB1,CTSB,EGFR,GADD45B,GSK3B,GSN,HBEGF,HMGB1,IFNGR1,JUND,KRT18,MCL1,MYC,NCL,NFKBIA,NFKBIB,PTPN1,RB1CC1,REL,RELA,SLC20A1,SMAD3,SOCS1,STAT3,STK24,TIMP3,TNFSF10,TNIP1	37			10.7144
Cellular Assembly and Organization	Formation of cytoskeleton	2.56e-11	Increased	2.288	ABL1,ACTB,ACTG1,ADD1,AIMP1,AKAP13,ARF6,ARFGEF1,ARHGAP18,ARL2,BRK1,CAPZB,CCND1,CD47,CDC42BPB,CDC42EP2,CDC42EP5,CDKN1A,CFL1,CGNL1,CTNND1,CUL2,CUL3,CXXC5,DBN1,DSTN,EGFR,EVL,FBLIM1,FBXW7,FERMT2,GDI1,GNAI2,GNB1,GRB2,GSK3B,GSN,JAG1,KLF2,MAGI1,MAPRE1,MIF,MTSS1,MYC,NOTCH1,NR4A1,NTN1,PAFAH1B1,PAK1,PLAU,PTGER4,RAC1,RASA1,RASSF1,RHOA,RHOC,RHOD,RHOQ,RTN4,SDC4,SLAIN2,SMAD3,SMARCA4,STAT3,TACSTD2,TIAM1,TJP1,TPM…	72			10.5918
Cell Death and Survival,Gastrointestinal Disease,Hepatic System Disease,Organismal Injury and Abnormalities	Apoptosis of liver cells	2.88e-11		-0.874	ARF6,BBC3,BCL2,BCL2L1,BCL2L11,BIRC3,CASP6,CCND1,CDKN1A,CTNNB1,CTSB,EGFR,GADD45B,GSK3B,GSN,HBEGF,HMGB1,IFNGR1,JUND,KRT18,MCL1,MYC,NCL,NFKBIA,NFKBIB,PTPN1,RB1CC1,REL,RELA,SLC20A1,SMAD3,SOCS1,STAT3,TIMP3,TNFSF10,TNIP1	36			10.5406
Cell Death and Survival	Cell viability of colorectal cancer cell lines	3.05e-11	Increased	3.377	ABL1,ACHE,ADRM1,ATF3,BCL2L1,CCNG1,CDKN1A,COPS4,CTNNB1,EGFR,EIF4E,HDAC2,HIF1A,HMGB1,ID2,JAG1,MTSS1,MYC,NOTCH1,PAK1,PIK3CA,PKM,PSMA5,PSMB5,PSMB6,RAC1,RBM39,RBM8A,SEPTIN9,SNRPD1,SNRPF,STAT3,STX8,TNFSF10,UBE2I,USP18,XPO1	37			10.5157
Cell Cycle	Interaction of DNA	3.06e-11		1.135	ABL1,ADIPOR1,ADRB2,AIMP1,ATF3,BCL2,CCND1,CD99,CDKN1A,CFL1,CLU,CRIP2,CTNNB1,CTSB,CUX1,DDIT3,EGFR,EVL,FOSL2,FOXO1,FUS,FYB1,GMNN,GSK3B,HBEGF,HBP1,HIF1A,HMGB1,ID2,ID3,IKBKE,IP6K2,JAG1,JAK1,JUND,LMNA,LYN,MAD2L2,MAFK,MDM2,MIF,MPG,MYC,NBN,NCL,NFKB2,NFKBIA,NFKBIB,NFKBIE,NME1,NOTCH1,NR4A1,PAK1,PDIA3,PKM,PLAU,PPP4C,PTPN1,RAC1,RASSF1,REL,RELA,RELB,RHOA,RUNX2,SET,SMAD1,SMAD3,SMARCA4,SOCS1,SOX9,SP100,STAT3,SU…	80			10.5143
Cell Death and Survival	Cell death of bone cancer cell lines	3.19e-11		-0.05	ABL1,ATAD2,ATF3,BBC3,BCL2,BCL2L1,BCL2L11,BCLAF1,BHLHE40,BIK,BIRC3,BRD4,CCNG1,CD99,CDH1,CDKN1A,CLU,EEF1A1,FAM111B,IGFBP5,KDM4B,MCL1,MDM2,MIF,MYC,NCL,NFKBIA,NUPR1,PIK3CA,PRMT1,RASA1,RELA,RHOA,RRP1B,TIMP3,TNFSF10,TP53BP1,TRAF4,TXN2,XPO1	40			10.4962
Cell Death and Survival,Gastrointestinal Disease,Hepatic System Disease,Organismal Injury and Abnormalities	Cell death of hepatocytes	3.93e-11		-0.163	ARF6,BBC3,BCL2,BCL2L1,BCL2L11,BIRC3,CASP6,CCND1,CDKN1A,CTNNB1,CTSB,DDIT3,EGFR,GADD45B,GSK3B,GSN,HMGB1,HMOX1,IFNGR1,KRT18,MCL1,MYC,NCL,NFKBIA,NFKBIB,PTPN1,RB1CC1,REL,RELA,SLC20A1,SMAD3,SOCS1,STAT3,TIMP3,TNFSF10,TNIP1	36			10.4056
Cell Death and Survival,Organismal Injury and Abnormalities	Cell death of epithelial cells	4.9e-11		-0.295	AAK1,ARF6,ATF3,BBC3,BCL2,BCL2L1,BCL2L11,BIK,BIRC3,CASP10,CASP6,CCND1,CD151,CDH1,CDKN1A,CITED2,CLU,CTNNB1,CTSB,DCTN2,DDIT3,EEF1A1,EGFR,EIF3H,EIF4E,EXOC5,FBXW7,FOXO1,GADD45A,GADD45B,GNLY,GSK3B,GSN,HMGB1,HMOX1,HSPA5,HSPB8,ID2,IFNGR1,IGFBP5,IP6K2,KLF10,KRT18,LYN,MAD2L2,MCL1,MDM2,MIF,MYC,NCL,NFKBIA,NFKBIB,NOTCH1,NR4A1,NTN1,PAK1,PIM1,PKM,PLAU,PPP1R15A,PRMT1,PTPN1,PTPN2,RAC1,RASSF1,RASSF5,RB1CC1,REL,REL…	83			10.3098
Cellular Movement	Cell movement of carcinoma cell lines	5.29e-11	Increased	3.876	CCND1,CCNDBP1,CDH1,CLDN7,CLU,CTNNB1,CTNND1,CTSB,CTSH,DDR1,EGFR,FERMT2,FSCN1,GALNT2,GLUL,GNAI3,GOLGA2,HIF1A,HMOX1,HNRNPA2B1,HSP90AB1,HSPA5,ISG15,KDM4B,KDM5A,KLF6,LAMC2,LYN,MAPK6,MCL1,MIF,MMP7,MYC,NFIL3,NFKBIA,NME1,NOTCH1,NUPR1,PAK1,PKM,PRMT1,PTPN1,RAC1,RAP1B,RASSF1,RHOA,RHOC,RUNX2,S100A4,SMAD3,SOX4,SPINT1,SRI,STAT3,TIAM1,ZNF750	56			10.2765
Infectious Diseases,Organismal Injury and Abnormalities	Replication of virus	5.52e-11	Increased	2.622	ABL1,AKAP13,ANXA5,ARCN1,ATF4,ATP6AP2,ATP6V0D1,ATP6V1G1,BCL2,BCL2L1,BCL2L11,BIRC3,CCNK,CD81,CDC42BPB,CHMP4B,CLDN3,CREB3,CTBP1,CTBP2,CUL3,CWC15,DDIT3,DDX39A,DNAJA1,DTX2,EEF1A1,EIF2S1,EIF3A,FSCN1,GABARAPL1,GSK3B,HDAC2,HERPUD1,HMGB1,HMOX1,HSP90AB1,HSPA5,IFI6,IKBKE,ILF3,ISG15,JAK1,LGALS9,LSM1,LY6E,MAFK,MAP4K4,MDM2,MGAT1,MNDA,MYC,NCL,NEDD8,NFKBIA,NFKBIB,PCBP2,PLAU,PLIN3,POLR2H,PPP1R15A,PPP4C,PRDX2,PTPN…	88			10.2581
Cellular Assembly and Organization,Cellular Function and Maintenance,Tissue Development	Formation of actin filaments	5.61e-11	Increased	2.518	ABL1,ACTG1,ADD1,AIMP1,AKAP13,ARF6,ARFGEF1,ARHGAP18,BRK1,CCND1,CD47,CDC42BPB,CDC42EP2,CDC42EP5,CDKN1A,CFL1,CGNL1,CTNND1,CUL2,CUL3,CXXC5,DBN1,DSTN,EGFR,EVL,FBLIM1,FBXW7,FERMT2,GNAI2,GNB1,GRB2,GSN,JAG1,KLF2,MAGI1,MIF,MTSS1,NOTCH1,NR4A1,PAK1,PTGER4,RAC1,RASA1,RHOA,RHOC,RHOD,RHOQ,RTN4,SDC4,SMAD3,SMARCA4,STAT3,TACSTD2,TIAM1,TJP1,TPM1,TPM3,TPM4,WASF2	59			10.251
Cancer,Cell Death and Survival,Organismal Injury and Abnormalities,Tumor Morphology	Cell death of cancer cells	5.78e-11		-0.543	ABL1,ARCN1,ATF3,ATF4,BCL2,BCL2L1,BCL2L11,BIK,CA9,CASP6,CD47,CD74,CDH1,CDKN1A,CHMP4B,CLU,CTNNB1,CTSB,DDIT3,EEF1A1,EGFR,FOXO1,GSK3B,HDAC2,HES1,HIF1A,HMGB1,HMOX1,HSP90AB1,HSPB8,KLF10,LGALS9,MAD2L2,MCL1,MIF,MYC,NCOR2,NFKBIA,NOTCH1,NR4A1,PNO1,POLR2H,PSMA3,PSMA4,PSMA5,PSMB5,PSMC6,RAC1,RAN,RBM39,RBM8A,REL,RELA,RPL3,RTN4,SERPINA3,SMARCA4,SNRPA1,SNRPD1,SOX4,STAT3,TNFSF10,UBB,UBE2I	64			10.2381
Cellular Movement	Cell movement of breast cancer cell lines	8.39e-11	Increased	3.65	ACP1,ADRB2,ARF6,ATF3,BCL2L1,CCND1,CD151,CD81,CD99,CDH1,CERS6,CTBP1,CTBP2,CTNNB1,DUSP5,EGFR,EIF3A,EIF4E,EVL,FBLIM1,FNBP1L,GOLPH3,HIF1A,HSPA5,ILF3,JMY,JUND,KHDRBS1,LASP1,LIMA1,MAP4K4,MDM2,MGAT5,MMP7,MYC,NFKBIA,NINJ1,NME1,PAK1,PLAU,PTPN1,QKI,RAC1,RASA1,RASSF5,RELA,RHOA,RHOC,RUNX2,S100A4,SDC4,SEPTIN9,SMAD1,SMAD3,ST14,STAT3,STK24,TIAM1,TIMP2,TNFRSF21,TRAF4,UBE2I,WBP2,ZNF750	64			10.0762
Cell Death and Survival	Apoptosis of lung cancer cell lines	9.47e-11	Decreased	-2.323	ATAD2,BBC3,BCL2,BCL2L1,BCL2L11,BIK,BIRC3,CCND1,CDKN1A,CERS6,DDIT3,EGFR,EXOG,GADD45A,GADD45B,GSK3B,HIF1A,HSPA5,ID3,IKBKE,JAG1,KDM4B,KLF6,MCL1,MDM2,MTA2,MYC,NFKBIA,NOTCH1,PIK3CA,PIM1,PKM,PMEPA1,PTPN2,RABGGTB,RAC1,RELA,S100A4,SERPINA3,SLU7,SNRPD1,SNRPE,SNRPF,SRPK2,STAT3,TNFSF10,TTF1,TXNRD1,XPO1	49			10.0237
Cardiovascular Disease,Cardiovascular System Development and Function,Organ Morphology,Organismal Development,Organismal Injury and Abnormalities	Enlargement of heart	1.03e-10			ABL1,ADGRG1,ADRB2,AKAP13,ANK3,ATF3,BCL2,BCL2L1,CDK9,CDKN1A,CTNNB1,CTSB,CTSD,DHX36,DUSP5,EGFR,FBXO32,FOXO1,GNAI2,GRB2,GSK3B,GSN,HBEGF,HDAC2,HIF1A,HMGB1,HMOX1,HSPB8,IFNGR1,IKBKE,INPP5F,JUND,KAZN,LASP1,LMNA,LY6E,MBNL2,MCL1,MDM2,MEF2A,MGAT1,MIF,MMP7,MORF4L1,MTPN,MYC,NAB1,NDUFS6,NFKBIA,NOTCH1,PAK1,PDGFA,PGK1,PIEZO1,PIK3CA,PIM1,PLAU,PTGER4,RAB1A,RAB2A,RAC1,RASSF1,RB1CC1,RHEB,RHOA,RRAD,RTN4,SCG5,SMAD3,S…	83			9.98716
Infectious Diseases,Organismal Injury and Abnormalities	Infection by RNA virus	1.04e-10	Increased	7.983	ABL1,ACTB,ADRB2,AKAP13,ANK3,ANKRD9,ARCN1,ARF6,ARID5A,ATP6AP2,ATP6V0D1,AUTS2,BAIAP2,BBC3,BCL2,BCL2L1,BCLAF1,CCL20,CD74,CD81,CDH1,CDKN1A,CFL1,CHRNB1,CLTB,CLU,CSRNP1,CTBP1,CTSB,CXCL16,CXCL6,DBN1,DCAF1,DCAF13,DDIT3,DDR1,DLGAP4,EEF1A1,EGFR,EIF2A,EIF3A,EIF3H,ELOC,EPSTI1,ERI3,FBLIM1,FKBP5,GADD45B,GNLY,GOLPH3,GRB2,HBP1,HDAC2,HES1,HMGB1,HNRNPDL,HNRNPF,HNRNPK,HNRNPU,HSPA5,HSPA8,IFI6,IFIT3,IFNGR1,IKBKE,ISG1…	156			9.98297
Cell Death and Survival,Organismal Injury and Abnormalities	Necrosis of epithelial tissue	1.05e-10		-0.763	AAK1,ABL1,AIMP1,ARF6,ARHGAP18,ATF3,BBC3,BCL2,BCL2L1,BCL2L11,BIK,BIRC3,CASP10,CASP6,CCND1,CD151,CD74,CDH1,CDKN1A,CITED2,CLU,CTNNB1,CTSB,DCTN2,DDIT3,EEF1A1,EGFR,EIF3H,EIF4E,EXOC5,FBXW7,FOXO1,GADD45A,GADD45B,GNLY,GSK3B,GSN,HMGB1,HMOX1,HSPA5,HSPB8,ID2,IFNGR1,IGFBP5,IP6K2,KLF10,KLF2,KRT18,LYN,MAD2L2,MCL1,MDM2,MIF,MYC,NCL,NFKBIA,NFKBIB,NOTCH1,NR4A1,NTN1,PAK1,PIM1,PKM,PLAU,PPP1R15A,PRDX2,PRMT1,PSMB10,PT…	93			9.97881
Cellular Assembly and Organization,Tissue Development	Formation of filaments	1.07e-10	Increased	2.385	ABL1,ACTG1,ADD1,AIMP1,AKAP13,ARF6,ARFGEF1,ARHGAP18,ARL2,BRK1,CAPZB,CCND1,CD47,CDC42BPB,CDC42EP2,CDC42EP5,CDKN1A,CFL1,CGNL1,CTNND1,CTSB,CUL2,CUL3,CXXC5,DBN1,DSTN,EGFR,EVL,FBLIM1,FBXW7,FERMT2,GNAI2,GNB1,GRB2,GSK3B,GSN,HSPA5,JAG1,JMY,KLF2,KRT18,MAGI1,MAPRE1,MGAT5,MIF,MTSS1,NOTCH1,NR4A1,PAFAH1B1,PAK1,PTGER4,RAC1,RASA1,RASSF1,RHOA,RHOC,RHOD,RHOQ,RTN4,SDC4,SERPINA3,SLAIN2,SMAD3,SMARCA4,STAT3,TACSTD2,TI…	75			9.97062
Gene Expression	Transactivation	1.1e-10	Increased	3.834	AKAP13,ASXL1,BATF,BCL2,CCND1,CDH1,CDK9,CHD4,CITED2,CTNNB1,DDIT3,FOSL2,FOXO1,FUS,GADD45A,GADD45G,GNB2,GSK3B,GTF2I,HBP1,HDAC2,HERPUD1,HES1,HIF1A,HMGB1,HNRNPK,HOXB7,ID3,IGFBP5,ILF3,JAK1,JUND,KDM5A,KHDRBS1,KLF2,KLF6,MAD2L2,MARCKSL1,MDFIC,MDM2,MED31,MYC,NAB1,NCOR2,NFKBIA,NFKBIB,NFKBIE,NME1,NOLC1,NOTCH1,NR4A1,PDIA3,PIK3CA,PIM1,PKM,POLR2H,PTPN1,RAC1,RBM39,REL,RELA,RELB,RHOA,RHOC,RUNX2,S100A4,SART1,SIAH2…	84			9.95861
Cell Cycle,Gene Expression	Binding of DNA	1.18e-10		0.797	ABL1,ADIPOR1,ADRB2,AIMP1,ATF3,BCL2,CCND1,CD99,CDKN1A,CFL1,CLU,CRIP2,CTNNB1,CTSB,CUX1,DDIT3,EGFR,FOSL2,FOXO1,FYB1,GMNN,GSK3B,HBEGF,HBP1,HIF1A,HMGB1,ID2,ID3,IKBKE,IP6K2,JAG1,JAK1,JUND,LMNA,LYN,MAD2L2,MAFK,MDM2,MIF,MPG,MYC,NBN,NCL,NFKB2,NFKBIA,NFKBIB,NFKBIE,NME1,NOTCH1,NR4A1,PAK1,PKM,PLAU,PPP4C,PTPN1,RAC1,RASSF1,REL,RELA,RELB,RHOA,RUNX2,SET,SMAD1,SMAD3,SMARCA4,SOCS1,SOX9,SP100,STAT3,SUB1,TNFSF10,TXN…	77			9.92812
Cellular Development,Cellular Growth and Proliferation	Colony formation of cells	1.31e-10		1.289	ABL1,ACHE,ATF3,BCL2,BCL2L1,BCL2L11,CADM1,CCND1,CDH1,CDKN1A,CHD1,CLDN4,CLU,CNDP2,CTNNB1,CTSB,CTSD,DDIT3,DUSP5,EGFR,EGLN2,EIF4E,ELF3,FERMT2,GADD45A,GADD45B,GADD45G,GNAI2,GOLPH3,GSE1,HDAC7,HES1,HIF1A,HNRNPA2B1,HOXB7,HSPA5,ID4,IGFBP5,IP6K2,ISG15,ITGB4,JUND,KHDRBS1,KLF2,KLF6,LAPTM4B,LIMA1,LMNA,LY6E,MDM2,MIF,MYC,NFKBIA,NOTCH1,NR4A1,NUPR1,PAK1,PIK3CA,PKM,PLAU,PPP1R15A,PTPN1,RAC1,RALA,RAN,RASA1,RASSF1,RA…	86			9.88273
Cell Death and Survival,Embryonic Development	Cell death of embryonic cell lines	1.34e-10		1.463	AAK1,ABL1,ADIPOR1,ATF3,ATF4,BBC3,BCL2,BCL2L1,BCL2L11,BIK,BIRC3,CASP10,CCNC,CCND1,CDKN1A,CITED2,CTNNB1,CTSB,DCTN2,DDIT3,EEF1A1,EGFR,EIF2A,FOXO1,GADD45A,GADD45B,GSK3B,GSN,HIF1A,HSPA5,IKBKE,IP6K2,LYN,MARCHF5,MCL1,MDM2,MIF,MPG,MYC,NOTCH1,NUPR1,P4HB,PDIA3,PPP1R15A,PRMT1,PTPN1,RAC1,RASSF1,RASSF5,REL,RELA,RHEB,RHOA,RTN4,SENP2,STAT3,TMX1,TNFSF10,YME1L1,YWHAQ,ZC3H12A	61			9.8729
Cellular Development,Cellular Growth and Proliferation	Cell proliferation of breast cancer cell lines	1.37e-10	Increased	4.772	ACTB,ATAD2,BCL2,BCL2L1,CA9,CCND1,CD151,CDH1,CDKN1A,CLU,COPS4,CTNNB1,CTSD,DEGS1,DUSP5,EEF1A1,EGFR,EIF3A,EIF3H,EIF4G2,ELF3,FBXW7,FOXO1,GMNN,GRB2,GSK3B,HBEGF,HBP1,HDAC2,HES1,HIF1A,HNRNPK,HOXB7,HSPA5,HSPB8,ID2,IGFBP5,ILF3,IRS2,ITGB4,KAT6A,LIMA1,MAPK6,MCL1,MDM2,MGAT5,MYC,NACC2,NCOR2,NFKBIA,NINJ1,NME1,ODC1,PAK1,PDIA3,PEAK1,PIK3CA,PIM1,PKM,PLAU,PRDX2,PRPF4B,PTMA,RAC1,RASSF1,RB1CC1,RELA,RRAD,S100A4,SEPTI…	84			9.86328
Infectious Diseases,Organismal Injury and Abnormalities	Infection of cells	1.37e-10	Increased	7.98	AKAP13,ANKRD9,ARCN1,ARF6,ARID5A,ATP6AP2,ATP6V0D1,BBC3,BCLAF1,CD74,CD81,CDH1,CLTB,CTBP1,CTSB,DBN1,DCAF1,DCAF13,DEFB1,DLGAP4,EEF1A1,EGFR,EIF2A,EIF3A,EIF3H,ELOC,ERI3,FBLIM1,GOLPH3,HES1,HMGB1,HNRNPDL,HNRNPF,HNRNPK,HNRNPU,HSPA5,IFNGR1,IKBKE,ISG15,JAK1,KAT6A,KHDRBS1,KLF2,KRT18,LAPTM4B,LGALS9,LMAN2,MAPRE1,MAT2A,MDM2,MED31,MGAT1,MGAT5,NANS,NCOR2,NDUFS6,NOP56,NTN1,PAK1,PCBP2,PDIA3,PDIA6,PFKL,PGRMC2,PNRC1,…	111			9.86328
Cancer,Gastrointestinal Disease,Hepatic System Disease,Organismal Injury and Abnormalities	Hepatocellular carcinoma	1.48e-10		-1.704	ABL1,ACTG1,ADAM28,ADD1,ADGRF1,ADGRG1,ADRB2,ANXA3,ANXA5,ARHGAP17,ARL2,ASXL1,ATAD2,AUTS2,BAZ2B,BCL2,BCL2L1,BCL2L11,CA12,CA9,CAMK2N1,CCL20,CCND1,CCNDBP1,CCNG1,CDH1,CDK9,CDKN1A,CFDP1,CHD1,CLIC1,CTNNB1,CTSB,CTSD,DBN1,DHRS3,EEF1A1,EGFR,EIF3H,EIF4A2,EXOSC4,FAM111B,FEM1C,FOXO1,FRMD4B,FRY,GLUL,GPX2,GSN,GUSB,HDAC2,HIF1A,HMGB1,HNRNPAB,HNRNPK,HSP90AB1,HSPA5,HSPA8,ILF2,ILF3,ITGB4,JAG1,JAK1,KAT6A,KAZN,KDM5A,KH…	162			9.82974
Cellular Development,Cellular Growth and Proliferation	Colony formation of tumor cell lines	1.48e-10		1.22	ATF3,BCL2,BCL2L1,BCL2L11,CADM1,CCND1,CDH1,CDKN1A,CHD1,CLDN4,CLU,CNDP2,CTNNB1,CTSB,CTSD,DUSP5,EGFR,EGLN2,EIF4E,ELF3,FERMT2,GADD45A,GADD45B,GADD45G,GSE1,HES1,HIF1A,HNRNPA2B1,HOXB7,HSPA5,IGFBP5,IP6K2,ISG15,ITGB4,KLF2,KLF6,LMNA,LY6E,MDM2,MYC,NFKBIA,NOTCH1,NR4A1,NUPR1,PAK1,PIK3CA,PKM,PLAU,RAN,RASSF1,RASSF5,RELA,RNF144B,RRAD,RUNX2,SERTAD1,SQSTM1,SRGAP1,STAT3,TES,TNFSF10,TPD52,TRAF4	63			9.82974
Cancer,Cell Death and Survival,Organismal Injury and Abnormalities,Tumor Morphology	Apoptosis of tumor cells	1.57e-10		0.105	ABL1,AIMP1,ATF3,BBC3,BCL2,BCL2L1,BCL2L11,BIK,CASP6,CDH1,CDKN1A,CLU,CTNNB1,CTSB,DDIT3,EGFR,FOXO1,GADD45A,GSK3B,HBEGF,HDAC2,HES1,HIF1A,HMOX1,HSPB8,JAG1,KLF10,LGALS9,MCL1,MDM2,MIF,MYC,NCOR2,NFKBIA,NOLC1,NOTCH1,NR4A1,PLAU,PON2,RAC1,RASSF1,RELA,RTN4,SMARCA4,SOX4,STAT3,TIMP2,TNFRSF21,TNFSF10,TPM1	50			9.8041
Cell Death and Survival,Embryonic Development	Apoptosis of embryonic cell lines	1.67e-10		1.377	ABL1,ATF3,ATF4,BBC3,BCL2,BCL2L1,BCL2L11,BIK,BIRC3,CASP10,CCNC,CDKN1A,CITED2,CTNNB1,DDIT3,EEF1A1,EGFR,EIF2A,FOXO1,GADD45A,GSK3B,GSN,HIF1A,HSPA5,LYN,MARCHF5,MCL1,MDM2,MIF,MYC,NOTCH1,NUPR1,P4HB,PDIA3,PPP1R15A,PRMT1,PTPN1,RAC1,RASSF5,REL,RELA,RHEB,RTN4,STAT3,TMX1,TNFSF10,YME1L1,YWHAQ,ZC3H12A	49			9.77728
Cardiovascular System Development and Function,Organ Morphology,Organismal Development	Morphology of heart	1.77e-10			ABL1,ADGRG1,ADRB2,AKAP13,ANK3,ATF3,BCL2,BCL2L1,BIRC3,CAPZB,CCND1,CDK9,CDKN1A,CIAPIN1,CITED2,CLU,CTNNB1,CTSB,CTSD,CUX1,DHRS3,DHX36,DUSP5,EGFR,FBXO32,FOXO1,GNAI2,GRB2,GSK3B,GSN,HBEGF,HDAC2,HDAC7,HIF1A,HMGB1,HMOX1,HSPB8,IFNGR1,IKBKE,INPP5F,ITPA,JAG1,JUND,KAT6A,KAZN,LASP1,LMNA,LY6E,MAPK6,MARCKSL1,MBNL2,MCL1,MDM2,MEF2A,MGAT1,MIF,MMP7,MORF4L1,MTPN,MYC,NAB1,NCOR2,NDUFS6,NFKBIA,NOTCH1,PAK1,PDGFA,PGK1,PIE…	107			9.75203
Protein Synthesis	Synthesis of protein	1.78e-10	Increased	2.332	ADRM1,ATF4,BCL2,CAPRIN1,CCND1,CPEB4,CTNNB1,DCTN2,DDIT3,DHX36,EEF1A1,EGFR,EIF2A,EIF2S1,EIF3A,EIF3H,EIF4A2,EIF4E,EIF4G2,EIF5,EIF5A,ENY2,FOXO1,FUS,GCNT1,GOLPH3,GSK3B,GSN,HNRNPD,HNRNPK,HSPA5,HSPB8,IGFBP5,ILF3,ISG15,KHDRBS1,KLF2,LARP4,LYN,MAP4K4,MEF2A,METTL5,MRPL19,MRPL57,MTPN,MYC,NCL,NOLC1,NOTCH1,NTN1,PAIP1,PCBP1,PIK3CA,PIM1,PPP1R15A,RASA1,RASSF1,RBM3,RHEB,RNASET2,RPS4X,RPS9,SAMD9L,SMAD3,SOX4,STAT3,S…	73			9.74958
Connective Tissue Development and Function,Tissue Development	Growth of connective tissue	1.88e-10	Increased	2.692	ABL1,ACP1,ACTB,ADIPOR1,AIMP1,ATF3,ATF4,BATF,BCL2,BCL2L1,CCND1,CCNG1,CD74,CDH1,CDKN1A,CITED2,CTNNB1,CTSB,CTSD,EGFR,FBXW7,FNDC3B,FOSL2,FOXO1,GADD45A,GNAI2,GNL3,GOLPH3,GRB2,GSK3B,HBEGF,HDAC7,HIF1A,HMOX1,HNRNPA2B1,ID2,IGFBP5,IP6K2,JAK1,JUND,KDM5A,KHDRBS1,KLF10,KRT10,LIMA1,LMNA,MDM2,MED31,MIF,MMP7,MORF4L1,MYC,NAB1,NBN,NFKB2,NFKBIA,NOTCH1,NUPR1,PATZ1,PDGFA,PGK1,PHC2,PIK3CA,PKM,PLAU,PLK2,PTGES3,PTPN1,PT…	100			9.72584
Cellular Development,Cellular Growth and Proliferation	Development of tumor cell lines	1.88e-10	Increased	2.011	ATF3,BCL2,BCL2L1,BCL2L11,CADM1,CCND1,CDH1,CDKN1A,CHD1,CLDN4,CLU,CNDP2,CTNNB1,CTNND1,CTSB,CTSD,DUSP5,EGFR,EGLN2,EIF4E,ELF3,FERMT2,FOXO1,GADD45A,GADD45B,GADD45G,GLUL,GMNN,GSE1,HES1,HIF1A,HNRNPA2B1,HOXB7,HSPA5,IGFBP5,IP6K2,ISG15,ITGB4,JAG1,KLF2,KLF6,LMNA,LY6E,MDM2,MYC,NFKBIA,NOTCH1,NR4A1,NTN1,NUPR1,PAK1,PIK3CA,PKM,PLAU,RAN,RASSF1,RASSF5,RELA,RNF144B,RRAD,RUNX2,SART1,SERTAD1,SMARCA4,SQSTM1,SRGAP1,STA…	71			9.72584
Gene Expression	Transactivation of RNA	2.02e-10	Increased	3.708	AKAP13,ASXL1,BATF,BCL2,CCND1,CDK9,CHD4,CITED2,CTNNB1,DDIT3,FOSL2,FOXO1,FUS,GADD45A,GADD45G,GNB2,GSK3B,GTF2I,HBP1,HDAC2,HERPUD1,HES1,HIF1A,HMGB1,HNRNPK,HOXB7,ID3,IGFBP5,ILF3,JAK1,JUND,KHDRBS1,KLF2,KLF6,MAD2L2,MDFIC,MDM2,MED31,MYC,NAB1,NCOR2,NFKBIA,NFKBIB,NFKBIE,NME1,NOLC1,NOTCH1,NR4A1,PDIA3,PIK3CA,PIM1,PKM,POLR2H,PTPN1,RAC1,RBM39,REL,RELA,RELB,RHOA,RHOC,RUNX2,S100A4,SART1,SMAD3,SMARCA4,SOCS1,SRSF2…	80			9.69465
Cardiovascular Disease,Cardiovascular System Development and Function,Organ Morphology,Organismal Development,Organismal Injury and Abnormalities	Abnormal morphology of heart	2.1e-10			ABL1,ADGRG1,ADRB2,AKAP13,ANK3,ATF3,BCL2,BCL2L1,BIRC3,CCND1,CDK9,CDKN1A,CIAPIN1,CITED2,CLU,CTNNB1,CTSB,CTSD,DHRS3,DHX36,DUSP5,EGFR,FBXO32,FOXO1,GNAI2,GRB2,GSK3B,GSN,HBEGF,HDAC2,HDAC7,HIF1A,HMGB1,HMOX1,HSPB8,IFNGR1,IKBKE,INPP5F,ITPA,JAG1,JUND,KAT6A,KAZN,LASP1,LMNA,LY6E,MBNL2,MCL1,MDM2,MEF2A,MGAT1,MIF,MMP7,MORF4L1,MTPN,MYC,NAB1,NCOR2,NDUFS6,NFKBIA,NOTCH1,PAK1,PDGFA,PGK1,PIEZO1,PIK3CA,PIM1,PLAU,PTGER…	101			9.67778
Cell Death and Survival	Apoptosis of cervical cancer cell lines	2.23e-10		-0.66	ABL1,ANXA5,BAZ1A,BBC3,BCL2,BCL2L1,BCL2L11,CCND1,CDK8,CDK9,CDKN1A,CTNNB1,CTSB,DDIT3,EEF1A1,EGFR,EIF4G2,ELOC,EXOG,GADD45A,GADD45B,GADD45G,GSK3B,HIF1A,HNRNPK,HOXB7,IKBKE,KHDRBS1,MCL1,MCRS1,MDM2,MFF,MYC,NFKBIA,NME1,NR4A1,PAK1,PCBP2,PIK3CA,PPP2R2A,PTMA,RAC1,RASSF1,REL,RNF144B,RNMT,SLU7,STAT3,TIMP3,TNFRSF21,TNFSF10,UBE2I	52			9.6517
Cell Death and Survival	Apoptosis of hepatoma cell lines	2.27e-10		-1.073	BBC3,BCL2,BCL2L1,BCL2L11,CCND1,CCNG1,CCNL2,CDKN1A,CLU,CTNNB1,CTSB,CUL2,DDIT3,EGFR,GSK3B,HSPA5,JUND,MAT2A,MCL1,MIF,MMP7,MYC,NFKBIA,NR4A1,PKM,PMEPA1,PPP1R15A,RAC1,RASSF1,RELA,SLU7,SMAD3,SOX4,STAT3,TNFSF10,UBE2V1	36			9.64397
Cellular Development,Cellular Growth and Proliferation,Connective Tissue Development and Function,Tissue Development	Cell proliferation of fibroblasts	2.31e-10	Increased	3.457	ABL1,ACP1,ACTB,ADIPOR1,AIMP1,ATF3,ATF4,CCND1,CCNG1,CD74,CDH1,CDKN1A,CITED2,CTNNB1,CTSB,CTSD,EGFR,FNDC3B,FOSL2,GADD45A,GNL3,GRB2,HBEGF,HIF1A,HMOX1,IP6K2,JUND,KDM5A,LMNA,MDM2,MED31,MIF,MMP7,MORF4L1,MYC,NBN,NFKBIA,NUPR1,PATZ1,PDGFA,PGK1,PHC2,PIK3CA,PKM,PLAU,PLK2,PTGES3,PTPN2,RAC1,RAP1B,RASA1,RBM3,RHEB,RHOA,SERTAD1,SMAD3,SOCS1,STAT3,TGIF1,TNFSF10,TPM1,WASF2	62			9.63639
Cancer,Hematological Disease,Immunological Disease,Organismal Injury and Abnormalities	High-grade lymphoma	2.38e-10			ABL1,ARHGAP17,ARL17A/ARL17B,ATF3,BBC3,BCL2,BCL2L11,BIRC3,CCND1,CCT3,CD70,CHD1,CHD2,CHD4,CTBP2,CTNNB1,DDR1,EIF4E,FBXW7,FOXO1,GNAI2,GRB2,GSK3B,HDAC2,HMGB1,HNRNPU,HSP90AB1,ID3,IKBKE,JAK1,KLF2,LTB,LYN,MCL1,MDM2,MEF2A,MYC,NFKBIA,NFKBIE,NINJ1,NOP16,NOTCH1,PCBP1,PGK1,PIK3CA,PIM1,PSMB2,PSMB5,PTPN1,REL,RELA,RHEB,RHOA,RNMT,RPL3,SMARCA4,SOCS1,SPEN,SRSF2,STAT3,STK24,TNIP1,TUBB2A,USP22,VDR,VSTM4,XPO1	67			9.62342
Cancer,Hematological Disease,Immunological Disease,Organismal Injury and Abnormalities	Mature B-cell neoplasm	2.54e-10			ABL1,ADRB2,ANXA11,ANXA5,ARHGAP17,ARL17A/ARL17B,ASAP2,ASXL1,ATF3,BAZ2B,BBC3,BCL2,BCL2L1,BCL2L11,BCLAF1,BIRC3,BRD4,CCND1,CCNDBP1,CCT3,CD47,CD70,CD74,CDC42EP2,CDH1,CDK9,CDKN1A,CFL1,CHD1,CHD2,CHD4,CHRNB1,CILK1,CITED2,CLPTM1,CTBP1,CTBP2,CTNNB1,CXCL6,CXXC5,DDX39A,DDX46,DUSP2,EEF1A1,EGFR,EIF2A,EIF4E,ELOC,EPSTI1,FBXW7,FNBP1L,FOXO1,FRMD4B,FSCN1,FUS,FYB1,GADD45A,GNAI2,GNB1,GNPTAB,GPR108,GRB2,GSE1,GSK3B,GSN…	172			9.59517
Cancer,Organismal Injury and Abnormalities	Neoplasia of tumor cell lines	2.75e-10	Increased	5.26	ARF6,ATF3,BBC3,CALHM6,CCND1,CD151,CD99,CDC42EP5,CDH1,CDKN1A,CNDP2,CRIP2,CTBP2,CTNNB1,CTNND1,CTSB,CXCL6,DUSP2,EGFR,EIF3H,EIF4E,FBXO22,FBXW7,FERMT2,FNBP1L,FSCN1,GSE1,HIF1A,HMOX1,HNRNPA2B1,HNRNPAB,IFNGR1,ILF2,ILF3,IP6K2,ITGB4,KDM4B,KDM5A,KLF6,KRT7,LDHB,MAGI1,MEF2A,MGAT5,MMP7,MYC,NFKBIA,NFKBIB,NME1,NTN1,PIM1,PKM,PLAU,PRDX2,QKI,RAC1,RALA,RASSF1,RELA,RHOA,RHOC,RNF10,S100A4,SEPTIN9,SERTAD1,SKAP2,SMAD3,S…	78			9.56067
Cell Death and Survival	Apoptosis of carcinoma cell lines	2.85e-10		-1.719	ATF4,BBC3,BCL2,BCL2L1,BCL2L11,BIK,CCND1,CCNG1,CDKN1A,CERS6,CLU,CTNNB1,CTSB,DDIT3,EGFR,EXOG,GSK3B,HIF1A,HMOX1,HSPA5,ID3,IKBKE,IP6K2,JAG1,KDM4B,KLF2,KLF6,KRT18,MCL1,MDM2,MYC,NFKBIA,NFKBIB,NOTCH1,PIK3CA,PIK3IP1,PIM1,PKM,PMEPA1,PTPN1,PTPN2,RABGGTB,RAC1,RASSF1,RELA,S100A4,SERPINA3,SLU7,SNRPD1,SNRPE,SNRPF,SQSTM1,SRPK2,STAT3,TNFSF10,TTF1,TXNRD1	57			9.54516
Cellular Assembly and Organization,Tissue Development	Fibrogenesis	2.91e-10	Increased	3.14	ABL1,ACTG1,ADD1,AIMP1,AKAP13,ARF6,ARFGEF1,ARHGAP18,ARL2,BRK1,CAPZB,CCND1,CD47,CDC42BPB,CDC42EP2,CDC42EP5,CDKN1A,CFL1,CGNL1,CHD4,CTNND1,CTSB,CUL2,CUL3,CXXC5,DBN1,DSTN,EGFR,EVL,FBLIM1,FBXW7,FERMT2,GNAI2,GNB1,GRB2,GSK3B,GSN,HBEGF,HIF1A,HSPA5,JAG1,JMY,KLF2,KRT18,MAGI1,MAPRE1,MARCKSL1,MGAT5,MIF,MTSS1,NOTCH1,NR4A1,PAFAH1B1,PAK1,PTGER4,RAC1,RASA1,RASSF1,REL,RHOA,RHOC,RHOD,RHOQ,RTN4,SDC4,SERPINA3,SLAIN2,…	80			9.53611
Cell Death and Survival,Gastrointestinal Disease,Hepatic System Disease,Organismal Injury and Abnormalities	Cell death of liver cells	2.93e-10		-0.486	ARF6,BBC3,BCL2,BCL2L1,BCL2L11,BIRC3,CASP6,CCND1,CDKN1A,CTNNB1,CTSB,DDIT3,EGFR,GADD45B,GSK3B,GSN,HBEGF,HMGB1,HMOX1,IFNGR1,JUND,KRT18,LAPTM4B,MCL1,MYC,NCL,NFKBIA,NFKBIB,PTPN1,RB1CC1,REL,RELA,SLC20A1,SMAD3,SOCS1,STAT3,TIMP3,TNFSF10,TNIP1,USP18	40			9.53313
Cell Death and Survival	Cell death of immune cells	3.09e-10		1.022	ABL1,AGA,AIMP1,ATF3,BBC3,BCL2,BCL2L1,BCL2L11,BIK,BIRC3,CASP10,CASP6,CD47,CD70,CD74,CD81,CD99,CDKN1A,CHAC1,CHD4,CLU,CTNNB1,CTSB,CTSD,CUL3,DDIT3,DUSP5,EGFR,EIF4E,FBXW7,FOXO1,FUS,GADD45B,GADD45G,GCNT1,GSK3B,GSN,HES1,HIF1A,HMGB1,HMOX1,HSP90AB1,HSPA5,ID2,ID3,IFNGR1,IKBKE,IP6K2,IRS2,ISG15,JAK1,KLF2,LGALS9,LTB,LYN,MCL1,MCTS1,MDM2,MGAT5,MIF,MYC,NABP2,NBN,NFIL3,NFKB2,NFKBIA,NFKBIB,NME1,NOTCH1,NR4A1,PDIA3,…	96			9.51004
Cellular Assembly and Organization,Cellular Function and Maintenance,Tissue Development	Formation of actin stress fibers	3.12e-10	Increased	2.595	ABL1,ACTG1,AIMP1,AKAP13,ARF6,ARHGAP18,BRK1,CCND1,CD47,CDC42BPB,CDKN1A,CGNL1,CTNND1,CUL2,CUL3,CXXC5,EGFR,EVL,FBLIM1,FBXW7,FERMT2,GNAI2,GNB1,JAG1,KLF2,MAGI1,MIF,NOTCH1,NR4A1,PAK1,PTGER4,RAC1,RHOA,RHOC,RHOD,RHOQ,SDC4,SMAD3,SMARCA4,STAT3,TACSTD2,TIAM1,TJP1,TPM1,TPM3,TPM4,WASF2	47			9.50585
Cell Death and Survival	Cell death of blood cells	3.52e-10		0.913	ABL1,AGA,AIMP1,ARF6,ATF3,BBC3,BCL2,BCL2L1,BCL2L11,BIK,BIRC3,CASP10,CASP6,CD47,CD70,CD74,CD81,CD99,CDKN1A,CHAC1,CHD4,CLU,CTNNB1,CTSB,CTSD,CUL3,DDIT3,DUSP5,EGFR,EIF4E,FBXW7,FOXO1,FUS,GADD45B,GADD45G,GCNT1,GSK3B,GSN,HDAC2,HES1,HIF1A,HMGB1,HMOX1,HSP90AB1,HSPA5,ID2,ID3,IFNGR1,IKBKE,IP6K2,IRS2,ISG15,JAK1,KLF2,LGALS9,LTB,LYN,MCL1,MCTS1,MDM2,MGAT5,MIF,MYC,NABP2,NBN,NFIL3,NFKB2,NFKBIA,NFKBIB,NME1,NOTCH1,N…	100			9.45346
Cell Death and Survival	Cell death of hepatoma cell lines	4.01e-10		-0.835	BBC3,BCL2,BCL2L1,BCL2L11,CCND1,CCNG1,CCNL2,CDKN1A,CLU,CTNNB1,CTSB,CUL2,DDIT3,EGFR,EIF2S1,GSK3B,HSPA5,JUND,MAT2A,MCL1,MIF,MMP7,MYC,NFKBIA,NR4A1,PKM,PMEPA1,PPP1R15A,RAC1,RASSF1,RELA,SLU7,SMAD3,SOX4,SRSF2,STAT3,TNFSF10,UBE2V1	38			9.39686
Organismal Development,Organismal Injury and Abnormalities	Abnormal morphology of thoracic cavity	4.31e-10			ABL1,ADGRG1,ADRB2,AKAP13,ANK3,ASXL1,ATF3,BCL2,BCL2L1,BIRC3,CCND1,CD81,CDK9,CDKN1A,CIAPIN1,CITED2,CLU,CTNNB1,CTSB,CTSD,DHRS3,DHX36,DUSP5,EGFR,FBXO32,FOXO1,GNAI2,GRB2,GSK3B,GSN,HBEGF,HDAC2,HDAC7,HES1,HIF1A,HMGB1,HMOX1,HOXA7,HOXB7,HSPB8,ID3,IFNGR1,IKBKE,INPP5F,ITPA,JAG1,JAK1,JUND,KAT6A,KAZN,KLF2,LASP1,LMNA,LTB,LY6E,MBNL2,MCL1,MDM2,MEF2A,MGAT1,MIF,MMP7,MORF4L1,MTPN,MYC,NAB1,NABP2,NCOR2,NDUFS6,NFKB2,N…	119			9.36552
Cellular Movement	Migration of carcinoma cell lines	4.31e-10	Increased	3.476	CCND1,CCNDBP1,CDH1,CLDN7,CLU,CTNNB1,CTNND1,CTSB,CTSH,EGFR,FSCN1,GALNT2,GLUL,GNAI3,GOLGA2,HIF1A,HMOX1,HNRNPA2B1,HSP90AB1,HSPA5,ISG15,KDM4B,KLF6,LAMC2,LYN,MAPK6,MCL1,MIF,MMP7,MYC,NFIL3,NFKBIA,NOTCH1,NUPR1,PAK1,PKM,PRMT1,PTPN1,RAC1,RAP1B,RASSF1,RHOA,RHOC,RUNX2,SOX4,SPINT1,SRI,STAT3,TIAM1,ZNF750	50			9.36552
Cellular Development,Cellular Growth and Proliferation	Cell proliferation of colorectal cancer cell lines	5e-10	Increased	3.702	ADIPOR1,AHSA1,BCL2,BCL2L1,BRD4,CCL20,CCND1,CDH1,CDK8,CDKN1A,COPS4,CTNNB1,CTNND1,CTSD,DNAJA1,DUSP5,EGFR,EIF3A,FBXW7,FSCN1,GADD45A,GMNN,HDAC2,HIF1A,ID2,ITGB4,JAG1,MAGI1,MDM2,MEF2A,MIF,MYC,NCL,NFKB2,NINJ1,NOTCH1,PAK1,PIK3CA,PKM,PRPF4B,PTPN1,PTPN2,RALA,RASSF5,RELA,RHOA,RPS9,S100A2,SDC4,SMAD3,SNRPA1,SOX4,SOX9,STAT3,TACSTD2,TIAM1,TNFSF10,UBE2I,VDR,ZBED6,ZC3HAV1	61			9.30103
Dermatological Diseases and Conditions,Organismal Injury and Abnormalities	Psoriasis	5.15e-10			ANXA3,ATP6V0D1,BCL2L1,CALHM6,CAMK2N1,CCL20,CCND1,CD47,CDH1,CFL1,CRIP1,CTNNB1,CTSB,CXCL6,DBN1,DDR1,DDX39A,DTX2,EEF1A1,EIF2S1,EIF4E,EIF5,EIF5A,EPSTI1,FSCN1,GSN,HIF1A,HMOX1,HSPA5,HSPA8,ID4,IFI6,IFIT3,IFNGR1,ISG15,ITGB4,JAK1,JUND,KLK1,KRT10,KRT18,LYN,MANF,MAPK6,MDFI,MIF,MTX1,NAB1,NFIL3,NR1D2,ODC1,P4HB,PCBP2,PKM,PLAU,PON2,PSMA3,PSMB10,PSMB6,PSME2,RAN,RER1,S100A2,SOCS1,SRM,SUB1,TIMP2,TIMP3,TNIP1,TUBB,U…	76			9.28819
Cellular Development,Cellular Growth and Proliferation	Proliferation of prostate cancer cell lines	5.28e-10	Increased	2.726	ATAD2,BCL2L1,CCND1,CD151,CD74,CD99,CDH1,CDKN1A,CLU,CREB3,DCAF1,DEFB1,EGFR,EIF3H,FKBP5,FOXO1,FSCN1,FUS,GADD45G,GSK3B,HBEGF,HIF1A,HMOX1,HNRNPK,HSPA5,ID2,IGFBP5,JUND,KDM3B,LMNA,MIF,MYC,NOTCH1,PAFAH1B1,PIM1,PMEPA1,RAC1,RASSF1,RASSF5,RHOA,RHOC,SIAH2,SLC16A3,SOCS1,SOX9,SRM,STAT3,SUMO2,TAF7,TNFSF10,TPD52,UBE2I,USP22,VDR,YWHAQ,ZFAND3	56			9.27737
Cancer,Organismal Injury and Abnormalities	Growth of tumor	5.87e-10	Increased	5.663	ABL1,ADAM28,ADGRG1,ADRB2,AGA,AIMP1,ARF6,ATF3,ATF4,BBC3,BCL2,BCL2L1,BIK,CA12,CA9,CCND1,CD151,CD47,CD70,CDH1,CDKN1A,CERS6,CHD1,CHD4,CLDN4,CLU,CTNNB1,CTNND1,CTSB,CUX1,CXCL16,DCAF1,DDIT3,DDR1,DNAJA1,EEF1A1,EGFR,EIF3H,EPSTI1,FERMT2,FOXO1,GADD45A,GALNT2,GRB2,GSE1,GSK3B,HBEGF,HES1,HIF1A,HMGB1,HMOX1,HSPA5,HSPA8,ID2,ID3,IFNGR1,IGFBP5,IKBKE,ILF3,JAG1,KDM4B,KLF10,KLF6,KLF7,LAMC2,LIMA1,LY6E,MCL1,MCRS1,MDM2,M…	140			9.23136
Cancer	Cell transformation	6.35e-10	Increased	4.426	ABL1,ACP1,AKAP13,ARF6,ATAD2,ATF3,BCL2,BCL2L1,BRK1,CCND1,CDH1,CDKN1A,CLU,CTNNB1,DCAF13,EEF1A1,EGFR,EIF2S1,EIF3H,EIF4E,ELF3,GNAI2,GRB2,GSK3B,GTF2I,HBP1,HDAC2,HES1,HNRNPA2B1,ID2,ITGB4,JAG1,JAK1,JUND,KLF6,LGALS9,LSM1,LYN,MCL1,MCRS1,MCTS1,MDM2,MIF,MRPL20,MYC,NBN,NFKB2,NFKBIA,NFKBIB,NOTCH1,ODC1,PAK1,PDGFA,PEBP1,PIK3CA,PIM1,PTPN1,PTPN2,RAC1,RASA1,REL,RELA,RETREG1,RHOA,RHOQ,RNMT,SEPTIN9,SERPINA3,SOCS1,SO…	78			9.19723
Cell Death and Survival	Cell death of lung cancer cell lines	8.14e-10	Decreased	-2.298	ATAD2,BBC3,BCL2,BCL2L1,BCL2L11,BIK,BIRC3,CCND1,CDKN1A,CERS6,DDIT3,EGFR,EIF2S1,EIF5A,EXOG,GADD45A,GADD45B,GSK3B,HIF1A,HSPA5,ID3,IKBKE,JAG1,KDM4B,KLF6,MCL1,MDM2,MTA2,MYC,NFKBIA,NOTCH1,PIK3CA,PIM1,PKM,PMEPA1,PTPN2,RABGGTB,RAC1,RELA,S100A4,SERPINA3,SIX2,SLU7,SNRPD1,SNRPE,SNRPF,SRPK2,STAT3,TNFSF10,TTF1,TXNRD1,XPO1	52			9.08938
Organismal Development	Morphology of body cavity	8.19e-10			ABL1,ADGRG1,ADIPOR1,ADRB2,AGA,AKAP13,ANK3,ARF6,ASXL1,ATF3,ATF4,ATP6AP2,BBC3,BCL2,BCL2L1,BCL2L11,BHLHE40,BIK,BIRC3,CA9,CADM1,CAPZB,CCND1,CCNG1,CD151,CD47,CD81,CDK9,CDKN1A,CIAPIN1,CITED2,CLDN7,CLU,CTNNB1,CTSB,CTSD,CUL3,CUX1,DDR1,DHRS3,DHX36,DNAJA1,DNAJB9,DUSP5,DYNC2LI1,EGFR,EGLN2,EIF2A,EXOC5,FAN1,FBXO32,FLCN,FOXO1,GADD45A,GADD45G,GCNT1,GNAI2,GPRC6A,GRB2,GSK3B,GSN,HBEGF,HDAC2,HDAC7,HES1,HIF1A,HMGB1,…	198			9.08672
Cellular Assembly and Organization,Cellular Function and Maintenance	Organization of cytoskeleton	8.48e-10	Increased	5.966	ABL1,ACHE,ACP1,ACTB,ACTG1,ADD1,ADGRF1,ANK3,ARF6,ARFGEF1,ARHGAP17,ARHGAP18,ARL2,ARL3,ATF3,ATP6V1D,AUTS2,BAIAP2,BBIP1,BCL2,BRK1,CAPRIN1,CAPZB,CASP6,CCDC28B,CD47,CD81,CD99,CDC42BPB,CDC42EP2,CDC42EP5,CDH1,CDK9,CDKN1A,CFAP298,CFL1,CGNL1,CHMP1B,CILK1,CKAP4,CLDN3,CLU,CNN2,CPEB4,CRIP1,CSNK1D,CTNNB1,CTNND1,CYTH2,DBN1,DCTN2,DDR1,DYNC2LI1,EEF1A1,EGFR,EIF4E,EIF4G2,EMC10,EVL,EXOC5,FAM161A,FNBP1L,FSCN1,GDI1,GO…	183			9.0716
Cellular Assembly and Organization,Cellular Function and Maintenance	Organization of cytoplasm	8.88e-10	Increased	5.966	ABL1,ACHE,ACP1,ACTB,ACTG1,ADD1,ADGRF1,ANK3,ARF6,ARFGEF1,ARHGAP17,ARHGAP18,ARL1,ARL2,ARL3,ATF3,ATP6V1D,AUTS2,BAG5,BAIAP2,BBIP1,BCL2,BRK1,CAPRIN1,CAPZB,CASP6,CCDC28B,CD47,CD81,CD99,CDC42BPB,CDC42EP2,CDC42EP5,CDH1,CDK9,CDKN1A,CFAP298,CFL1,CGNL1,CHMP1B,CILK1,CKAP4,CLDN3,CLU,CNN2,CPEB4,CRIP1,CSNK1D,CTNNB1,CTNND1,CYTH2,DBN1,DCTN2,DDR1,DYNC2LI1,EEF1A1,EGFR,EIF4E,EIF4G2,EMC10,EVL,EXOC5,FAM161A,FNBP1L,FSC…	196			9.05159
Organismal Injury and Abnormalities	Visceromegaly	9.3e-10			ABL1,ADGRG1,ADRB2,AKAP13,ANK3,ATF3,BCL2,BCL2L1,BCL2L11,BIK,CCND1,CD151,CD47,CDK9,CDKN1A,CTNNB1,CTSB,CTSD,CUX1,DHX36,DUSP5,EGFR,EGLN2,EIF2A,FBXO32,FLCN,FOXO1,GNAI2,GRB2,GSK3B,GSN,HBEGF,HDAC2,HIF1A,HMGB1,HMOX1,HSPB8,IFNGR1,IKBKE,INPP5F,JAK1,JUND,KAZN,KRT18,LASP1,LMNA,LTB,LY6E,LYN,MBNL2,MCL1,MDM2,MEF2A,MGAT1,MIF,MMP7,MORF4L1,MTPN,MYC,NAB1,NDUFS6,NFKBIA,NOTCH1,ODC1,PAK1,PDGFA,PGK1,PIEZO1,PIK3CA,PIM1,…	106			9.03152
Infectious Diseases,Organismal Injury and Abnormalities	Replication of RNA virus	9.4e-10	Increased	3.579	ABL1,AKAP13,ANXA5,ARCN1,ATF4,ATP6AP2,ATP6V0D1,ATP6V1G1,BCL2,BCL2L1,CCNK,CD81,CDC42BPB,CHMP4B,CLDN3,CREB3,CTBP1,CUL3,CWC15,DDIT3,DDX39A,DNAJA1,DTX2,EEF1A1,EIF2S1,EIF3A,FSCN1,GABARAPL1,GSK3B,HERPUD1,HMGB1,HMOX1,HSP90AB1,IFI6,IKBKE,ILF3,ISG15,JAK1,LGALS9,LSM1,LY6E,MAP4K4,MDM2,MGAT1,MYC,NCL,NEDD8,NFKBIA,PCBP2,PLAU,PLIN3,POLR2H,PPP1R15A,PPP4C,PRDX2,PTPN1,RELA,SART1,SFTPB,SNRPD1,SNRPF,SNX10,SOCS1,SQSTM…	79			9.02687
Immunological Disease,Inflammatory Disease,Organismal Injury and Abnormalities	Immune mediated inflammatory disease	1.03e-09		-0.021	ACHE,ACTB,ADIPOR1,ADRB2,AKAP13,ANXA3,ANXA5,ARCN1,ATP13A5,BACE2,BATF,BCAS4,BCL2,BCL2L1,BCL2L11,BIK,CAPZB,CASP10,CASP6,CCL20,CCND1,CD151,CD47,CD70,CD74,CDH1,CDKN1A,CERS6,CFL1,CHAC1,CHD4,CLU,CPNE1,CRIP1,CTSB,CUX1,CXCL16,CXCL6,CYYR1,DDIT3,DDR1,DEFB1,DNAJA4,DUSP2,DUSP5,EEF1A1,EGLN2,EIF5A,EPSTI1,ERH,FKBP5,FOXO1,FRY,GADD45A,GADD45B,GADD45G,GALNT2,GLUL,GNB2,GNLY,GOLPH3,GSN,GUSB,HBEGF,HDAC2,HDAC7,HIF1A,HM…	168			8.98716
Cell Death and Survival	Cell death of B lymphocytes	1.35e-09		-1.211	BBC3,BCL2,BCL2L1,BCL2L11,CD47,CD70,CDKN1A,CTSB,CUL3,EIF4E,FBXW7,ID3,IKBKE,IP6K2,IRS2,KLF2,LYN,MDM2,MYC,NFKB2,NFKBIA,NFKBIB,NR4A1,REL,RELA,RELB,SMAD3,SOX4,STAT3,TNFRSF21,TNFSF10	31			8.86967
Organismal Survival	Survival of organism	1.73e-09	Increased	4.208	ABL1,ACHE,ADRB2,ARF6,ASXL1,ATF3,B3GALNT1,BBC3,BCL2,BCL2L1,BCL2L11,BIK,BIRC3,CADM1,CCND1,CCNG1,CCNK,CD47,CD74,CDH1,CDKN1A,CTBP2,CTNNB1,CTNND1,CTSB,EGFR,FBXW7,FLCN,FOXO1,GLUL,GNAI2,GSK3B,GSN,HIF1A,HMGB1,HMOX1,ID2,ID3,IFNGR1,IKBKE,KDM3B,KLF6,KRT18,LAPTM4B,LGALS9,LIMA1,LMNA,MAD2L2,MAGI1,MARCKSL1,MCL1,MDM2,MGAT1,MIF,MTA2,MYC,NBN,NCL,NFIL3,NFKB2,NFKBIA,NFKBIB,NINJ1,NOTCH1,NR4A1,NTAN1,ODC1,ORM1,PHC2,PIK…	110			8.76195
Cardiovascular Disease,Cardiovascular System Development and Function,Organ Morphology,Organismal Development,Organismal Injury and Abnormalities	Hypertrophy of heart	1.8e-09			ADGRG1,ADRB2,ATF3,BCL2,CDK9,CDKN1A,CTNNB1,CTSB,CTSD,DUSP5,EGFR,FBXO32,FOXO1,GNAI2,GRB2,GSK3B,GSN,HBEGF,HDAC2,HIF1A,HMGB1,HMOX1,HSPB8,IFNGR1,IKBKE,INPP5F,MBNL2,MDM2,MEF2A,MIF,MMP7,MORF4L1,MTPN,MYC,NAB1,NFKBIA,NOTCH1,PAK1,PDGFA,PIEZO1,PIK3CA,PIM1,PLAU,RAB1A,RAB2A,RAC1,RASSF1,RHEB,RHOA,RRAD,SMAD3,SMARCA4,STAT3,TIAM1,TIMP3,TPM1,TRIM8,USP18,VDR	59			8.74473
Cell Cycle	Cell cycle progression of tumor cell lines	1.89e-09		1.103	BCL2,BRD4,CCND1,CCNG1,CDKN1A,CLU,CTNNB1,EGFR,EIF4E,FLCN,FOXO1,GSK3B,HBEGF,HBP1,HES1,HIF1A,HMOX1,HOXB7,ID3,KIF2A,KLF10,LSM1,LYN,MDM2,MIF,MYC,NOTCH1,NR4A1,PIK3CA,RAC1,RASSF1,RASSF5,RELA,RPS9,RRAD,S100A4,SLC20A1,SMAD3,SMARCA4,SRSF2,STAT3,UBE2D3,XPO1,YWHAE,ZBTB10,ZBTB20,ZFHX3	47			8.72354
Cancer,Organismal Injury and Abnormalities,Reproductive System Disease	Growth of mammary tumor	1.89e-09	Increased	2.032	ABL1,ADAM28,BCL2,BCL2L1,CCND1,CD151,CDH1,CTNNB1,CTSB,DDR1,EGFR,GADD45A,HIF1A,IGFBP5,IKBKE,ILF3,MDM2,MYC,NFKBIA,PIK3CA,PKM,QKI,RPS4X,RUNX2,SIAH2,STAT3,TIMP2,TNFSF10,VDR	29			8.72354
Cancer,Cellular Development,Cellular Growth and Proliferation,Organismal Injury and Abnormalities,Tumor Morphology	Proliferation of tumor cells	2.27e-09	Increased	3.273	ABL1,ADAM28,AGA,ATF3,BCL2,BCL2L1,BIK,CA12,CA9,CCND1,CD151,CD47,CD70,CDH1,CDKN1A,CHD1,CLDN4,CTNNB1,CTNND1,CTSB,DCAF1,DDIT3,EEF1A1,EGFR,FOXO1,GRB2,GSK3B,HBEGF,HES1,HIF1A,HMGB1,HMOX1,HSPA5,ID2,ID3,IGFBP5,IKBKE,JAG1,MCRS1,MDM2,MIF,MYC,NFKBIA,NOTCH1,NR4A1,ODC1,PIK3CA,PIM1,PKM,PLAU,PTPN2,RAC1,RASSF1,RB1CC1,RHEB,RHOA,RPS4X,RUNX2,SEPTIN9,SMAD3,SOCS1,SOX4,SQSTM1,STAT3,TAX1BP3,TIMP2,TIMP3,TNFRSF12A,TNFSF10…	71			8.64397
Cell Death and Survival	Necrosis of prostate cancer cell lines	2.35e-09		-0.998	ABL1,BCL2,BCL2L1,BCL2L11,BIRC3,CDKN1A,CLU,DCAF1,DDIT3,DEFB1,EGFR,EIF3H,FOXO1,GADD45A,GADD45G,GSK3B,HBEGF,HIF1A,HSPA5,HSPB8,IGFBP5,KLF6,MCL1,MYC,NFKB2,NFKBIA,NFKBIB,NR4A1,PAK1,PEBP1,PIM1,RABGGTB,RELA,RHOA,SIAH2,STAT3,TNFSF10,TPD52	38			8.62893
Cell Death and Survival	Apoptosis of B lymphocytes	2.59e-09		-1.26	BBC3,BCL2,BCL2L1,BCL2L11,CD47,CD70,CDKN1A,CUL3,EIF4E,FBXW7,ID3,IKBKE,IP6K2,IRS2,KLF2,LYN,MDM2,MYC,NFKB2,NFKBIA,NFKBIB,NR4A1,REL,RELA,SMAD3,SOX4,STAT3,TNFRSF21,TNFSF10	29			8.5867
Cancer,Hematological Disease,Immunological Disease,Organismal Injury and Abnormalities	Aggressive mature B-cell lymphoma	2.72e-09			ABL1,ARHGAP17,ARL17A/ARL17B,ATF3,BBC3,BCL2,BCL2L11,BIRC3,CCND1,CCT3,CD70,CHD1,CHD2,CHD4,CTBP2,CTNNB1,EIF4E,FBXW7,FOXO1,GNAI2,GRB2,GSK3B,HDAC2,HMGB1,HNRNPU,HSP90AB1,ID3,IKBKE,KLF2,LTB,MCL1,MDM2,MEF2A,MYC,NFKBIA,NFKBIE,NOP16,NOTCH1,PCBP1,PGK1,PIK3CA,PIM1,PSMB2,PSMB5,PTPN1,REL,RELA,RHEB,RHOA,RNMT,SMARCA4,SOCS1,SPEN,SRSF2,STAT3,TNIP1,TUBB2A,USP22,VDR,VSTM4,XPO1	61			8.56543
Cell Death and Survival	Cell viability of breast cancer cell lines	3.11e-09	Increased	3.673	ABL1,ADIPOR1,BCL2,BCL2L1,BCLAF1,BHLHE40,BIK,CA9,CCND1,CD151,CDKN1A,CLU,CTNNB1,DDR1,EGFR,EIF4E,ELF3,FKBP5,HIF1A,ID2,ID4,IRS2,LYN,MCL1,MDM2,MYC,NFKBIA,NTN1,PIM1,PKM,PRDX2,PRMT1,RB1CC1,RELA,RHOA,SELENOH,SEPTIN9,SMAD3,SNRPD1,SNRPE,SRSF2,STAT3,TNFSF10,UBE2I	44			8.50724
Cancer,Hematological Disease,Organismal Injury and Abnormalities	Hematologic cancer of cells	3.49e-09		-1.046	AAK1,ABL1,ACHE,ACTB,ACTG1,ADAM28,ADRB2,AIMP1,ANK3,ANXA11,ARHGAP17,ARL17A/ARL17B,ASAP2,ASXL1,ATF3,ATP13A5,BAZ2B,BBC3,BCL2,BCL2L1,BCL2L11,BCLAF1,BIRC3,BRD4,CADM1,CAMK2N1,CASP10,CCL20,CCND1,CCNDBP1,CCT3,CD151,CD47,CD70,CD74,CDC42EP2,CDH1,CDK9,CDKN1A,CFL1,CHD1,CHD2,CHD4,CHRNB1,CILK1,CKAP4,CLPTM1,CLU,COPS4,CTBP1,CTBP2,CTNNB1,CTSH,CUL2,CXCL16,CXXC5,DDR1,DDX39A,DDX46,DUSP2,DUSP5,EEF1A1,EGFR,EIF2A,EIF4E,…	254			8.45717
Cancer,Cell Death and Survival,Organismal Injury and Abnormalities,Tumor Morphology	Apoptosis of mammary tumor cells	3.61e-09		0.418	BBC3,BCL2,BCL2L1,BCL2L11,CDH1,DDIT3,EGFR,GADD45A,MCL1,MDM2,MYC,TNFSF10,TPM1	13			8.44249
Hematological System Development and Function,Tissue Morphology	Quantity of leukocytes	3.71e-09	Increased	4.107	ABL1,ACHE,ADAM28,AKAP13,ARID5A,ASXL1,ATF3,ATP13A5,ATP6AP2,B4GALNT2,BATF,BBC3,BCL2,BCL2L1,BCL2L11,BCLAF1,BHLHE40,BIK,BIRC3,CA9,CALHM6,CCL20,CD47,CD70,CD74,CD81,CDKN1A,CLU,CNN2,CTNNB1,CTSB,CTSD,CUL3,CXCL16,CXCL6,DDIT3,DDR1,DUSP5,FBXW7,FOSL2,FOXO1,FYB1,GADD45A,GCNT1,GNAI2,GNLY,GPR183,GSN,HBEGF,HIF1A,HMGB1,HMOX1,HOXB7,ID2,ID3,IFNGR1,IL10RB,ISG15,JAG1,JAK1,KAT6A,KDM5A,KLF10,KLF2,KLF6,LTB,LYN,MBTD1,MCL…	126			8.43063
Cancer,Organismal Injury and Abnormalities	Metastasis of cells	3.77e-09	Increased	4.268	ARF6,ATF3,BBC3,CALHM6,CD151,CD99,CDC42EP5,CDH1,CREB3,CTBP2,CTNNB1,CTNND1,CTSB,CXCL6,EGFR,EIF3H,FBXO22,FBXW7,FERMT2,FNBP1L,FSCN1,GSE1,HIF1A,HMOX1,HNRNPAB,IFNGR1,IP6K2,ITGB4,KDM4B,KDM5A,KRT7,LGALS9,LYN,MAGI1,MARCHF5,MEF2A,MMP7,NFKBIA,NFKBIB,NME1,NOTCH1,NTN1,PIK3CA,PLAU,PRDX2,QKI,RAC1,RELA,RHOA,RHOC,RNF10,RUNX2,S100A4,SEPTIN9,SKAP2,SMAD3,SOCS1,SQSTM1,SRSF6,STAT3,TACSTD2,TNFRSF21,TP53BP1,TRAF4,TSPAN8…	66			8.42366
Cellular Development,Cellular Growth and Proliferation,Hematological System Development and Function,Lymphoid Tissue Structure and Development	Proliferation of immune cells	4.05e-09	Increased	2.621	ABL1,ADRB2,AKAP13,ARF6,BATF,BBC3,BCL2,BCL2L1,BCL2L11,BCLAF1,BHLHE40,BIRC3,CCND1,CD151,CD47,CD70,CD74,CD81,CD99,CDH1,CDKN1A,CHD4,CTNNB1,CTSD,CUL3,CUX1,CXCL16,DUSP5,EIF4E,FOXO1,FYB1,GADD45A,GADD45B,GCNT1,GNAI2,GPR183,GSK3B,HES1,HIF1A,HMGB1,HMOX1,HNRNPA2B1,HOXB7,HSPA5,HSPA8,ID2,ID3,IFNGR1,IRS2,ISG15,JAG1,JAK1,JUND,KCNK5,KLF2,LGALS9,LTB,LYN,MDM2,MGAT5,MIF,MNDA,MTA2,MYC,MYDGF,NABP2,NBN,NCOR2,NFIL3,NFK…	106			8.39254
Cell Death and Survival	Cell death of carcinoma cell lines	4.18e-09		-1.669	ATF4,BBC3,BCL2,BCL2L1,BCL2L11,BIK,BIRC3,CASP6,CCND1,CCNG1,CDKN1A,CERS6,CLU,CTNNB1,CTSB,DDIT3,EGFR,EIF2S1,EXOG,GSK3B,HIF1A,HMOX1,HSPA5,ID3,IKBKE,IP6K2,JAG1,KDM4B,KLF2,KLF6,KRT18,MCL1,MDM2,MYC,NFKBIA,NFKBIB,NOTCH1,PIK3CA,PIK3IP1,PIM1,PKM,PMEPA1,PTPN1,PTPN2,RABGGTB,RAC1,RASSF1,RELA,S100A4,SERPINA3,SIX2,SLU7,SNRPD1,SNRPE,SNRPF,SQSTM1,SRPK2,STAT3,TNFSF10,TTF1,TXNRD1	61			8.37882
Cellular Development,Cellular Growth and Proliferation,Reproductive System Development and Function	Cell proliferation of breast cell lines	4.34e-09	Increased	3.466	BCL2L11,CCND1,CD151,CDH1,CDKN1A,CTSB,EGFR,ELF3,FBXW7,GRB2,HIF1A,HSPB8,ID4,LSM1,MMP7,MYC,NFKB2,NFKBIA,NOTCH1,PCBP2,PIK3CA,RAC1,RELA,RELB,RHOA,RUNX2,SEPTIN9,SQSTM1,STAT3,TIMP2,UBE2B	31			8.36251
Cell Death and Survival	Cell death of breast cancer cell lines	4.85e-09		-0.597	ABL1,BCL2,BCL2L1,BCL2L11,BHLHE40,BIK,BIRC3,CASP6,CCND1,CD47,CDH1,CDKN1A,CLU,CTNNB1,CTNND1,DCAF1,EGFR,EIF4E,FBXO32,GADD45A,GPX2,GSK3B,HIF1A,HMOX1,HSP90AB1,HSPA5,HSPB8,IGFBP5,IKBKE,IRF2BP2,ITGB4,KRT18,MCL1,MDM2,MIF,MPG,MYO6,NACC2,NFIL3,NFKBIA,NFKBIB,NOTCH1,ODC1,PEBP1,PIK3CA,PIM1,PKM,PLK2,PRMT1,PTPN2,RAC1,RASSF1,RASSF5,RELA,RHOA,SRSF2,STAT3,TNFSF10,VDR,XPO1,YTHDF2	61			8.31426
Hematological System Development and Function,Tissue Morphology	Quantity of blood cells	5.17e-09	Increased	4.072	ABL1,ACHE,ADAM28,ADD1,AKAP13,ARID5A,ASXL1,ATF3,ATF4,ATP13A5,ATP6AP2,B4GALNT2,BATF,BBC3,BCL2,BCL2L1,BCL2L11,BCLAF1,BHLHE40,BIK,BIRC3,BLOC1S2,CA9,CALHM6,CCL20,CCND1,CD47,CD70,CD74,CD81,CDKN1A,CIAPIN1,CLU,CNN2,COMMD3,CTNNB1,CTSB,CTSD,CUL3,CXCL16,CXCL6,DDIT3,DDR1,DUSP5,FBXW7,FOSL2,FOXO1,FYB1,GADD45A,GCNT1,GNAI2,GNLY,GPR183,GSN,HBEGF,HIF1A,HMGB1,HMOX1,HOXB7,ID2,ID3,IFNGR1,IL10RB,ISG15,JAG1,JAK1,KAT6A,…	138			8.28651
Inflammatory Response	Immune response of cells	5.22e-09		1.763	ABL1,AHSA1,ANXA3,ANXA5,ARF6,ASAP2,BCL2,BCL2L1,BCL2L11,BHLHE40,BIRC3,BRK1,CCL20,CCNC,CD47,CD70,CD74,CDKN1A,CNN2,CTNNB1,CTSB,CTSD,DCAF1,EIF4E,ELF3,FBXO32,FOXO1,GNAI2,GRB2,GSN,HBEGF,HIF1A,HMGB1,HMOX1,HSPA8,IFNGR1,IL10RB,ISG15,JAK1,KAT6A,KIF2A,KLF2,LGALS9,LMAN2,LYN,MCL1,MGAT1,MIF,MPG,MTA2,MYC,NANS,NFIL3,NFKBIA,NTN1,PKM,PLAU,PRKX,PSME2,PTGER4,QKI,RAC1,RALA,REL,RELA,RELB,RHOA,SMAD3,SMARCA4,SOCS1,SRSF6,…	86			8.28233
Cancer,Organismal Injury and Abnormalities	Aggressive cancer	5.36e-09			ABL1,ARHGAP17,ARL17A/ARL17B,ATF3,BBC3,BCL2,BCL2L11,BIRC3,CCND1,CCT3,CD70,CHD1,CHD2,CHD4,CTBP2,CTNNB1,EGFR,EIF4E,FBXW7,FOXO1,GNAI2,GRB2,GSK3B,HDAC2,HMGB1,HNRNPU,HSP90AB1,ID3,IKBKE,KLF2,LTB,MCL1,MDM2,MEF2A,MYC,NFKBIA,NFKBIE,NOP16,NOTCH1,PCBP1,PGK1,PIK3CA,PIM1,PSMB2,PSMB5,PTPN1,REL,RELA,RHEB,RHOA,RNMT,SMARCA4,SOCS1,SPEN,SRSF2,STAT3,TNIP1,TUBB2A,USP22,VDR,VSTM4,XPO1	62			8.27084
Cancer,Hematological Disease,Immunological Disease,Organismal Injury and Abnormalities	High grade lymphocytic cancer	5.36e-09			ABL1,ARHGAP17,ARL17A/ARL17B,ATF3,BBC3,BCL2,BCL2L11,BIRC3,CCND1,CCT3,CD70,CHD1,CHD2,CHD4,CTBP2,CTNNB1,EIF4E,FBXW7,FOXO1,GNAI2,GRB2,GSK3B,HDAC2,HMGB1,HNRNPU,HSP90AB1,ID3,IKBKE,JAK1,KLF2,LTB,MCL1,MDM2,MEF2A,MYC,NFKBIA,NFKBIE,NOP16,NOTCH1,PCBP1,PGK1,PIK3CA,PIM1,PSMB2,PSMB5,PTPN1,REL,RELA,RHEB,RHOA,RNMT,SMARCA4,SOCS1,SPEN,SRSF2,STAT3,TNIP1,TUBB2A,USP22,VDR,VSTM4,XPO1	62			8.27084
Cell Death and Survival	Cell death of liver	6.26e-09		-0.833	ABL1,AGA,ARF6,BBC3,BCL2,BCL2L1,BCL2L11,BIRC3,CASP6,CCND1,CDKN1A,CTNNB1,CTSB,DDIT3,EGFR,GADD45B,GSK3B,GSN,HBEGF,HMGB1,HMOX1,IFNGR1,JUND,KRT18,LAPTM4B,MCL1,MYC,NCL,NFKBIA,NFKBIB,PTPN1,RB1CC1,REL,RELA,SCG5,SLC20A1,SMAD3,SOCS1,STAT3,STK24,TIMP3,TNFSF10,TNIP1,USP18	44			8.20343
Cardiovascular Disease,Cardiovascular System Development and Function,Organismal Injury and Abnormalities	Abnormal morphology of cardiovascular system	6.49e-09			ABL1,ADGRG1,ADRB2,AKAP13,ANK3,ATF3,BCL2,BCL2L1,BIRC3,CCND1,CD151,CDK9,CDKN1A,CIAPIN1,CITED2,CLU,CTNNB1,CTSB,CTSD,DHRS3,DHX36,DUSP5,EGFR,FBXO32,FBXW7,FOXO1,GADD45A,GNAI2,GRB2,GSK3B,GSN,HBEGF,HDAC2,HDAC7,HIF1A,HMGB1,HMOX1,HSPB8,IFNGR1,IKBKE,INPP5F,ITPA,JAG1,JUND,KAT6A,KAZN,KLF2,LASP1,LMNA,LY6E,MBNL2,MCL1,MDM2,MEF2A,MGAT1,MIF,MMP7,MORF4L1,MTPN,MYC,NAB1,NCOR2,NDUFS6,NFKBIA,NOTCH1,PAK1,PATZ1,PDGFA,PEA…	108			8.18776
Cardiovascular System Development and Function	Morphology of cardiovascular system	6.75e-09			ABL1,ADGRG1,ADRB2,AKAP13,ANK3,ATF3,BCL2,BCL2L1,BIRC3,CAPZB,CCND1,CD151,CDK9,CDKN1A,CIAPIN1,CITED2,CLU,CTNNB1,CTSB,CTSD,CUX1,DDR1,DHRS3,DHX36,DUSP5,EGFR,FBXO32,FBXW7,FOXO1,GADD45A,GNAI2,GRB2,GSK3B,GSN,HBEGF,HDAC2,HDAC7,HIF1A,HMGB1,HMOX1,HSPB8,IFNGR1,IKBKE,INPP5F,ITPA,JAG1,JUND,KAT6A,KAZN,KLF2,KLK1,LASP1,LMNA,LY6E,MAPK6,MARCKSL1,MBNL2,MCL1,MDM2,MEF2A,MGAT1,MIF,MMP7,MORF4L1,MTPN,MYC,NAB1,NCOR2,NDUFS…	117			8.1707
Cancer,Cell Death and Survival,Organismal Injury and Abnormalities,Tumor Morphology	Apoptosis of cancer cells	7.3e-09		-0.273	ABL1,ATF3,BCL2,BCL2L1,BCL2L11,BIK,CASP6,CDH1,CDKN1A,CLU,CTNNB1,CTSB,DDIT3,EGFR,FOXO1,GSK3B,HDAC2,HES1,HIF1A,HMOX1,HSPB8,KLF10,LGALS9,MCL1,MIF,MYC,NCOR2,NFKBIA,NOTCH1,NR4A1,RAC1,RELA,RTN4,SMARCA4,SOX4,STAT3,TNFSF10	37			8.13668
Cellular Development,Cellular Growth and Proliferation,Hematological System Development and Function,Lymphoid Tissue Structure and Development	Proliferation of lymphocytes	7.43e-09	Increased	2.435	ABL1,ADRB2,AKAP13,ARF6,BATF,BBC3,BCL2,BCL2L1,BCL2L11,BCLAF1,BHLHE40,BIRC3,CCND1,CD151,CD47,CD70,CD74,CD81,CD99,CDH1,CDKN1A,CHD4,CTNNB1,CTSD,CUL3,DUSP5,EIF4E,FOXO1,FYB1,GADD45A,GADD45B,GCNT1,GNAI2,GPR183,GSK3B,HES1,HIF1A,HMGB1,HMOX1,HNRNPA2B1,HSPA5,HSPA8,ID2,ID3,IFNGR1,IRS2,ISG15,JAG1,JUND,KCNK5,KLF2,LGALS9,LTB,LYN,MDM2,MGAT5,MIF,MNDA,MTA2,MYC,MYDGF,NABP2,NCOR2,NFIL3,NFKB2,NFKBIA,NOTCH1,NR4A1,PCBP…	99			8.12901
Cell Death and Survival	Apoptosis of prostate cancer cell lines	7.5e-09		-0.644	ABL1,BCL2,BCL2L1,BCL2L11,BIRC3,CDKN1A,CLU,DCAF1,DEFB1,EGFR,EIF3H,FOXO1,GADD45A,GADD45G,HBEGF,HIF1A,HSPA5,HSPB8,IGFBP5,KLF6,MCL1,MYC,NFKBIA,NR4A1,PAK1,PEBP1,PIM1,RABGGTB,RELA,RHOA,SIAH2,STAT3,TNFSF10,TPD52	34			8.12494
Infectious Diseases,Organismal Injury and Abnormalities	Infection of kidney cell lines	7.87e-09	Increased	5.318	AKAP13,ARID5A,CTBP1,CTSB,DBN1,DEFB1,DLGAP4,EEF1A1,ELOC,ERI3,FBLIM1,HMGB1,HNRNPDL,HSPA5,KAT6A,KHDRBS1,KRT18,LMAN2,MAT2A,NTN1,PAK1,PCBP2,PFKL,PSMA2,PSMA3,PSMA5,PSMB6,PTGES3,RELA,RHOC,RNF10,RPL3,SLU7,SNRPA1,SPEN,SRSF6,SUB1,SUMO2,TMPRSS2,TRIM8,TTC3,UBE2B,UBE2H,ZC3HAV1,ZNF292	45			8.10403
Cell Death and Survival	Cell viability of carcinoma cell lines	8.04e-09	Increased	3.765	ARCN1,BCL2,BCL2L1,BCL2L11,CADM1,CDH1,CDKN1A,COPS4,EGFR,EIF3A,HBEGF,HIF1A,HMOX1,IKBKE,LYN,MCL1,MDM2,MYC,NFKBIA,NOTCH1,PIK3CA,PIM1,PKM,PSMA5,PSMB5,PSMB6,PTPN1,SLU7,SMARCA4,SNRPA1,SNRPD1,SNRPE,SNRPF,STAT3,TEC,TNFSF10,UBE2I,UBL5,VTCN1	39			8.09474
Cancer,Hematological Disease,Immunological Disease,Organismal Injury and Abnormalities	Plasma cell neoplasm	8.61e-09			ABL1,ADRB2,ANXA11,ANXA5,ASXL1,BCL2,BCL2L1,BCL2L11,BCLAF1,BIRC3,CCND1,CCNDBP1,CD47,CDH1,CHD1,CHRNB1,CILK1,CITED2,CLPTM1,CTBP1,CTBP2,CXCL6,CXXC5,DDX39A,EGFR,ELOC,EPSTI1,FNBP1L,FRMD4B,FSCN1,FUS,FYB1,GADD45A,GRB2,GSN,GTF2I,HDAC2,HIF1A,HMOX1,HSP90AB1,IFIT3,IGFBP5,JAK1,KAT6A,KAZN,KHDRBS1,KLHL21,KRT18,LTB,LY6E,MAP4K4,MCL1,MYC,NCOR2,NFKBIE,NME1,NUTF2,PDIA6,PIK3CA,PMEPA1,PNRC1,PSMA2,PSMB10,PSMB2,PSMB5,PTG…	86			8.065
Cancer,Hematological Disease,Immunological Disease,Organismal Injury and Abnormalities	Diffuse lymphoma	8.61e-09			ABL1,ARHGAP17,ARL17A/ARL17B,ASAP2,ATF3,BAZ2B,BBC3,BCL2,BCL2L11,BIRC3,BRD4,CCND1,CCT3,CD70,CHD1,CHD2,CHD4,CTBP2,CTNNB1,DDR1,DDX46,DUSP2,EGFR,EIF2A,EIF4E,FBXW7,FOXO1,GNAI2,GNB1,GPR108,GRB2,GSE1,GSK3B,HDAC2,HMGB1,HNRNPU,HSP90AB1,ID3,IKBKE,IRF2BP2,JAK1,KCNK5,KDM4B,KLC1,KLF2,LLPH,LRRFIP1,LTB,LYN,MCL1,MCRS1,MDM2,MEF2A,MYC,NFKBIA,NFKBIE,NINJ1,NOP16,NOTCH1,PACS1,PCBP1,PGK1,PHC2,PIK3CA,PIM1,PMEPA1,PSMB2,P…	97			8.065
Organismal Development	Abnormal morphology of body cavity	8.68e-09			ABL1,ADGRG1,ADRB2,AGA,AKAP13,ANK3,ARF6,ASXL1,ATF3,ATF4,BBC3,BCL2,BCL2L1,BCL2L11,BHLHE40,BIK,BIRC3,CA9,CCND1,CCNG1,CD151,CD47,CD81,CDK9,CDKN1A,CIAPIN1,CITED2,CLDN7,CLU,CTNNB1,CTSB,CTSD,CUX1,DDR1,DHRS3,DHX36,DNAJA1,DNAJB9,DUSP5,DYNC2LI1,EGFR,EGLN2,EIF2A,EXOC5,FAN1,FBXO32,FLCN,FOXO1,GADD45A,GADD45G,GCNT1,GNAI2,GRB2,GSK3B,GSN,HBEGF,HDAC2,HDAC7,HES1,HIF1A,HMGB1,HMOX1,HOXA7,HOXB7,HSPB8,ID2,ID3,IFNGR1,I…	173			8.06148
Hematological System Development and Function,Tissue Morphology	Quantity of mononuclear leukocytes	8.7e-09	Increased	4.548	ABL1,ADAM28,AKAP13,ARID5A,ASXL1,ATP13A5,ATP6AP2,B4GALNT2,BATF,BBC3,BCL2,BCL2L1,BCL2L11,BCLAF1,BHLHE40,BIK,CA9,CALHM6,CD47,CD70,CD74,CD81,CDKN1A,CLU,CNN2,CTNNB1,CTSB,CTSD,CUL3,CXCL16,CXCL6,DDIT3,DDR1,DUSP5,FBXW7,FOXO1,FYB1,GADD45A,GCNT1,GNAI2,GNLY,GPR183,HBEGF,HIF1A,HOXB7,ID2,ID3,IFNGR1,ISG15,JAG1,JAK1,KAT6A,KLF10,KLF2,LTB,LYN,MBTD1,MCL1,MDM2,MIF,MPG,MYC,NABP2,NBN,NFIL3,NFKB2,NFKBIA,NFKBIB,NIPAL3,…	106			8.06048
Cell Death and Survival	Cell death of lymphatic system cells	8.8e-09		-0.999	ABL1,ACHE,AIMP1,ATF3,BBC3,BCL2,BCL2L1,BCL2L11,CASP10,CASP6,CD47,CD70,CD99,CDKN1A,CTNNB1,CTSB,CTSD,CUL3,DUSP5,EIF4E,FBXW7,GADD45A,GADD45B,GSK3B,HDAC2,HIF1A,HSPA5,ID2,ID3,IFNGR1,IKBKE,IP6K2,IRS2,KLF2,LGALS9,LTB,LYN,MCL1,MDM2,MYC,NFKB2,NFKBIA,NFKBIB,NOTCH1,NR4A1,PCBP2,PDIA3,PIM1,RAC1,REL,RELA,RELB,SMAD3,SMARCA5,SOCS1,SOX4,ST14,STAT3,TLE4,TNFRSF21,TNFSF10,VDR	62			8.05552
Cellular Movement	Migration of breast cancer cell lines	9.07e-09	Increased	4.135	ADRB2,ARF6,ATF3,BCL2L1,CCND1,CD81,CDH1,CERS6,CTBP1,CTBP2,CTNNB1,DUSP5,EGFR,EIF4E,FBLIM1,FNBP1L,GOLPH3,HIF1A,HSPA5,ILF3,KHDRBS1,LASP1,MAP4K4,MDM2,MMP7,MYC,NINJ1,NME1,PAK1,PLAU,QKI,RAC1,RASA1,RASSF5,RELA,RHOA,RHOC,RUNX2,S100A4,SDC4,SEPTIN9,SMAD1,SMAD3,ST14,STAT3,STK24,TIAM1,TIMP2,TNFRSF21,TRAF4,UBE2I,WBP2,ZNF750	53			8.04239
Cellular Development,Cellular Growth and Proliferation	Proliferation of blood cells	9.59e-09	Increased	2.807	ABL1,ACHE,ADRB2,AKAP13,ARF6,BATF,BBC3,BCL2,BCL2L1,BCL2L11,BCLAF1,BHLHE40,BIRC3,CCL20,CCND1,CD151,CD47,CD70,CD74,CD81,CD99,CDH1,CDKN1A,CHD4,CTNNB1,CTSD,CUL3,CUX1,CXCL16,DUSP5,EGFR,EIF4E,FOXO1,FYB1,GADD45A,GADD45B,GCNT1,GNAI2,GPR183,GSK3B,HES1,HIF1A,HMGB1,HMOX1,HNRNPA2B1,HOXB7,HSPA5,HSPA8,ID2,ID3,IFNGR1,IRS2,ISG15,JAG1,JAK1,JUND,KCNK5,KLF2,LGALS9,LTB,LYN,MDM2,MGAT5,MIF,MNDA,MTA2,MYC,MYDGF,NABP2,NBN…	113			8.01818
Cell Death and Survival,Gastrointestinal Disease,Hepatic System Disease,Organismal Injury and Abnormalities	Necrosis of liver	1.08e-08		-0.974	ABL1,AGA,ARF6,BBC3,BCL2,BCL2L1,BCL2L11,BIRC3,CASP6,CCND1,CDKN1A,CTNNB1,CTSB,DDIT3,EGFR,GADD45B,GSK3B,GSN,HBEGF,HMGB1,HMOX1,IFNGR1,JUND,KRT18,LAPTM4B,MCL1,MYC,NCL,NFKBIA,NFKBIB,PTPN1,RB1CC1,REL,RELA,SCG5,SLC20A1,SMAD3,SOCS1,STAT3,TIMP3,TNFSF10,TNIP1,USP18	43			7.96658
Inflammatory Response,Organismal Injury and Abnormalities	Inflammation of organ	1.18e-08	Decreased	-3.726	ABL1,ACTB,ADRB2,AHSA1,ANXA3,ANXA5,ARCN1,ARID5A,ATF3,ATF4,ATP13A5,BATF,BBC3,BCAS1,BCAS4,BCL2,BCL2L1,BCL2L11,BHLHE40,BIRC3,CA12,CA9,CAPZB,CCL20,CD151,CD47,CD70,CD74,CD81,CD99,CDH1,CDKN1A,CERS6,CFL1,CHD4,CHRNB1,CLU,CPNE1,CTNNB1,CTSB,CTSD,CXCL16,CXCL6,DDIT3,DDR1,DEFB1,DUSP2,DUSP5,EEF1A1,EGFR,EGLN2,ELF3,EPSTI1,FAN1,FBXO32,FRMD4B,FUS,GADD45A,GADD45B,GADD45G,GNAI2,GPRC6A,GPX2,GSN,HBEGF,HDAC2,HIF1A,HMGB1…	167			7.92812
Cell Death and Survival,Organismal Injury and Abnormalities,Skeletal and Muscular Disorders	Necrosis of muscle	1.2e-08		-0.29	ACHE,ADRB2,BBC3,BCL2,BCL2L1,BCL2L11,BIRC3,CDK9,CDKN1A,CTNNB1,DDIT3,EEF1A1,EGLN2,FOXO1,GNAI2,GNB1,GSK3B,GSN,HBEGF,HDAC2,HIF1A,HMGB1,HMOX1,HSPB8,ID2,IKBKE,JUND,LMNA,MANF,MCL1,MDM2,NCL,NDUFV2,NECTIN2,NFKBIA,NR4A1,NTN1,PIK3CA,PIM1,PPP1R15A,PRMT1,RAC1,RASSF1,RBM3,RHOA,RRAD,RTN4,STAT3,TIMP2,TIMP3,TNFSF10,YWHAB	52			7.92082
Cellular Movement	Cell movement of ovarian cancer cell lines	1.22e-08	Increased	2.549	CLDN3,CLDN4,CLDN7,CLU,CTBP2,CTNND1,EGFR,FERMT2,GLUL,HNRNPA2B1,HSPA5,KDM4B,KLF6,MAP4K4,PAK1,PTPN1,RAC1,RALA,RCC2,SMAD3,SOX4,SRI,TPD52	23			7.91364
Embryonic Development,Organismal Development	Development of body trunk	1.22e-08	Increased	3.738	ABL1,ACTG1,ADRB2,ADRM1,AKAP13,ARF6,ARL3,ASXL1,ATF3,ATF4,BBC3,BCL2,BCL2L1,BCL2L11,BCLAF1,CADM1,CASP10,CCND1,CD74,CD81,CDH1,CDKN1A,CHD4,CIAPIN1,CITED2,CLU,CRELD1,CRIP1,CTBP1,CTBP2,CTNNB1,CTNND1,CTSH,CUX1,DDR1,DHRS3,DHX36,DRAP1,DYNC2LI1,EGFR,EIF4E,FBXW7,FOXO1,GADD45G,GCNT1,GPRC6A,GRB2,GSK3B,GSN,HBEGF,HDAC2,HES1,HIF1A,HMOX1,HNRNPK,HNRNPU,HSPA5,HSPB8,ID2,ID3,ID4,IGFBP5,IRS2,ITPA,JAG1,KAT6A,KDM5B,KLF10…	150			7.91364
Cell Death and Survival	Apoptosis of breast cancer cell lines	1.24e-08		-0.295	ABL1,BCL2,BCL2L1,BCL2L11,BHLHE40,BIK,BIRC3,CASP6,CCND1,CDH1,CDKN1A,CLU,CTNNB1,CTNND1,DCAF1,EGFR,FBXO32,GADD45A,GPX2,GSK3B,HIF1A,HMOX1,HSPA5,HSPB8,IGFBP5,IRF2BP2,ITGB4,KRT18,MCL1,MDM2,MIF,MPG,MYO6,NACC2,NFKBIA,NFKBIB,PEBP1,PIK3CA,PIM1,PKM,PLK2,PRMT1,PTPN2,RAC1,RASSF1,RASSF5,RELA,SRSF2,STAT3,TNFSF10,VDR,XPO1,YTHDF2	53			7.90658
Lymphoid Tissue Structure and Development,Tissue Morphology	Quantity of lymphatic system cells	1.29e-08	Increased	4.435	ABL1,ADAM28,AKAP13,ARID5A,ASXL1,ATP13A5,ATP6AP2,B4GALNT2,BATF,BBC3,BCL2,BCL2L1,BCL2L11,BCLAF1,BHLHE40,BIK,CA9,CALHM6,CD151,CD47,CD70,CD74,CD81,CDKN1A,CNN2,CTNNB1,CTSB,CTSD,CUL3,CXCL16,CXCL6,DDIT3,DDR1,DUSP5,FAN1,FBXW7,FOSL2,FOXO1,FYB1,GADD45A,GCNT1,GNAI2,GNLY,GPR183,HBEGF,HIF1A,ID2,ID3,IFNGR1,ISG15,JAG1,JAK1,KAT6A,KLF10,KLF2,LTB,LYN,MCL1,MDM2,MIF,MPG,MYC,NABP2,NBN,NFIL3,NFKB2,NFKBIA,NFKBIB,NIPAL3…	108			7.88941
Cell Death and Survival,Organismal Injury and Abnormalities,Skeletal and Muscular Disorders	Cell death of muscle cells	1.34e-08		-0.172	ACHE,ADRB2,BBC3,BCL2,BCL2L1,BCL2L11,BIRC3,CDK9,CDKN1A,CTNNB1,DDIT3,EEF1A1,FOXO1,GNAI2,GNB1,GSK3B,GSN,HBEGF,HDAC2,HIF1A,HMGB1,HMOX1,HSPB8,ID2,IKBKE,JUND,LMNA,MANF,MCL1,MDM2,NCL,NDUFV2,NECTIN2,NFKBIA,NR4A1,NTN1,PIK3CA,PIM1,PPP1R15A,PRMT1,RAC1,RASSF1,RBM3,RHOA,RRAD,RTN4,STAT3,TIMP2,TIMP3,TNFSF10,YWHAB	51			7.8729
Cancer,Hematological Disease,Immunological Disease,Organismal Injury and Abnormalities	Waldenström macroglobulinemia	1.38e-08			ANXA11,BCLAF1,CCNDBP1,CHRNB1,CLPTM1,CTBP1,CTBP2,DDX39A,EGFR,ELOC,FNBP1L,FSCN1,FUS,FYB1,GADD45A,GSN,GTF2I,HDAC2,HIF1A,HMOX1,JAK1,KAT6A,KLHL21,MAP4K4,MYC,NFKBIE,NME1,NUTF2,PIK3CA,PSMB10,PSMB2,PSMB5,PTPN1,RAC1,RALA,RALY,SIAH2,SMAD1,SRPK2,STAT3,TIMP2,TUBB,TUBB2A,YWHAE	44			7.86012
Cellular Function and Maintenance	Function of blood cells	1.41e-08	Increased	2.378	ADRB2,AKAP13,ATF3,BBC3,BCL2,BCL2L1,BCL2L11,BHLHE40,BIK,BIRC3,CD47,CD70,CD74,CD81,CDKN1A,CNN2,DUSP2,DUSP5,EIF5A,FAN1,FYB1,GADD45B,GADD45G,GNAI2,GNAI3,GSK3B,GSN,HMGB1,HNRNPD,ID3,IFNGR1,KCNK5,KLF10,KLF2,LGALS9,LTB,LYN,MARCKSL1,MCL1,MIF,MMP7,MYC,NFIL3,NFKB2,NFKBIA,NINJ1,NTAN1,PAK1,PIM1,PLAU,PSMB10,PSME2,PTGER4,RAC1,RASSF5,REL,RELA,RELB,RHBDF2,RHOA,S100A4,SMAD3,SOCS1,STAT3,TEC,TET3,TLE4,TNFRSF21,TNFSF…	72			7.85078
Cellular Movement	Cell movement of muscle cells	1.41e-08	Increased	3.161	ATF3,CCND1,CD47,CLU,CREB3,CRIP2,DDR1,FOXO1,GSK3B,HBEGF,HIF1A,HMGB1,HMOX1,IGFBP5,ILF3,MAD2L2,MMP7,MYC,NR4A1,PAK1,PLAU,PLEKHO1,PTGER4,PTPN1,RAC1,RHOA,RTN4,S100A4,SDC4,SERPINA3,SMAD3,STAT3,TNFSF10,WASF2	34			7.85078
Cellular Movement	Migration of vascular cells	1.51e-08	Increased	3.646	ARFGEF1,ATF3,CCND1,CD151,CNN2,CREB3,CRIP2,CXXC5,EGFR,FOXO1,GLUL,GSK3B,HIF1A,HMGB1,HMOX1,HSP90AB1,HSPA5,ID3,IGFBP5,ILF3,ITGB4,KLF2,MAD2L2,MDM2,NCL,NR4A1,ORM1,PAK1,PKM,PLAU,PTPN1,RAC1,RHOA,RTN4,S100A4,SDC4,SMAD3,SP100,STAT3,TIMP2,TJP1,TMSB10/TMSB4X,TNFSF10,USP18,WASF2	45			7.82102
Cancer,Hematological Disease,Immunological Disease,Organismal Injury and Abnormalities	Low-grade lymphoma	1.55e-08			ABL1,ANXA11,ASAP2,BAZ2B,BCL2,BCL2L11,BCLAF1,BIRC3,BRD4,CCNDBP1,CHD2,CHRNB1,CLPTM1,CTBP1,CTBP2,DDX39A,DDX46,DUSP2,EGFR,EIF2A,ELOC,FBXW7,FNBP1L,FSCN1,FUS,FYB1,GADD45A,GNB1,GPR108,GSE1,GSN,GTF2I,HDAC2,HIF1A,HMOX1,HNRNPU,HSP90AB1,IRF2BP2,JAK1,KAT6A,KCNK5,KDM4B,KLC1,KLHL21,LLPH,LRRFIP1,MAP4K4,MCRS1,MDM2,MYC,NFKBIE,NME1,NOTCH1,NUTF2,PACS1,PHC2,PIK3CA,PMEPA1,PSMB10,PSMB2,PSMB5,PSMB6,PTPN1,RAC1,RALA,RALY…	86			7.80967
Cellular Growth and Proliferation	Arrest in proliferation of cells	1.58e-08			ABL1,BCL2L1,CCND1,CDKN1A,CSNK1D,CTNNB1,DDIT3,DUSP5,EGFR,GADD45A,GTF2I,HIF1A,HMOX1,ID3,ITGB4,JUND,KRT10,LMNA,MDM2,MYC,NFKBIA,NOTCH1,NUPR1,PIK3CA,PRMT1,RASSF5,RB1CC1,RUNX2,SMARCA4,SMARCA5,SOCS1,STAT3,TAF7,TNFSF10,TP53BP1,UBE2D3,YWHAQ	37			7.80134
Developmental Disorder,Hereditary Disorder,Neurological Disease,Organismal Injury and Abnormalities	Autosomal dominant mental retardation	1.58e-08			AUTS2,CCNK,CDK8,CHD1,CHD2,CHD4,CTNNB1,CUL3,CUX1,EPB41L1,GNB1,HNRNPK,KAT6A,KDM3B,KDM4B,KIF2A,KIF5C,MACF1,NAA15,PACS1,PAK1,RAC1,SET,SMARCA4,SMARCD1,SOX4,TET3,TUBB,TUBB2A,ZBTB20,ZNF292	31			7.80134
Cellular Development,Cellular Growth and Proliferation,Hematological System Development and Function,Hematopoiesis,Lymphoid Tissue Structure and Development,Tissue Development	Development of phagocytes	1.67e-08		0.823	ACHE,AKAP13,BATF,BCL2,CD47,CD74,CD81,CDKN1A,CTNNB1,EIF4E,FOXO1,GADD45G,GNLY,GPR183,HES1,HMGB1,HOXA7,ID2,ID3,IFNGR1,IFRD1,JAG1,LGALS9,LTB,LYN,MYC,NFIL3,NFKB2,NOTCH1,NUPR1,PRKX,PTPN2,RALA,RASA1,REL,RELA,RELB,RUNX2,SLC66A3,SOCS1,STAT3,TET3,TNFSF10,USP18,VDR,ZC3H12A	46			7.77728
Cell Cycle	Arrest in cell cycle progression	1.67e-08			ABL1,ATF3,BCL2,BCL2L1,BRD4,CCND1,CCNG1,CCNK,CDH1,CDKN1A,CLU,CTNNB1,EGFR,EIF4E,FOXO1,GADD45A,HIF1A,ID2,KLF6,LMNA,LYN,MDM2,MIF,MYC,NCOR2,NFKBIA,NOTCH1,NR4A1,PIK3CA,RAC1,RASSF1,RHOA,RPS9,RRAD,RUNX2,S100A4,SMAD3,SMARCA4,STAT3,UBE2D3,VTCN1,XPO1,YWHAE,ZBTB10,ZFHX3	45			7.77728
Cellular Assembly and Organization,Cellular Function and Maintenance	Microtubule dynamics	1.93e-08	Increased	5.808	ABL1,ACHE,ACP1,ACTB,ACTG1,ADGRF1,ANK3,ARF6,ARFGEF1,ARL2,ARL3,ATF3,ATP6V1D,AUTS2,BAIAP2,BBIP1,BCL2,BRK1,CAPRIN1,CAPZB,CASP6,CCDC28B,CD47,CD81,CDC42BPB,CDC42EP2,CDC42EP5,CDH1,CDK9,CDKN1A,CFAP298,CFL1,CHMP1B,CILK1,CKAP4,CLU,CPEB4,CRIP1,CSNK1D,CTNNB1,CTNND1,CYTH2,DBN1,DDR1,DYNC2LI1,EEF1A1,EGFR,EIF4E,EIF4G2,EMC10,EVL,EXOC5,FAM161A,FNBP1L,FSCN1,GDI1,GOLGA2,GOLPH3,GRB2,GSK3B,GSN,HBEGF,HDAC2,HMGB1,HNRNPK…	158			7.71444
Cell Death and Survival	Apoptosis of lymphatic system cells	2.01e-08		-1.161	ABL1,ACHE,AIMP1,ATF3,BBC3,BCL2,BCL2L1,BCL2L11,CASP10,CASP6,CD47,CD70,CDKN1A,CTNNB1,CUL3,DUSP5,EIF4E,FBXW7,GADD45A,GADD45B,GSK3B,HDAC2,HIF1A,HSPA5,ID3,IFNGR1,IKBKE,IP6K2,IRS2,KLF2,LGALS9,LTB,LYN,MCL1,MDM2,MYC,NFKB2,NFKBIA,NFKBIB,NOTCH1,NR4A1,PDIA3,PIM1,RAC1,REL,RELA,SMAD3,SMARCA5,SOCS1,SOX4,ST14,STAT3,TLE4,TNFRSF21,TNFSF10,VDR	56			7.6968
Cellular Development,Cellular Growth and Proliferation,Hematological System Development and Function,Hematopoiesis,Lymphoid Tissue Structure and Development,Tissue Development	Hematopoiesis of phagocytes	2.04e-08		0.924	ACHE,BATF,BCL2,CD47,CD74,CDKN1A,EIF4E,FOXO1,GADD45G,GNLY,GPR183,HMGB1,HOXA7,ID2,ID3,JAG1,LGALS9,LTB,LYN,MYC,NFIL3,NFKB2,NOTCH1,PRKX,PTPN2,RASA1,REL,RELA,RELB,RUNX2,SLC66A3,SOCS1,STAT3,TET3,TNFSF10,USP18,VDR,ZC3H12A	38			7.69037
Cell Death and Survival	Apoptosis of lymphoma cell lines	2.19e-08		0.285	AGA,BBC3,BCL2,BCL2L1,BCL2L11,BIK,BIRC3,CASP10,CDKN1A,CNN2,DDIT3,EIF4E,FOXO1,GSK3B,JAK1,LYN,MCL1,MYC,NCL,NFKB2,NFKBIA,NOTCH1,PIK3CA,RAC1,RELA,SDC4,SERPINA3,SMAD1,SMAD3,SOCS1,SOX9,STAT3,TIAM1,TNFSF10	34			7.65956
Cancer,Hematological Disease,Immunological Disease,Organismal Injury and Abnormalities	Neoplasia of leukocytes	2.29e-08		-0.806	AAK1,ABL1,ACHE,ACTB,ACTG1,ADAM28,ADRB2,AIMP1,ANK3,ANXA11,ANXA5,ARHGAP17,ARL17A/ARL17B,ASAP2,ASXL1,ATF3,ATP13A5,BAZ2B,BBC3,BCL2,BCL2L1,BCL2L11,BCLAF1,BIRC3,BRD4,CADM1,CAMK2N1,CASP10,CCL20,CCND1,CCNDBP1,CCT3,CD151,CD47,CD70,CD74,CDC42EP2,CDH1,CDK9,CDKN1A,CFL1,CHD1,CHD2,CHD4,CHRNB1,CILK1,CITED2,CKAP4,CLPTM1,CLU,COPS4,CTBP1,CTBP2,CTNNB1,CTSH,CUL2,CXCL16,CXCL6,CXXC5,DDR1,DDX39A,DDX46,DUSP2,DUSP5,EEF1A…	266			7.64016
Cancer,Organismal Injury and Abnormalities,Respiratory Disease	Advanced lung cancer	2.35e-08	Increased	2.58	ABL1,ARF6,ATF3,BBC3,BCL2,BCL2L11,CASP10,CD151,CLDN3,CLDN4,CLU,CTNND1,CTSB,DDR1,EEF1A1,EGFR,EIF4E,EPSTI1,HIF1A,HSP90AB1,ID2,JAK1,KLF6,LYN,MAGI1,MDM2,MYC,NEDD8,NOTCH1,PIK3CA,PRDX2,RELA,RHOA,RHOC,SIK1/SIK1B,SKAP2,SMARCA4,SQSTM1,STAT3,TACSTD2,TMSB10/TMSB4X,TNFRSF21,TUBB2A,VDR,YWHAE	45			7.62893
Cellular Growth and Proliferation,Lymphoid Tissue Structure and Development	Proliferation of lymphatic system cells	2.36e-08	Increased	2.231	ABL1,ACHE,ADRB2,AKAP13,ARF6,BATF,BBC3,BCL2,BCL2L1,BCL2L11,BCLAF1,BHLHE40,BIRC3,CCL20,CCND1,CD151,CD47,CD70,CD74,CD81,CD99,CDH1,CDKN1A,CHD4,CTNNB1,CTSD,CUL3,DUSP5,EIF4E,FOXO1,FYB1,GADD45A,GADD45B,GCNT1,GNAI2,GPR183,GSK3B,HES1,HIF1A,HMGB1,HMOX1,HNRNPA2B1,HSP90AB1,HSPA5,HSPA8,ID2,ID3,IFNGR1,IRS2,ISG15,JAG1,JUND,KCNK5,KLF2,LGALS9,LTB,LYN,MDM2,MGAT5,MIF,MNDA,MTA2,MYC,MYDGF,NABP2,NCOR2,NFIL3,NFKB2,NFKB…	105			7.62709
Cell Morphology,Cellular Function and Maintenance	Autophagy	2.59e-08		1.57	ABL1,ADRB2,ARF6,ATF4,ATG101,BAIAP2,BBC3,BCL2,BCL2L1,BCL2L11,BIK,CALCOCO2,CCNC,CCND1,CCT8,CDKN1A,CHMP1B,CHMP2A,CHMP4B,CTNNB1,CTSB,CTSD,CUL3,DDIT3,EGFR,EIF2A,EIF2S1,EIF4G2,FLCN,FOXO1,GABARAPL1,GDI1,GNAI3,GOLGA2,GSK3B,HDAC2,HIF1A,HMGB1,HMOX1,HSPA5,HSPA8,HSPB8,IFNGR1,ITGB4,KDM4B,KIF5C,KRT18,LAPTM4B,MCL1,MDM2,MTSS1,MYC,NUPR1,PIK3CA,PKM,PLK2,PNISR,PRELID3B,PSMA5,PSMB5,RAB1A,RAB2A,RB1CC1,RELA,RETREG1,RH…	83			7.5867
Cellular Function and Maintenance	Function of leukocytes	2.67e-08	Increased	2.044	ADRB2,AKAP13,ATF3,BBC3,BCL2,BCL2L1,BCL2L11,BHLHE40,BIK,BIRC3,CD70,CD74,CD81,CNN2,DUSP2,DUSP5,EIF5A,FYB1,GADD45B,GADD45G,GNAI2,GNAI3,GSK3B,GSN,HMGB1,HNRNPD,ID3,IFNGR1,KCNK5,KLF10,KLF2,LGALS9,LTB,LYN,MARCKSL1,MCL1,MIF,MMP7,MYC,NFIL3,NFKB2,NFKBIA,NINJ1,NTAN1,PAK1,PIM1,PLAU,PSMB10,PSME2,PTGER4,RAC1,RASSF5,REL,RELA,RELB,RHBDF2,S100A4,SMAD3,SOCS1,STAT3,TET3,TNFRSF21,TNFSF10,TRAF4,VDR,ZDHHC9	66			7.57349
Cell Cycle	Cleavage of cells	3.08e-08		1.758	AIMP1,BCL2,BCL2L1,BIK,CCNC,CCND1,CDKN1A,CHMP1B,CTNNB1,CUL3,EGFR,EIF2S1,GNAI2,GNAI3,GNL3,HES1,MCL1,MFF,MIF,MYC,MYO19,NFKB2,NOTCH1,NR4A1,ODC1,PAFAH1B1,RELB,RHOA,RHOD,SAMD9L,SMAD3,SOCS1,TUBB,YTHDF2	34			7.51145
Cellular Response to Therapeutics	Sensitivity of tumor cell lines	3.14e-08	Decreased	-3.507	ACP1,AURKAIP1,BCL2L1,CCND1,CDKN1A,CERS6,CFL1,CLU,CUL3,DDR1,EEF1A1,EGFR,EIF4E,EMC4,FBXO22,FBXW7,GADD45A,GADD45G,HIF1A,HNRNPDL,HNRNPF,HNRNPK,ILF2,KAT6A,KCNK5,LMNA,LYN,MARCHF5,MGAT1,MPG,MYC,NSMCE1,P4HB,PIK3CA,PPP2R2A,PSMA3,PSMA5,PSMB2,RALY,RAN,RASA1,RBM3,RELA,RER1,RHOA,RING1,SOX9,SUMO2,TJP1,TNFSF10,TNPO1,XPO1,ZBTB10,ZMYND8	54			7.50307
Cell-To-Cell Signaling and Interaction,Cellular Assembly and Organization,Cellular Function and Maintenance	Formation of focal adhesions	3.14e-08	Increased	3.102	ABL1,ACTG1,ADRB2,AIMP1,ARF6,BCL2,CCND1,CD81,CDC42BPB,CFL1,CTNND1,FERMT2,FYB1,GNAI2,GNB1,HMGB1,JAG1,MACF1,MAGI1,MAP4K4,PAK1,PEAK1,PTPN1,RAC1,RCC2,RHOA,RHOC,RHOD,SDC4,SKAP2,SMAD3	31			7.50307
Hematological System Development and Function,Lymphoid Tissue Structure and Development,Tissue Morphology	Quantity of lymphocytes	3.17e-08	Increased	4.443	ABL1,ADAM28,AKAP13,ARID5A,ASXL1,ATP13A5,ATP6AP2,B4GALNT2,BATF,BBC3,BCL2,BCL2L1,BCL2L11,BCLAF1,BHLHE40,BIK,CA9,CALHM6,CD47,CD70,CD74,CD81,CDKN1A,CTNNB1,CTSB,CTSD,CUL3,CXCL16,CXCL6,DDIT3,DDR1,DUSP5,FBXW7,FOXO1,FYB1,GADD45A,GCNT1,GNAI2,GNLY,GPR183,HBEGF,HIF1A,ID2,ID3,IFNGR1,ISG15,JAG1,JAK1,KAT6A,KLF10,KLF2,LTB,LYN,MCL1,MDM2,MIF,MPG,MYC,NABP2,NBN,NFIL3,NFKB2,NFKBIA,NFKBIB,NIPAL3,NOTCH1,NR4A1,PATZ1,PI…	101			7.49894
Cancer,Hematological Disease,Immunological Disease,Organismal Injury and Abnormalities	Plasma cell dyscrasia	3.27e-08			ABL1,ADRB2,ANXA11,ANXA5,ASXL1,BCL2,BCLAF1,BIRC3,CCND1,CCNDBP1,CD47,CDH1,CHD1,CHRNB1,CILK1,CLPTM1,CTBP1,CTBP2,DDX39A,EGFR,ELOC,EPSTI1,FNBP1L,FRMD4B,FSCN1,FUS,FYB1,GADD45A,GSN,GTF2I,HDAC2,HIF1A,HMOX1,HSP90AB1,IFIT3,IGFBP5,JAK1,KAT6A,KAZN,KHDRBS1,KLHL21,KRT18,LTB,LY6E,MAP4K4,MCL1,MYC,NCOR2,NFKBIE,NME1,NUTF2,PDIA6,PIK3CA,PMEPA1,PNRC1,PSMA2,PSMB10,PSMB2,PSMB5,PTPN1,RAC1,RALA,RALY,RUNX2,SIAH2,SMAD1,SMA…	79			7.48545
Infectious Diseases,Organismal Injury and Abnormalities	Infection of epithelial cell lines	3.33e-08	Increased	5.461	AKAP13,ARID5A,CTBP1,DBN1,DLGAP4,EEF1A1,ELOC,ERI3,FBLIM1,HMGB1,HNRNPDL,HSPA5,KAT6A,KHDRBS1,LMAN2,MAT2A,NTN1,PAK1,PCBP2,PFKL,PSMA2,PSMA3,PSMA5,PSMB6,PTGES3,RELA,RHOC,RNF10,RPL3,SLU7,SNRPA1,SPEN,SRSF6,SUB1,SUMO2,TMPRSS2,TRIM8,TTC3,UBE2B,UBE2H,ZC3HAV1,ZNF292	42			7.47756
Infectious Diseases,Organismal Injury and Abnormalities	Infection of embryonic cell lines	3.37e-08	Increased	5.303	AKAP13,ARID5A,CTBP1,DBN1,DLGAP4,EEF1A1,ELOC,ERI3,FBLIM1,HMGB1,HNRNPDL,HSPA5,IKBKE,KAT6A,KHDRBS1,LMAN2,MAT2A,NTN1,PAK1,PCBP2,PFKL,PSMA2,PSMA3,PSMA5,PSMB6,PTGES3,RELA,RHOC,RNF10,RPL3,SLU7,SNRPA1,SPEN,SRSF6,SUB1,SUMO2,TMPRSS2,TRIM8,TTC3,UBE2B,UBE2H,ZC3HAV1,ZNF292	43			7.47237
Cancer,Organismal Injury and Abnormalities	Lymphoreticular neoplasm	3.4e-08		-0.586	AAK1,ABL1,ACTB,ADAM28,ADRB2,AIMP1,AKAP13,ANK3,ANKRD22,ANXA11,ANXA3,ARFGEF1,ARHGAP17,ARHGAP18,ARL17A/ARL17B,ASAP2,ASXL1,ATF3,ATF4,AUTS2,B4GALNT2,BAZ2B,BBC3,BCL2,BCL2L1,BCL2L11,BCLAF1,BIRC3,BRD4,CA9,CADM1,CASP10,CCDC181,CCL20,CCND1,CCNDBP1,CCNL1,CCT3,CD151,CD47,CD70,CD74,CD99,CDH1,CDKN1A,CHD1,CHD2,CHD4,CHRNB1,CILK1,CLDN7,CLPTM1,CLTB,CLU,COPS4,CPNE1,CTBP1,CTBP2,CTNNB1,CTSH,CUX1,CXCL16,DBN1,DCTN2,DDR…	287			7.46852
Cellular Movement,Skeletal and Muscular System Development and Function	Migration of muscle cells	3.72e-08	Increased	3.377	ATF3,CCND1,CD47,CLU,CREB3,CRIP2,DDR1,FOXO1,GSK3B,HBEGF,HIF1A,HMGB1,HMOX1,IGFBP5,ILF3,MAD2L2,MMP7,MYC,NR4A1,PAK1,PLAU,PLEKHO1,PTGER4,RAC1,RHOA,RTN4,S100A4,SDC4,STAT3,TNFSF10,WASF2	31			7.42946
Cell Death and Survival	Cell death of lymphoid cells	3.82e-08		-0.776	ABL1,AIMP1,ATF3,BBC3,BCL2,BCL2L1,BCL2L11,CASP10,CASP6,CD47,CD70,CD99,CDKN1A,CTNNB1,CTSB,CTSD,CUL3,DUSP5,EIF4E,FBXW7,GADD45B,GSK3B,HIF1A,HSPA5,ID2,ID3,IFNGR1,IKBKE,IP6K2,IRS2,KLF2,LGALS9,LTB,LYN,MCL1,MDM2,MYC,NFKB2,NFKBIA,NFKBIB,NOTCH1,NR4A1,PDIA3,RAC1,REL,RELA,RELB,SMAD3,SMARCA5,SOCS1,SOX4,ST14,STAT3,TLE4,TNFRSF21,TNFSF10,VDR	57			7.41794
Cardiovascular System Development and Function,Cellular Movement	Cell movement of endothelial cells	4.09e-08	Increased	3.926	ABL1,ACP1,AIMP1,ANXA3,ARFGEF1,CD151,CD81,CNN2,CXXC5,EGFR,EMC10,FOXO1,GADD45A,GLUL,GSK3B,HIF1A,HMGB1,HSP90AB1,HSPA5,ID3,ITGB4,KLF2,MDM2,MIF,MTSS1,MYC,NCL,NOTCH1,NR4A1,NTN1,ORM1,PIK3CA,PIM1,PKM,PLAU,PRKX,PTPN1,RAC1,RHOA,RTN4,S100A2,S100A4,SDC4,SEPTIN7,SMAD3,SOX4,SP100,STAT3,TARS1,TIMP2,TIMP3,TJP1,TMSB10/TMSB4X,TNFRSF12A,TNFSF10,USP18,VSTM4,ZC3H12A	58			7.38828
Cellular Movement,Skeletal and Muscular System Development and Function	Cell movement of smooth muscle cells	4.19e-08	Increased	2.894	ATF3,CCND1,CD47,CLU,CREB3,CRIP2,DDR1,FOXO1,GSK3B,HBEGF,HIF1A,HMGB1,HMOX1,IGFBP5,ILF3,MAD2L2,MYC,NR4A1,PAK1,PLAU,PTGER4,PTPN1,RAC1,RHOA,RTN4,S100A4,SDC4,SERPINA3,STAT3,TNFSF10,WASF2	31			7.37779
Cell Cycle	Cell cycle progression of lung cancer cell lines	4.21e-08		-0.218	CDKN1A,EGFR,GSK3B,HBP1,HMOX1,MDM2,MYC,NR4A1,RASSF5,S100A4,SMARCA4,YWHAE	12			7.37572
Cellular Development,Cellular Growth and Proliferation,Hematological System Development and Function,Hematopoiesis,Lymphoid Tissue Structure and Development,Tissue Development	Hematopoiesis of mononuclear leukocytes	4.24e-08	Increased	4.236	ABL1,ACHE,ASXL1,BATF,BBC3,BCL2,BCL2L1,BCL2L11,BHLHE40,BIK,CADM1,CCND1,CD70,CD74,CD81,CDKN1A,CHD4,CTNNB1,DCAF1,DNAJB9,DUSP5,EIF4E,ELF3,FOXO1,FYB1,GADD45A,GADD45B,GADD45G,GCNT1,GNLY,GPR183,GRB2,HDAC2,HDAC7,HIF1A,HMGB1,HOXA7,ID2,ID3,IFNGR1,JAG1,JAK1,KLF10,KLF2,LGALS9,LTB,LYN,MCL1,MDM2,MIF,MYC,NAB1,NBN,NFIL3,NFKB2,NFKBIA,NOTCH1,NR4A1,PATZ1,PIM1,PKM,PLCL2,PPP2R2A,PRDX2,PRKX,PTGER4,PTPN2,RAC1,RASA1,RAS…	93			7.37263
Cell Cycle	Cell cycle progression of carcinoma cell lines	4.28e-08		0.478	CDKN1A,CTNNB1,EGFR,FLCN,GSK3B,HMOX1,MDM2,MYC,NR4A1,RASSF5,S100A4,SMARCA4,YWHAE,ZFHX3	14			7.36856
Cell-To-Cell Signaling and Interaction,Cellular Function and Maintenance,Inflammatory Response	Phagocytosis of tumor cell lines	4.5e-08		-0.313	AHSA1,ARF6,BRK1,CCNC,CD47,CTNNB1,GNAI2,GRB2,HMOX1,JAK1,KAT6A,KLF2,LMAN2,MGAT1,MTA2,NANS,PKM,PRKX,QKI,RAC1,RALA,RHOA,SMARCA4,SRSF6,UBE2D3,USP22,WASF2,ZMYND8,ZNF217	29			7.34679
Cell-To-Cell Signaling and Interaction	Adhesion of tumor cell lines	4.56e-08	Increased	3.796	ACP1,ADAM28,ADD1,ADGRG1,B4GALNT2,CCND1,CD151,CD47,CD99,CDH1,CTNNB1,CTSB,DDR1,EGFR,EVL,FOXO1,FYB1,GALNT2,GOLPH3,HES1,HMGB1,IP6K2,KCNK5,LAMC2,LASP1,LY6E,MAGI1,MGAT1,MGAT5,MYO6,NECTIN2,NFKBIA,NME1,NOTCH1,PAK1,PKM,PLAU,PRMT1,PTGES3,RAC1,RASA1,RASSF1,RELA,RHOA,RTN4,SMAD3,ST6GALNAC2,STAT3,TIAM1,TIMP3,TJP1,UBE2I,ZNF750	53			7.34104
Cellular Development,Cellular Growth and Proliferation,Embryonic Development,Hematological System Development and Function,Hematopoiesis,Lymphoid Tissue Structure and Development,Organ Development,Organismal Development,Tissue Development	Lymphopoiesis	4.72e-08	Increased	4.38	ABL1,ACHE,ASXL1,BATF,BBC3,BCL2,BCL2L1,BCL2L11,BHLHE40,BIK,CADM1,CCND1,CD70,CD74,CD81,CDKN1A,CHD4,CTNNB1,DCAF1,DNAJB9,DUSP5,EIF4E,ELF3,FOXO1,FYB1,GADD45A,GADD45B,GADD45G,GCNT1,GPR183,GRB2,HDAC2,HDAC7,HIF1A,HMGB1,ID2,ID3,IFNGR1,JAG1,JAK1,KLF10,KLF2,LGALS9,LTB,LYN,MCL1,MDM2,MIF,MYC,NAB1,NBN,NFIL3,NFKB2,NFKBIA,NOTCH1,NR4A1,PATZ1,PIM1,PKM,PLCL2,PPP2R2A,PRDX2,PTGER4,PTPN2,RAC1,RASSF5,RC3H1,REL,RELA,REL…	89			7.32606
Cancer,Hematological Disease,Immunological Disease,Organismal Injury and Abnormalities	Peripheral T-cell lymphoma	4.73e-08			CCL20,CD151,CD47,CHD1,CHD2,CLU,CTNNB1,CTSH,DUSP2,FERMT2,GADD45A,GADD45B,GTF2I,HDAC2,HDAC7,HOXA7,HSP90AB1,ID2,IFIT3,IRS2,ISG15,ITM2C,JAK1,JUND,KLF6,LAMC2,PIK3CA,PSMB2,PSMB5,REL,RELA,RELB,RHOA,RNMT,SERTAD1,SOCS1,SP100,SPEN,STAT3,TJP1,TPM1,TUBB2A,ZBTB10	43			7.32514
Cancer,Organismal Injury and Abnormalities	Invasive adenocarcinoma	4.81e-08			ACOT13,AKAP13,ARF3,ATF3,BCL2,BCL2L1,CDH1,CDKN1A,CHD1,CLU,CTNNB1,DDR1,EGFR,FERMT2,FNBP1L,HDAC2,HNRNPA2B1,HSP90AB1,HSPB8,JAK1,JMY,KAT6A,KDM4B,LSM7,LTB,LY6E,MTA2,MYC,NAA15,PAK1,PATZ1,PIK3CA,PLAU,PMEPA1,PTPN1,RAB3GAP2,RASSF1,RBM39,RELA,RTN4,RUNX2,SELENBP1,SENP6,SOX4,SQSTM1,TUBB2A,VPS72,WBP2,XPO1,ZFPL1,ZMYND8,ZNF462	52			7.31785
Cellular Development	Differentiation of stem cell lines	5.04e-08		1.869	ABL1,ARID5A,BCL2,CDH1,CHD4,CSRNP1,DDIT3,EIF4G2,FBXW7,FOSL2,GSK3B,HNRNPK,ID2,METTL5,MYC,NCL,PIM1,SOX4,SQSTM1,STAT3,TET3,TGIF1,YWHAH	23			7.29757
Cellular Development,Cellular Growth and Proliferation,Hematological System Development and Function,Lymphoid Tissue Structure and Development	Cell proliferation of T lymphocytes	5.14e-08		1.26	ABL1,ADRB2,AKAP13,ARF6,BATF,BBC3,BCL2,BCL2L1,BCLAF1,BHLHE40,BIRC3,CD151,CD47,CD70,CD74,CD81,CD99,CDH1,CDKN1A,CTNNB1,CTSD,CUL3,DUSP5,EIF4E,FOXO1,FYB1,GADD45A,GADD45B,GCNT1,GNAI2,GSK3B,HES1,HIF1A,HMGB1,HMOX1,HNRNPA2B1,HSPA5,HSPA8,ID2,IFNGR1,IRS2,JAG1,JUND,KLF2,LGALS9,LTB,MGAT5,MIF,MTA2,MYC,MYDGF,NCOR2,NFKB2,NFKBIA,NOTCH1,NR4A1,PCBP2,PIEZO1,PIK3CA,PIM1,PLAU,PRDX2,PSMB10,PTGER4,PTPN2,PVR,RASSF5,RC3H1…	82			7.28904
Cancer,Hematological Disease,Immunological Disease,Organismal Injury and Abnormalities	Tumorigenesis of lymphocytes	5.31e-08		-0.932	AAK1,ABL1,ADAM28,ADRB2,AIMP1,ANK3,ANXA11,ANXA5,ARHGAP17,ARL17A/ARL17B,ASAP2,ASXL1,ATF3,ATP13A5,BAZ2B,BBC3,BCL2,BCL2L1,BCL2L11,BCLAF1,BIRC3,BRD4,CASP10,CCL20,CCND1,CCNDBP1,CCT3,CD151,CD47,CD70,CD74,CDC42EP2,CDH1,CDK9,CDKN1A,CFL1,CHD1,CHD2,CHD4,CHRNB1,CILK1,CITED2,CKAP4,CLPTM1,CLU,COPS4,CTBP1,CTBP2,CTNNB1,CTSH,CUL2,CXCL16,CXCL6,CXXC5,DDR1,DDX39A,DDX46,DUSP2,DUSP5,EEF1A1,EGFR,EIF2A,EIF4E,ELOC,EPSTI1…	253			7.27491
Cellular Movement,Skeletal and Muscular System Development and Function	Migration of smooth muscle cells	5.5e-08	Increased	3.229	ATF3,CCND1,CD47,CLU,CREB3,CRIP2,DDR1,FOXO1,GSK3B,HBEGF,HIF1A,HMGB1,HMOX1,IGFBP5,ILF3,MAD2L2,MYC,NR4A1,PAK1,PLAU,PTGER4,RAC1,RHOA,RTN4,S100A4,SDC4,STAT3,TNFSF10,WASF2	29			7.25964
Cellular Movement,Connective Tissue Development and Function	Cell movement of fibroblast cell lines	5.71e-08		1.375	ABL1,ACP1,BAIAP2,CDKN1A,CTNNB1,DDR1,EGFR,FBXW7,FOSL2,FSCN1,GRB2,HBEGF,HIF1A,HMGB1,JAG1,KLF2,LIMA1,MAPRE1,MGAT5,MTSS1,PAK1,PEAK1,PLAU,PTPN1,PVR,RAC1,RASA1,RASSF1,RELA,RHOA,RHOC,RTN4,SKAP2,STAT3,TJP1,TRAF4	36			7.24336
Cellular Development,Cellular Growth and Proliferation	Cell proliferation of cervical cancer cell lines	5.97e-08	Increased	2.847	ACIN1,ACTB,ATF4,CCND1,CCT3,CDKN1A,CSNK1D,CTBP1,CTNNB1,EGFR,EIF4E,EIF5,GADD45A,HMOX1,HOXB7,HSPB8,IKBKE,ILF2,ILF3,KDM5A,KRT10,MCL1,MYC,NCL,PACS1,PAK1,PIK3CA,PKM,RELA,SLC20A1,SMARCA4,SOCS1,STAT3,STK24,TRAF4,TUBB,TUBB2A,UBE2I,ZNF750	39			7.22403
Cellular Development,Connective Tissue Development and Function,Tissue Development	Differentiation of adipocytes	6.69e-08		-0.364	ABL1,ADRB2,ARID5A,ASXL1,ATF3,CCNC,CCND1,CSRNP1,CTBP1,CTBP2,CTNNB1,CTNND1,DDIT3,EGLN2,FBXW7,FERMT2,FLCN,FNDC3B,FOSL2,FOXO1,GSK3B,HES1,HMOX1,HNRNPU,ID2,ID4,IRS2,JAG1,LMNA,METRNL,MYC,NCOR2,NOTCH1,NR4A1,PIM1,RETREG1,RUNX2,SCAND1,SELENBP1,SENP2,SMAD1,SMAD3,SOCS1,SOX4,SQSTM1,TGIF1,TIMP3,TRIB2,VDR,YWHAH,ZC3H12A	51			7.17457
Cell Death and Survival	Cell death of hematopoietic cell lines	7.24e-08		-0.525	ABL1,AGA,BCL2,BCL2L1,BCL2L11,CD99,CDKN1A,CHAC1,CIAPIN1,DDIT3,EGFR,FOXO1,FUS,GADD45B,GCNT1,GSK3B,HES1,HSPA5,LYN,MCL1,MCTS1,MYC,NBN,NFIL3,NFKB2,NFKBIA,NOTCH1,NR4A1,PIM1,RAC1,RAN,RELA,SOCS1,STAT3,TNFSF10,TRIB2,TUBB	37			7.14026
Cellular Development,Cellular Growth and Proliferation,Hematological System Development and Function,Hematopoiesis,Lymphoid Tissue Structure and Development,Tissue Development	Leukopoiesis	7.47e-08	Increased	3.908	ABL1,ACHE,AKAP13,ASXL1,BATF,BBC3,BCL2,BCL2L1,BCL2L11,BHLHE40,BIK,CADM1,CCND1,CD47,CD70,CD74,CD81,CDKN1A,CHD4,CITED2,CTNNB1,DCAF1,DNAJB9,DUSP5,EIF4E,ELF3,FOXO1,FYB1,GADD45A,GADD45B,GADD45G,GCNT1,GNLY,GPR183,GRB2,GSK3B,HDAC2,HDAC7,HES1,HIF1A,HMGB1,HOXA7,ID2,ID3,IFNGR1,IFRD1,IL10RB,JAG1,JAK1,KLF10,KLF2,LGALS9,LTB,LYN,MCL1,MDM2,MIF,MYC,NAB1,NBN,NFIL3,NFKB2,NFKBIA,NOTCH1,NR4A1,NUPR1,PATZ1,PIM1,PKM,PLC…	106			7.12668
Cellular Function and Maintenance	Internalization of tumor cell lines	7.94e-08		-0.168	AHSA1,ARF6,BRK1,CCNC,CD47,CTNNB1,GNAI2,GRB2,HMOX1,JAK1,KAT6A,KLF2,LMAN2,MGAT1,MTA2,NANS,NCL,PKM,PRKX,QKI,RAC1,RALA,RHOA,SMARCA4,SRSF6,UBE2D3,USP22,WASF2,ZMYND8,ZNF217	30			7.10018
Cell Death and Survival	Cell death of lymphocytes	8.14e-08		-0.672	ABL1,AIMP1,ATF3,BBC3,BCL2,BCL2L1,BCL2L11,CASP10,CASP6,CD47,CD70,CD99,CDKN1A,CTNNB1,CTSB,CTSD,CUL3,DUSP5,EIF4E,FBXW7,GADD45B,GSK3B,HIF1A,ID2,ID3,IFNGR1,IKBKE,IP6K2,IRS2,KLF2,LGALS9,LTB,LYN,MCL1,MDM2,MYC,NFKB2,NFKBIA,NFKBIB,NOTCH1,NR4A1,PDIA3,RAC1,REL,RELA,RELB,SMAD3,SMARCA5,SOCS1,SOX4,ST14,STAT3,TLE4,TNFRSF21,TNFSF10,VDR	56			7.08938
Cell Death and Survival	Cell death of neuroblastoma cell lines	9.16e-08		-0.822	ABL1,ACHE,ATF4,BBC3,BCL2,BCL2L1,BCL2L11,CCT3,CCT6A,CCT8,CDKN1A,CLU,CTNNB1,DDIT3,GSK3B,HSPA5,HSPA8,IGFBP5,LYN,MARCHF5,MCL1,MIF,NFKBIA,NFKBIB,PAK1,PEBP1,PRDX2,RAC1,RELA,SERPINA3,SQSTM1,STAT3,TNFSF10,YWHAE	34			7.0381
Cell Death and Survival	Cell death of leukocyte cell lines	9.31e-08		-0.13	ABL1,AGA,BCL2,BCL2L1,BCL2L11,CD99,CDKN1A,CHAC1,DDIT3,EGFR,FOXO1,FUS,GADD45B,GCNT1,GSK3B,HES1,HSPA5,LYN,MCL1,MCTS1,MYC,NBN,NFIL3,NFKB2,NFKBIA,NOTCH1,NR4A1,PIM1,RAC1,RELA,SOCS1,STAT3,TNFSF10,TRIB2,TUBB	35			7.03105
Gene Expression	Expression of mRNA	1.04e-07		0.014	CAPRIN1,CD47,CTNNB1,DDIT3,DDX39A,DHX36,EGFR,EIF2A,EIF2S1,EIF3H,EIF4A2,EIF4E,EIF4G2,EIF5,HMGB1,IGFBP5,ILF3,JAK1,KHDRBS1,MDFIC,MEF2A,MRPL19,MRPL57,MYC,NFKBIA,NOLC1,NOTCH1,PAIP1,RBM3,REXO2,RPS4X,RPS9,SMARCA4,TIMP3,TNIP1,TPR,VDR,WBP2	38			6.98297
Cardiovascular System Development and Function,Organ Morphology,Organismal Development,Skeletal and Muscular System Development and Function	Morphology of cardiac muscle	1.07e-07			ABL1,ADRB2,AKAP13,ATF3,BCL2,BCL2L1,CAPZB,CDK9,CDKN1A,CLU,CUX1,DUSP5,EGFR,FBXO32,FOXO1,GSK3B,HBEGF,HDAC2,HIF1A,HMGB1,HSPB8,ITPA,MARCKSL1,MDM2,MORF4L1,MYC,NFKBIA,NOTCH1,PIEZO1,PLAU,RAB1A,RASSF1,RB1CC1,RHEB,RHOA,RRAD,SOX4,SRI,SRSF10,STAT3,TRIM8,TXN2,USP18,YWHAE,ZBTB20	45			6.97062
Cellular Function and Maintenance	Function of lymphatic system cells	1.07e-07		1.758	ABL1,ADRB2,AKAP13,ATF3,BBC3,BCL2,BCL2L1,BCL2L11,BHLHE40,BIK,BIRC3,CD70,CD74,CD81,EIF5A,FYB1,GADD45B,GADD45G,GNAI2,GNAI3,GSK3B,ID3,IFNGR1,KCNK5,KLF10,KLF2,LGALS9,LTB,MCL1,MYC,NFIL3,NTAN1,PSMB10,PSME2,RAC1,RASSF5,REL,RELA,RELB,SMAD3,SOCS1,STAT3,TET3,TNFRSF21,TNFSF10,VDR,ZDHHC9	47			6.97062
Protein Degradation,Protein Synthesis	Catabolism of protein	1.08e-07	Increased	3.215	AAK1,ACHE,ADRM1,AURKAIP1,BACE2,BAG5,BCL2,BCL2L1,CASP10,CASP6,CCT3,CCT6A,CCT8,CD74,CD81,CFL1,CLU,CNDP2,CPNE1,CTNND1,CTSB,CTSD,CTSH,CUL2,CUL3,DERL1,EGFR,EGLN2,FBXO22,FBXO32,FBXW7,FOXO1,GSK3B,GSN,HDAC2,HERPUD1,HSPA5,HSPA8,IP6K2,JAK1,LMNA,MAD2L2,MDM2,MMP7,NAA15,NEDD8,NOTCH1,NTAN1,ODC1,PIM1,PINX1,PLAU,PLK2,PRSS22,PSMB5,PSMF1,PTGES3,PTPN2,RELA,RNF144B,RTN4,S100A4,SAMD9L,SDC4,SENP2,SENP6,SIAH2,SMAD3,SOC…	87			6.96658
Neurological Disease,Organismal Injury and Abnormalities	Progressive encephalopathy	1.08e-07		-1.96	ABL1,ACHE,ACTB,ADGRL1,ADRB2,ANXA11,ANXA5,ATAD2,ATF3,ATF4,BACE2,BCAS1,BCL2,BCL2L1,BCL2L11,CAPZB,CASP6,CD74,CDKN1A,CFL1,CHRNB1,CLU,CTSB,CTSD,CXCL16,DDIT3,DDX46,EEF1A1,EIF2A,EIF2S1,EIF4A2,FKBP5,FOXO1,FRMD4B,FUS,GADD45A,GMNN,GPR183,GSK3B,GSN,HIF1A,HMGB1,HMOX1,HNRNPA2B1,HNRNPAB,HNRNPDL,HNRNPU,HSPA5,IFNGR1,IRS2,JPT1,KAZN,KHDRBS1,KLC1,LARP4,LDHB,LY6E,MATR3,MIF,MYC,NDUFV2,NFIL3,NFKB2,NOTCH1,NTN1,PAK1,PDI…	112			6.96658
Cancer,Hematological Disease,Immunological Disease,Organismal Injury and Abnormalities	Large-cell lymphoma	1.1e-07			ARHGAP17,ARL17A/ARL17B,ATF3,BCL2,BCL2L1,BCL2L11,CCND1,CD70,CHD1,CHD2,CLU,CTBP2,CTNNB1,EGFR,FOXO1,GADD45B,GRB2,HDAC2,HMGB1,HSP90AB1,ID3,JAK1,KLF2,LTB,MCL1,MYC,NFKBIA,NFKBIE,NOTCH1,PGK1,PIK3CA,PIM1,PSMB2,PSMB5,PTPN1,REL,RHEB,RHOA,RNMT,SMARCA4,SOCS1,SPEN,SRSF2,STAT3,THAP5,TNIP1,TUBB2A,VDR,XPO1	49			6.95861
Cellular Function and Maintenance	Endocytosis	1.12e-07	Increased	2.052	AAK1,ABL1,ACTB,ACTG1,ADD1,ADRB2,AHSA1,ANXA5,AP1S1,AP2S1,ARF6,ARFGAP1,ATP6V0D1,ATP6V0E1,ATP6V1D,ATP6V1F,BRK1,CCNC,CD151,CD47,CLU,CNN2,CTNNB1,CTNND1,CYTH2,DBN1,EGFR,EIF4E,FNBP1L,GNAI2,GRB2,GSN,HBEGF,HIF1A,HMGB1,HMOX1,HNRNPK,HSPA5,HSPA8,INPP5F,ISG15,JAK1,JOSD1,KAT6A,KLF2,LMAN2,LYN,MGAT1,MIF,MTA2,MYO6,NANS,NCL,NME1,PAK1,PKM,PLAU,PRKX,PTGER4,PTPN1,QKI,RAB1A,RAC1,RALA,RELB,RHOA,RHOD,SART1,SMARCA4,SNX10…	81			6.95078
Cell Death and Survival	Apoptosis of lymphoid cells	1.16e-07		-0.696	ABL1,AIMP1,ATF3,BBC3,BCL2,BCL2L1,BCL2L11,CASP10,CASP6,CD47,CD70,CDKN1A,CTNNB1,CUL3,DUSP5,EIF4E,FBXW7,GADD45B,GSK3B,HIF1A,HSPA5,ID3,IFNGR1,IKBKE,IP6K2,IRS2,KLF2,LGALS9,LTB,LYN,MDM2,MYC,NFKB2,NFKBIA,NFKBIB,NOTCH1,NR4A1,PDIA3,RAC1,REL,RELA,SMAD3,SMARCA5,SOCS1,SOX4,ST14,STAT3,TLE4,TNFRSF21,TNFSF10,VDR	51			6.93554
Cellular Movement	Invasion of prostate cancer cell lines	1.16e-07	Increased	2.439	ATF3,CD74,CDH1,CHD1,CTSB,CTSH,DBN1,EGFR,EIF4E,FSCN1,HIF1A,HMOX1,ID2,LIMA1,LMNA,MIF,MYC,NFKBIA,PEBP1,RAC1,RHOA,RUNX2,SEPTIN9,SMAD1,SOX9,TNFSF10,YWHAQ	27			6.93554
Cell Death and Survival	Cell death of mononuclear leukocytes	1.19e-07		-0.557	ABL1,AIMP1,ATF3,BBC3,BCL2,BCL2L1,BCL2L11,CASP10,CASP6,CD47,CD70,CD99,CDKN1A,CTNNB1,CTSB,CTSD,CUL3,DUSP5,EIF4E,FBXW7,GADD45B,GADD45G,GSK3B,HIF1A,ID2,ID3,IFNGR1,IKBKE,IP6K2,IRS2,KLF2,LGALS9,LTB,LYN,MCL1,MDM2,MYC,NFKB2,NFKBIA,NFKBIB,NOTCH1,NR4A1,PDIA3,RAC1,REL,RELA,RELB,SMAD3,SMARCA5,SOCS1,SOX4,ST14,STAT3,TLE4,TNFRSF21,TNFSF10,VDR	57			6.92445
Cardiovascular System Development and Function,Cellular Movement	Migration of endothelial cells	1.25e-07	Increased	3.917	ABL1,ACP1,AIMP1,ANXA3,ARFGEF1,CD151,CD81,CNN2,CXXC5,EGFR,EMC10,FOXO1,GADD45A,GLUL,GSK3B,HIF1A,HMGB1,HSP90AB1,HSPA5,ID3,ITGB4,KLF2,MDM2,MIF,MYC,NCL,NR4A1,ORM1,PIK3CA,PIM1,PKM,PLAU,PRKX,PTPN1,RAC1,RHOA,RTN4,S100A2,SDC4,SEPTIN7,SMAD3,SP100,STAT3,TARS1,TIMP2,TIMP3,TJP1,TMSB10/TMSB4X,TNFRSF12A,TNFSF10,USP18,VSTM4,ZC3H12A	53			6.90309
Cell Death and Survival	Cell viability of lung cancer cell lines	1.28e-07	Increased	2.678	ARCN1,ATF3,BCL2,BCL2L1,BCL2L11,CADM1,CDKN1A,EGFR,EIF3A,HBEGF,HBP1,HIF1A,HMOX1,IKBKE,LYN,MDM2,NFKB2,NOTCH1,PIM1,PKM,SLU7,SMARCA4,SNRPA1,SNRPD1,SNRPE,SNRPF,STAT3,TEC,TNFSF10,UBL5	30			6.89279
Cellular Movement	Invasion of carcinoma cell lines	1.3e-07	Increased	3.623	CCND1,CDH1,CLDN7,CLU,CTBP1,CTBP2,CTNNB1,CTNND1,CTSB,CTSH,DDR1,EGFR,ELF3,FSCN1,GALNT2,GLUL,GSK3B,GSN,HBEGF,HIF1A,HSP90AB1,HSPA5,JUND,KDM4B,LAMC2,LYN,MAPK6,MCL1,MYC,NME1,NUPR1,PAK1,PDGFA,PRMT1,PTPN1,RAC1,RALA,RHOA,RHOC,RUNX2,S100A4,SOX4,STAT3,TIAM1,TIMP2,TIMP3	46			6.88606
Cellular Development	Differentiation of tumor cell lines	1.33e-07		0.051	ATF4,BCL2,BCL2L1,BHLHE40,CCND1,CDKN1A,CHD1,CTBP1,CTBP2,CTNNB1,DDIT3,DNAJB11,EGFR,GADD45G,GCNT1,GRB2,GSK3B,HES1,HIF1A,HMOX1,HNRNPA2B1,ID3,IGFBP5,ISG15,JAG1,JAK1,KLF6,LYN,MAD2L2,MCL1,MDM2,MIF,MYC,NCOR2,NFKBIA,NME1,NOTCH1,ODC1,PRKX,PRMT1,PTGER4,PTPN1,QKI,RAC1,RALA,RHOQ,RUNX2,SMAD1,SMARCA4,SOCS1,SRGAP1,STAT3,UBE2D3,VDR,YTHDF2	55			6.87615
Cellular Function and Maintenance	Cellular homeostasis	1.34e-07	Increased	4.411	ABL1,ACHE,ACOT13,ADIPOR1,ADRB2,AGA,ANKRD9,ARF6,ARFGEF1,ATF4,ATG101,ATP6V0D1,ATP6V1B1,ATP6V1G1,BACE2,BAIAP2,BATF,BBC3,BCL2,BCL2L1,BCL2L11,BHLHE40,BIK,CA9,CADM1,CALCOCO2,CAMK2N1,CCL20,CCNC,CCND1,CCT8,CD151,CD47,CD70,CD74,CD81,CDK9,CDKN1A,CHD4,CHMP1B,CHMP2A,CHMP4B,CHRNB1,CLDN4,CLDN7,CLIC1,CTNNB1,CTSB,CTSD,CUL3,CXCL6,CYTH2,DCAF1,DDIT3,DEFB1,EGFR,EIF2A,EIF2S1,EIF4E,EIF4G2,EIF5A,ELF3,FBXW7,FLCN,FOXO1,F…	198			6.8729
RNA Post-Transcriptional Modification	Splicing of RNA	1.39e-07		-0.647	CCNL1,CCNL2,CWC15,DDX39A,FUS,HNRNPA2B1,HNRNPF,HNRNPK,HNRNPU,KHDRBS1,LSM1,LSM7,MBNL2,NSRP1,PPIE,PPIG,PRMT1,PRPF4B,RBFOX2,RBM8A,RRP1B,SART1,SLU7,SNRPA1,SNRPD1,SNRPE,SNRPF,SOX9,SRPK2,SRSF10,SRSF2,SRSF6,SRSF7,U2AF1/U2AF1L5	34			6.85699
Cellular Development,Cellular Growth and Proliferation	Cell proliferation of carcinoma cell lines	1.42e-07	Increased	4.485	AASDHPPT,BBC3,BCL2L1,CCND1,CCNDBP1,CDH1,CDK8,CDKN1A,CLU,COPS4,CTNNB1,DEGS1,EGFR,EIF3A,EIF4E,ELF3,FOXO1,FSCN1,GLUL,GMNN,GOLPH3,GSK3B,HIF1A,HMGB1,HMOX1,HNRNPA2B1,HSPA5,KDM5A,KLF2,MAPRE1,MCL1,MDM2,MGAT5,MYC,NFKBIA,NFKBIB,NOTCH1,NR4A1,NTN1,NUPR1,PAK1,PDGFA,PIK3CA,PIK3IP1,PKM,PLAU,PRPF4B,PRRC2C,PTPN1,PTPN2,RAC1,RAP1B,RASSF1,RASSF5,REL,RELA,RUNX2,SAMD9L,SART1,SET,SIK1/SIK1B,SMARCA4,SOX9,SRI,STAT3,TIAM1…	73			6.84771
Cell Cycle	Senescence of cells	1.54e-07		0.153	ARHGAP18,ATF4,BCL2,BCL2L1,BHLHE40,CCND1,CDKN1A,CTNNB1,DDX24,EGFR,EIF4E,GADD45A,GNL3,HDAC2,HIF1A,HMGB1,HNRNPD,HSP90AB1,ID2,ID3,JUND,KAT6A,KDM5A,KLF6,LMNA,MCL1,MCRS1,MDM2,MYC,NBN,NFKBIA,NOTCH1,PAK1,PATZ1,PHC2,PSMB5,RAC1,RASSF1,RASSF5,RELA,RHEB,RHOA,RRAD,SELENOH,SMARCA4,SOCS1,SOX9,SRSF2,SUMO2,TPR,UBC	51			6.81248
Cell-To-Cell Signaling and Interaction	Adhesion of blood cells	1.71e-07	Increased	4.214	ABL1,ADAM28,ADGRG1,ADRB2,ANXA5,ARF6,CADM1,CCL20,CCNC,CCND1,CD151,CD47,CD74,CD81,CD99,CDH1,CLU,FOXO1,FYB1,GNAI2,HIF1A,HMGB1,HSP90AB1,JAK1,KCNK5,LGALS9,LYN,MGAT5,MIF,MYC,NFKB2,NFKBIA,NFKBIB,NINJ1,NTN1,ORM1,PAFAH1B1,PAK1,PIK3CA,PKM,PLAU,PRDX2,PTGER4,RAC1,RAP1B,RASSF5,REL,RELA,RELB,RHOA,RHOD,SDC4,SPON2,ST6GALNAC2,TNIP1,TRPV2,UBE2I	57			6.767
Cell Morphology,Cellular Function and Maintenance	Transmembrane potential of mitochondria	1.74e-07		0.424	ABL1,AGA,BBC3,BCL2,BCL2L1,BCL2L11,CCND1,CD47,CDK9,CDKN1A,CLIC1,DDIT3,FOXO1,GNLY,GSN,HERPUD1,HIF1A,HMOX1,IFI6,IKBKE,LYN,MCL1,MYC,NFKBIA,NOTCH1,PAPOLA,PIM1,PKM,RAC1,RELA,RTN4,SERPINA3,SLC25A36,TIMP3,TNFSF10,TPD52,TRIB2,UBB,YWHAE	39			6.75945
Organismal Development	Growth of organism	1.76e-07	Increased	3.8	ADD1,ADGRG1,ARCN1,ARPP19,BBC3,BCL2,BCL2L1,CCL20,CCND1,CD81,CDKN1A,CITED2,CLU,CSNK1D,CTNNB1,CTSB,CTSD,DEFB1,DEGS1,DNAJB9,EGFR,FERMT2,FOSL2,FOXO1,GNAI2,GNLY,GNPTAB,GOLGA2,GSK3B,GSN,HBEGF,HDAC7,HES1,HIF1A,HMGB1,HMOX1,HSP90AB1,HSPA5,ID2,ID3,ID4,IFNGR1,IGFBP5,INPP5F,IRS2,ISG15,JAG1,JUND,KDM5B,KLF2,LMNA,LYN,MAD2L2,MAFF,MAFK,MAPRE1,MCL1,MDFI,MGAT1,MYC,NBN,NCL,NCOR2,NDUFS6,NFKBIA,NOTCH1,ORM1,PAFAH1B1,PCB…	108			6.75449
Cellular Movement,Hair and Skin Development and Function	Migration of keratinocytes	1.79e-07	Increased	2.421	ADRB2,ARF6,EGFR,FOXO1,GADD45A,HBEGF,ITGB4,MAP4K4,MGAT5,MYC,PAK1,RAC1,RHBDF2,RHOA,SMAD3,STAT3,TIAM1,VDR,WASF2	19			6.74715
Cell Morphology	Shape change of tumor cell lines	1.82e-07	Increased	2.199	AKAP13,ANXA5,CD151,CD81,CDH1,CTNND1,CYTH2,EGFR,EVL,FERMT2,FYB1,HES1,ITGB4,LYN,MGAT5,MYC,NTN1,PAK1,PLAU,PVR,RAC1,RAP1B,RAP2B,RHOA,RRAD,SDC4,SMARCA4,STAT3,TIAM1,TPM1,WASF2	31			6.73993
Cancer,Organismal Injury and Abnormalities	Growth of solid tumor	1.88e-07	Increased	3.443	ABL1,ADAM28,ADGRG1,AIMP1,BBC3,BCL2,BCL2L1,CCND1,CD151,CD47,CD70,CDH1,CTNNB1,CTSB,DDIT3,DDR1,EGFR,GADD45A,HIF1A,HMOX1,ID2,ID3,IGFBP5,IKBKE,ILF3,JAG1,KLF6,MCL1,MCRS1,MDM2,MIF,MYC,NFKBIA,NOTCH1,NR4A1,NUPR1,ODC1,PAK1,PGK1,PIK3CA,PIM1,PKM,PTGER4,PTPN2,QKI,RAC1,RALA,RPS4X,RUNX2,SIAH2,SMAD3,SOCS1,STAT3,TIMP2,TIMP3,TNFSF10,VDR,ZC3H12A,ZC3HAV1	59			6.72584
Cell Signaling	Protein kinase cascade	1.93e-07	Increased	3.959	ABL1,ADIPOR1,ADRB2,AKAP13,ATP6AP2,BIRC3,BRD4,CASP10,CD74,CD81,CDC42EP5,CPNE1,CTNNB1,CXXC5,DHX36,DUSP5,EGFR,GADD45A,GADD45B,GADD45G,GRB2,HES1,HMGB1,HMOX1,JAK1,MAP3K13,MAP4K4,MDFI,MDFIC,MEF2A,MYC,MYDGF,NFKBIA,NFKBIB,PAFAH1B1,PAK1,PDGFA,PEBP1,PLK2,PTGER4,RAC1,RB1CC1,REL,RELA,RHOA,RHOC,S100A4,SHISA5,SLC20A1,SMAD1,SMAD3,SOCS1,SPAG9,SQSTM1,STAT3,TIMP2,TNIP1,TRAF4,TRIM8,UBE2I,UBE2V1,VAPA,YWHAE,ZC3H12A,Z…	66			6.71444
Cellular Development,Cellular Growth and Proliferation	Cell proliferation of sarcoma cell lines	1.98e-07	Increased	3.48	ABL1,BCL2L1,BRK1,CA9,CCND1,CD99,CDH1,CDKN1A,DCAF1,FUS,GOLGA2,HIF1A,HSPA5,ITGB4,KDM5A,KLF10,MCRS1,MDM2,MTA2,MYC,NCL,PKM,PLAU,PRMT1,PSMA4,PTPN2,RAC1,RELA,SLC25A13,SMARCA4,SMARCD1,TIMP3,TNFSF10,XPO1,ZNF217	35			6.70333
Cancer,Organismal Injury and Abnormalities	Cancer of tumor cell lines	2.02e-07	Increased	4.86	ARF6,ATF3,BBC3,CALHM6,CD151,CD99,CDC42EP5,CDH1,CTBP2,CTNNB1,CTNND1,CTSB,CXCL6,EGFR,EIF3H,FBXO22,FBXW7,FERMT2,FNBP1L,FSCN1,GSE1,HIF1A,HMOX1,HNRNPAB,IFNGR1,IP6K2,ITGB4,KDM4B,KDM5A,KRT7,MAGI1,MEF2A,MMP7,MYC,NFKBIA,NFKBIB,NME1,NTN1,PRDX2,QKI,RAC1,RELA,RHOA,RHOC,RNF10,S100A4,SEPTIN9,SKAP2,SMAD3,STAT3,TACSTD2,TNFRSF21,TRAF4,TSPAN8,VTCN1	55			6.69465
Cancer,Hematological Disease,Immunological Disease,Organismal Injury and Abnormalities	B cell cancer	2.07e-07		0.112	ABL1,ADAM28,ADRB2,ANK3,ANXA11,ANXA5,ARHGAP17,ARL17A/ARL17B,ASAP2,ASXL1,ATF3,ATP13A5,BAZ2B,BBC3,BCL2,BCL2L1,BCL2L11,BCLAF1,BIRC3,BRD4,CCND1,CCNDBP1,CCT3,CD47,CD70,CD74,CDH1,CDK9,CDKN1A,CHD1,CHD2,CHD4,CHRNB1,CILK1,CITED2,CKAP4,CLPTM1,CTBP1,CTBP2,CTNNB1,CUL2,CXCL6,CXXC5,DDR1,DDX39A,DDX46,DUSP2,EEF1A1,EGFR,EIF2A,EIF4E,ELOC,EPSTI1,FBXW7,FNBP1L,FOXO1,FRMD4B,FSCN1,FUS,FYB1,GADD45A,GNAI2,GNB1,GOLPH3,GPR1…	196			6.68403
DNA Replication, Recombination, and Repair	DNA damage	2.22e-07	Decreased	-2.915	BATF,BBC3,BCL2,BRD4,CCND1,CCNK,CDH1,CDK9,CDKN1A,CLU,EGFR,EXOG,GMNN,GNAI2,HBP1,HDAC2,HIF1A,IFNGR1,JOSD1,KDM4B,LMNA,MAD2L2,MDM2,MYC,NBN,NME1,NR4A1,NUPR1,PDIA3,PIK3CA,PRMT1,RAC1,RCC2,RHOA,SQSTM1,STAT3,STK24,TNFSF10,TXNRD1,U2AF1/U2AF1L5,YWHAE	41			6.65365
Lymphoid Tissue Structure and Development,Organ Morphology,Tissue Morphology	Quantity of lymphoid organ	2.33e-07	Increased	2.283	ABL1,AKAP13,ASXL1,ATP6AP2,BBC3,BCL2,BCL2L1,BCL2L11,BHLHE40,CD70,CDKN1A,CTSD,DUSP5,FOXO1,FYB1,GADD45A,GNAI2,ID2,JAK1,KAT6A,LTB,LYN,MCL1,MDM2,MYC,NFKB2,NFKBIA,NOTCH1,NR4A1,PATZ1,PIK3CA,PIM1,PRDX2,PSMB10,PTPN2,RAC1,RASSF5,RELA,RELB,RUNX2,SOCS1,ST14,STAT3,TLE4,TP53BP1,VDR	46			6.63264
Cancer	Transformation of epithelial cell lines	2.36e-07		1.706	ABL1,CLU,CTNNB1,EGFR,GRB2,MYC,NFKBIA,NOTCH1,ODC1,PIK3CA,RAC1,RHOA,STAT3,VDR	14			6.62709
Cell Cycle	Senescence of tumor cell lines	2.46e-07		-0.037	ATF4,BCL2,BCL2L1,BHLHE40,CDKN1A,DDX24,EGFR,HDAC2,HIF1A,HMGB1,KLF6,MCL1,MCRS1,MYC,NBN,NFKBIA,PAK1,RASSF1,RASSF5,RELA,RRAD,SRSF2	22			6.60906
Cellular Movement,Skeletal and Muscular System Development and Function	Migration of vascular smooth muscle cells	2.46e-07		1.804	ATF3,CCND1,CREB3,CRIP2,FOXO1,GSK3B,HIF1A,HMGB1,HMOX1,IGFBP5,ILF3,MAD2L2,NR4A1,PAK1,PLAU,RAC1,RHOA,RTN4,S100A4,SDC4,TNFSF10,WASF2	22			6.60906
Cell Death and Survival	Apoptosis of lymphocytes	2.5e-07		-0.585	ABL1,AIMP1,ATF3,BBC3,BCL2,BCL2L1,BCL2L11,CASP10,CASP6,CD47,CD70,CDKN1A,CTNNB1,CUL3,DUSP5,EIF4E,FBXW7,GADD45B,GSK3B,HIF1A,ID3,IFNGR1,IKBKE,IP6K2,IRS2,KLF2,LGALS9,LTB,LYN,MDM2,MYC,NFKB2,NFKBIA,NFKBIB,NOTCH1,NR4A1,PDIA3,RAC1,REL,RELA,SMAD3,SMARCA5,SOCS1,SOX4,ST14,STAT3,TLE4,TNFRSF21,TNFSF10,VDR	50			6.60206
Cell Death and Survival,Organismal Injury and Abnormalities,Skeletal and Muscular Disorders	Apoptosis of muscle cells	2.51e-07		-0.289	ADRB2,BCL2,BCL2L1,BCL2L11,CDK9,CDKN1A,CTNNB1,DDIT3,FOXO1,GNAI2,GNB1,GSK3B,GSN,HDAC2,HIF1A,HMGB1,HMOX1,HSPB8,ID2,IKBKE,JUND,MCL1,MDM2,NDUFV2,NECTIN2,NFKBIA,NR4A1,NTN1,PIK3CA,PIM1,RAC1,RASSF1,RHOA,RRAD,RTN4,STAT3,TIMP2,TIMP3,TNFSF10	39			6.60033
Cellular Development,Cellular Growth and Proliferation,Hematological System Development and Function,Hematopoiesis,Lymphoid Tissue Structure and Development,Tissue Development	Hematopoiesis of antigen presenting cells	2.53e-07		0.861	ACHE,BATF,CD47,CDKN1A,FOXO1,GADD45G,GNLY,GPR183,HMGB1,ID2,ID3,JAG1,LGALS9,LTB,LYN,NFIL3,NFKB2,NOTCH1,PTPN2,RELA,RELB,RUNX2,SLC66A3,SOCS1,STAT3,TET3,USP18,VDR,ZC3H12A	29			6.59688
Cell Death and Survival	Apoptosis of leukemia cell lines	2.63e-07		-0.645	AIMP1,BBC3,BCL2,BCL2L1,BCL2L11,BIK,BIRC3,CASP10,CCND1,CD47,CD99,CDH1,CDKN1A,CTNNB1,CTSD,DDIT3,EIF2A,FKBP5,GADD45G,GNLY,GSK3B,GSN,HES1,HMOX1,HSPA8,LGALS9,LYN,MCL1,MDM2,MYC,NFIL3,NFKBIA,NFKBIB,NOTCH1,PAK1,PIM1,RAC1,RAN,RELA,RHOC,SOCS1,STAT3,TNFSF10,TRIB2,USP18	45			6.58004
Cellular Development,Connective Tissue Development and Function,Tissue Development	Differentiation of connective tissue cells	2.68e-07		1.595	ABL1,ADRB2,ARID5A,ASXL1,ATF3,ATF4,BCL2,CCNC,CCND1,CD47,CDK9,CDKN1A,CLIC1,CSRNP1,CTBP1,CTBP2,CTNNB1,CTNND1,CXXC5,DDIT3,EGFR,EGLN2,FBLIM1,FBXW7,FERMT2,FLCN,FNDC3B,FOSL2,FOXO1,GADD45B,GPR183,GRB2,GSK3B,GSN,HDAC7,HES1,HIF1A,HMOX1,HNRNPU,ID2,ID3,ID4,IFNGR1,IGFBP5,IRS2,JAG1,JUND,KDM5A,KLF10,LGALS9,LMNA,LY6E,MAFK,MDM2,METRNL,MYC,NCOR2,NFKB2,NOTCH1,NR4A1,PIM1,PLAU,PLCL2,PTGER4,RELA,RETREG1,RUNX2,SCAND1,S…	89			6.57187
Cancer,Organismal Injury and Abnormalities	Metastatic solid tumor	2.73e-07	Increased	2.12	ABL1,ANK3,ARF6,ATF3,BBC3,BCL2,BCL2L1,BCL2L11,CA9,CASP10,CCND1,CD151,CDH1,CDK8,CHD1,CLDN3,CLDN4,CLU,CTNNB1,CTNND1,CTSB,DDR1,DYNLRB1,EEF1A1,EGFR,EIF4E,EPSTI1,FLCN,FRY,GLUL,HDAC2,HIF1A,HMOX1,HSP90AB1,ID2,IGFBP5,JAG1,JAK1,KDM4B,KDM5A,KLF6,KRT18,LRRFIP2,LSM7,LTB,LYN,MAGI1,MAP3K13,MDM2,MMP7,MYC,NBN,NEDD8,NOTCH1,PAFAH1B1,PAK1,PDGFA,PIK3CA,PLAU,PRDX2,RAC1,RASA1,RASSF1,RELA,RHOA,RHOC,RNF144B,RUNX2,S100A4,…	85			6.56384
Protein Synthesis	Translation of protein	2.76e-07		0.439	CAPRIN1,CPEB4,CTNNB1,DHX36,EEF1A1,EGFR,EIF2A,EIF2S1,EIF3H,EIF4A2,EIF4E,EIF4G2,EIF5,EIF5A,FUS,HNRNPK,HSPA5,IGFBP5,ILF3,METTL5,MRPL19,MRPL57,MYC,NCL,NOLC1,PAIP1,PCBP1,PIK3CA,PIM1,PPP1R15A,RBM3,RHEB,RNASET2,RPS4X,RPS9,SAMD9L,TNFSF10,TNIP1,TPR,ZC3H12A	40			6.55909
Cellular Response to Therapeutics	Sensitivity of cells	2.82e-07	Decreased	-2.971	ACP1,AURKAIP1,BBC3,BCL2,BCL2L1,CCND1,CCNG1,CDKN1A,CERS6,CFL1,CLDN4,CLU,CUL3,DDR1,EEF1A1,EGFR,EIF4E,EMC4,FBXO22,FBXW7,GADD45A,GADD45G,GSK3B,HIF1A,HNRNPDL,HNRNPF,HNRNPK,ILF2,IP6K2,KAT6A,KCNK5,LMNA,LYN,MARCHF5,MCL1,MGAT1,MPG,MYC,NBN,NCOR2,NSMCE1,P4HB,PIK3CA,PPP2R2A,PRDX2,PSMA3,PSMA5,PSMB2,RALY,RAN,RASA1,RBM3,RELA,RER1,RHOA,RING1,SOX9,SUMO2,TJP1,TNFSF10,TNPO1,TP53BP1,XPO1,ZBTB10,ZMYND8	65			6.54975
Cellular Development,Cellular Growth and Proliferation	Cell proliferation of ovarian cancer cell lines	2.83e-07		1.619	ATF3,BCL2,CCND1,CDKN1A,CLU,CTBP2,EGFR,FBXO32,GLUL,GSK3B,HBEGF,HDAC2,HSPA5,KLF2,KLF6,MYC,PAK1,PIK3IP1,PTPN1,RALA,RAN,RCC2,SERTAD1,SMAD1,SRI,STAT3,TACSTD2,TMSB10/TMSB4X,TNFSF10	29			6.54821
Cancer,Organismal Injury and Abnormalities	Invasive cancer	2.97e-07			ABL1,ACOT13,ADAM28,AKAP13,ANK3,ARF3,ATAD2,ATF3,BCL2,BCL2L1,CASP10,CCND1,CDH1,CDKN1A,CHD1,CLDN3,CLDN4,CLU,CTNNB1,DDR1,EEF1A1,EGFR,EPSTI1,FAM111B,FERMT2,FNBP1L,FRY,GADD45B,GLUL,HBP1,HDAC2,HMOX1,HNRNPA2B1,HSP90AB1,HSPB8,ID2,IGFBP5,JAG1,JAK1,JMY,KAT6A,KDM4B,KLF6,KRT18,LIMA1,LRRFIP2,LSM7,LTB,LY6E,LYN,MAPRE1,MDM2,MTA2,MYC,MYO6,NAA15,NBN,PAFAH1B1,PAK1,PATZ1,PDGFA,PIK3CA,PKM,PLAU,PMEPA1,PTPN1,RAB3GAP2,RA…	101			6.52724
Organismal Injury and Abnormalities	Benign lesion	3.03e-07		-0.692	ABL1,ACHE,ADGRL1,ADRB2,AIMP1,ANXA3,ANXA5,AP2S1,ATP6V1F,BACE2,BBC3,BCL2,BCL2L1,BCL2L11,BCLAF1,CA12,CCNC,CCND1,CCNDBP1,CDH1,CDKN1A,CHRNB1,CILK1,CLU,CTNNB1,CTNND1,CTSB,CUX1,DBN1,DDR1,DDX24,DHRS3,DLGAP4,DUSP5,EGFR,FBXW7,FERMT2,FLCN,FOXO1,FRMD4B,GADD45A,GLUL,GNAI2,GRB2,GSK3B,HDAC2,HDAC7,HES1,HIF1A,HMGB1,HMOX1,HSP90AB1,ID4,IFIT3,IGFBP5,IRS2,ITGB4,ITM2C,JAG1,JAK1,KAT6A,KLF10,KLF2,KLF7,KRT10,KRT18,KRT7,L…	131			6.51856
Cell Death and Survival	Apoptosis of kidney cancer cell lines	3.06e-07		0.649	ATF3,BCL2,BCL2L1,BCL2L11,DDIT3,DEFB1,EGFR,HMOX1,NFKBIA,PKM,RASSF1,RELA,STAT3,TNFSF10	14			6.51428
Cellular Function and Maintenance,Hematological System Development and Function	Function of lymphocytes	3.06e-07		1.559	ADRB2,AKAP13,ATF3,BBC3,BCL2,BCL2L1,BCL2L11,BHLHE40,BIK,BIRC3,CD70,CD74,CD81,EIF5A,FYB1,GADD45B,GADD45G,GNAI2,GNAI3,GSK3B,ID3,IFNGR1,KCNK5,KLF10,KLF2,LGALS9,MCL1,MYC,NFIL3,NTAN1,PSMB10,PSME2,RAC1,RASSF5,REL,RELA,RELB,SMAD3,SOCS1,STAT3,TET3,TNFRSF21,TNFSF10,VDR	44			6.51428
Organismal Injury and Abnormalities	Hypertrophy	3.09e-07			ABL1,ADGRG1,ADRB2,ATF3,BCL2,CDK9,CDKN1A,CTNNB1,CTSB,CTSD,DUSP5,EGFR,FBXO32,FOSL2,FOXO1,GNAI2,GRB2,GSK3B,GSN,HBEGF,HDAC2,HES1,HIF1A,HMGB1,HMOX1,HSPB8,IFNGR1,IKBKE,INPP5F,LGALS9,LYN,MBNL2,MDM2,MEF2A,MIF,MMP7,MORF4L1,MTPN,MYC,NAB1,NFKBIA,NOTCH1,ODC1,PAFAH1B1,PAK1,PDGFA,PIEZO1,PIK3CA,PIM1,PLAU,RAB1A,RAB2A,RAC1,RASSF1,RHEB,RHOA,RRAD,RUNX2,SMAD1,SMAD3,SMARCA4,SOX9,STAT3,TIAM1,TIMP3,TPM1,TRIM8,USP18,VDR	69			6.51004
Cellular Movement	Migration of prostate cancer cell lines	3.13e-07	Increased	2.675	BRD4,CD151,CD99,CDH1,CLU,CTNNB1,CTSH,EGFR,EIF4E,FSCN1,HIF1A,HMOX1,KHDRBS1,LMNA,MAP4K4,MYC,NOTCH1,PAK1,PTGER4,RAC1,SEPTIN9,SMAD1,STAT3,TACSTD2,TNFSF10	25			6.50446
Organ Morphology,Tissue Development	Involution	3.22e-07		1.432	ATF4,BCL2,BCL2L11,CTNNB1,IGFBP5,MDM2,MMP7,PLAU,PTPN2,RAC1,RELA,SMAD3,STAT3,TIMP3,VDR	15			6.49214
Cellular Development,Connective Tissue Development and Function	Differentiation of adipose cell lines	3.22e-07		0.839	ABL1,ARID5A,CSRNP1,DDIT3,FBXW7,FOSL2,ID2,ID3,IRS2,MYC,SOX4,SQSTM1,TGIF1,TIMP3,TNFRSF12A,YWHAH	16			6.49214
Cell Death and Survival	Cell death of kidney cancer cell lines	3.22e-07		0.398	ATF3,BCL2,BCL2L1,BCL2L11,DDIT3,DEFB1,EGFR,HMOX1,NFKBIA,PKM,RASSF1,RELA,STAT3,TNFSF10,TXNRD1	15			6.49214
Cardiovascular System Development and Function,Cell Morphology,Organ Morphology,Organismal Development	Morphology of heart cells	3.22e-07			ABL1,ADRB2,ATF3,CDK9,CDKN1A,CLU,CTSB,CTSD,CUX1,DUSP5,EGFR,FBXO32,FOXO1,GSK3B,HBEGF,HDAC2,HIF1A,HMGB1,HSPB8,ITPA,MARCKSL1,MDM2,MORF4L1,MYC,NFKBIA,PIEZO1,PIM1,PLAU,RAB1A,RAB2A,RASSF1,RHEB,RHOA,RRAD,SRI,STAT3,TRIM8,TXN2,USP18,ZBTB20	40			6.49214
Cellular Movement,Skeletal and Muscular System Development and Function	Cell movement of vascular smooth muscle cells	3.32e-07		1.87	ATF3,CCND1,CREB3,CRIP2,FOXO1,GSK3B,HIF1A,HMGB1,HMOX1,IGFBP5,ILF3,MAD2L2,NR4A1,PAK1,PLAU,RAC1,RHOA,RTN4,S100A4,SDC4,STAT3,TNFSF10,WASF2	23			6.47886
RNA Post-Transcriptional Modification	Processing of RNA	3.46e-07		-0.314	CCNL1,CCNL2,CWC15,DDX39A,EXOSC4,EXOSC9,FUS,HNRNPA2B1,HNRNPD,HNRNPF,HNRNPK,HNRNPU,KHDRBS1,LSM1,LSM7,MBNL2,NOLC1,NOP56,NSRP1,PAPOLA,PCBP1,PPIE,PPIG,PRMT1,PRPF4B,QKI,RAMAC,RBFOX2,RBM3,RBM39,RBM8A,RBPMS,RNMT,RRP1B,SART1,SLU7,SNRPA1,SNRPD1,SNRPE,SNRPF,SOX9,SRPK2,SRSF10,SRSF2,SRSF6,SRSF7,SSU72,U2AF1/U2AF1L5	48			6.46092
DNA Replication, Recombination, and Repair	Metabolism of DNA	3.47e-07		1.398	ACIN1,ANXA3,BAZ1A,BCL2,BCL2L1,BIK,CASP10,CASP6,CD47,CDH1,CDKN1A,CLU,DCAF1,DDIT3,DNAJC2,EGFR,FAM111B,FAN1,GADD45G,GMNN,GSK3B,HBEGF,HMGB1,ID3,IGFBP5,MCL1,MCRS1,MDM2,MYC,NBN,NCL,NFKBIA,NR4A1,PAK1,PGK1,PIK3CA,PTMS,RAC1,RAN,REL,RELA,REXO2,RHOA,RING1,RTN4,S100A4,SET,SMARCA5,STK24,SUB1,TIAM1,TNFSF10,TSPYL1,U2AF1/U2AF1L5,UBA5,ZBTB20,ZBTB38	57			6.45967
Cancer,Cell Death and Survival,Organismal Injury and Abnormalities,Tumor Morphology	Cell death of leukemia cells	3.61e-07		-0.825	ABL1,BCL2,BCL2L1,BCL2L11,BIK,CD47,GSK3B,HES1,HIF1A,HMOX1,MCL1,MIF,MYC,NFKBIA,NOTCH1,RELA,SERPINA3,SMARCA4,STAT3,TNFSF10	20			6.44249
Cancer,Hematological Disease,Organismal Injury and Abnormalities	Mature T-cell or NK-cell neoplasm	3.7e-07			AAK1,ABL1,ANK3,BCL2,BCL2L1,BCL2L11,CADM1,CCL20,CCND1,CD151,CD47,CDH1,CHD1,CHD2,CLU,COPS4,CTNNB1,CTSH,DUSP2,DUSP5,EGFR,FBXW7,FERMT2,FNDC3B,FRMD4B,GADD45A,GADD45B,GNPTAB,GOLGA2,GPR183,GTF2I,HDAC2,HDAC7,HMGB1,HNRNPA2B1,HOXA7,HSP90AB1,HSPA8,ID2,IFI6,IFIT3,IRF2BP2,IRS2,ISG15,ITGB4,ITM2C,JAK1,JUND,KAZN,KLF6,LAMC2,MCL1,MYC,NFKB2,NFKBIA,NOTCH1,ODC1,PIK3CA,PIM1,PSMB2,PSMB5,PTPN1,REL,RELA,RELB,RHOA,RNMT,RU…	87			6.4318
Cell Death and Survival	Apoptosis of heart	3.73e-07		-0.977	ADRB2,BCL2,BCL2L1,BCL2L11,CDK9,CDKN1A,CTNNB1,FOXO1,GNAI2,GNB1,GSK3B,GSN,HDAC2,HIF1A,HMOX1,HSPB8,JUND,MCL1,MDM2,NECTIN2,NR4A1,NTN1,PIM1,RAC1,RASSF1,RHOA,RRAD,RTN4,SMARCA4,STAT3,TIMP2	31			6.42829
Cellular Development,Cellular Growth and Proliferation	Cell proliferation of adenocarcinoma cell lines	3.82e-07	Increased	3.122	BCL2L1,CDK8,CDKN1A,COPS4,CTNNB1,EGFR,EIF3A,FSCN1,GMNN,MCL1,MGAT5,MYC,PDGFA,PIK3CA,PIK3IP1,PKM,PRPF4B,PTPN1,RAC1,SOX9,STAT3,TIAM1,UBE2I	23			6.41794
Cell Death and Survival	Cell death of lymphoma cell lines	3.84e-07		0.24	AGA,BBC3,BCL2,BCL2L1,BCL2L11,BIK,BIRC3,CASP10,CD99,CDKN1A,CNN2,DDIT3,EIF4E,FOXO1,GSK3B,JAK1,LYN,MCL1,MYC,NCL,NFKB2,NFKBIA,NOTCH1,PIK3CA,RAC1,RELA,SDC4,SERPINA3,SMAD1,SMAD3,SOCS1,SOX9,STAT3,TIAM1,TNFSF10	35			6.41567
Infectious Diseases,Organismal Injury and Abnormalities	Infection by HIV-1	3.9e-07	Increased	7.52	AKAP13,ANKRD9,ARF6,ARID5A,BCLAF1,CD74,DCAF1,DLGAP4,EGFR,EIF3H,ELOC,ERI3,FBLIM1,GOLPH3,HDAC2,HES1,HMGB1,HNRNPDL,HNRNPF,HNRNPU,JAK1,KAT6A,KHDRBS1,KLF2,LGALS9,LMAN2,MAT2A,MED31,MGAT1,NCOR2,NDUFS6,NTN1,PAK1,PDIA3,PDIA6,PFKL,PGRMC2,PNRC1,POLR2H,PPP2R2A,PRKX,PSMA2,PSMA3,PSMA5,PSMB6,PSME2,PTGES3,RAB2A,RAP1B,RB1CC1,RELA,RNF10,SCFD1,SERPINB6,SIK1/SIK1B,SLU7,SNRPA1,SPATS2L,SPEN,SRSF2,SRSF6,SSU72,SUB1,SUMO2…	78			6.40894
Cell Death and Survival	Apoptosis of mononuclear leukocytes	3.99e-07		-0.462	ABL1,AIMP1,ATF3,BBC3,BCL2,BCL2L1,BCL2L11,CASP10,CASP6,CD47,CD70,CDKN1A,CTNNB1,CUL3,DUSP5,EIF4E,FBXW7,GADD45B,GADD45G,GSK3B,HIF1A,ID3,IFNGR1,IKBKE,IP6K2,IRS2,KLF2,LGALS9,LTB,LYN,MDM2,MYC,NFKB2,NFKBIA,NFKBIB,NOTCH1,NR4A1,PDIA3,RAC1,REL,RELA,SMAD3,SMARCA5,SOCS1,SOX4,ST14,STAT3,TLE4,TNFRSF21,TNFSF10,VDR	51			6.39903
Cell Death and Survival	Apoptosis of melanoma cell lines	4.03e-07		0.564	BBC3,BCL2,BCL2L1,BCL2L11,BIK,CDH1,CDKN1A,DDIT3,GADD45A,GADD45G,HSPA5,HSPB8,MCL1,MYC,NFKBIA,P4HB,PEBP1,PIK3CA,PKM,PPP1R15A,RAC1,RASSF1,RELA,STAT3,TNFSF10	25			6.39469
Cell Death and Survival	Apoptosis of leukocytes	4.23e-07		-0.705	ABL1,AIMP1,ATF3,BBC3,BCL2,BCL2L1,BCL2L11,BIRC3,CASP10,CASP6,CD47,CD70,CDKN1A,CTNNB1,CUL3,DDIT3,DUSP5,EIF4E,FBXW7,GADD45B,GADD45G,GSK3B,GSN,HIF1A,HMGB1,HSP90AB1,ID3,IFNGR1,IKBKE,IP6K2,IRS2,ISG15,KLF2,LGALS9,LTB,LYN,MCL1,MDM2,MIF,MYC,NFKB2,NFKBIA,NFKBIB,NOTCH1,NR4A1,PDIA3,PIK3CA,PIM1,PTGER4,RAC1,REL,RELA,SERPINA3,SMAD3,SMARCA5,SOCS1,SOX4,ST14,STAT3,TLE4,TNFRSF21,TNFSF10,VDR	63			6.37366
Cancer,Organismal Injury and Abnormalities	Metastasis of tumor cell lines	4.27e-07	Increased	4.86	ARF6,ATF3,BBC3,CALHM6,CD151,CD99,CDC42EP5,CDH1,CTBP2,CTNNB1,CTNND1,CTSB,CXCL6,EGFR,EIF3H,FBXO22,FBXW7,FERMT2,FNBP1L,FSCN1,GSE1,HIF1A,HMOX1,HNRNPAB,IFNGR1,IP6K2,ITGB4,KDM4B,KDM5A,KRT7,MAGI1,MEF2A,MMP7,NFKBIA,NFKBIB,NME1,NTN1,PRDX2,QKI,RAC1,RELA,RHOA,RHOC,RNF10,S100A4,SEPTIN9,SKAP2,SMAD3,STAT3,TACSTD2,TNFRSF21,TRAF4,TSPAN8,VTCN1	54			6.36957
Cellular Development,Cellular Growth and Proliferation,Hematological System Development and Function,Hematopoiesis,Lymphoid Tissue Structure and Development,Tissue Development	Development of antigen presenting cells	4.28e-07		0.745	ACHE,AKAP13,BATF,CD47,CD81,CDKN1A,CTNNB1,FOXO1,GADD45G,GNLY,GPR183,HES1,HMGB1,ID2,ID3,IFNGR1,IFRD1,JAG1,LGALS9,LTB,LYN,NFIL3,NFKB2,NOTCH1,NUPR1,PTPN2,RELA,RELB,RUNX2,SLC66A3,SOCS1,STAT3,TET3,USP18,VDR,ZC3H12A	36			6.36856
Cell Death and Survival	Cell death of heart	4.28e-07		-1.163	ADRB2,BBC3,BCL2,BCL2L1,BCL2L11,CDK9,CDKN1A,CTNNB1,FOXO1,GNAI2,GNB1,GSK3B,GSN,HDAC2,HIF1A,HMOX1,HSPB8,JUND,MANF,MCL1,MDM2,NCL,NECTIN2,NR4A1,NTN1,PIM1,PPP1R15A,RAC1,RASSF1,RHOA,RRAD,RTN4,SMARCA4,STAT3,TIMP2	35			6.36856
Cellular Movement	Migration of ovarian cancer cell lines	4.36e-07	Increased	2.847	CLDN7,CLU,CTBP2,CTNND1,EGFR,GLUL,HNRNPA2B1,HSPA5,KDM4B,MAP4K4,PAK1,PTPN1,RAC1,RALA,RCC2,SOX4,SRI,TPD52	18			6.36051
Cardiovascular System Development and Function,Cellular Development,Cellular Growth and Proliferation,Organ Development,Organismal Development,Skeletal and Muscular System Development and Function,Tissue Development	Proliferation of vascular smooth muscle cells	4.4e-07		0.614	CCND1,CDKN1A,FOXO1,GSK3B,HBEGF,HIF1A,HMOX1,ID3,IGFBP5,ILF3,LMNA,LRRFIP1,MAD2L2,MIF,MYC,NOTCH1,NR4A1,PAK1,PTPN1,RAC1,RHOA,RTN4,SMAD3,SMARCA4,SOCS1,STAT3,SYNE2,TNFSF10	28			6.35655
Cellular Assembly and Organization,Cellular Function and Maintenance,Protein Synthesis	Polymerization of actin	4.52e-07	Increased	2.926	ARF6,BRK1,CD47,DSTN,EVL,FNBP1L,GRB2,GSN,PAK1,PIK3CA,RAC1,RHOA,RHOQ	13			6.34486
Inflammatory Response	Inflammation of absolute anatomical region	4.61e-07	Decreased	-3.128	ABL1,ACTB,ADRB2,AHSA1,ANXA3,ANXA5,ARID5A,ATF3,ATF4,BATF,BBC3,BCAS1,BCL2,BCL2L1,BCL2L11,BHLHE40,BIRC3,CA12,CA9,CCL20,CD151,CD47,CD70,CD74,CD81,CD99,CDH1,CDKN1A,CERS6,CHD4,CHRNB1,CLU,CTNNB1,CTSB,CTSD,CXCL16,CXCL6,DDIT3,DDR1,DUSP5,EGFR,EGLN2,ELF3,EPSTI1,FAN1,FBXO32,FRMD4B,FUS,GADD45A,GADD45B,GNAI2,GPX2,HBEGF,HIF1A,HMGB1,HMOX1,HNRNPAB,HSPA5,ID2,ID3,IFIT3,IFNGR1,IKBKE,IL10RB,IRS2,ISG15,JAG1,JAK1,KAZN,…	139			6.3363
Cell Cycle	Abnormal cell cycle	4.75e-07			CCNC,CDKN1A,CUL3,GNL3,KDM5A,MAD2L2,MDM2,NBN,NUPR1,PATZ1,PLK2,RBM3,REL,RELA,TGIF1,UBC,YWHAE	17			6.32331
Cell Morphology,Cellular Assembly and Organization,Cellular Function and Maintenance	Formation of cellular protrusions	4.84e-07	Increased	4.924	ABL1,ACHE,ACP1,ACTB,ADGRF1,ANK3,ARF6,ARFGEF1,ARL2,ARL3,ATF3,ATP6V1D,AUTS2,BAIAP2,BBIP1,BCL2,BRK1,CAPRIN1,CAPZB,CASP6,CCDC28B,CD47,CD81,CDC42BPB,CDC42EP2,CDC42EP5,CDH1,CDK9,CDKN1A,CFAP298,CFL1,CILK1,CLU,CPEB4,CRIP1,CSNK1D,CTNNB1,CTNND1,DBN1,DDR1,DYNC2LI1,EEF1A1,EGFR,EIF4E,EMC10,EXOC5,FAM161A,FNBP1L,FSCN1,GDI1,GOLGA2,GOLPH3,GRB2,GSK3B,GSN,HBEGF,HDAC2,HMGB1,HNRNPK,HSP90AB1,ITGB4,JMY,KIF2A,KLF7,LASP1…	124			6.31515
Cell Death and Survival	Cell death of heart cells	5.06e-07		-1.054	ADRB2,BBC3,BCL2,BCL2L1,BCL2L11,CDK9,CDKN1A,CTNNB1,FOXO1,GNAI2,GNB1,GSK3B,GSN,HDAC2,HIF1A,HMOX1,HSPB8,JUND,MANF,MCL1,MDM2,NCL,NECTIN2,NR4A1,NTN1,PIM1,PPP1R15A,RAC1,RASSF1,RHOA,RRAD,RTN4,STAT3,TIMP2	34			6.29585
Cell-To-Cell Signaling and Interaction	Binding of blood cells	5.18e-07	Increased	3.866	ABL1,ADAM28,ADGRG1,ADRB2,ANXA5,ARF6,CADM1,CCL20,CCNC,CCND1,CD151,CD47,CD74,CD81,CD99,CDH1,CLU,EVL,FOXO1,FYB1,GCNT1,GNAI2,GSK3B,HIF1A,HMGB1,HSP90AB1,IFNGR1,JAK1,KCNK5,LGALS9,LYN,MGAT5,MIF,MYC,NFKB2,NFKBIA,NFKBIB,NINJ1,NTN1,ORM1,PAFAH1B1,PAK1,PIK3CA,PKM,PLAU,PRDX2,PTGER4,RAC1,RAP1B,RASSF5,REL,RELA,RELB,RHOA,RHOD,SDC4,SPON2,ST6GALNAC2,TNIP1,TRPV2,UBE2I	61			6.28567
Cellular Compromise,Cellular Function and Maintenance	Endoplasmic reticulum stress response	5.25e-07		0.396	ABL1,ATF3,ATF4,BBC3,BCL2,BCL2L11,BIK,CCND1,CTSB,CTSD,DDIT3,DERL1,DNAJA1,DNAJB9,EIF2A,EIF2S1,GSK3B,HERPUD1,HMOX1,HSP90AB1,HSPA5,ID2,P4HB,PAFAH1B1,PIK3IP1,PPP1R15A,PTPN1,SDF2L1,SQSTM1,STK24,TMX1,UBA5	32			6.27984
Cancer,Organismal Injury and Abnormalities	Familial tumor	5.36e-07			ABL1,ACTB,ADRB2,ASXL1,BCL2,BCL2L1,BCL2L11,CCNC,CCND1,CCNG1,CDH1,CLU,CTNNB1,DDIT3,DDR1,EGFR,ELOC,ERCC6L2,FAN1,FBXW7,FLCN,FOSL2,FRMD4B,GNAI2,HERPUD1,HIF1A,HMOX1,HNRNPA2B1,HSP90AB1,ID3,JAK1,KIF5C,KLF2,LASP1,MAD2L2,MDM2,MYC,MYO1B,NBN,NFKB2,NOTCH1,ODC1,PIK3CA,PLK2,PSMB2,RHBDF2,RHEB,RPN1,RTN4,SAMD9L,SCG5,SDHAF2,SIK1/SIK1B,SMARCA4,SOX9,SP100,SRGAP1,SRP72,SRSF2,STAT3,TACSTD2,TES,TPM4,TUBB2A,TXNRD1,VDR,ZF…	67			6.27084
Cardiovascular System Development and Function,Organismal Development	Angiogenesis	5.38e-07	Increased	3.804	ACP1,ACTG1,ADD1,ADGRG1,ADRB2,AIMP1,ANXA3,ATF3,BCL2,BCLAF1,CASP10,CCND1,CD151,CD81,CDH1,CDKN1A,CITED2,CTBP2,CTNNB1,CTSB,CTSH,CXCL6,CXXC5,DDIT3,DDR1,DRAP1,EGFR,EGLN2,EMC10,EVL,FBXW7,FERMT2,FOXO1,GADD45A,GLUL,GSK3B,GSN,GTF2I,HBEGF,HDAC7,HES1,HIF1A,HMGB1,HMOX1,HSPA5,ID3,IGFBP5,ILF3,ITGB4,JAG1,JAK1,KAT6A,KLF10,KLF2,KLF6,KLF7,KLK1,LMNA,LRRFIP1,MAD2L2,MDM2,MGAT1,MGAT5,MIF,MMP7,MYC,MYDGF,NCL,NFKBIA,NFKBI…	120			6.26922
Cellular Movement,Hematological System Development and Function,Immune Cell Trafficking	Cell movement of leukocytes	5.43e-07	Increased	4.444	ABL1,ACTB,ADRB2,ARHGAP18,BATF,BCL2,CCL20,CCND1,CD151,CD47,CD74,CD81,CD99,CDH1,CDKN1A,CNN2,CREB3,CTNNB1,CTSB,CUX1,CXCL16,CXCL6,DCTN2,DEFB1,EGFR,EIF4E,EVL,FOXO1,FYB1,GCNT1,GNAI2,GNAI3,GNB2,GNLY,GPR183,GSK3B,GSN,HIF1A,HMGB1,HMOX1,HSP90AB1,HSPA5,IFNGR1,IKBKE,JAK1,KCNK5,KLF2,KLF6,KLK1,KRT10,LGALS9,LTB,LYN,MGAT5,MIF,MMP7,MYC,NARS1,NFIL3,NFKB2,NFKBIA,NINJ1,NOTCH1,NR4A1,NTN1,PAFAH1B1,PIK3CA,PKM,PLAU,PON2…	105			6.2652
Cancer,Organismal Injury and Abnormalities	Advanced extracranial solid tumor	5.5e-07	Increased	2.491	ABL1,ANK3,ARF6,ATF3,BBC3,BCL2,BCL2L1,BCL2L11,CA9,CALCOCO2,CASP10,CCND1,CCNDBP1,CD151,CDH1,CHD1,CLDN3,CLDN4,CLU,CTNND1,CTSB,CXXC5,DDR1,EEF1A1,EGFR,EIF4E,EPSTI1,FRY,GLUL,HDAC2,HIF1A,HMOX1,HSP90AB1,ID2,IGFBP5,JAG1,JAK1,KDM4B,KLF6,KRT18,LSM7,LTB,LYN,MAGI1,MDM2,MMP7,MYC,NEDD8,NOTCH1,PDGFA,PIK3CA,PLAU,PRDX2,PSMB2,PSMB5,RAC1,RASSF1,RELA,RHOA,RHOC,RNF144B,RUNX2,S100A4,SIK1/SIK1B,SKAP2,SKP1,SLC16A3,SMAD3,…	79			6.25964
Cell Death and Survival,Neurological Disease,Organismal Injury and Abnormalities	Cell death of brain cells	5.72e-07		0.037	ABL1,ACHE,ATF3,ATF4,BBC3,BCL2,BCL2L1,BCL2L11,CASP6,CDKN1A,CLU,CTSD,DDIT3,EGLN2,EIF2A,FOXO1,FUS,GSK3B,HBEGF,HIF1A,HMGB1,HSPA5,KLF6,MCL1,MIF,MMP7,MTSS1,NFIL3,NFKBIA,NFKBIB,P4HB,PAK1,PIK3CA,RASSF5,RELA,RHOA,SERPINA3,SRPK2,TNFSF10,VAPA,YWHAB	41			6.2426
Protein Synthesis	Expression of protein	5.72e-07		0.576	ADRM1,CAPRIN1,CPEB4,CTNNB1,DHX36,EEF1A1,EGFR,EIF2A,EIF2S1,EIF3H,EIF4A2,EIF4E,EIF4G2,EIF5,EIF5A,FUS,HNRNPK,HSPA5,IGFBP5,ILF3,KHDRBS1,LYN,MEF2A,METTL5,MRPL19,MRPL57,MYC,NCL,NOLC1,NOTCH1,PAIP1,PCBP1,PIK3CA,PIM1,PPP1R15A,RBM3,RHEB,RNASET2,RPS4X,RPS9,SAMD9L,STAT3,TNFSF10,TNIP1,TP53BP1,TPR,VDR,ZC3H12A	48			6.2426
Cancer,Hematological Disease,Immunological Disease,Organismal Injury and Abnormalities	Diffuse B-cell lymphoma	5.85e-07			ABL1,ARHGAP17,ARL17A/ARL17B,ASAP2,ATF3,BAZ2B,BCL2,BCL2L11,BIRC3,BRD4,CCND1,CD70,CHD1,CHD2,CTBP2,CTNNB1,DDX46,DUSP2,EGFR,EIF2A,EIF4E,FBXW7,FOXO1,GNB1,GPR108,GRB2,GSE1,GSK3B,HDAC2,HMGB1,HNRNPU,HSP90AB1,ID3,IRF2BP2,JAK1,KCNK5,KDM4B,KLC1,KLF2,LLPH,LRRFIP1,LTB,MCRS1,MDM2,MEF2A,MYC,NFKBIA,NFKBIE,NOP16,NOTCH1,PACS1,PGK1,PHC2,PIK3CA,PIM1,PMEPA1,PSMB2,PSMB5,PSMB6,PTPN1,REL,RELA,RHEB,RHOA,RNMT,S100A4,SHROO…	85			6.23284
Cellular Movement	Cell movement of connective tissue cells	5.86e-07	Increased	3.829	ABL1,ACTB,ADIPOR1,AIMP1,CCND1,CDKN1A,CTNNB1,CXCL16,CYTH2,FNDC3B,FOXO1,GPR183,GSN,HBEGF,HIF1A,HMGB1,LIMA1,MIF,MMP7,MTA2,MYC,NFKB2,PAK1,PLAU,PTPN2,RAC1,RCC2,RELB,RHOD,S100A4,SDC4,SKAP2,SMAD3,STAT3,SYNE2,TIAM1,TIMP2,TPM1,WASF2,ZFAND5	40			6.2321
Lymphoid Tissue Structure and Development,Tissue Morphology	Quantity of lymphoid tissue	5.86e-07	Increased	2.619	ABL1,AKAP13,ASXL1,ATP6AP2,BBC3,BCL2,BCL2L1,BCL2L11,BHLHE40,CD70,CD74,CDKN1A,CTSD,DUSP5,FBXW7,FOXO1,FYB1,GADD45A,GNAI2,ID2,IFNGR1,JAK1,KAT6A,KLF2,LTB,LYN,MCL1,MDM2,MYC,NFKB2,NFKBIA,NFKBIB,NOTCH1,NR4A1,PATZ1,PIK3CA,PIM1,PRDX2,PSMB10,PTPN2,RAC1,RAP1B,RASSF5,REL,RELA,RELB,RHOQ,RUNX2,SOCS1,SOX4,ST14,STAT3,TET3,TLE4,TP53BP1,VDR	56			6.2321
Cell Death and Survival	Apoptosis of blood cells	5.95e-07		-0.886	ABL1,AIMP1,ARF6,ATF3,BBC3,BCL2,BCL2L1,BCL2L11,BIRC3,CASP10,CASP6,CD47,CD70,CDKN1A,CTNNB1,CTSD,CUL3,DDIT3,DUSP5,EIF4E,FBXW7,GADD45B,GADD45G,GSK3B,GSN,HDAC2,HIF1A,HMGB1,HSP90AB1,ID3,IFNGR1,IKBKE,IP6K2,IRS2,ISG15,KLF2,LGALS9,LTB,LYN,MCL1,MDM2,MIF,MYC,NFKB2,NFKBIA,NFKBIB,NOTCH1,NR4A1,PDIA3,PIK3CA,PIM1,PTGER4,RAC1,REL,RELA,SERPINA3,SMAD3,SMARCA5,SOCS1,SOX4,ST14,STAT3,TET3,TLE4,TNFRSF21,TNFSF10,VDR	67			6.22548
Cellular Movement	Invasion of melanoma cell lines	6.2e-07	Increased	2.882	ABL1,ARF6,CD151,CD81,CDH1,CTBP1,CTSB,HIF1A,ID2,PAK1,PEBP1,PPP2R2A,RAC1,RHOA,RHOC,SDC4,STAT3,WASF2	18			6.20761
Cell Morphology,Organ Morphology,Skeletal and Muscular System Development and Function,Tissue Morphology	Morphology of muscle cells	6.24e-07			ABL1,ADGRG1,ADRB2,AKAP13,ATF3,ATF4,BCL2,CAPZB,CD47,CDK9,CDKN1A,CLU,CTNNB1,CUX1,DUSP5,EGFR,FBXO32,FOXO1,GSK3B,HBEGF,HDAC2,HIF1A,HMGB1,HSPB8,ILF3,ITPA,KLF2,LMNA,MARCKSL1,MDM2,MEF2A,MORF4L1,MTPN,MYC,NFKBIA,NOTCH1,PIEZO1,PIK3CA,PLAU,RAB1A,RAC1,RASSF1,RELA,RHEB,RHOA,RRAD,SRI,STAT3,TIAM1,TRIM8,TXN2,USP18,VDR,ZBTB20	54			6.20482
Cellular Movement	Cell movement of colorectal cancer cell lines	6.43e-07	Increased	2.449	BCL2L1,CCL20,CD47,CDH1,CTNNB1,EGFR,EIF4E,FERMT2,FSCN1,GDI1,GNAI3,GSK3B,IP6K2,MAGI1,MDM2,MTSS1,MYC,NINJ1,PKM,PLAU,RAC1,RAP1B,RAP2B,RASA1,RASSF5,RHOA,SDC4,SOX4,STAT3,TACSTD2,TIAM1	31			6.19179
Cell Cycle,Gene Expression	Binding of protein binding site	6.44e-07		0.272	ADIPOR1,AIMP1,BCL2,CCND1,CD99,CFL1,CRIP2,CUX1,DDIT3,EGFR,FOXO1,HBEGF,HMGB1,ID2,ID3,IP6K2,JAK1,LMNA,MDM2,MIF,MYC,NFKB2,NFKBIA,NFKBIB,NOTCH1,PAK1,RAC1,REL,RELA,RELB,RHOA,RUNX2,SET,SMAD1,SMAD3,SMARCA4,SOX9,SP100,STAT3,SUB1,TNFSF10	41			6.19111
Cell Death and Survival,Neurological Disease,Organismal Injury and Abnormalities	Cell death of cerebral cortex cells	6.61e-07		-0.204	ABL1,ACHE,ATF3,ATF4,BBC3,BCL2,BCL2L1,BCL2L11,CASP6,CDKN1A,CLU,CTSD,DDIT3,EGLN2,EIF2A,FOXO1,FUS,GSK3B,HIF1A,HMGB1,HSPA5,KLF6,MCL1,MIF,MMP7,NFIL3,NFKBIA,P4HB,PAK1,PIK3CA,RELA,RHOA,SERPINA3,SRPK2,VAPA,YWHAB	36			6.1798
Cellular Function and Maintenance	Engulfment of tumor cell lines	6.65e-07		0.954	AHSA1,ARF6,ATP6V0D1,ATP6V0E1,ATP6V1D,ATP6V1F,BRK1,CCNC,CD47,CTNNB1,GNAI2,GRB2,HBEGF,HMOX1,JAK1,KAT6A,KLF2,LMAN2,MGAT1,MTA2,NANS,NCL,NME1,PKM,PRKX,QKI,RAC1,RALA,RHOA,SART1,SMARCA4,SRSF6,TNFSF10,UBE2D3,USP22,WASF2,ZMYND8,ZNF217	38			6.17718
Cellular Movement,Immune Cell Trafficking	Leukocyte migration	6.72e-07	Increased	4.926	ABL1,ACTB,ADRB2,AIMP1,ARHGAP18,BATF,BCL2,BHLHE40,CCL20,CCND1,CD151,CD47,CD74,CD81,CD99,CDH1,CDKN1A,CITED2,CLU,CNN2,CREB3,CTNNB1,CTSB,CUX1,CXCL16,CXCL6,DCTN2,DEFB1,EGFR,EIF4E,EVL,FOSL2,FOXO1,FYB1,GCNT1,GNAI2,GNAI3,GNB2,GNLY,GPR183,GSK3B,GSN,HBEGF,HIF1A,HMGB1,HMOX1,HOXA7,HSP90AB1,HSPA5,IFNGR1,IKBKE,JAK1,KCNK5,KLF2,KLF6,KLK1,KRT10,LGALS9,LTB,LYN,MGAT5,MIF,MMP7,MYC,NARS1,NFIL3,NFKB2,NFKBIA,NINJ1,NOTC…	113			6.17263
Cell-To-Cell Signaling and Interaction,Hematological System Development and Function,Immune Cell Trafficking	Adhesion of immune cells	6.73e-07	Increased	4.44	ABL1,ADAM28,ARF6,CADM1,CCL20,CCNC,CCND1,CD151,CD47,CD74,CD81,CD99,CDH1,CLU,FOXO1,FYB1,GNAI2,HIF1A,HMGB1,HSP90AB1,JAK1,KCNK5,LGALS9,LYN,MGAT5,MIF,MYC,NFKB2,NFKBIA,NFKBIB,NINJ1,NTN1,ORM1,PAFAH1B1,PAK1,PIK3CA,PKM,PLAU,PRDX2,PTGER4,RAC1,RAP1B,RASSF5,REL,RELA,RELB,RHOA,RHOD,SDC4,SPON2,TNIP1,TRPV2,UBE2I	53			6.17198
Cell-To-Cell Signaling and Interaction	Binding of tumor cell lines	6.91e-07	Increased	3.346	ACP1,ADAM28,ADD1,ADGRG1,ANXA5,B4GALNT2,CCND1,CD151,CD47,CD99,CDH1,CTNNB1,CTSB,DDR1,EGFR,EVL,FERMT2,FOXO1,FYB1,GALNT2,GOLPH3,HES1,HMGB1,HSPA5,IP6K2,ITGB4,KCNK5,LAMC2,LASP1,LY6E,MAGI1,MGAT1,MGAT5,MYO6,NCL,NECTIN2,NFKBIA,NME1,NOTCH1,NR4A1,PAK1,PKM,PLAU,PRMT1,PTGES3,PVR,RAC1,RASA1,RASSF1,RELA,RHOA,RTN4,SMAD3,ST6GALNAC2,STAT3,TIAM1,TIMP3,TJP1,UBE2I,ZNF750	60			6.16052
Cellular Assembly and Organization,Cellular Function and Maintenance	Organization of actin cytoskeleton	7.03e-07		1.352	ABL1,ARF6,ARHGAP17,ARHGAP18,AUTS2,BAIAP2,BCL2,BRK1,CD47,CD99,CDC42BPB,CDC42EP2,CDH1,CFL1,CGNL1,CLDN3,CLU,CYTH2,DBN1,EGFR,EVL,FSCN1,GRB2,GSN,MAD2L2,MGAT5,MTSS1,MYO1B,PAFAH1B1,PAK1,PDGFA,PIK3CA,PLAU,PRMT1,PTPN1,RAC1,RALA,RAN,RFLNB,RHOA,RHOC,RHOD,RHOQ,SHROOM3,TMSB10/TMSB4X,WASF2	46			6.15304
Cell-To-Cell Signaling and Interaction,Hematological System Development and Function	Binding of leukocytes	7.05e-07	Increased	4.313	ABL1,ADAM28,ARF6,CADM1,CCL20,CCNC,CCND1,CD151,CD47,CD74,CD81,CD99,CDH1,CLU,EVL,FOXO1,FYB1,GCNT1,GNAI2,HIF1A,HMGB1,HSP90AB1,IFNGR1,JAK1,KCNK5,LGALS9,LYN,MGAT5,MIF,MYC,NFKB2,NFKBIA,NFKBIB,NINJ1,NTN1,ORM1,PAFAH1B1,PAK1,PIK3CA,PKM,PLAU,PRDX2,PTGER4,RAC1,RAP1B,RASSF5,REL,RELA,RELB,RHOA,RHOD,SDC4,SPON2,TNIP1,TRPV2,UBE2I	56			6.15181
Cardiovascular System Development and Function	Development of vasculature	7.12e-07	Increased	3.805	ABL1,ACP1,ACTG1,ADD1,ADGRG1,ADRB2,AIMP1,ANXA3,ATF3,BCL2,BCLAF1,CASP10,CCND1,CD151,CD81,CDH1,CDKN1A,CITED2,CLU,CRELD1,CTBP2,CTNNB1,CTSB,CTSH,CXCL6,CXXC5,DDIT3,DDR1,DPH3,DRAP1,EGFR,EGLN2,EMC10,EVL,FBXW7,FERMT2,FOXO1,GADD45A,GLUL,GSK3B,GSN,GTF2I,HBEGF,HDAC7,HES1,HIF1A,HMGB1,HMOX1,HSPA5,ID3,IGFBP5,ILF3,ITGB4,JAG1,JAK1,KAT6A,KLF10,KLF2,KLF6,KLF7,KLK1,LMNA,LRRFIP1,MAD2L2,MDM2,MGAT1,MGAT5,MIF,MMP7,MYC,M…	131			6.14752
Cancer,Dermatological Diseases and Conditions,Organismal Injury and Abnormalities	Hyperplasia of skin	7.42e-07		0.661	BCL2,CCND1,CDH1,CDKN1A,CTNNB1,DDX39A,EGFR,HBEGF,HDAC2,HSPA8,MDFI,MYC,NAB1,NFKBIA,NOTCH1,ODC1,PIK3CA,PINX1,PTPN2,RAC1,RELB,RHOD,SMAD3,SRM,ST14	25			6.1296
Cell Death and Survival	Cell death of leukemia cell lines	7.43e-07		-0.476	AIMP1,BBC3,BCL2,BCL2L1,BCL2L11,BIK,BIRC3,CASP10,CCND1,CD47,CD99,CDH1,CDKN1A,CTNNB1,CTSB,CTSD,DDIT3,EIF2A,FKBP5,GADD45G,GNLY,GSK3B,GSN,HES1,HMOX1,HSPA8,LGALS9,LYN,MCL1,MDM2,MYC,NFIL3,NFKBIA,NFKBIB,NOTCH1,PAK1,PIM1,PKM,RAC1,RAN,REL,RELA,RHOC,RRP1B,SOCS1,STAT3,TNFSF10,TRIB2,TXNRD1,USP18	50			6.12901
Cellular Development,Cellular Growth and Proliferation,Hematological System Development and Function,Hematopoiesis,Lymphoid Tissue Structure and Development,Tissue Development	Dendropoiesis	7.57e-07		1.06	BATF,CD47,CDKN1A,FOXO1,GADD45G,GNLY,GPR183,HMGB1,ID2,ID3,JAG1,LGALS9,LTB,LYN,NFIL3,NFKB2,NOTCH1,PTPN2,RELA,RELB,RUNX2,SLC66A3,SOCS1,STAT3,TET3,USP18,VDR,ZC3H12A	28			6.1209
Cancer,Organismal Injury and Abnormalities	Lymphoid cancer	7.58e-07		-0.441	AAK1,ABL1,ACHE,ACTB,ACTG1,ADAM28,ADD1,ADRB2,AIMP1,ANK3,ANXA11,ANXA5,ARHGAP17,ARL17A/ARL17B,ASAP2,ASXL1,ATF3,ATP13A5,ATP6V1B1,BAZ2B,BBC3,BCL2,BCL2L1,BCL2L11,BCLAF1,BIRC3,BRD4,CADM1,CAMK2N1,CASP10,CCDC181,CCL20,CCND1,CCNDBP1,CCT3,CD151,CD47,CD70,CD74,CDC42EP2,CDH1,CDK9,CDKN1A,CFL1,CHD1,CHD2,CHD4,CHMP4B,CHRNB1,CILK1,CITED2,CKAP4,CLPTM1,CLU,COPS4,CTBP1,CTBP2,CTNNB1,CTNND1,CTSH,CUL2,CXCL16,CXCL6,CXXC5…	277			6.12033
Cellular Movement,Connective Tissue Development and Function	Migration of fibroblast cell lines	7.61e-07		0.698	ABL1,ACP1,CDKN1A,CTNNB1,DDR1,EGFR,FBXW7,HBEGF,HIF1A,HMGB1,JAG1,KLF2,LIMA1,MAPRE1,MGAT5,PEAK1,PLAU,PVR,RAC1,RASA1,RASSF1,RELA,RHOA,RHOC,SKAP2,STAT3,TRAF4	27			6.11862
Hematological System Development and Function,Lymphoid Tissue Structure and Development,Tissue Morphology	Quantity of T lymphocytes	7.71e-07	Increased	2.089	ABL1,ADAM28,ARID5A,ASXL1,ATP6AP2,BATF,BBC3,BCL2,BCL2L1,BCL2L11,BCLAF1,BHLHE40,BIK,CD47,CD70,CD74,CDKN1A,CTNNB1,CTSD,CXCL16,DDIT3,DDR1,DUSP5,FOXO1,FYB1,GADD45A,GNAI2,GNLY,HBEGF,HIF1A,ID2,ID3,IFNGR1,JAG1,JAK1,KAT6A,KLF10,LTB,LYN,MCL1,MIF,MPG,MYC,NBN,NFIL3,NFKB2,NFKBIA,NFKBIB,NOTCH1,NR4A1,PATZ1,PIK3CA,PIM1,PSMB10,PTPN2,RAC1,RASSF5,RC3H1,REL,RELA,RELB,RUNX2,SERPINB6,SMARCA4,SOCS1,ST14,STAT3,TLE4,TNFR…	76			6.11295
Cancer,Hematological Disease,Immunological Disease,Organismal Injury and Abnormalities	Diffuse large B-cell lymphoma	7.74e-07			ARHGAP17,ARL17A/ARL17B,ATF3,BCL2,BCL2L11,CCND1,CD70,CHD1,CHD2,CTBP2,CTNNB1,FOXO1,GRB2,HDAC2,HMGB1,HSP90AB1,ID3,KLF2,LTB,MYC,NFKBIA,NFKBIE,NOTCH1,PGK1,PIK3CA,PIM1,PSMB2,PSMB5,PTPN1,REL,RHEB,RHOA,RNMT,SMARCA4,SOCS1,SPEN,SRSF2,STAT3,TNIP1,TUBB2A,VDR,XPO1	42			6.11126
Cell Death and Survival	Cell death of adenocarcinoma cell lines	7.81e-07		0.46	ATF4,BBC3,BCL2L1,BIK,CASP6,CDKN1A,CTNNB1,EGFR,MCL1,MYC,PIK3CA,PIK3IP1,PKM,SQSTM1,TNFSF10	15			6.10735
Cell Cycle	Interphase	7.98e-07		0.766	AASDHPPT,ABL1,ACIN1,ARPP19,ATF3,BCL2,BCL2L1,BHLHE40,CCND1,CCNG1,CDH1,CDKN1A,CNDP2,CTNNB1,CTNND1,CUL2,CUL3,CUX1,DCAF1,DDIT3,DDX24,DEGS1,EGFR,EIF4E,EPB41L1,FLCN,FOXO1,GADD45A,GADD45B,GADD45G,GMNN,GNL3,GRB2,GSTA4,GTF2I,HBEGF,HDAC2,HDAC7,HES1,HIF1A,HMOX1,ID2,ID3,ID4,IGFBP5,KDM5B,KHDRBS1,KLF10,KLF6,LMNA,MAD2L2,MDM2,MPG,MYC,NABP2,NBN,NFKBIA,NOTCH1,PACS1,PAK1,PIM1,PKM,PLAU,PLK2,PMEPA1,PPP2R2A,PTGES3,PTP…	93			6.098
Cell Morphology,Cellular Function and Maintenance	Autophagy of cells	8.11e-07		1.952	ABL1,ATF4,ATG101,BAIAP2,BBC3,BCL2,BCL2L1,BCL2L11,CALCOCO2,CCND1,CCT8,CDKN1A,CHMP1B,CHMP2A,CHMP4B,DDIT3,EGFR,EIF2S1,EIF4G2,FLCN,FOXO1,GABARAPL1,GNAI3,GOLGA2,GSK3B,HIF1A,HMGB1,HMOX1,HSPA5,HSPB8,IFNGR1,ITGB4,KDM4B,KIF5C,KRT18,LAPTM4B,MCL1,MDM2,MYC,NUPR1,PIK3CA,PKM,PLK2,RAB1A,RAB2A,RB1CC1,RELA,RETREG1,SLU7,SQSTM1,STAT3,TBC1D9,TNFSF10,TRIM8,VPS25,WAC,XPO1,YWHAQ,ZC3H12A,ZFYVE1	60			6.09098
Cell Death and Survival	Cell viability of leukocytes	8.46e-07	Increased	3.101	BBC3,BCL2,BCL2L1,BCL2L11,BIK,CD47,CD74,CD81,CHD4,CLU,CTNNB1,FOXO1,GSK3B,HIF1A,HMGB1,JAK1,KLF2,LYN,MCL1,MGAT5,MIF,MYC,NABP2,NFIL3,NFKBIA,NME1,NOTCH1,PIK3CA,PIM1,RAC1,RASA1,REL,RELA,RELB,RHOA,SMAD3,SMARCA4,STAT3,TNFSF10	39			6.07263
Cardiovascular Disease,Cell Death and Survival,Organismal Injury and Abnormalities,Skeletal and Muscular Disorders	Cell death of cardiomyocytes	8.6e-07		-0.91	ADRB2,BBC3,BCL2,BCL2L1,BCL2L11,CDK9,CDKN1A,FOXO1,GNAI2,GNB1,GSK3B,GSN,HDAC2,HIF1A,HMOX1,HSPB8,JUND,MANF,MCL1,MDM2,NCL,NECTIN2,NR4A1,NTN1,PIM1,PPP1R15A,RAC1,RASSF1,RHOA,RRAD,RTN4,STAT3,TIMP2	33			6.0655
Cellular Movement,Hair and Skin Development and Function	Cell movement of keratinocytes	8.7e-07	Increased	2.338	ADRB2,ARF6,EGFR,FERMT2,FOXO1,GADD45A,HBEGF,ITGB4,MAP4K4,MGAT5,MYC,PAK1,RAC1,RHBDF2,RHOA,SMAD3,STAT3,TIAM1,VDR,WASF2	20			6.06048
Cell Death and Survival	Apoptosis of hematopoietic cell lines	9.05e-07		-0.392	ABL1,AGA,BCL2,BCL2L1,BCL2L11,CDKN1A,CHAC1,CIAPIN1,DDIT3,EGFR,FOXO1,FUS,GADD45B,GSK3B,HES1,LYN,MCL1,MCTS1,MYC,NBN,NFKB2,NFKBIA,NOTCH1,NR4A1,PIM1,RAC1,RAN,RELA,SOCS1,STAT3,TNFSF10,TRIB2	32			6.04335
Cell Death and Survival	Cell death of central nervous system cells	9.26e-07		-0.135	ABL1,ACHE,ATF3,ATF4,BBC3,BCL2,BCL2L1,BCL2L11,CASP6,CDKN1A,CLU,CTSD,DDIT3,EGLN2,EIF2A,FOXO1,FUS,GSK3B,HBEGF,HIF1A,HMGB1,HSPA5,KLF6,MCL1,MIF,MMP7,MTSS1,NFIL3,NFKBIA,NFKBIB,P4HB,PAK1,PIK3CA,RASSF5,RELA,RETREG1,RHOA,SERPINA3,SRPK2,STX8,TNFSF10,VAPA,YWHAB	43			6.03339
Cell Cycle,Cellular Movement	Cytokinesis	9.35e-07	Increased	2.77	ARF6,BCL2L1,BRD4,CAPZB,CCNG1,CDH1,CDKN1A,CFL1,CUL3,DSTN,FLCN,GADD45A,GNAI2,GNAI3,KLHL21,LMNA,MAPRE1,MYO19,NME1,PIM1,PTPN2,RAC1,RASSF1,RHOA,SEPTIN7,SEPTIN9,SLC20A1,TPM1,UBE2D3,VAMP8	30			6.02919
Organismal Injury and Abnormalities	Fibrosis	9.66e-07		-1.072	ABL1,ADRB2,AGA,ANXA3,ARHGAP17,ARHGAP18,ASXL1,ATF3,BCL2,BCL2L1,CD151,CD74,CDH1,CDKN1A,CLU,CTNNB1,CTSB,DDIT3,DDR1,EGFR,ELF3,EXOC5,FAM111B,FOSL2,FOXO1,GRB2,GSK3B,GSN,HBEGF,HIF1A,HMOX1,HNRNPK,HSPA5,HSPB8,IFNGR1,IKBKE,JAG1,JAK1,JUND,KLF6,KLK1,KRT18,LMNA,LTB,LY6E,LYN,MAFF,MBNL2,MDM2,MIF,MMP7,MNDA,MTSS1,MYC,NDUFS6,NECTIN2,NFKBIA,NOTCH1,NR4A1,PAK1,PIK3CA,PIM1,PKM,PLAU,PNPLA3,PTGER4,PTPN2,RAC1,RASSF1,REL,…	93			6.01502
Cell-To-Cell Signaling and Interaction	Interaction of tumor cell lines	9.74e-07	Increased	3.441	ACP1,ADAM28,ADD1,ADGRG1,ANXA5,B4GALNT2,CCND1,CD151,CD47,CD99,CDH1,CTNNB1,CTSB,DDR1,EGFR,EVL,FBLIM1,FERMT2,FOXO1,FYB1,GALNT2,GOLPH3,HES1,HMGB1,HSPA5,IP6K2,ITGB4,KCNK5,LAMC2,LASP1,LY6E,MAGI1,MGAT1,MGAT5,MYO6,NCL,NECTIN2,NFKBIA,NME1,NOTCH1,NR4A1,PAK1,PKM,PLAU,PRMT1,PTGES3,PVR,RAC1,RASA1,RASSF1,RELA,RHOA,RTN4,SMAD3,ST6GALNAC2,STAT3,TIAM1,TIMP3,TJP1,UBE2I,ZNF750	61			6.01144
Cell Death and Survival	Cell death of T lymphocytes	9.98e-07		-0.213	ABL1,ATF3,BBC3,BCL2,BCL2L1,BCL2L11,CASP10,CASP6,CD47,CD70,CD99,CDKN1A,CTNNB1,CTSD,DUSP5,EIF4E,FBXW7,GADD45B,GSK3B,HIF1A,ID2,ID3,IFNGR1,IKBKE,KLF2,LGALS9,LTB,MCL1,MDM2,MYC,NFKB2,NFKBIA,NFKBIB,NOTCH1,NR4A1,PDIA3,RAC1,REL,RELA,SMARCA5,SOCS1,ST14,STAT3,TLE4,TNFSF10,VDR	46			6.00087
Cellular Development,Cellular Growth and Proliferation,Organ Development,Skeletal and Muscular System Development and Function,Tissue Development	Proliferation of muscle cells	1.01e-06	Increased	2.948	CCND1,CDKN1A,CITED2,CLU,CTNNB1,CTSB,CXCL16,DDR1,DHX36,EGFR,FOXO1,GSK3B,HBEGF,HDAC2,HDAC7,HIF1A,HMGB1,HMOX1,HSPA5,ID2,ID3,IFNGR1,IGFBP5,ILF3,KLF10,LMNA,LRRFIP1,MAD2L2,MIF,MMP7,MYC,NOTCH1,NR4A1,ODC1,PAK1,PIK3CA,PLAU,PTPN1,RAB1A,RAC1,RELA,RHOA,RTN4,RUNX2,SDC4,SENP2,SMAD1,SMAD3,SMARCA4,SOCS1,STAT3,SYNE2,TENM4,TNFRSF12A,TNFSF10	55			5.99568
Cellular Movement	Cell movement of dermal cells	1.02e-06	Increased	2.489	ADRB2,ARF6,EGFR,FERMT2,FOXO1,GADD45A,GSN,HBEGF,ITGB4,MAP4K4,MGAT5,MYC,PAK1,RAC1,RHBDF2,RHOA,SMAD3,STAT3,TIAM1,VDR,WASF2	21			5.9914
Cancer,Hereditary Disorder,Organismal Injury and Abnormalities	Hereditary cancer-predisposing syndrome	1.02e-06			ABL1,ACTB,ADRB2,ASXL1,BCL2,BCL2L1,BCL2L11,CCNC,CCND1,CCNG1,CDH1,CLU,CTNNB1,DDIT3,DDR1,EGFR,ELOC,ERCC6L2,FAN1,FBXW7,FLCN,FOSL2,FRMD4B,GNAI2,HERPUD1,HIF1A,HMOX1,HNRNPA2B1,HSP90AB1,ID3,JAK1,KIF5C,LASP1,MAD2L2,MDM2,MYC,MYO1B,NBN,NFKB2,NOTCH1,ODC1,PIK3CA,PLK2,PSMB2,RHBDF2,RHEB,RPN1,RTN4,SAMD9L,SCG5,SDHAF2,SIK1/SIK1B,SMARCA4,SOX9,SP100,SRGAP1,SRP72,SRSF2,STAT3,TACSTD2,TES,TPM4,TUBB2A,TXNRD1,VDR,ZFHX3	66			5.9914
Cancer,Organismal Injury and Abnormalities	Advanced malignant solid tumor	1.03e-06	Increased	2.12	ABL1,ANK3,ARF6,ATF3,BBC3,BCL2,BCL2L1,BCL2L11,CA9,CALCOCO2,CASP10,CCND1,CCNDBP1,CD151,CDH1,CDK8,CHD1,CLDN3,CLDN4,CLU,CTNNB1,CTNND1,CTSB,CXXC5,DDR1,DYNLRB1,EEF1A1,EGFR,EIF4E,EPSTI1,FLCN,FOXO1,FRY,GLUL,HDAC2,HIF1A,HMOX1,HSP90AB1,ID2,IGFBP5,JAG1,JAK1,KDM4B,KDM5A,KLF6,KRT18,LRRFIP2,LSM7,LTB,LYN,MAGI1,MAP3K13,MDM2,MMP7,MYC,NBN,NEDD8,NOTCH1,PAFAH1B1,PAK1,PDGFA,PIK3CA,PLAU,PRDX2,PSMB2,PSMB5,RAC1,RASA1,RA…	93			5.98716
Cell Death and Survival	Apoptosis of heart cells	1.05e-06		-0.859	ADRB2,BCL2,BCL2L1,BCL2L11,CDK9,CDKN1A,CTNNB1,FOXO1,GNAI2,GNB1,GSK3B,GSN,HDAC2,HIF1A,HMOX1,HSPB8,JUND,MCL1,MDM2,NECTIN2,NR4A1,NTN1,PIM1,RAC1,RASSF1,RHOA,RRAD,RTN4,STAT3,TIMP2	30			5.97881
Cancer,Organismal Injury and Abnormalities,Reproductive System Disease	Development of mammary tumor	1.05e-06		-1.501	CDH1,CREB3,CTNNB1,CTNND1,CTSB,CUX1,FBXW7,GADD45A,GSK3B,LYN,MARCHF5,MDM2,MYC,NBN,NOTCH1,PIK3CA,PTPN1,RASA1,RASSF1,REL,RUNX2,S100A4,SMARCA4,SRSF6,STAT3,TIMP2,TP53BP1	27			5.97881
Cellular Assembly and Organization	Quantity of actin filaments	1.06e-06		-1.167	ATF3,CDH1,CFL1,CTNNB1,EGFR,GLUL,LIMA1,MYC,NME1,PAFAH1B1,PAK1,PLAU,PVR,RAC1,RELA,RHOA,S100A4,STAT3	18			5.97469
Cellular Growth and Proliferation	Cytostasis	1.11e-06		1.653	ABL1,BHLHE40,CCND1,CDH1,CDKN1A,CLU,CTNNB1,EGFR,GSK3B,HBP1,HMGB1,HSPA5,ID2,JAG1,KLF6,MDM2,MIF,MYC,NFKBIA,NME1,NOTCH1,PAK1,PPP1R15A,PRMT1,PTMA,PTPN1,RAC1,RASSF1,RB1CC1,REL,RHOD,SMAD3,SMARCA4,SOCS1,STAT3,TAF9,UBE2I,ZNF217	38			5.95468
Cell Death and Survival	Cell death of myeloma cell lines	1.17e-06		-0.552	ATF4,BCL2,BCL2L1,BCL2L11,CTNNB1,DDIT3,GSK3B,IFI6,KLF10,MCL1,MDM2,MYC,NR4A1,PMEPA1,REL,RELA,RELB,STAT3,TNFSF10,XPO1	20			5.93181
Cellular Movement,Hematological System Development and Function,Immune Cell Trafficking	Cell movement of antigen presenting cells	1.18e-06	Increased	2.789	ABL1,CCL20,CCND1,CD74,CD81,CDH1,CDKN1A,CNN2,CTNNB1,DCTN2,DEFB1,EGFR,EIF4E,GNAI2,GNAI3,GNB2,GNLY,GPR183,GSN,HIF1A,HMGB1,HMOX1,HSPA5,IFNGR1,IKBKE,KLF6,KLK1,LGALS9,LTB,MIF,MMP7,NARS1,NINJ1,NTN1,PAFAH1B1,PIK3CA,PLAU,PPP1R15A,PTGER4,PTMA,PTPN1,RAC1,RB1CC1,REL,RHOA,S100A4,SMAD3,SOCS1,ST14,STAT3,TIMP3,TNFRSF21,TNIP1,TRPV2,VTCN1	55			5.92812
Cancer,Organismal Injury and Abnormalities	Growth of malignant tumor	1.21e-06	Increased	4.212	ABL1,ADAM28,ADGRG1,AGA,AIMP1,BCL2,BCL2L1,BIK,CCND1,CD151,CD47,CD70,CDH1,CTNNB1,CTNND1,CTSB,DDIT3,EEF1A1,EGFR,FOXO1,GSK3B,HES1,HIF1A,HMGB1,HMOX1,ID2,ID3,IGFBP5,IKBKE,JAG1,KLF7,MCL1,MCRS1,MDM2,MIF,MYC,NOTCH1,NR4A1,ODC1,PAK1,PIK3CA,PIM1,PKM,PTGER4,PTPN2,RALA,RB1CC1,RHEB,RHOA,RPS4X,RUNX2,SMAD3,SOCS1,SOX4,SQSTM1,STAT3,TAX1BP3,TIMP3,TNFRSF12A,TNFSF10,TPD52,VDR,ZC3H12A	63			5.91721
Organismal Development	Size of animal	1.22e-06	Increased	3.693	ATF4,BCL2,CAPRIN1,CCND1,CDKN1A,CTBP1,CTBP2,DDR1,EGFR,HDAC2,ID3,IFRD1,IGFBP5,IRS2,JAK1,KLC1,MAD2L2,MAFK,MDM2,MORF4L1,MYC,NUPR1,OVOL1,PATZ1,PDGFA,PHC2,RUNX2,SUB1,TNIP1,TP53BP1	30			5.91364
Cellular Movement	Invasion of epithelial cell lines	1.26e-06		1.403	AKAP13,CDH1,CREB3,EGFR,FSCN1,GRB2,GSN,KIF2A,NFKBIA,PLAU,QKI,RAC1,RASSF1,ST14,WAC,ZBTB20	16			5.89963
Cancer,Organismal Injury and Abnormalities	Primary neoplasm	1.28e-06		1.706	ABL1,ACHE,AKAP13,ATF3,ATP6V1B1,BCL2,BCL2L1,CCND1,CHD1,CHD4,CLDN3,CLDN4,CLU,CTBP2,CTNNB1,DDR1,EGFR,EXOC5,FBXW7,FOSL2,FOXO1,HDAC7,HIF1A,HSP90AB1,ID2,ILF2,ILF3,JPT1,KDM4B,KLF6,LGALS9,LYN,MACF1,MMP7,MRPL20,MYC,NBN,NOTCH1,ODC1,PACS1,PAFAH1B1,PIK3CA,PIM1,PKM,PLAU,PSMB2,PSMB5,PTGER4,RAC1,RASSF1,REL,RNF144B,RNMT,S100A4,SCG5,SLC16A3,SMAD3,SOCS1,STAT3,TACSTD2,TMSB10/TMSB4X,TUBB2A,TXNRD1,VDR,WAC,ZBTB20	66			5.89279
Cancer,Organismal Injury and Abnormalities	Lymphatic system tumor	1.28e-06		-0.424	AAK1,ABL1,ACHE,ACTB,ACTG1,ADAM28,ADD1,ADRB2,AIMP1,ANK3,ANXA11,ANXA5,ARHGAP17,ARL17A/ARL17B,ASAP2,ASXL1,ATF3,ATP13A5,ATP6V1B1,BAZ2B,BBC3,BCL2,BCL2L1,BCL2L11,BCLAF1,BIRC3,BRD4,CADM1,CAMK2N1,CASP10,CCDC181,CCL20,CCND1,CCNDBP1,CCT3,CD151,CD47,CD70,CD74,CDC42EP2,CDH1,CDK9,CDKN1A,CFL1,CHD1,CHD2,CHD4,CHMP4B,CHRNB1,CILK1,CITED2,CKAP4,CLPTM1,CLU,COPS4,CTBP1,CTBP2,CTNNB1,CTNND1,CTSH,CUL2,CXCL16,CXCL6,CXXC5…	278			5.89279
Hematological Disease,Immunological Disease,Organismal Injury and Abnormalities	Lymphoproliferative disorder	1.3e-06		-0.974	AAK1,ABL1,ACHE,ACTB,ACTG1,ADAM28,ADD1,ADRB2,AIMP1,ANK3,ANXA11,ANXA5,ARHGAP17,ARL17A/ARL17B,ASAP2,ASXL1,ATF3,ATP13A5,ATP6V1B1,BAZ2B,BBC3,BCL2,BCL2L1,BCL2L11,BCLAF1,BIRC3,BRD4,CADM1,CAMK2N1,CASP10,CCDC181,CCL20,CCND1,CCNDBP1,CCT3,CD151,CD47,CD70,CD74,CDC42EP2,CDH1,CDK9,CDKN1A,CFL1,CHD1,CHD2,CHD4,CHMP4B,CHRNB1,CILK1,CITED2,CKAP4,CLPTM1,CLU,COPS4,CTBP1,CTBP2,CTNNB1,CTSH,CUL2,CUL3,CXCL16,CXCL6,CXXC5,D…	275			5.88606
Dermatological Diseases and Conditions,Organismal Injury and Abnormalities	Chronic psoriasis	1.3e-06			CD47,CRIP1,CTSB,DDX39A,EIF2S1,EIF5,EIF5A,FSCN1,HIF1A,HMOX1,HSPA8,MANF,MDFI,MTX1,PKM,PON2,PSMB10,PSME2,S100A2,SRM,TIMP3,UBE2I	22			5.88606
Cellular Movement	Scattering	1.31e-06		1.151	ARF6,CA9,CADM1,CD151,CDH1,CFL1,CTNNB1,DCTN2,EGFR,EIF4E,GOLGA2,LMNA,NOLC1,NOTCH1,PAFAH1B1,PIK3CA,RAC1,RHOA,STAT3,TIAM1,TMSB10/TMSB4X	21			5.88273
Hematological System Development and Function,Hematopoiesis,Lymphoid Tissue Structure and Development,Organ Morphology,Tissue Morphology	Quantity of thymocytes	1.31e-06	Increased	2.051	ABL1,ASXL1,ATP6AP2,BBC3,BCL2,BCL2L1,BCL2L11,BHLHE40,CD70,CTSD,DUSP5,FOXO1,FYB1,GADD45A,GNAI2,JAK1,KAT6A,LTB,MCL1,NFKB2,NFKBIA,NOTCH1,NR4A1,PATZ1,PIK3CA,PIM1,PTPN2,RAC1,RASSF5,RELA,RUNX2,SOCS1,ST14,STAT3,TLE4,TP53BP1	36			5.88273
Cell Death and Survival	Cell viability of lymphoma cell lines	1.35e-06	Increased	2.064	AGA,ATF3,BCL2,BCL2L1,BCL2L11,CCND1,CDKN1A,HBEGF,HMOX1,MCL1,MDM2,MYC,NFKBIA,PIK3CA,REL,RELA,RELB,RHOA,SNX10,STAT3,TNFSF10	21			5.86967
Neurological Disease,Organismal Injury and Abnormalities	Progressive neurological disorder	1.36e-06		-0.46	ABL1,ACHE,ACTB,ACTG1,ADGRL1,ADRB2,ANK3,ANXA11,ANXA5,ATAD2,ATF3,ATF4,ATP6V1B1,BACE2,BCAS1,BCL2,BCL2L1,BCL2L11,CAPZB,CASP6,CCDC50,CCND1,CD47,CD74,CDKN1A,CFL1,CHRNB1,CLU,CTSB,CTSD,CXCL16,DDIT3,DDX46,DNAJB11,EEF1A1,EIF2A,EIF2S1,EIF4A2,EPSTI1,FKBP5,FOXO1,FRMD4B,FUS,GADD45A,GMNN,GOLPH3,GPR183,GSK3B,GSN,HDAC7,HIF1A,HMGB1,HMOX1,HNRNPA2B1,HNRNPAB,HNRNPDL,HNRNPU,HSP90AB1,HSPA5,IFNGR1,IRS2,ISG15,JPT1,KAZN,K…	126			5.86646
Cancer,Hematological Disease,Immunological Disease,Organismal Injury and Abnormalities	Lymphocytic cancer	1.38e-06		-1.009	AAK1,ABL1,ACHE,ACTB,ACTG1,ADAM28,ADD1,ADRB2,AIMP1,ANK3,ANXA11,ANXA5,ARHGAP17,ARL17A/ARL17B,ASAP2,ASXL1,ATF3,ATP13A5,ATP6V1B1,BAZ2B,BBC3,BCL2,BCL2L1,BCL2L11,BCLAF1,BIRC3,BRD4,CADM1,CAMK2N1,CASP10,CCDC181,CCL20,CCND1,CCNDBP1,CCT3,CD151,CD47,CD70,CD74,CDC42EP2,CDH1,CDK9,CDKN1A,CFL1,CHD1,CHD2,CHD4,CHMP4B,CHRNB1,CILK1,CITED2,CKAP4,CLPTM1,CLU,COPS4,CTBP1,CTBP2,CTNNB1,CTSH,CUL2,CXCL16,CXCL6,CXXC5,DDR1,D…	274			5.86012
Cancer,Hematological Disease,Organismal Injury and Abnormalities	Malignant lymphocytic neoplasm	1.38e-06		-1.009	AAK1,ABL1,ACHE,ACTB,ACTG1,ADAM28,ADD1,ADRB2,AIMP1,ANK3,ANXA11,ANXA5,ARHGAP17,ARL17A/ARL17B,ASAP2,ASXL1,ATF3,ATP13A5,ATP6V1B1,BAZ2B,BBC3,BCL2,BCL2L1,BCL2L11,BCLAF1,BIRC3,BRD4,CADM1,CAMK2N1,CASP10,CCDC181,CCL20,CCND1,CCNDBP1,CCT3,CD151,CD47,CD70,CD74,CDC42EP2,CDH1,CDK9,CDKN1A,CFL1,CHD1,CHD2,CHD4,CHMP4B,CHRNB1,CILK1,CITED2,CKAP4,CLPTM1,CLU,COPS4,CTBP1,CTBP2,CTNNB1,CTSH,CUL2,CXCL16,CXCL6,CXXC5,DDR1,D…	274			5.86012
Cancer,Hematological Disease,Immunological Disease,Organismal Injury and Abnormalities	B-cell neoplasm	1.38e-06		0.365	ABL1,ADAM28,ADRB2,ANK3,ANXA11,ANXA5,ARHGAP17,ARL17A/ARL17B,ASAP2,ASXL1,ATF3,ATP13A5,BAZ2B,BBC3,BCL2,BCL2L1,BCL2L11,BCLAF1,BIRC3,BRD4,CCND1,CCNDBP1,CCT3,CD47,CD70,CD74,CDC42EP2,CDH1,CDK9,CDKN1A,CFL1,CHD1,CHD2,CHD4,CHRNB1,CILK1,CITED2,CKAP4,CLPTM1,CTBP1,CTBP2,CTNNB1,CUL2,CXCL6,CXXC5,DDR1,DDX39A,DDX46,DUSP2,EEF1A1,EGFR,EIF2A,EIF4E,ELOC,EPSTI1,FBXW7,FNBP1L,FOXO1,FRMD4B,FSCN1,FUS,FYB1,GADD45A,GNAI2,GN…	206			5.86012
Cellular Development	Epithelial-mesenchymal transition	1.51e-06	Increased	2.741	ABL1,CDH1,CTNNB1,EGFR,EIF4E,GSK3B,HIF1A,HNRNPAB,IRS2,JAG1,KDM4B,LIMA1,MEF2A,MGAT5,MYC,NFKBIA,NFYB,NOTCH1,PCBP1,PEBP1,PELO,PIK3CA,PLAU,PRMT1,RAC1,RASSF1,RASSF5,RELA,RFLNB,RHOA,RNF144B,RTN4,S100A4,SMAD3,SOX4,SOX9,SRI,STAT3,TRAF4,VDR	40			5.82102
Cell Death and Survival,Neurological Disease,Organismal Injury and Abnormalities	Apoptosis of cerebral cortex cells	1.54e-06		-0.076	ATF3,ATF4,BBC3,BCL2,BCL2L1,BCL2L11,CDKN1A,DDIT3,EIF2A,GSK3B,HSPA5,KLF6,MCL1,MIF,P4HB,PIK3CA,RELA,RHOA,SERPINA3,SRPK2,YWHAB	21			5.81248
Hematological System Development and Function,Humoral Immune Response,Lymphoid Tissue Structure and Development,Tissue Morphology	Quantity of B lymphocytes	1.56e-06	Increased	3.423	ABL1,AKAP13,ASXL1,B4GALNT2,BCL2,BCL2L11,BCLAF1,BIK,CA9,CD70,CD74,CD81,CDKN1A,CTSB,CUL3,DDIT3,FBXW7,FOXO1,GPR183,HIF1A,ID2,IFNGR1,JAK1,KAT6A,KLF2,LTB,LYN,MDM2,MYC,NABP2,NBN,NFKB2,NFKBIB,PIM1,PLCL2,PTPN2,RAP1B,RASSF5,RC3H1,REL,RELA,RELB,RHOQ,RUNX2,SOCS1,SOX4,ST6GALNAC2,STAT3,TEC,TET3,TLE4,TRIB2,ZC3H12A	53			5.80688			Immune Response	5.80134
Infectious Diseases,Organismal Injury and Abnormalities	Quantity of virus	1.58e-06		-0.232	BCL2,CD74,DBN1,HSPA5,IFIT3,MIF,NFKBIA,PLAU,RELA,RHOA,SPON2,STAT3,TNFSF10,USP18	14			5.80134
Cell Death and Survival	Apoptosis of fibrosarcoma cell lines	1.58e-06		-1.206	BCL2,BCL2L1,BCL2L11,BIRC3,CDKN1A,CTSB,HIF1A,HSPA5,MCRS1,NFKB2,PLAU,PTPN2,REL,TNFSF10	14			5.80134
Cancer,Immunological Disease,Organismal Injury and Abnormalities	Neoplasia of lymphoid organ	1.58e-06		0.737	ATF3,BBC3,BCL2,BIRC3,CCND1,CDKN1A,CHD1,CTNND1,EGFR,FBXW7,FSCN1,FUS,GPR183,GTF2I,HIF1A,HSP90AB1,ID2,ID3,KHDRBS1,KLF2,MCL1,MYC,NCOR2,NOTCH1,NTN1,PIK3CA,PIM1,PLAU,REL,RHOA,RNMT,SKP1,SOCS1,SPEN,STAT3,TUBB2A	36			5.80134
Cell Death and Survival	Apoptosis of leukocyte cell lines	1.62e-06		0.028	ABL1,AGA,BCL2,BCL2L1,BCL2L11,CDKN1A,CHAC1,DDIT3,EGFR,FOXO1,FUS,GADD45B,GSK3B,HES1,LYN,MCL1,MCTS1,MYC,NBN,NFKB2,NFKBIA,NOTCH1,NR4A1,PIM1,RAC1,RELA,SOCS1,STAT3,TNFSF10,TRIB2	30			5.79048
Cancer,Organismal Injury and Abnormalities,Respiratory Disease	Pulmonary metastasis	1.62e-06	Increased	2.58	ARF6,ATF3,BBC3,BCL2L11,CD151,CLU,CTNND1,CTSB,EGFR,EIF4E,EPSTI1,HIF1A,ID2,KLF6,MAGI1,MDM2,MYC,NEDD8,NOTCH1,PIK3CA,PRDX2,RELA,RHOA,SKAP2,SQSTM1,STAT3,TNFRSF21,VDR	28			5.79048
Cellular Movement,Hematological System Development and Function,Immune Cell Trafficking,Inflammatory Response	Cell movement of phagocytes	1.62e-06	Increased	3.526	ABL1,ARHGAP18,CCL20,CCND1,CD151,CD47,CD74,CD81,CD99,CDH1,CDKN1A,CNN2,CREB3,CTNNB1,CTSB,CXCL6,DCTN2,DEFB1,EGFR,EIF4E,GCNT1,GNAI2,GNAI3,GNB2,GNLY,GPR183,GSK3B,GSN,HIF1A,HMGB1,HMOX1,HSPA5,IFNGR1,IKBKE,JAK1,KLF6,KLK1,LGALS9,LTB,LYN,MGAT5,MIF,MMP7,NARS1,NFKBIA,NINJ1,NTN1,PAFAH1B1,PIK3CA,PKM,PLAU,PON2,PPP1R15A,PTGER4,PTMA,PTPN1,PVR,RAC1,RAP1B,RB1CC1,REL,RELA,RHOA,RTN4,S100A4,SERPINA3,SMAD3,SOCS1,ST14,S…	77			5.79048
Cancer,Hematological Disease,Immunological Disease,Organismal Injury and Abnormalities	T-cell non-Hodgkin lymphoma	1.64e-06		0.161	AAK1,ABL1,ANK3,BCL2,BCL2L1,BCL2L11,CCL20,CCND1,CD151,CD47,CDH1,CDKN1A,CHD1,CHD2,CLU,COPS4,CTNNB1,CTSH,DUSP2,DUSP5,EGFR,FERMT2,GADD45A,GADD45B,GNPTAB,GPR183,GTF2I,HDAC2,HDAC7,HMGB1,HNRNPA2B1,HOXA7,HSP90AB1,HSPA8,ID2,IFI6,IFIT3,IRF2BP2,IRS2,ISG15,ITGB4,ITM2C,JAK1,JUND,KLF6,LAMC2,MCL1,MDM2,MYC,NBN,NFKB2,NFKBIA,NINJ1,NOTCH1,ODC1,PIK3CA,PIM1,PSMB2,PSMB5,PTPN1,REL,RELA,RELB,RHOA,RNMT,RPL3,SERTAD1,SMARC…	84			5.78516
Cellular Movement	Cell movement of prostate cancer cell lines	1.65e-06	Increased	2.908	BRD4,CD151,CD99,CDH1,CLU,CTNNB1,CTSH,EGFR,EIF4E,FSCN1,HIF1A,HMOX1,KHDRBS1,KLF6,LMNA,MAP4K4,MYC,NOTCH1,PAK1,PTGER4,RAC1,SEPTIN9,SMAD1,STAT3,TACSTD2,TNFSF10	26			5.78252
Cell Cycle	Arrest in cell cycle progression of tumor cell lines	1.65e-06			BCL2,BRD4,CCND1,CCNG1,CDKN1A,CLU,EGFR,EIF4E,FOXO1,HIF1A,LYN,MDM2,MIF,MYC,NOTCH1,PIK3CA,RASSF1,RPS9,RRAD,S100A4,SMARCA4,UBE2D3,XPO1,YWHAE,ZBTB10,ZFHX3	26			5.78252
Hematological System Development and Function,Hematopoiesis,Tissue Morphology	Quantity of hematopoietic progenitor cells	1.67e-06	Increased	2.682	ABL1,ADD1,AKAP13,ASXL1,ATF4,ATP6AP2,BBC3,BCL2,BCL2L1,BCL2L11,BHLHE40,BIK,BLOC1S2,CCND1,CD47,CD70,CDKN1A,CTSD,DUSP5,FOSL2,FOXO1,FYB1,GADD45A,GNAI2,HIF1A,HOXB7,JAK1,KAT6A,KLF2,LTB,LYN,MBTD1,MCL1,MYC,NABP2,NBN,NFKB2,NFKBIA,NOTCH1,NR4A1,PATZ1,PIK3CA,PIM1,PRDX2,PTPN2,RAC1,RAP1B,RASSF5,RCOR1,REL,RELA,RUNX2,SLC20A1,SOCS1,SOX4,ST14,ST6GALNAC2,STAT3,TEC,TET3,TLE4,TNFSF10,TP53BP1	63			5.77728
Cell Death and Survival,Organismal Injury and Abnormalities	Apoptosis of epithelial cell lines	1.68e-06		0.458	ATF3,BCL2,BCL2L1,BCL2L11,BIK,BIRC3,CASP10,CDH1,CDKN1A,CITED2,CTNNB1,DDIT3,EEF1A1,EGFR,FOXO1,GSK3B,HSPA5,HSPB8,LYN,MCL1,MIF,MYC,NFKBIA,PIM1,PPP1R15A,PRMT1,RAC1,RASSF5,RELA,STAT3,TIAM1,TMX1,TNFSF10,XPO1,YWHAQ	35			5.77469
Cellular Function and Maintenance	Internalization of cells	1.73e-06		0.974	AHSA1,ARF6,BRK1,CCNC,CD47,CNN2,CTNNB1,EGFR,EIF4E,GNAI2,GRB2,GSN,HIF1A,HMGB1,HMOX1,ISG15,JAK1,KAT6A,KLF2,LMAN2,LYN,MGAT1,MIF,MTA2,NANS,NCL,PIK3CA,PKM,PLAU,PRKX,PTGER4,QKI,RAC1,RALA,RELB,RHOA,SMARCA4,SRSF6,TOM1,TRPV2,UBE2D3,USP22,WASF2,ZMYND8,ZNF217	45			5.76195
Cell Cycle	G1 phase	1.77e-06		0.451	ACIN1,ATF3,BCL2,BCL2L1,BHLHE40,CCND1,CCNG1,CDKN1A,CNDP2,CTNNB1,CUL2,CUL3,CUX1,DDIT3,DDX24,DEGS1,EGFR,EIF4E,EPB41L1,FOXO1,GADD45A,GADD45B,GADD45G,GMNN,GNL3,HDAC2,HDAC7,HES1,HIF1A,ID2,ID3,ID4,KHDRBS1,KLF10,KLF6,LMNA,MDM2,MYC,NABP2,NFKBIA,NOTCH1,PIM1,PKM,PLK2,PTGES3,QKI,RAC1,RASSF1,RB1CC1,REL,RELA,RHEB,RHOA,RUNX2,SOX9,SRPK2,STAT3,TIMP2,UBL5,VAMP8,VTCN1,YWHAQ	62			5.75203
Embryonic Development,Organ Development,Organismal Development,Skeletal and Muscular System Development and Function,Tissue Development	Formation of muscle	1.79e-06	Increased	3.091	ABL1,ACTG1,AKAP13,ANXA5,ARF6,CAPZB,CDKN1A,CHD4,CHRNB1,CTBP1,CTBP2,CTNNB1,DDR1,FOSL2,FOXO1,GSK3B,GSN,HBEGF,HDAC2,HDAC7,HIF1A,HMGB1,HNRNPU,ID2,IGFBP5,JAG1,KLF10,KLF2,KLK1,LY6E,MARCKSL1,METTL21C,NDUFV2,NFKBIA,NOTCH1,NTN1,PDGFA,PLAU,PLEKHO1,PRMT1,PTGER4,RAC1,RELA,RHOA,SENP2,SMAD3,SOX4,SRI,TNFRSF12A,TNNI2,TPM1,ZFAND5,ZFHX3	53			5.74715
Cardiovascular Disease,Cell Death and Survival,Organismal Injury and Abnormalities,Skeletal and Muscular Disorders	Apoptosis of cardiomyocytes	1.81e-06		-0.704	ADRB2,BCL2,BCL2L1,BCL2L11,CDK9,CDKN1A,FOXO1,GNAI2,GNB1,GSK3B,GSN,HDAC2,HIF1A,HMOX1,HSPB8,JUND,MCL1,MDM2,NECTIN2,NR4A1,NTN1,PIM1,RAC1,RASSF1,RHOA,RRAD,RTN4,STAT3,TIMP2	29			5.74232
Cellular Movement,Hematological System Development and Function,Immune Cell Trafficking,Inflammatory Response	Cell movement of macrophages	1.82e-06		1.823	ABL1,CCND1,CD74,CDKN1A,CNN2,CTNNB1,DCTN2,DEFB1,EGFR,EIF4E,GNAI2,GNAI3,GNB2,GSN,HIF1A,HMGB1,HMOX1,HSPA5,IFNGR1,IKBKE,KLF6,KLK1,LTB,MIF,MMP7,NINJ1,NTN1,PLAU,PPP1R15A,PTGER4,PTMA,PTPN1,RAC1,RB1CC1,REL,RHOA,S100A4,SMAD3,SOCS1,ST14,STAT3,TIMP3,TNFRSF21,TRPV2,VTCN1	45			5.73993
Cancer,Hematological Disease,Immunological Disease,Organismal Injury and Abnormalities	Mature T-cell neoplasm	1.86e-06			AAK1,ABL1,ANK3,BCL2,BCL2L1,BCL2L11,CADM1,CCL20,CCND1,CD151,CD47,CDH1,CHD1,CHD2,CLU,COPS4,CTNNB1,CTSH,DUSP2,DUSP5,EGFR,FERMT2,FRMD4B,GADD45A,GADD45B,GNPTAB,GPR183,GTF2I,HDAC2,HDAC7,HMGB1,HNRNPA2B1,HOXA7,HSP90AB1,HSPA8,ID2,IFI6,IFIT3,IRF2BP2,IRS2,ISG15,ITGB4,ITM2C,JAK1,JUND,KAZN,KLF6,LAMC2,MCL1,MYC,NFKB2,NFKBIA,NOTCH1,ODC1,PIK3CA,PIM1,PSMB2,PSMB5,PTPN1,REL,RELA,RELB,RHOA,RNMT,SERTAD1,SMARCA4,SOCS1,…	82			5.73049
Metabolic Disease,Organismal Injury and Abnormalities	Amyloidosis	1.89e-06		-1.982	ACHE,ACTB,ADGRL1,ADRB2,ATAD2,ATF3,ATF4,BACE2,BCL2,BCL2L1,BCL2L11,CAPZB,CASP6,CCND1,CD47,CD74,CFL1,CHRNB1,CLU,CTSB,CTSD,CXCL16,DDIT3,DDX46,EIF2A,EIF2S1,FKBP5,FRMD4B,GMNN,GPR183,GSK3B,GSN,HIF1A,HMGB1,HMOX1,HNRNPA2B1,HNRNPAB,HNRNPDL,HNRNPU,HSPA5,IGFBP5,IRS2,KAZN,KHDRBS1,KLC1,LARP4,LY6E,MIF,MYC,NOTCH1,PAK1,PDIA3,PIK3IP1,PLAU,PLK2,PON2,PSMB2,PSMB5,PTGER4,RAB14,RAN,RELA,RELB,RNASET2,RUNX2,SCG5,SELENBP1…	80			5.72354
Cardiovascular System Development and Function,Cellular Movement	Migration of vascular endothelial cells	1.89e-06	Increased	3.366	ARFGEF1,CD151,CNN2,CXXC5,EGFR,FOXO1,GLUL,GSK3B,HIF1A,HSP90AB1,HSPA5,ID3,ITGB4,KLF2,MDM2,NCL,NR4A1,ORM1,PKM,PLAU,PTPN1,RAC1,RHOA,RTN4,SDC4,SMAD3,SP100,STAT3,TIMP2,TJP1,TMSB10/TMSB4X,TNFSF10,USP18	33			5.72354
Cell Death and Survival	Cell viability of blood cells	1.99e-06	Increased	3.426	BBC3,BCL2,BCL2L1,BCL2L11,BIK,CD47,CD74,CD81,CHD4,CLU,CTNNB1,FOXO1,GADD45A,GADD45B,GSK3B,HIF1A,HMGB1,JAK1,KLF2,LYN,MCL1,MGAT5,MIF,MYC,NABP2,NFIL3,NFKBIA,NME1,NOTCH1,PIK3CA,PIM1,RAC1,RASA1,REL,RELA,RELB,RHOA,SMAD3,SMARCA4,STAT3,TNFSF10	41			5.70115
Cellular Movement,Immune Cell Trafficking	Cell movement of lymphatic system cells	2.07e-06	Increased	3.631	ACTB,ADRB2,BATF,BCL2,CCL20,CD151,CD47,CD74,CD81,CD99,CTNNB1,CUX1,CXCL16,CXCL6,DEFB1,EGFR,EVL,FOXO1,FYB1,GCNT1,GNAI2,GNAI3,GNLY,GPR183,HIF1A,HMGB1,HMOX1,HSP90AB1,IFNGR1,JAK1,KCNK5,KLF2,KRT10,LTB,MIF,NFIL3,NFKB2,NFKBIA,NOTCH1,NR4A1,NTN1,PIK3CA,PLAU,PTPN2,PVR,RAC1,RAP1B,RASSF5,RHOA,S100A4,SOCS1,ST14,STAT3,TIAM1,TIMP2,TIMP3,TNFRSF21,TNFSF10,TNIP1,UBE2I,VTCN1,ZC3H12A	62			5.68403
Cellular Development,Skeletal and Muscular System Development and Function,Tissue Development	Differentiation of muscle	2.07e-06		0.892	AKAP13,ATF3,CCND1,CD81,CDH1,CDKN1A,CITED2,CTNNB1,DBN1,DDIT3,EIF5A,FBXO22,FEM1C,FOXO1,GNL3,GSK3B,HMOX1,ID3,IFRD1,IGFBP5,JAG1,JAK1,LMNA,MAFF,MDM2,MTPN,MYC,NFKBIA,NINJ1,NOTCH1,NR4A1,NUPR1,ODC1,PIEZO1,PIM1,QKI,RAC1,RELA,RHOA,SMAD1,SMARCA4,SOCS1,SOX9,SPAG9,STAT3,TNFRSF12A	46			5.68403
Cellular Movement,Hematological System Development and Function,Immune Cell Trafficking	Cell movement of lymphocytes	2.08e-06	Increased	3.528	ACTB,BATF,BCL2,CCL20,CD151,CD47,CD74,CD81,CD99,CTNNB1,CUX1,CXCL16,CXCL6,DEFB1,EGFR,EVL,FOXO1,FYB1,GCNT1,GNAI2,GNAI3,GNLY,GPR183,HIF1A,HMGB1,HMOX1,HSP90AB1,IFNGR1,JAK1,KCNK5,KLF2,KRT10,LTB,MIF,NFIL3,NFKB2,NFKBIA,NOTCH1,NR4A1,NTN1,PIK3CA,PLAU,PTPN2,PVR,RAC1,RAP1B,RASSF5,RHOA,S100A4,SOCS1,ST14,STAT3,TIAM1,TIMP2,TIMP3,TNFRSF21,TNFSF10,TNIP1,UBE2I,VTCN1,ZC3H12A	61			5.68194
Cell Cycle	Arrest in interphase	2.16e-06			AASDHPPT,ABL1,ACIN1,BCL2,BCL2L1,BHLHE40,CCND1,CCNG1,CDKN1A,CNDP2,CTNNB1,DCAF1,DDIT3,DDX24,DEGS1,EGFR,EPB41L1,FOXO1,GADD45A,GADD45B,GMNN,GNL3,GSTA4,GTF2I,HDAC7,HIF1A,ID3,IGFBP5,KDM5B,KLF10,KLF6,LMNA,MAD2L2,MDM2,MYC,NBN,NFKBIA,NOTCH1,PACS1,PAK1,PIM1,PKM,PLAU,PPP2R2A,PTGES3,PTPN2,QKI,RALA,RASSF1,RB1CC1,REL,RELA,RHOA,SIAH2,SMARCA4,SMARCA5,SOX9,SRPK2,SRSF2,STAT3,TIMP2,TP53BP1,UBL5,VAMP8,ZBED6	65			5.66555
Cell Death and Survival	Cell death of fibrosarcoma cell lines	2.18e-06		-0.963	BCL2,BCL2L1,BCL2L11,BIRC3,CDKN1A,CTSB,HIF1A,HSPA5,MCL1,MCRS1,MDM2,NFKB2,PLAU,PTPN2,REL,TNFSF10	16			5.66154
Cellular Movement,Hair and Skin Development and Function	Cell movement of epithelial cell lines	2.2e-06	Increased	3.063	CCL20,CDH1,CLU,CREB3,EGFR,FOXO1,FSCN1,GRB2,HBEGF,JOSD1,KIF2A,MAPRE1,NARS1,NFKB2,PAK1,PEAK1,PLAU,QKI,RAC1,RASSF1,RELA,RHOA,RUNX2,ST14,TPD52,TTF1,TXNRD1	27			5.65758
Cell Death and Survival	Apoptosis of myeloma cell lines	2.28e-06		-0.38	ATF4,BCL2,BCL2L1,BCL2L11,DDIT3,GSK3B,IFI6,KLF10,MCL1,MDM2,MYC,NR4A1,PMEPA1,RELA,RELB,STAT3,TNFSF10,XPO1	18			5.64207
Cardiovascular System Development and Function,Cell Morphology,Organ Morphology,Organismal Development,Skeletal and Muscular System Development and Function,Tissue Morphology	Morphology of cardiomyocytes	2.32e-06			ABL1,ADRB2,ATF3,CDK9,CDKN1A,CLU,CUX1,DUSP5,EGFR,FBXO32,FOXO1,GSK3B,HBEGF,HDAC2,HIF1A,HMGB1,HSPB8,ITPA,MARCKSL1,MDM2,MORF4L1,MYC,NFKBIA,PIEZO1,PLAU,RAB1A,RASSF1,RHEB,RHOA,RRAD,SRI,STAT3,TRIM8,TXN2,USP18,ZBTB20	36			5.63451
Cell Morphology	Morphology of tumor cell lines	2.38e-06			BCL2,BCL2L1,CCND1,CD81,CDH1,CDKN1A,CLU,CTNNB1,DDIT3,EGFR,EPB41L1,FBXW7,GOLPH3,HBEGF,HES1,KLF2,LASP1,MAD2L2,MCRS1,MDM2,MGAT5,MYC,NFKBIA,ODC1,PAK1,PEBP1,PIK3CA,PRMT1,RAC1,RASSF1,RHOA,RRAD,SEPTIN9,SMARCA4,SOX9,STAT3,SUMO2,TIMP3,TNFSF10,TPM3,TRIB2,ZBED6	42			5.62342
Cancer,Organismal Injury and Abnormalities	Invasion of tissue	2.4e-06		0.652	ABL1,CCND1,CD151,CDH1,CTNNB1,CXCL6,EGFR,EVL,GRB2,IGFBP5,KHDRBS1,MAP4K4,MIF,MMP7,MYC,NME1,NOTCH1,PAK1,PIK3CA,PLAU,RAC1,RUNX2,SET,SKAP2,SP100,STAT3,TIMP2,TIMP3,TNFSF10	29			5.61979
Cardiovascular System Development and Function,Cellular Movement	Movement of vascular endothelial cells	2.44e-06	Increased	3.306	ARFGEF1,CD151,CNN2,CXXC5,EGFR,FOXO1,GLUL,GSK3B,HIF1A,HSP90AB1,HSPA5,ID3,ITGB4,KLF2,MDM2,MTSS1,NCL,NR4A1,ORM1,PKM,PLAU,PTPN1,RAC1,RHOA,RTN4,SDC4,SMAD3,SOX4,SP100,STAT3,TIMP2,TJP1,TMSB10/TMSB4X,TNFSF10,USP18	35			5.61261
Cell Morphology	Size of cells	2.46e-06			ACHE,ADD1,ADRB2,ARF6,ATF4,BAIAP2,BCL2L1,CADM1,CCND1,CD47,CDKN1A,CERS6,CFL1,CUL3,CUX1,CYTH2,DSTN,EGFR,EIF2A,EIF4E,FBXW7,FOXO1,FYB1,GABARAPL1,GADD45A,GNPTAB,GOLPH3,GPRC6A,GSK3B,HIF1A,IFRD1,IRS2,ITPRID2,KIF2A,KLF2,KRT18,LIMA1,LMNA,LYN,MARCKSL1,MDM2,MORF4L1,MTPN,MYC,NCOR2,NR4A1,PAK1,PIEZO1,PIK3CA,PKM,PLIN2,PON2,PPP1R15A,PTPN1,RAB1A,RAC1,RAN,RASA1,RASSF1,RER1,RHEB,RHOA,RTN4,SFTPB,SMARCA4,TIAM1,TJP1,TN…	74			5.60906
Cancer,Organismal Injury and Abnormalities	Benign Tumors	2.5e-06		0.437	ABL1,ACHE,ADGRL1,ADRB2,ANXA3,ANXA5,AP2S1,ATP6V1F,BACE2,BBC3,BCL2,BCL2L1,BCL2L11,CA12,CCNC,CCND1,CCNDBP1,CDH1,CDKN1A,CHRNB1,CILK1,CLU,CTNNB1,CTNND1,CTSB,CUX1,DBN1,DDR1,DDX24,DLGAP4,DUSP5,EGFR,FBXW7,FERMT2,FLCN,FOXO1,FRMD4B,GADD45A,GLUL,GNAI2,GRB2,GSK3B,HDAC2,HDAC7,HES1,HIF1A,HMGB1,HMOX1,HSP90AB1,ID4,IFIT3,IGFBP5,ITM2C,JAG1,JAK1,KAT6A,KLF10,KLF2,KRT10,KRT7,LRRFIP2,LY6E,LYN,MDM2,MGAT1,MGAT5,MMP7,MYC…	113			5.60206
Cell Death and Survival	Cell viability of hematopoietic cell lines	2.59e-06		1.708	AGA,BCL2,BCL2L1,BCL2L11,CADM1,EGFR,GSK3B,HIF1A,HMOX1,LYN,MCL1,MYC,PIM1,PTPN1,RAN,RHOA,SOCS1	17			5.5867
Cancer,Organismal Injury and Abnormalities,Tumor Morphology	Progression of tumor	2.62e-06		1.494	ABL1,ANXA3,ATF3,BCL2,CA9,CCND1,CDH1,CDKN1A,CHD1,CLU,DDR1,EGFR,FERMT2,FOXO1,FUS,HIF1A,HMGB1,HSP90AB1,JAK1,LYN,MDM2,MIF,MYC,NFKBIA,NOTCH1,ODC1,PAK1,PIK3CA,PLAU,PSMB10,PSMB2,PSMB5,S100A4,SIK1/SIK1B,SOX4,ST14,STAT3,TACSTD2,TNFSF10,TUBB,TUBB2A,TXNRD1,XPO1	43			5.5817
Cancer,Organismal Injury and Abnormalities,Tumor Morphology	Invasion of tumor	2.65e-06	Increased	3.515	ABL1,CA9,CD151,CDH1,CLDN4,CLU,CTBP2,CTNNB1,CTNND1,CTSB,CXCL6,EGFR,FERMT2,HBEGF,HES1,HIF1A,HMGB1,HMOX1,HSPA5,IGFBP5,ITGB4,MDM2,NME1,NOTCH1,PAFAH1B1,PLAU,RAC1,REL,RHOA,SOCS1,SPINT1,STAT3,TIMP2,TRPV2	34			5.57675
Cell-mediated Immune Response,Cellular Development,Cellular Function and Maintenance,Cellular Growth and Proliferation,Embryonic Development,Hematological System Development and Function,Hematopoiesis,Lymphoid Tissue Structure and Development,Organ Development,Organismal Development,Tissue Development	T cell development	2.81e-06	Increased	4.208	ABL1,ACHE,BATF,BBC3,BCL2,BCL2L11,BHLHE40,BIK,CADM1,CCND1,CD70,CD74,CDKN1A,CHD4,CTNNB1,DCAF1,EIF4E,ELF3,FOXO1,FYB1,GADD45B,GADD45G,GPR183,GRB2,HDAC2,HIF1A,HMGB1,ID2,ID3,IFNGR1,JAG1,JAK1,KLF10,KLF2,LGALS9,LTB,MCL1,MIF,NAB1,NBN,NFKBIA,NOTCH1,NR4A1,PATZ1,PIM1,PKM,PPP2R2A,PRDX2,PTGER4,PTPN2,RAC1,RC3H1,REL,RELA,RELB,RHOA,RUNX2,SART1,SHB,SMAD3,SMARCA4,SMARCA5,SOCS1,SOX4,STAT3,TNFSF10,USP18,ZBTB10	68			5.55129
Cellular Development,Cellular Growth and Proliferation,Hematological System Development and Function,Humoral Immune Response,Lymphoid Tissue Structure and Development	Proliferation of B lymphocytes	2.81e-06	Increased	3.403	ABL1,BCL2,BCL2L1,BCL2L11,CCND1,CD70,CD74,CD81,CDKN1A,CHD4,CUL3,FOXO1,GPR183,HIF1A,ID3,IRS2,KLF2,LYN,MDM2,MIF,MNDA,MYC,NABP2,NFKB2,NFKBIA,PIK3CA,PIM1,PLCL2,PTGER4,PTPN2,RASSF5,RC3H1,REL,RELA,RELB,RHOQ,SHB,SMAD3,ST6GALNAC2,TEC,TNFRSF21	41			5.55129
Cancer,Organismal Injury and Abnormalities	Benign solid tumor	2.85e-06		0.437	ABL1,ACHE,ADGRL1,ADRB2,ANXA3,ANXA5,AP2S1,ATP6V1F,BACE2,BBC3,BCL2,BCL2L1,BCL2L11,CA12,CCNC,CCND1,CCNDBP1,CDH1,CDKN1A,CHRNB1,CILK1,CLU,CTNNB1,CTNND1,CTSB,CUX1,DBN1,DDR1,DDX24,DLGAP4,DUSP5,EGFR,FBXW7,FERMT2,FLCN,FOXO1,FRMD4B,GADD45A,GLUL,GNAI2,GRB2,GSK3B,HDAC2,HDAC7,HES1,HIF1A,HMGB1,HMOX1,HSP90AB1,ID4,IFIT3,IGFBP5,ITM2C,JAG1,JAK1,KAT6A,KLF10,KLF2,KRT7,LRRFIP2,LY6E,LYN,MDM2,MGAT1,MGAT5,MMP7,MYC,NBN,N…	112			5.54516
Infectious Diseases,Organismal Development,Organismal Injury and Abnormalities	Growth of virus	2.86e-06		1.39	ARCN1,CD81,CTSB,GSK3B,HMOX1,ISG15,MYC,PCBP2,SUMO2,TMPRSS2,ZC3HAV1	11			5.54363
Cell Cycle,Cellular Movement	Cytokinesis of cervical cancer cell lines	2.94e-06		1.718	ARF6,BRD4,CAPZB,CDKN1A,GNAI2,GNAI3,KLHL21,LMNA,RAC1,RASSF1,RHOA,SEPTIN7,SEPTIN9,SLC20A1	14			5.53165
Cellular Development,Cellular Growth and Proliferation,Connective Tissue Development and Function,Tissue Development	Development of connective tissue cells	3e-06	Increased	2.592	ABL1,ATF3,CD47,CD81,CDKN1A,CTNNB1,EGFR,FOXO1,GADD45A,GPR183,GSK3B,GSN,HDAC7,HES1,ID2,ID3,IFNGR1,IFRD1,JUND,MIF,MYC,NFKB2,NFKBIA,NFKBIB,NOTCH1,NUPR1,PAK1,PLEKHO1,RAC1,RELA,RELB,RFLNB,RUNX2,SKAP2,SMAD1,SMAD3,SNX10,SOCS1,SOX9,SQSTM1,STAT3,TIAM1,TNFSF10,VDR	44			5.52288
Cardiovascular System Development and Function,Embryonic Development,Organ Development,Organismal Development,Tissue Development	Cardiogenesis	3e-06		1.851	ABL1,ACTG1,ADRB2,AKAP13,ASXL1,CASP10,CCND1,CDKN1A,CHD4,CITED2,CRELD1,CRIP1,CTBP1,CTBP2,CTNNB1,CUX1,DHRS3,DHX36,DRAP1,EGFR,FBXW7,FOXO1,GSK3B,HBEGF,HDAC2,HES1,HIF1A,HMOX1,HNRNPU,HSPA5,HSPB8,ID2,ID3,ITPA,JAG1,KAT6A,KLF10,KLF7,LY6E,MARCKSL1,MATR3,MDM2,MORF4L1,MYC,NCOR2,NDUFV2,NOTCH1,PDGFA,PIEZO1,PIM1,PRMT1,RAB1A,RASSF1,RB1CC1,REXO2,RHEB,RHOA,SCG5,SENP2,SMAD1,SMAD3,SMARCA4,SOX4,SOX9,SPEN,SRI,TENM4,TNF…	72			5.52288
Cell Death and Survival	Apoptosis of islets of Langerhans	3.09e-06		-0.53	ATF3,BBC3,BCL2L1,BCL2L11,DDIT3,EGLN2,FOXO1,GSK3B,IRS2,MANF,MCL1,MIF,MPG,MYC,NFKBIA,NR4A1,SOCS1,USP18	18			5.51004
Cell Death and Survival,Neurological Disease,Organismal Injury and Abnormalities	Apoptosis of cortical neurons	3.09e-06		0.361	ATF4,BBC3,BCL2,BCL2L1,BCL2L11,CDKN1A,DDIT3,EIF2A,GSK3B,HSPA5,MCL1,MIF,PIK3CA,RELA,RHOA,SERPINA3,SRPK2,YWHAB	18			5.51004
Cellular Movement	Cell movement of lung cancer cell lines	3.09e-06	Increased	2.834	ATF3,CCNDBP1,CTBP1,CTBP2,DDR1,EGFR,GOLGA2,HMOX1,HNRNPA2B1,KDM5A,LAMC2,MAPK6,MIF,MMP7,NFIL3,NFKBIA,NOTCH1,PRMT1,RAC1,RASSF1,RHOA,RUNX2,S100A4,SMAD3,SOX4,SPINT1,STAT3,ZNF750	28			5.51004
Hematological System Development and Function,Hematopoiesis	Development of hematopoietic system	3.16e-06	Increased	2.455	ACHE,ASXL1,ATF4,BAIAP2,BBC3,BCL2,BCL2L11,CCND1,CD47,CD74,CDKN1A,CTNNB1,DDIT3,FOXO1,HDAC2,HDAC7,HES1,HIF1A,ID3,IFNGR1,JAG1,JAK1,KHDRBS1,LTB,LYN,MAFK,MCL1,MDM2,MIF,NAB1,NFIL3,NFKBIA,NOTCH1,PIM1,PRMT1,PTPN2,RAC1,RCOR1,REL,RELA,SMARCA4,SMARCA5,SOCS1,STAT3,TNFSF10,U2AF1/U2AF1L5,UBA5,WASF2	48			5.50031
Cell-mediated Immune Response,Cellular Function and Maintenance,Hematological System Development and Function	T cell homeostasis	3.29e-06	Increased	4.324	ABL1,ACHE,BATF,BBC3,BCL2,BCL2L11,BHLHE40,BIK,CADM1,CCND1,CD70,CD74,CDKN1A,CHD4,CTNNB1,DCAF1,EIF4E,ELF3,FOXO1,FYB1,GADD45B,GADD45G,GPR183,GRB2,HDAC2,HIF1A,HMGB1,ID2,ID3,IFNGR1,JAG1,JAK1,KLF10,KLF2,LGALS9,LTB,MCL1,MIF,NAB1,NBN,NFKBIA,NOTCH1,NR4A1,PATZ1,PIM1,PKM,PPP2R2A,PRDX2,PTGER4,PTPN2,RAC1,RC3H1,REL,RELA,RELB,RHOA,RUNX2,SART1,SEPTIN9,SHB,SMAD3,SMARCA4,SMARCA5,SOCS1,SOX4,STAT3,TNFSF10,USP18,ZBTB10	69			5.4828
Cellular Development	Differentiation of progenitor cells	3.37e-06		1.633	ABL1,ATF4,BAIAP2,BCL2,BCL2L1,CDKN1A,CHD2,CHD4,CITED2,CTBP1,CTNNB1,DBN1,DDIT3,DHX36,EGFR,FOXO1,GADD45G,GNL3,HDAC2,HES1,HMOX1,ID2,ID3,IFRD1,JAG1,JAK1,LMNA,LYN,MAFK,MYC,NFKBIA,NOTCH1,ODC1,PATZ1,PIK3CA,PPP1R15A,PRMT1,PRRC2C,PTPN1,PTPN2,RAC1,RCOR1,RELB,RHOA,RUNX2,SAMD9L,SLC66A3,SMARCA5,SOCS1,SOX4,SOX9,SPINT1,SSBP3,STAT3,TET3,TNFRSF12A,U2AF1/U2AF1L5,UBA5,VDR,WASF2,YTHDF2,ZC3H12A	62			5.47237
Inflammatory Response	Inflammation of body cavity	3.43e-06	Decreased	-3.965	ABL1,ACTB,ADRB2,AHSA1,ANXA3,ANXA5,ATF3,ATF4,BATF,BBC3,BCL2,BCL2L1,BCL2L11,BIRC3,CCL20,CD151,CD47,CD70,CD74,CD81,CDH1,CDKN1A,CHD4,CHRNB1,CLU,CTNNB1,CTSB,CTSD,CXCL16,CXCL6,DDIT3,DDR1,DUSP5,EGFR,EGLN2,ELF3,EPSTI1,FAN1,FBXO32,FRMD4B,GADD45A,GADD45B,GNAI2,GPX2,HBEGF,HIF1A,HMGB1,HMOX1,HNRNPAB,HSPA5,ID2,ID3,IFIT3,IFNGR1,IKBKE,IL10RB,IRS2,ISG15,JAK1,KAZN,KRT18,LAPTM4B,LGALS9,LSM1,LTB,LYN,MDM2,METRNL,MGAT…	118			5.46471
Skeletal and Muscular System Development and Function,Tissue Development	Growth of smooth muscle	3.45e-06	Increased	2.073	CCND1,CDKN1A,CLU,CTNNB1,CXCL16,DDR1,EGFR,FOXO1,GSK3B,HBEGF,HDAC7,HIF1A,HMGB1,HMOX1,ID2,ID3,IFNGR1,IGFBP5,ILF3,LMNA,LRRFIP1,MAD2L2,MIF,MYC,NOTCH1,NR4A1,PAK1,PIK3CA,PLAU,PTPN1,RAC1,RELA,RHOA,RTN4,SMAD3,SMARCA4,SOCS1,SOX9,STAT3,SYNE2,TNFSF10	41			5.46218
Cancer,Hematological Disease,Immunological Disease,Organismal Injury and Abnormalities	Diffuse small-cell lymphoma	3.49e-06			ABL1,ASAP2,BAZ2B,BBC3,BCL2,BIRC3,BRD4,CCND1,CCT3,CD70,CHD2,CHD4,CTBP2,DDX46,DUSP2,EGFR,EIF2A,EIF4E,FBXW7,FOXO1,GNAI2,GNB1,GPR108,GSE1,GSK3B,HNRNPU,HSP90AB1,ID3,IKBKE,IRF2BP2,KCNK5,KDM4B,KLC1,LLPH,LRRFIP1,MCL1,MCRS1,MDM2,MEF2A,MYC,NFKBIE,NOP16,NOTCH1,PACS1,PCBP1,PHC2,PIK3CA,PIM1,PMEPA1,PSMB2,PSMB5,PSMB6,RELA,RHEB,RHOA,S100A4,SHROOM3,SIX2,SMARCA4,SPEN,STAT3,SYNE2,TET3,TNFRSF21,TPR,TUBB2A,USP22,VSTM…	71			5.45717
Connective Tissue Disorders,Inflammatory Disease,Organismal Injury and Abnormalities,Skeletal and Muscular Disorders	Rheumatic Disease	3.5e-06		0.418	ABL1,ACHE,ADIPOR1,ADRB2,AKAP13,ARCN1,ARFGAP1,BACE2,BCAS4,BCL2,BCL2L1,BCL2L11,CASP10,CASP6,CCL20,CD70,CD74,CD81,CDH1,CDK9,CDKN1A,CERS6,CHAC1,CLU,CRIP1,CTNNB1,CTSB,CXCL16,CXCL6,CYYR1,DDIT3,DDR1,DGKI,DNAJA4,DUSP2,DUSP5,ELF3,EPSTI1,ERH,FKBP5,FOXO1,FRY,GADD45B,GADD45G,GALNT2,GLUL,GNAI2,GNB2,GNLY,GOLPH3,GSN,GUSB,HDAC2,HDAC7,HES1,HIF1A,HMGB1,HMOX1,HOXA7,HSPA5,HSPA8,HSPB8,IFI6,IFIT3,IFNGR1,IFRD1,IGFBP5,I…	149			5.45593
Cellular Function and Maintenance	Lymphocyte homeostasis	3.54e-06	Increased	4.445	ABL1,ACHE,BATF,BBC3,BCL2,BCL2L11,BHLHE40,BIK,CADM1,CCND1,CD70,CD74,CDKN1A,CHD4,CTNNB1,DCAF1,EIF4E,ELF3,FOXO1,FYB1,GADD45B,GADD45G,GPR183,GRB2,HDAC2,HIF1A,HMGB1,ID2,ID3,IFNGR1,JAG1,JAK1,KLF10,KLF2,LGALS9,LTB,LYN,MCL1,MIF,NAB1,NBN,NFIL3,NFKBIA,NOTCH1,NR4A1,PATZ1,PIM1,PKM,PPP2R2A,PRDX2,PTGER4,PTPN2,RAC1,RC3H1,REL,RELA,RELB,RHOA,RUNX2,SART1,SEPTIN9,SHB,SMAD3,SMARCA4,SMARCA5,SOCS1,SOX4,STAT3,TNFSF10,U…	71			5.451
Cellular Function and Maintenance	Homeostasis of leukocytes	3.57e-06	Increased	4.445	ABL1,ACHE,BATF,BBC3,BCL2,BCL2L11,BHLHE40,BIK,CADM1,CCND1,CD70,CD74,CDKN1A,CHD4,CTNNB1,CXCL6,DCAF1,EIF4E,ELF3,FOXO1,FYB1,GADD45B,GADD45G,GPR183,GRB2,HDAC2,HIF1A,HMGB1,ID2,ID3,IFNGR1,JAG1,JAK1,KLF10,KLF2,LGALS9,LTB,LYN,MCL1,MIF,NAB1,NBN,NFIL3,NFKBIA,NOTCH1,NR4A1,PATZ1,PIM1,PKM,PPP2R2A,PRDX2,PTGER4,PTPN2,RAC1,RC3H1,REL,RELA,RELB,RHOA,RUNX2,SART1,SEPTIN9,SHB,SMAD3,SMARCA4,SMARCA5,SOCS1,SOX4,STAT3,TNF…	72			5.44733
Cellular Development,Cellular Growth and Proliferation,Hematological System Development and Function,Hematopoiesis,Lymphoid Tissue Structure and Development,Tissue Development	Differentiation of phagocytes	3.69e-06		0.348	ACHE,BATF,BCL2,CD47,CD74,CDKN1A,DUSP5,EIF4E,FOXO1,GADD45G,GNLY,GPR183,GSK3B,HMGB1,HOXA7,ID2,ID3,JAG1,LGALS9,LTB,LYN,MYC,NFIL3,NFKB2,NOTCH1,PRKX,PTPN2,RASA1,REL,RELA,RELB,RUNX2,SLC66A3,SOCS1,STAT3,TET3,TNFSF10,USP18,VDR,VTCN1,ZC3H12A	41			5.43297
Cell Cycle	Interphase of fibroblasts	3.72e-06		0.498	ATF3,CCND1,CDKN1A,CUL3,DCAF1,GADD45A,ID2,ID3,MDM2,MYC,NBN,PLK2,RAC1,RELA,SMARCA4,SRSF2	16			5.42946
Cell Death and Survival	Cell death of myeloid cells	3.82e-06		-1.342	ARF6,ATF3,BBC3,BCL2,BCL2L1,BIRC3,CASP6,CDKN1A,CTSB,DDIT3,GSK3B,GSN,HDAC2,HIF1A,HMGB1,HMOX1,ISG15,KLF2,LGALS9,LYN,MCL1,MDM2,MIF,MYC,NFKBIA,NOTCH1,NR4A1,PCBP2,PIK3CA,PIM1,PKM,RAN,SERPINA3,SOCS1,STAT3,TET3,TNFSF10	37			5.41794
Tissue Development	Growth of epithelial tissue	3.92e-06	Increased	2.957	ACP1,AIMP1,ATF3,BCL2,BCLAF1,CCND1,CCNDBP1,CDH1,CDKN1A,CITED2,CLU,CTNNB1,CTSB,CUX1,EGFR,EIF3H,EIF4E,EMC10,EVL,FBXW7,FOXO1,GADD45G,GLUL,GNPTAB,GOLPH3,GSK3B,HBEGF,HES1,HIF1A,HMGB1,HMOX1,HOXB7,HSPA5,ID2,IFNGR1,ITGB4,JUND,KDM5B,KLF10,KLF2,KRT10,LMNA,LTB,MMP7,MTSS1,MYC,MYDGF,NAB1,NFKBIA,NME1,NOTCH1,NR4A1,NTN1,NUPR1,ODC1,PAK1,PIK3CA,PIK3IP1,PIM1,PKM,PLAU,PRKX,PTPN1,RAC1,REL,RELA,RELB,RHOA,RNF144B,RTN4,R…	88			5.40671
Cellular Movement	Invasion of ovarian cancer cell lines	4.04e-06		1.772	ATF3,CDH1,CLDN3,CLDN4,CLU,GLUL,HIF1A,KLF6,MAP4K4,NOTCH1,PLAU,ST14,STAT3	13			5.39362
Cell Signaling	I-kappaB kinase/NF-kappaB cascade	4.1e-06	Increased	3.176	ABL1,AKAP13,BIRC3,BRD4,CASP10,CD74,CPNE1,CTNNB1,CXXC5,DHX36,HMOX1,NFKBIA,NFKBIB,PLK2,REL,RELA,RHOA,RHOC,S100A4,SHISA5,SLC20A1,SQSTM1,TNIP1,TRIM8,UBE2I,UBE2V1,VAPA,ZC3H12A,ZC3HAV1	29			5.38722
Cell Morphology,Connective Tissue Development and Function	Morphology of fibroblast cell lines	4.14e-06			ATF3,BCL2L1,CCND1,CDC42EP5,CTNNB1,EGFR,FBXW7,HBP1,HIF1A,KRT18,LYN,MCRS1,NFKBIA,PIK3CA,RAC1,RHEB,RHOA,RTN4,SMARCA4,STAT3,TPD52	21			5.383
Cancer	Transformation of fibroblast cell lines	4.19e-06	Increased	3.233	ABL1,AKAP13,ATF3,BCL2,CCND1,CDKN1A,CLU,CTNNB1,EEF1A1,EGFR,EIF2S1,EIF4E,GNAI2,GRB2,HBP1,HNRNPA2B1,ITGB4,KLF6,LYN,MDM2,MYC,NBN,NFKB2,NFKBIA,ODC1,PDGFA,PIK3CA,PIM1,PTPN1,RAC1,RHOA,RHOQ,RNMT,SERPINA3,SOX9,STAT3,TIAM1	37			5.37779
Cancer,Cell Death and Survival,Organismal Injury and Abnormalities,Tumor Morphology	Apoptosis of leukemia cells	4.3e-06		-0.246	ABL1,BCL2,BCL2L1,BCL2L11,BIK,GSK3B,HES1,HIF1A,HMOX1,MCL1,MIF,MYC,NFKBIA,NOTCH1,SMARCA4,STAT3,TNFSF10	17			5.36653
Cell Death and Survival,Cellular Function and Maintenance	Colony survival of cells	4.45e-06		0.597	ATF3,ATF4,BCL2L1,CA9,CCND1,CDKN1A,HBP1,HIF1A,MDM2,MYC,RB1CC1,SELENOH,STAT3,TIMP3,TNFSF10	15			5.35164
Cellular Function and Maintenance	Homeostasis of blood cells	4.48e-06	Increased	4.461	ABL1,ACHE,BATF,BBC3,BCL2,BCL2L11,BHLHE40,BIK,CADM1,CCND1,CD70,CD74,CDKN1A,CHD4,CTNNB1,CXCL6,DCAF1,EIF4E,ELF3,FOXO1,FYB1,GADD45B,GADD45G,GPR183,GRB2,HDAC2,HIF1A,HMGB1,HMOX1,ID2,ID3,IFNGR1,JAG1,JAK1,KLF10,KLF2,LGALS9,LTB,LYN,MCL1,MIF,NAB1,NBN,NFIL3,NFKBIA,NOTCH1,NR4A1,PATZ1,PIM1,PKM,PPP2R2A,PRDX2,PTGER4,PTPN2,RAC1,RC3H1,REL,RELA,RELB,RHOA,RUNX2,SART1,SEPTIN9,SHB,SMAD3,SMARCA4,SMARCA5,SOCS1,SOX4,STA…	73			5.34872
Cancer,Organismal Injury and Abnormalities	Primary tumor	4.63e-06			ABL1,AKAP13,ATF3,ATP6V1B1,BCL2,CCND1,CHD1,CLDN3,CLDN4,CLU,CTBP2,DDR1,EGFR,EXOC5,FOSL2,FOXO1,HSP90AB1,ID2,ILF2,ILF3,JPT1,KDM4B,KLF6,LGALS9,LYN,MACF1,MMP7,MRPL20,MYC,NBN,PACS1,PAFAH1B1,PIK3CA,PIM1,PKM,PLAU,PSMB2,PSMB5,PTGER4,RAC1,RASSF1,REL,RNF144B,RNMT,SLC16A3,SMAD3,SOCS1,STAT3,TACSTD2,TMSB10/TMSB4X,TUBB2A,TXNRD1,WAC,ZBTB20	54			5.33442
Cell Cycle	Entry into cell cycle progression	4.88e-06		-0.199	BCL2,BCL2L1,CCND1,CD70,CDKN1A,CTNNB1,MDM2,MYC,NFKB2,NR4A1,RELB,SMAD3,SOCS1	13			5.31158
Cell Death and Survival	Apoptosis of T lymphocytes	4.89e-06		-0.088	ABL1,ATF3,BBC3,BCL2,BCL2L1,BCL2L11,CASP10,CASP6,CD47,CD70,CDKN1A,CTNNB1,DUSP5,EIF4E,FBXW7,GADD45B,GSK3B,HIF1A,ID3,IFNGR1,IKBKE,KLF2,LGALS9,LTB,MDM2,MYC,NFKB2,NFKBIA,NFKBIB,NOTCH1,NR4A1,PDIA3,RAC1,SMARCA5,SOCS1,ST14,STAT3,TLE4,TNFSF10,VDR	40			5.31069
Cancer,Gastrointestinal Disease,Hepatic System Disease,Organismal Injury and Abnormalities,Tumor Morphology	Invasion of hepatocellular carcinoma	4.96e-06			CDH1,EGFR,HMGB1,HSPA5,MDM2,NME1,NOTCH1,PLAU,TIMP2	9			5.30452
Cellular Development,Cellular Growth and Proliferation,Respiratory System Development and Function	Proliferation of lung cell lines	5.06e-06		1.009	CCND1,CD81,CDKN1A,DCAF1,DDR1,EGFR,GADD45A,HMOX1,MDM2,MYC,NME1,NUPR1,PRMT1,PSMA4,SELENOH,SMAD1,TBCB	17			5.29585
Cell Death and Survival,Neurological Disease,Organismal Injury and Abnormalities	Cell death of cortical neurons	5.4e-06		-0.042	ATF4,BBC3,BCL2,BCL2L1,BCL2L11,CDKN1A,CLU,CTSD,DDIT3,EGLN2,EIF2A,FOXO1,FUS,GSK3B,HIF1A,HMGB1,HSPA5,MCL1,MIF,NFIL3,NFKBIA,PAK1,PIK3CA,RELA,RHOA,SERPINA3,SRPK2,YWHAB	28			5.26761
Cell Death and Survival	Cell death of hematopoietic cells	5.41e-06		-0.112	ABL1,ATF3,BBC3,BCL2,BCL2L1,BCL2L11,CDKN1A,CTNNB1,CTSB,EIF4E,GADD45B,HDAC2,HIF1A,ID3,IP6K2,KLF2,LTB,MCL1,MDM2,MYC,NFKBIA,NFKBIB,NOTCH1,NR4A1,PCBP2,PIM1,REL,RELA,SMAD3,SMARCA5,SOX4,ST14,TET3,TLE4,TNFSF10	35			5.2668
Cellular Movement,Hematological System Development and Function,Immune Cell Trafficking	Cell movement of mononuclear leukocytes	5.6e-06	Increased	3.678	ACTB,BATF,BCL2,CCL20,CD151,CD47,CD74,CD81,CD99,CREB3,CTNNB1,CUX1,CXCL16,CXCL6,DEFB1,EGFR,EVL,FOXO1,FYB1,GCNT1,GNAI2,GNAI3,GNLY,GPR183,HIF1A,HMGB1,HMOX1,HSP90AB1,IFNGR1,JAK1,KCNK5,KLF2,KRT10,LTB,LYN,MIF,NFIL3,NFKB2,NFKBIA,NINJ1,NOTCH1,NR4A1,NTN1,PIK3CA,PLAU,PON2,PTPN2,PVR,RAC1,RAP1B,RASSF5,RHOA,S100A4,SERPINA3,SMAD3,SOCS1,ST14,STAT3,TIAM1,TIMP2,TIMP3,TNFRSF21,TNFSF10,TNIP1,UBE2I,VTCN1,ZC3H12A	67			5.25181
Cellular Assembly and Organization	Quantity of filaments	5.61e-06		-0.731	ACHE,ATF3,CDH1,CFL1,CLU,CTNNB1,EGFR,GLUL,IFNGR1,KRT18,LIMA1,LMNA,MYC,NME1,PAFAH1B1,PAK1,PLAU,PVR,RAC1,RELA,RHOA,S100A4,SMAD3,STAT3,TNFSF10	25			5.25104
Cell Death and Survival	Cell death of hematopoietic progenitor cells	5.67e-06		0.031	ABL1,ATF3,BBC3,BCL2,BCL2L1,BCL2L11,CDKN1A,CTNNB1,CTSB,EIF4E,GADD45B,HDAC2,HIF1A,ID3,IP6K2,KLF2,LTB,MCL1,MDM2,MYC,NFKBIA,NFKBIB,NOTCH1,NR4A1,PCBP2,REL,RELA,SMAD3,SMARCA5,SOX4,ST14,TET3,TLE4,TNFSF10	34			5.24642
Cellular Development,Skeletal and Muscular System Development and Function,Tissue Development	Differentiation of muscle cells	5.76e-06		0.687	AKAP13,ATF3,CCND1,CD81,CDKN1A,CITED2,CTNNB1,DBN1,DDIT3,EIF5A,FBXO22,FOXO1,GNL3,GSK3B,HMOX1,ID3,IFRD1,IGFBP5,JAK1,LMNA,MAFF,MDM2,MTPN,MYC,NFKBIA,NINJ1,NOTCH1,NR4A1,NUPR1,ODC1,PIEZO1,PIM1,QKI,RAC1,RELA,RHOA,SMAD1,SMARCA4,SOCS1,SOX9,SPAG9,STAT3,TNFRSF12A	43			5.23958
Infectious Diseases,Organismal Injury and Abnormalities	Infection by Retroviridae	5.82e-06	Increased	7.64	AKAP13,ANKRD9,ARF6,ARID5A,BCL2,BCL2L1,BCLAF1,CD74,CLU,CTSB,DCAF1,DDIT3,DLGAP4,EGFR,EIF3H,ELOC,ERI3,FBLIM1,GOLPH3,GRB2,HDAC2,HES1,HMGB1,HNRNPDL,HNRNPF,HNRNPU,JAK1,KAT6A,KHDRBS1,KLF2,LGALS9,LMAN2,MAT2A,MDM2,MED31,MGAT1,NCOR2,NDUFS6,NTN1,PAK1,PDIA3,PDIA6,PFKL,PGRMC2,PNRC1,POLR2H,PPP2R2A,PRKX,PSMA2,PSMA3,PSMA5,PSMB6,PSME2,PTGES3,RAB2A,RAP1B,RB1CC1,RELA,RNF10,SCFD1,SERPINB6,SIK1/SIK1B,SLU7,SNRPA1,SPAT…	86			5.23508
Cellular Movement	Cell movement of myeloid cells	6.05e-06	Increased	3.248	ABL1,ARHGAP18,CCL20,CCND1,CD151,CD47,CD74,CD99,CDKN1A,CNN2,CREB3,CTNNB1,CTSB,CXCL6,DCTN2,DEFB1,EGFR,EIF4E,FYB1,GCNT1,GNAI2,GNAI3,GNB2,GNLY,GSK3B,GSN,HIF1A,HMGB1,HMOX1,HSPA5,IFNGR1,IKBKE,JAK1,KLF6,KLK1,LGALS9,LTB,LYN,MGAT5,MIF,MMP7,NFKBIA,NINJ1,NR4A1,NTN1,PKM,PLAU,PON2,PPP1R15A,PTGER4,PTMA,PTPN1,PVR,RAC1,RAP1B,RB1CC1,REL,RELA,RHOA,RTN4,S100A4,SERPINA3,SMAD3,SOCS1,SPON2,ST14,STAT3,TIMP2,TIMP3,TMSB1…	74			5.21824
Cellular Movement,Connective Tissue Development and Function	Cell movement of fibroblasts	6.29e-06	Increased	3.059	ABL1,ACTB,ADIPOR1,AIMP1,CCND1,CDKN1A,CTNNB1,FNDC3B,GSN,HBEGF,HMGB1,MMP7,MTA2,MYC,NFKB2,PAK1,PLAU,PTPN2,RAC1,RCC2,RELB,RHOD,SDC4,SKAP2,SMAD3,STAT3,SYNE2,TIAM1,TIMP2,TPM1,WASF2,ZFAND5	32			5.20135
Cell Death and Survival,Hematological System Development and Function	Cell viability of leukocyte cell lines	6.3e-06		1.521	AGA,BCL2,BCL2L1,BCL2L11,CADM1,EGFR,GSK3B,HIF1A,HMOX1,LYN,MCL1,MYC,PIM1,PTPN1,RHOA,SOCS1	16			5.20066
Cell Cycle,Cellular Movement	Cytokinesis of tumor cell lines	6.3e-06		1.648	ARF6,BRD4,CAPZB,CDH1,CDKN1A,GNAI2,GNAI3,KLHL21,LMNA,RAC1,RASSF1,RHOA,SEPTIN7,SEPTIN9,SLC20A1	15			5.20066
Cell Cycle	Cell cycle progression of leukocytes	6.3e-06		-0.123	BCL2,BCL2L1,CDKN1A,HIF1A,MYC,NABP2,NFKB2,REL,RELB,SMAD3,SMARCA4,SOCS1,STAT3,TNFSF10,VTCN1	15			5.20066
Cellular Movement	Invasion of colorectal cancer cell lines	6.33e-06		1.966	ATF3,BCL2L1,CCND1,EGFR,EIF4E,FSCN1,HIF1A,ITGB4,LASP1,MIF,NME1,PLAU,RASA1,RHOD,S100A4,STAT3,TIAM1,TMSB10/TMSB4X	18			5.1986
Cellular Function and Maintenance	Endocytosis by eukaryotic cells	6.49e-06		1.357	AHSA1,ANXA5,ARF6,ATP6V0D1,ATP6V0E1,ATP6V1D,ATP6V1F,BRK1,CCNC,CD47,CNN2,CTNNB1,CTNND1,DBN1,EIF4E,GNAI2,GRB2,GSN,HBEGF,HIF1A,HMGB1,HMOX1,HSPA5,ISG15,JAK1,JOSD1,KAT6A,KLF2,LMAN2,MGAT1,MIF,MTA2,NANS,NME1,PKM,PLAU,PRKX,PTGER4,QKI,RAC1,RALA,RELB,RHOA,SART1,SMARCA4,SRSF6,TNFSF10,TOM1,TRPV2,UBE2D3,USP22,VAMP8,WASF2,YWHAQ,ZMYND8,ZNF217	56			5.18776
Tissue Morphology	Quantity of progenitor cells	6.65e-06	Increased	2.375	ABL1,ADD1,AKAP13,ASXL1,ATF4,ATP6AP2,BBC3,BCL2,BCL2L1,BCL2L11,BHLHE40,BIK,BLOC1S2,CCND1,CD47,CD70,CDKN1A,CTSD,DUSP5,FOSL2,FOXO1,FYB1,GADD45A,GNAI2,HIF1A,HOXB7,ID2,JAK1,KAT6A,KLF2,LTB,LYN,MBTD1,MCL1,MYC,NABP2,NBN,NFKB2,NFKBIA,NOTCH1,NR4A1,PATZ1,PIK3CA,PIM1,PRDX2,PTPN2,RAC1,RAP1B,RASSF5,RCOR1,REL,RELA,RUNX2,SLC20A1,SOCS1,SOX4,ST14,ST6GALNAC2,STAT3,TEC,TET3,TLE4,TNFSF10,TP53BP1	64			5.17718
Cancer,Organismal Injury and Abnormalities,Reproductive System Disease	Prostatic intraepithelial tumor	6.65e-06		-0.391	BCL2,BHLHE40,CCND1,CD74,CLU,CTNNB1,CUX1,EIF4E,GPX2,ITGB4,KRT7,LY6E,MMP7,MYC,NBN,ORM1,PEAK1,PIM1,SOX4,STAT3,ZC3H15	21			5.17718
Cellular Function and Maintenance	Engulfment of cells	6.73e-06		1.485	ABL1,ADD1,AHSA1,ANXA3,ANXA5,AP2S1,ARF6,ARFGAP1,ASAP2,ATP6V0D1,ATP6V0E1,ATP6V1D,ATP6V1F,BRK1,CCNC,CD151,CD47,CNN2,CTNNB1,CTNND1,DBN1,EIF4E,GNAI2,GRB2,GSN,HBEGF,HIF1A,HMGB1,HMOX1,HSPA5,HSPA8,ISG15,JAK1,JOSD1,KAT6A,KLF2,LMAN2,LYN,MGAT1,MIF,MTA2,NANS,NCL,NME1,PAK1,PKM,PLAU,PRKX,PTGER4,PTPN1,QKI,RAC1,RALA,RELB,RHOA,RHOD,SART1,SMARCA4,SRSF6,TNFSF10,TOM1,TRPV2,UBE2D3,USP22,VAMP8,WASF2,YWHAQ,ZMYND8,ZNF217	69			5.17198
Cell Morphology	Shape change of dermal cells	6.79e-06		0.726	FERMT2,GSN,RAC1,RHOA,STAT3,TIAM1	6			5.16813
Cell Morphology,Hematopoiesis	Morphology of hematopoietic progenitor cells	6.79e-06			ASXL1,ATF4,BBC3,BLOC1S2,CCND1,CITED2,FAN1,FYB1,ID2,ID3,KAT6A,KDM5A,KLF2,LYN,MCL1,MYC,NFIL3,PCBP2,PIM1,PRDX2,RAC1,RELB,RHOA,SOX4,TNFSF10,ZC3H12A	26			5.16813
Cellular Development,Cellular Growth and Proliferation,Hematological System Development and Function,Hematopoiesis,Tissue Development	Differentiation of hematopoietic cells	6.8e-06		1.846	ABL1,ATF4,BAIAP2,BCL2,BCL2L1,CDKN1A,CHD2,CHD4,CITED2,CTBP1,CTNNB1,DHX36,EGFR,FOXO1,GADD45G,HDAC2,HES1,ID2,JAG1,JAK1,LYN,MAFK,MYC,NFKBIA,NOTCH1,PATZ1,PPP1R15A,PRMT1,PRRC2C,PTPN1,PTPN2,RAC1,RCOR1,RELB,RUNX2,SAMD9L,SLC66A3,SMARCA5,SOX4,SSBP3,STAT3,TET3,TNFRSF12A,U2AF1/U2AF1L5,UBA5,UBE2I,VDR,WASF2,YTHDF2,ZC3H12A	50			5.16749
Dermatological Diseases and Conditions,Organismal Injury and Abnormalities	Abnormality of skin morphology	6.84e-06	Decreased	-2.512	ANKRD12,BCL2L1,CCL20,CD74,CDH1,CDKN1A,CFL1,EEF1A1,EGFR,EIF5A,FAM111B,GPX2,GSN,HDAC2,ID4,IFI6,ITGB4,ITPA,KRT10,LAMC2,LAP3,LMNA,LSM7,LTB,LYN,MACF1,MDM2,MMP7,MTA2,MYC,NAB1,NFKB2,NFKBIA,ODC1,PDGFA,PDIA3,PIK3CA,PLAU,PSME2,RAC1,RELB,RHBDF2,RHOA,S100A2,SCG5,SHB,SOCS1,SPINT1,ST14,SYNE2,TARS1	51			5.16494
Hematological System Development and Function,Lymphoid Tissue Structure and Development,Tissue Morphology	Morphology of lymphoid tissue	6.92e-06			ABL1,AKAP13,ASXL1,ATP6AP2,BATF,BBC3,BCL2,BCL2L1,BCL2L11,BHLHE40,BIK,CCND1,CD47,CD74,CDKN1A,CITED2,CTNNB1,CTSD,CUX1,EGLN2,GADD45A,GCNT1,GNAI2,HMOX1,HOXA7,HOXB7,ID2,ID3,IFNGR1,IL10RB,JAK1,KAT6A,LMNA,LTB,LYN,MCL1,MDM2,MIF,MYC,NFKB2,NFKBIA,NR4A1,PIM1,PPP1R15A,PRDX2,PTPN2,RASSF5,RC3H1,REL,RELA,RELB,RUNX2,SELENBP1,SMAD3,SMARCA5,SOCS1,SOX4,ST6GALNAC2,STAT3,TEC,TLE4,TNFRSF21,TNIP1,TP53BP1,VDR,VEZF1,VTCN1…	68			5.15989
Cell Death and Survival	Survival of hematopoietic cell lines	6.95e-06		1.804	AGA,BCL2,BCL2L1,BCL2L11,CADM1,EGFR,GSK3B,HIF1A,HMOX1,LYN,MCL1,MYC,PIM1,PTPN1,RELA,RHOA,SOCS1	17			5.15802
Cellular Movement	Migration of connective tissue cells	6.98e-06	Increased	2.758	ABL1,ACTB,ADIPOR1,AIMP1,CCND1,CDKN1A,CXCL16,CYTH2,FNDC3B,FOXO1,HBEGF,HIF1A,HMGB1,LIMA1,MIF,MMP7,MTA2,MYC,PAK1,PLAU,PTPN2,RAC1,RCC2,RHOD,SDC4,SKAP2,STAT3,SYNE2,TIAM1,TIMP2,TPM1,ZFAND5	32			5.15614
Cancer,Organismal Injury and Abnormalities,Respiratory Disease	Lung metastasis by tumor	7.06e-06	Increased	2.204	CD151,CLU,CTNND1,HIF1A,MDM2,MYC,PIK3CA,RHOA,SQSTM1,STAT3	10			5.1512
Infectious Diseases,Organismal Injury and Abnormalities	Infection of tumor cell lines	7.12e-06	Increased	6.52	ANKRD9,ARCN1,ARF6,ATP6AP2,ATP6V0D1,BBC3,BCLAF1,CD74,CD81,CDH1,CLTB,CTBP1,DCAF1,DCAF13,EGFR,EIF2A,EIF3A,EIF3H,GOLPH3,HES1,HMGB1,HNRNPF,HNRNPK,HNRNPU,ISG15,JAK1,KLF2,LAPTM4B,MAT2A,MDM2,MED31,MGAT1,MGAT5,NANS,NCOR2,NDUFS6,NOP56,PAK1,PDIA3,PDIA6,PGRMC2,PNRC1,POLR2H,PPP1R15A,PPP2R2A,PRKX,PSME2,PVR,RAB2A,RAC1,RAP1B,RB1CC1,RELA,SCFD1,SERPINB6,SIK1/SIK1B,SPATS2L,SRSF2,SSU72,SUMO2,TMPRSS2,TRAPPC1,TRMT6,UB…	68			5.14752
Cancer,Organismal Injury and Abnormalities,Reproductive System Disease	Invasive breast adenocarcinoma	7.24e-06			ACOT13,AKAP13,ARF3,BCL2,BCL2L1,CDH1,CDKN1A,CHD1,CTNNB1,EGFR,FERMT2,FNBP1L,HDAC2,HNRNPA2B1,HSP90AB1,HSPB8,JAK1,KAT6A,LY6E,MTA2,MYC,NAA15,PAK1,PATZ1,PIK3CA,PLAU,RAB3GAP2,RASSF1,RBM39,RELA,RTN4,SELENBP1,SENP6,SQSTM1,TUBB2A,VPS72,WBP2,XPO1,ZFPL1,ZMYND8,ZNF462	41			5.14026
Cellular Movement	Scattering of cells	7.45e-06		0.743	ARF6,CA9,CADM1,CD151,CDH1,CFL1,CTNNB1,EGFR,NOTCH1,PAFAH1B1,PIK3CA,RAC1,RHOA,STAT3,TIAM1,TMSB10/TMSB4X	16			5.12784
Cancer,Organismal Injury and Abnormalities	Transformation of fibroblasts	7.52e-06	Increased	2.024	BCL2,BRK1,CCND1,CDKN1A,EGFR,GRB2,ID2,ITGB4,JUND,MCRS1,MDM2,MIF,MYC,NFKBIA,PIK3CA,RASA1,REL,SOCS1,STAT3,VDR	20			5.12378
Cellular Growth and Proliferation	Cytostasis of tumor cell lines	7.52e-06	Increased	2.938	ABL1,BHLHE40,CCND1,CDH1,CDKN1A,CLU,CTNNB1,EGFR,GSK3B,HMGB1,HSPA5,JAG1,KLF6,NME1,NOTCH1,PPP1R15A,PRMT1,RASSF1,RB1CC1,REL,RHOD,SMAD3,SMARCA4,STAT3	24			5.12378
Cancer,Organismal Injury and Abnormalities	Invasive carcinoma	7.85e-06			ACOT13,ADAM28,AKAP13,ARF3,ATAD2,ATF3,BCL2,BCL2L1,CDH1,CDKN1A,CHD1,CLU,CTNNB1,DDR1,EGFR,FAM111B,FERMT2,FNBP1L,HDAC2,HNRNPA2B1,HSP90AB1,HSPB8,JAK1,JMY,KAT6A,KDM4B,LIMA1,LSM7,LTB,LY6E,MAPRE1,MTA2,MYC,NAA15,PAK1,PATZ1,PIK3CA,PKM,PLAU,PMEPA1,PTPN1,RAB3GAP2,RASSF1,RBM39,RELA,RHOA,RTN4,RUNX2,SELENBP1,SENP6,SOX4,SQSTM1,TACSTD2,TPM1,TUBB2A,VPS72,WBP2,XPO1,YWHAQ,ZFPL1,ZMYND8,ZNF462	62			5.10513
Cellular Development,Cellular Growth and Proliferation,Organ Development,Skeletal and Muscular System Development and Function,Tissue Development	Proliferation of smooth muscle cells	7.9e-06	Increased	2.237	CCND1,CDKN1A,CLU,CTNNB1,CXCL16,DDR1,EGFR,FOXO1,GSK3B,HBEGF,HDAC7,HIF1A,HMGB1,HMOX1,ID2,ID3,IFNGR1,IGFBP5,ILF3,LMNA,LRRFIP1,MAD2L2,MIF,MYC,NOTCH1,NR4A1,PAK1,PIK3CA,PLAU,PTPN1,RAC1,RELA,RHOA,RTN4,SMAD3,SMARCA4,SOCS1,STAT3,SYNE2,TNFSF10	40			5.10237
Cancer,Neurological Disease,Organismal Injury and Abnormalities	Neuroblastoma in autonomic ganglion	8.05e-06			BBC3,IRS2,PIK3CA,SMARCA4,TMPRSS2,TNFRSF21,TPR,TTC3	8			5.0942
Tissue Morphology	Quantity of cells	8.09e-06	Increased	6.268	ABL1,ACHE,ADAM28,ADD1,ADRB2,AGA,AKAP13,ANK3,ARF6,ARID5A,ASXL1,ATF3,ATF4,ATP13A5,ATP6AP2,B4GALNT2,BATF,BBC3,BCL2,BCL2L1,BCL2L11,BCLAF1,BHLHE40,BIK,BIRC3,BLOC1S2,CA9,CADM1,CALHM6,CAPZB,CCL20,CCND1,CCNG1,CD151,CD47,CD70,CD74,CD81,CDH1,CDKN1A,CIAPIN1,CITED2,CLTB,CLU,CNN2,COMMD3,CTNNB1,CTSB,CTSD,CUL3,CXCL16,CXCL6,CYTH2,DCTN2,DDIT3,DDR1,DUSP5,EGFR,EIF2S1,EVL,FAN1,FBLIM1,FBXW7,FOSL2,FOXO1,FYB1,GADD45A,G…	202			5.09205
Cell Cycle	G2/M phase	8.25e-06		1.317	ARPP19,BCL2,BCL2L1,CCND1,CCNG1,CDKN1A,CTNNB1,EGFR,FLCN,GADD45A,GADD45B,GADD45G,GMNN,GSTA4,HIF1A,IGFBP5,KDM5B,LMNA,MDM2,MYC,NABP2,NBN,NFKBIA,PAK1,PLAU,RAC1,RASSF1,RELA,RUNX2,SIAH2,SMARCA4,SMARCA5,SRPK2,SRSF2,TP53BP1	35			5.08355
DNA Replication, Recombination, and Repair	Synthesis of DNA	8.48e-06		1.6	AIMP1,AKAP13,ATF3,BCL2,BCL2L1,CCND1,CCNG1,CDKN1A,CLU,CTNNB1,CTNND1,EGFR,FOXO1,FUS,GNAI2,GNAI3,GRB2,HBEGF,HSPA8,IGFBP5,IRS2,KHDRBS1,KLF2,MCL1,MDM2,MIF,MYC,NBN,NFKBIA,NR4A1,ODC1,PDGFA,PEBP1,PIK3CA,PIK3IP1,PIM1,RAC1,RALA,RAP1B,RASSF1,RHOA,RRAD,RTF1,RUNX2,SDC4,SMARCA4,STAT3,TIMP2,TNFSF10	49			5.0716
Cell Death and Survival	Apoptosis of pancreatic cancer cell lines	8.61e-06		-1.907	ATF3,BBC3,BCL2,BCL2L1,BCL2L11,CDH1,DDIT3,HBEGF,MANF,MCL1,MIF,NFKBIA,NOTCH1,NR4A1,PIM1,PSMA5,PTPN2,RELA,S100A4,SOCS1,STAT3,TNFSF10,USP18,ZBED6	24			5.065
Cellular Movement	Migration of epithelial cells	8.61e-06	Increased	2.212	ADRB2,ARF6,CDH1,EGFR,FOXO1,GADD45A,HBEGF,HMGB1,ITGB4,KRT18,MAP4K4,MGAT5,MYC,PAK1,PIK3CA,PIK3IP1,RAC1,RHBDF2,RHOA,SMAD3,STAT3,TIAM1,VDR,WASF2	24			5.065
Cell Cycle	M phase	8.67e-06	Increased	2.974	ARF6,BCL2,BCL2L1,BRD4,CAPZB,CCNG1,CDH1,CDKN1A,CFL1,CUL3,DCAF1,DSTN,FLCN,GADD45A,GNAI2,GNAI3,GOLGA2,KLHL21,LMNA,MAPRE1,MDM2,MYO19,NME1,PIM1,PTPN2,RAC1,RASSF1,RHOA,SEPTIN7,SEPTIN9,SLC20A1,TPM1,UBE2D3,VAMP8,YWHAE	35			5.06198
Cell Morphology,Cellular Movement	Cell spreading of tumor cell lines	8.72e-06	Increased	2.327	CD151,CD81,CYTH2,EGFR,EVL,FERMT2,FYB1,ITGB4,LYN,MGAT5,PAK1,PLAU,PVR,RAC1,RAP1B,RAP2B,RHOA,SDC4,STAT3,TIAM1,TPM1	21			5.05948
Cellular Development	Differentiation of stem cells	8.9e-06		1.74	ABL1,BAIAP2,BCL2L1,CCND1,CCNK,CDH1,CDKN1A,CHD2,CTNNB1,EIF4G2,FBXW7,FLCN,GADD45G,GNL3,GSK3B,HES1,HIF1A,HMGB1,HNRNPU,HOXA7,ID2,ID3,IFRD1,JAG1,LMNA,LYN,MDFI,MDM2,METTL5,MYC,NOTCH1,PIM1,PPP1R15A,RELA,RELB,RUNX2,SLC66A3,SMAD1,SMAD3,SOX9,STAT3,TACSTD2,VDR,WASF2,YTHDF2,ZC3H12A	46			5.05061
Cancer,Hematological Disease,Immunological Disease,Organismal Injury and Abnormalities	T-cell leukemia	9.01e-06		0.068	ABL1,ACHE,ASXL1,BCL2,BCL2L1,CADM1,CDKN1A,CILK1,CTNNB1,DDR1,FBXW7,FRMD4B,HDAC2,HNRNPA2B1,HSP90AB1,HSPA8,IRF2BP2,ITGB4,JAK1,KAZN,MYC,NOTCH1,PSMB2,PSMB5,PTPN2,RASA1,REL,RHOA,RHOV,RPL3,SMARCA4,SOCS1,STAT3,TNFSF10,TUBB2A,WAC,ZNF217	37			5.04528
Dermatological Diseases and Conditions,Inflammatory Disease,Inflammatory Response,Organismal Injury and Abnormalities	Dermatitis	9.05e-06	Decreased	-2.368	ABL1,ANXA5,ARCN1,BCAS4,BCL2,BCL2L1,CAPZB,CCL20,CD47,CD74,CDH1,CFL1,CPNE1,DEFB1,DUSP2,DUSP5,EEF1A1,EGFR,GADD45A,GADD45G,GSN,HBEGF,HDAC2,HNRNPR,HOXA7,IFI6,IFIT3,IFNGR1,ISG15,JAK1,JPT1,KAZN,KLK1,KRT10,LGALS9,LTB,LYN,MAD2L2,MCL1,MTA2,MXRA7,MYC,NFKBIA,NFKBIB,NOTCH1,NR4A1,ODC1,PSMB2,PSMB5,REL,RELB,S100A2,SOCS1,SPATS2L,SYNE2,TNFSF10,TNIP1,TPM1,TPM3,TUBB2A,UBE2I,VDR	62			5.04335
Cell Cycle	G1/S phase transition	9.06e-06		0.833	ATF3,BCL2,CCND1,CCNG1,CDKN1A,CTNNB1,CUL2,CUL3,DDIT3,DDX24,EIF4E,FOXO1,GADD45A,GADD45B,GADD45G,GMNN,GNL3,HES1,HIF1A,ID2,ID4,KHDRBS1,MDM2,MYC,NABP2,NFKBIA,PLK2,RAC1,RB1CC1,RELA,RHOA,STAT3,VTCN1,YWHAQ	34			5.04287
Cancer,Hematological Disease,Organismal Injury and Abnormalities	Philadelphia chromosome negative chronic myeloproliferative neoplasm	9.21e-06			ABL1,ANXA3,ARHGAP18,ASXL1,BCL2,BCL2L1,BCL2L11,CUX1,DDR1,FOXO1,GNB1,JAK1,LYN,MAFF,MDM2,MYC,PIM1,RUNX2,SERINC2,SRSF2,STK24,TIMP3,TLE4,U2AF1/U2AF1L5	24			5.03574
Cell Death and Survival	Cell death of exocrine cells	9.33e-06		1.344	BCL2,CTSB,EGFR,EIF3H,HMOX1,IFNGR1,MMP7,MYC,RELA,TNFSF10	10			5.03012
Cancer,Hereditary Disorder,Organismal Injury and Abnormalities	Hereditary cancer	9.37e-06			ABL1,ACTB,ASXL1,BCL2,BCL2L1,CCND1,CCNG1,CDH1,CTNNB1,DDR1,EGFR,ELOC,FAN1,FBXW7,FLCN,HERPUD1,HIF1A,HNRNPA2B1,HSP90AB1,ID3,JAK1,LASP1,MYC,MYO1B,NBN,NFKB2,NOTCH1,PIK3CA,PLK2,RHBDF2,RHEB,RPN1,SAMD9L,SMARCA4,SOX9,SP100,SRGAP1,SRSF2,STAT3,TACSTD2,TES,TPM4,TUBB2A,ZFHX3	44			5.02826
Cancer,Hematological Disease,Organismal Injury and Abnormalities	Neoplasia of blood cells	9.47e-06		-0.563	AAK1,ABL1,ACHE,ACTB,ACTG1,ADAM28,ADRB2,AIMP1,AKAP13,ANK3,ANKRD22,ANXA11,ANXA3,ANXA5,ARFGEF1,ARHGAP17,ARHGAP18,ARL17A/ARL17B,ASAP2,ASXL1,ATF3,ATF4,ATP13A5,AUTS2,B4GALNT2,BAZ2B,BBC3,BCL2,BCL2L1,BCL2L11,BCLAF1,BIRC3,BRD4,CA9,CADM1,CAMK2N1,CASP10,CCDC181,CCL20,CCND1,CCNDBP1,CCNL1,CCT3,CD151,CD47,CD70,CD74,CD99,CDC42EP2,CDH1,CDK9,CDKN1A,CFL1,CHD1,CHD2,CHD4,CHRNB1,CILK1,CITED2,CKAP4,CLDN7,CLPTM1,CLTB,C…	331			5.02365
Cellular Growth and Proliferation,Tissue Development	Proliferation of neural cells	9.47e-06	Increased	5.207	ABL1,ACTB,ADGRG1,ANK3,ARF6,ARFGEF1,ARHGAP17,BAIAP2,BCL2,CAPZB,CCND1,CD47,CDKN1A,CFL1,CHD4,CLPTM1,CLU,CREB3,CSNK1D,CTNNB1,CXCL16,DDR1,EGFR,EIF4G2,EIF5A,EXOC5,FKBP5,FOXO1,GNAI2,GSK3B,HDAC7,HES1,HIF1A,HMGB1,HSPA8,ID2,ID3,ID4,IFNGR1,IGFBP5,INPP5F,JAG1,KHDRBS1,KIF2A,KLF7,KLK1,LYN,MAFK,MANF,MYC,NBN,NCL,NCOR2,NFKBIA,NINJ1,NOTCH1,NTN1,PACS1,PAFAH1B1,PAK1,PDIA3,PIK3CA,PTPN2,QKI,RAC1,RAP1B,RASA1,REL,RELA,R…	88			5.02365
Cancer,Neurological Disease,Organismal Injury and Abnormalities	Autonomic ganglion tumor	9.65e-06			BBC3,CCND1,IRS2,PIK3CA,SMARCA4,TMPRSS2,TNFRSF21,TPR,TTC3	9			5.01547
Hematological System Development and Function,Lymphoid Tissue Structure and Development,Organ Morphology,Tissue Morphology	Morphology of lymphoid organ	9.67e-06			ABL1,AKAP13,ASXL1,ATP6AP2,BBC3,BCL2,BCL2L1,BCL2L11,BIK,CCND1,CD47,CD74,CDKN1A,CITED2,CTNNB1,CTSD,CUX1,EGLN2,GADD45A,GCNT1,GNAI2,HMOX1,HOXA7,HOXB7,ID2,ID3,IFNGR1,IL10RB,JAK1,KAT6A,LMNA,LTB,LYN,MCL1,MDM2,MIF,MYC,NFKB2,NFKBIA,NR4A1,PIM1,PPP1R15A,PRDX2,PTPN2,RASSF5,RC3H1,REL,RELA,RELB,RUNX2,SELENBP1,SMAD3,SMARCA5,SOCS1,SOX4,STAT3,TEC,TLE4,TNIP1,TP53BP1,VDR,VTCN1,ZC3H12A	63			5.01457
Cellular Movement,Hematological System Development and Function,Immune Cell Trafficking,Inflammatory Response	Cell movement of peritoneal macrophages	1.02e-05		1.558	CD74,CNN2,GNAI2,GNAI3,GNB2,HIF1A,HMOX1,MIF,PLAU,RHOA,TRPV2	11			4.9914
Cellular Development,Cellular Growth and Proliferation	Proliferation of lung cancer cell lines	1.04e-05	Increased	2.85	AASDHPPT,BBC3,BCL2L1,CCND1,CCNDBP1,CDKN1A,DEGS1,DUSP5,EGFR,EIF4E,ELF3,GMNN,GOLPH3,HBP1,HIF1A,HMOX1,HNRNPA2B1,KDM5A,MCL1,MDM2,MYC,NFKBIB,NOTCH1,NR4A1,NTN1,PIK3CA,PIM1,PKM,PRRC2C,PTPN2,RAC1,RASSF1,RASSF5,RELA,SAMD9L,SET,SIK1/SIK1B,SOX9,STAT3,TNFSF10,TRIB2,TTF1,TUBB2A,ZNF750	44			4.98297
Cell Death and Survival,Cellular Function and Maintenance	Colony survival of tumor cell lines	1.08e-05		0.32	ATF3,BCL2L1,CA9,CCND1,CDKN1A,HBP1,HIF1A,MDM2,RB1CC1,SELENOH,STAT3,TIMP3,TNFSF10	13			4.96658
Cellular Development,Cellular Growth and Proliferation	Development of carcinoma cell lines	1.09e-05		-0.404	CADM1,CDH1,CDKN1A,CTNNB1,EGFR,GMNN,HNRNPA2B1,HSPA5,IP6K2,KLF6,NFKBIA,NOTCH1,PIK3CA,RASSF1,RASSF5,RELA,SMARCA4,TES	18			4.96257
Cellular Movement,Hematological System Development and Function,Immune Cell Trafficking	Migration of mononuclear leukocytes	1.09e-05	Increased	3.968	ACTB,BATF,BCL2,CCL20,CD151,CD47,CD74,CD81,CD99,CTNNB1,CUX1,CXCL16,CXCL6,DEFB1,EGFR,EVL,FOXO1,FYB1,GCNT1,GNAI2,GNAI3,GNLY,GPR183,HMGB1,HSP90AB1,IFNGR1,JAK1,KCNK5,KLF2,LTB,LYN,MIF,NFIL3,NFKB2,NINJ1,NOTCH1,NR4A1,NTN1,PIK3CA,PLAU,PTPN2,PVR,RAC1,RAP1B,RASSF5,RHOA,S100A4,SOCS1,ST14,STAT3,TIMP2,TIMP3,TNFRSF21,TNIP1,UBE2I,VTCN1	56			4.96257
Immunological Disease,Organismal Injury and Abnormalities	Allergy	1.09e-05		-0.104	ABL1,ACTB,ADRB2,ANXA3,ANXA5,ARCN1,BCL2,BCL2L1,CADM1,CAPZB,CCL20,CD74,CD81,CDH1,CFL1,CHD4,CPNE1,DBN1,DDIT3,DEFB1,DUSP2,EEF1A1,GADD45A,GSN,HDAC2,HNRNPAB,HNRNPR,HSPA5,IFI6,ITM2C,JAK1,JPT1,KLK1,KRT10,LGALS9,LYN,MAD2L2,MCL1,NFKBIA,NR4A1,P4HB,PDIA3,PHPT1,PRMT1,PSME2,S100A2,SELENBP1,SMAD3,SPON2,SYNE2,TNFSF10,TPM1,TPM3,TUBB,UBE2I,VDR	56			4.96257
Cell Death and Survival	Anoikis	1.09e-05		-1.255	BCL2,BCL2L1,BCL2L11,BIRC3,CD99,CDH1,CTNNB1,CTNND1,EEF1A1,EGFR,HIF1A,MCL1,NFKBIA,NOTCH1,PAK1,PIK3CA,PLAU,RAC1,RHOA,SIK1/SIK1B,TNFSF10,TPM1	22			4.96257
Cancer,Hematological Disease,Immunological Disease,Organismal Injury and Abnormalities	T-cell malignant neoplasm	1.11e-05		-0.07	AAK1,ABL1,ACHE,ADD1,ANK3,ARL17A/ARL17B,ASXL1,ATP6V1B1,BCL2,BCL2L1,BCL2L11,CADM1,CCDC181,CCL20,CCND1,CD151,CD47,CDH1,CDKN1A,CHD1,CHD2,CHD4,CHMP4B,CILK1,CLU,COPS4,CTBP1,CTNNB1,CTSH,DDR1,DUSP2,DUSP5,EGFR,FBXW7,FERMT2,FNDC3B,FRMD4B,GADD45A,GADD45B,GNB1,GNPTAB,GPR183,GTF2I,HDAC2,HDAC7,HMGB1,HNRNPA2B1,HOXA7,HSP90AB1,HSPA8,ID2,IFI6,IFIT3,INPP5F,IRF2BP2,IRS2,ISG15,ITGB4,ITM2C,JAK1,JUND,KAZN,KLF6,KRT10,LA…	119			4.95468
Cellular Development,Cellular Growth and Proliferation,Hair and Skin Development and Function	Proliferation of epithelial cell lines	1.11e-05		1.7	BCL2,CCND1,CDKN1A,CLU,CTNNB1,DDR1,EGFR,FOXO1,FSCN1,GNAI2,GRB2,HSP90AB1,ID4,IGFBP5,MEF2A,MMP7,MYC,NFKBIA,NME1,NOTCH1,NTN1,PIK3CA,PTMA,RAC1,RASSF1,RASSF5,RHOA,RNMT,RUNX2,SAMD9L,SMAD3,STAT3,TACSTD2,TP53BP1,TTF1,TXNRD1,UBE2I,VTCN1,XPO1	39			4.95468
Cell Death and Survival	Cell death of progenitor cells	1.12e-05		-0.243	ABL1,ATF3,BBC3,BCL2,BCL2L1,BCL2L11,CDKN1A,CTNNB1,CTSB,EIF4E,GADD45B,HDAC2,HES1,HIF1A,ID2,ID3,IP6K2,KLF2,LTB,MCL1,MDM2,MYC,NFKBIA,NFKBIB,NOTCH1,NR4A1,PCBP2,REL,RELA,SMAD3,SMARCA5,SOX4,ST14,TET3,TLE4,TNFSF10	36			4.95078
Cell Cycle	S phase	1.12e-05		0.755	ABL1,BCL2,BCL2L1,BHLHE40,CCND1,CCNG1,CDH1,CDKN1A,CTNND1,CUL3,DCAF1,EGFR,FLCN,GADD45A,GRB2,GTF2I,HBEGF,HMOX1,ID2,ID3,LMNA,MAD2L2,MDM2,MPG,MYC,NBN,NOTCH1,PACS1,PLK2,PMEPA1,PTPN2,RASSF1,REL,RHOA,SOX9,STAT3,TP53BP1,ZBED6,ZBTB10	39			4.95078
Cellular Development	Differentiation of leukemia cell lines	1.12e-05		-0.926	ATF4,BCL2,BCL2L1,CCND1,CHD1,GADD45G,GRB2,HIF1A,HMOX1,ISG15,LYN,MCL1,MIF,MYC,NCOR2,NOTCH1,PRKX,PRMT1,PTPN1,QKI,RUNX2,SOCS1,STAT3,UBE2D3,YTHDF2	25			4.95078
Cancer,Hematological Disease,Organismal Injury and Abnormalities	Relapsed hematologic cancer	1.12e-05			ABL1,ACTG1,BCL2,BIRC3,CCND1,CHD1,DDR1,EGFR,HDAC2,HDAC7,HSP90AB1,LYN,MDM2,MYC,NFKBIA,NOTCH1,PIK3CA,PSMB10,PSMB2,PSMB5,RNMT,RPL3,STK24,TUBB2A,TXNRD1,XPO1	26			4.95078
Cellular Movement	Migration of tumor cells	1.14e-05	Increased	4.09	CD151,CD47,CD74,CTBP2,CTNNB1,CTSB,DDR1,EGFR,GRB2,GSN,HBEGF,HES1,HMGB1,IRS2,LYN,MGAT5,MIF,NFKBIA,NOTCH1,PAFAH1B1,PAK1,PEAK1,PIK3CA,PLAU,RAC1,RELA,RHOA,RHOC,S100A2,SIAH2,SMARCA4,SOCS1,TIAM1	33			4.9431
DNA Replication, Recombination, and Repair	Repair of DNA	1.15e-05	Increased	3.217	ABL1,ATAD2B,ATF3,BBC3,BCL2,BCL2L1,BCLAF1,BRD4,CCND1,CDH1,CDK9,CDKN1A,CLU,CTNNB1,EGFR,EIF3A,EIF3H,EVL,EXOG,FAN1,FBXW7,FUS,GADD45A,GADD45G,HBP1,HMGB1,HMOX1,HNRNPU,MAD2L2,MCRS1,MDM2,MPG,NABP2,NBN,NR4A1,PDIA3,PPP4C,RAC1,SMAD3,SMARCA4,SMARCA5,SMARCD1,TP53BP1,UBE2B,UBE2I,UBE2V1,UBE2V2,VDR	48			4.9393
Infectious Diseases,Organismal Injury and Abnormalities	Infection by lentivirus	1.15e-05	Increased	7.394	AKAP13,ANKRD9,ARF6,ARID5A,BCL2,BCL2L1,BCLAF1,CD74,CLU,CTSB,DCAF1,DLGAP4,EGFR,EIF3H,ELOC,ERI3,FBLIM1,GOLPH3,HDAC2,HES1,HMGB1,HNRNPDL,HNRNPF,HNRNPU,JAK1,KAT6A,KHDRBS1,KLF2,LGALS9,LMAN2,MAT2A,MDM2,MED31,MGAT1,NCOR2,NDUFS6,NTN1,PAK1,PDIA3,PDIA6,PFKL,PGRMC2,PNRC1,POLR2H,PPP2R2A,PRKX,PSMA2,PSMA3,PSMA5,PSMB6,PSME2,PTGES3,RAB2A,RAP1B,RB1CC1,RELA,RNF10,SCFD1,SERPINB6,SIK1/SIK1B,SLU7,SNRPA1,SPATS2L,SPEN,SR…	84			4.9393
Cell Death and Survival	Cell viability of leukemia cell lines	1.17e-05	Increased	2.439	ATF3,BCL2,BCL2L1,DNAJA1,EIF2S1,HES1,HSP90AB1,HSPA5,HSPA8,LYN,MCL1,MDM2,NFKBIA,PTPN1,PTPN2,RAC1,RAN,RHOA,SMARCA4,STAT3,TNFSF10	21			4.93181
Cellular Movement	Migration of cancer cells	1.17e-05	Increased	3.966	CD151,CD47,CD74,CTBP2,CTNNB1,CTSB,DDR1,EGFR,GSN,HBEGF,HMGB1,IRS2,LYN,MGAT5,MIF,NFKBIA,NOTCH1,PAFAH1B1,PAK1,PEAK1,PLAU,RAC1,RHOA,RHOC,S100A2,SIAH2,SMARCA4,SOCS1,TIAM1	29			4.93181
Cellular Development,Cellular Growth and Proliferation,Nervous System Development and Function,Tissue Development	Proliferation of neuronal cells	1.17e-05	Increased	5.426	ABL1,ACTB,ARF6,ARFGEF1,ARHGAP17,BAIAP2,BCL2,CAPZB,CCND1,CD47,CDKN1A,CLPTM1,CLU,CREB3,CSNK1D,CTNNB1,DDR1,EGFR,EIF4G2,EIF5A,EXOC5,FKBP5,GNAI2,GSK3B,HES1,HIF1A,HMGB1,HSPA8,ID3,ID4,INPP5F,JAG1,KIF2A,KLF7,KLK1,MAFK,MANF,MYC,NCL,NFKBIA,NINJ1,NOTCH1,NTN1,PACS1,PAFAH1B1,PAK1,PDIA3,PIK3CA,PTPN2,RAC1,RAP1B,RASA1,REL,RELA,RHOA,RHOQ,RTN4,S100A4,SEPTIN9,SET,SRGAP1,STAT3,TGIF1,TIAM1,TIMP2,TNFRSF12A,TRPV2,UBE2V…	69			4.93181
Cellular Movement,Immune Cell Trafficking	Migration of lymphatic system cells	1.23e-05	Increased	3.962	ACTB,ADRB2,BATF,BCL2,CCL20,CD151,CD47,CD74,CD81,CD99,CTNNB1,CUX1,CXCL16,CXCL6,DEFB1,EGFR,EVL,FOXO1,FYB1,GCNT1,GNAI2,GNAI3,GNLY,GPR183,HMGB1,HSP90AB1,IFNGR1,JAK1,KCNK5,KLF2,LTB,MIF,NFIL3,NFKB2,NOTCH1,NR4A1,NTN1,PIK3CA,PLAU,PTPN2,PVR,RAC1,RAP1B,RASSF5,RHOA,S100A4,SOCS1,ST14,STAT3,TIMP2,TNFRSF21,TNIP1,UBE2I,VTCN1	54			4.91009
Cell Morphology	Enlargement of cells	1.24e-05			ABL1,ADGRG1,ADRB2,ATF3,BCL2,CASP10,CDH1,CDK9,CTNNB1,CTSB,CTSD,DUSP5,EGFR,FBXO32,FOSL2,FOXO1,GSK3B,HBEGF,HDAC2,HES1,HIF1A,HMGB1,HSPB8,KLC1,LMNA,MCRS1,MDM2,MEF2A,MTPN,MYC,NFKBIA,NOTCH1,PAFAH1B1,PIM1,PLAU,PSMF1,RAB1A,RAB2A,RAC1,RHOA,RRAD,RUNX2,SMAD1,SOX9,SRSF2,STAT3,TIAM1,TRIM8,USP18,VDR	50			4.90658
Cellular Development,Cellular Growth and Proliferation,Nervous System Development and Function,Tissue Development	Growth of neurites	1.26e-05	Increased	4.618	ABL1,ACTB,ARF6,ARFGEF1,ARHGAP17,BAIAP2,BCL2,CAPZB,CD47,CDKN1A,CLPTM1,CREB3,CSNK1D,DDR1,EGFR,EIF4G2,EIF5A,EXOC5,FKBP5,GNAI2,GSK3B,HIF1A,HMGB1,HSPA8,INPP5F,KIF2A,KLF7,KLK1,MAFK,MYC,NFKBIA,NINJ1,NOTCH1,NTN1,PACS1,PAFAH1B1,PAK1,PDIA3,PIK3CA,PTPN2,RAC1,RAP1B,RASA1,REL,RELA,RHOA,RHOQ,RTN4,S100A4,SEPTIN9,SET,SRGAP1,STAT3,TGIF1,TIAM1,TIMP2,TNFRSF12A,TRPV2,VAPA	59			4.89963

## Sheet: TypeB iono Canonical Pathways
Supplementary Table 5: Ingenuity Pathway Analysis (IPA) of differentially expressed genes in Type-B ionocyte for associated canonical pathways.
© 2000-2022 QIAGEN. All rights reserved.
Ingenuity Canonical Pathways	-log(p-value)	Ratio	z-score	Molecules
PI3K/AKT Signaling	9.28	0.176	3.657	BCL2,BCL2L1,CCND1,CDKN1A,CTNNB1,EIF4E,FOXO1,GRB2,GSK3B,IKBKE,IL10RB,INPP5F,ITGB4,JAK1,MCL1,MDM2,NFKB2,NFKBIA,NFKBIB,NFKBIE,PIK3CA,PPP2R2A,RALA,RAP1B,RAP2B,REL,RELA,RELB,RHEB,YWHAB,YWHAE,YWHAH,YWHAQ
BAG2 Signaling Pathway	9.23	0.27	-0.632	CDKN1A,CTSB,HSPA5,HSPA8,MDM2,MYC,NFKB2,PSMA2,PSMA3,PSMA5,PSMB10,PSMB2,PSMB5,PSMB6,PSMC6,PSME2,PSMF1,REL,RELA,RELB
MSP-RON Signaling In Cancer Cells Pathway	9.07	0.201	3.8	ATF4,CCND1,CREB3,CTNNB1,EGFR,ELF3,GRB2,GSK3B,HIF1A,ITGB4,KLK1,MYC,NFKB2,NFKBIA,PIK3CA,RALA,RAP1B,RAP2B,REL,RELA,RELB,ST14,STAT3,YWHAB,YWHAE,YWHAH,YWHAQ
HER-2 Signaling in Breast Cancer	8.81	0.165	2.475	ARF3,ARF6,BCL2L11,CASP6,CCND1,CDKN1A,EGFR,ELF3,FOXO1,GRB2,GSK3B,HBEGF,IKBKE,ITGB4,LYN,MDM2,MTCL1,MYC,NFKB2,NFKBIA,NFKBIB,NFKBIE,PARD6B,PIK3CA,RALA,RAP1B,RAP2B,REL,RELA,RELB,RHEB,SMAD3,STAT3,TPR
Prostate Cancer Signaling	8.64	0.221	#NUM!	ABL1,ATF4,BCL2,CCND1,CDKN1A,CREB3,CTNNB1,FOXO1,GRB2,GSK3B,HDAC2,MDM2,NFKB2,NFKBIA,NFKBIB,NFKBIE,PIK3CA,RALA,RAP1B,RAP2B,REL,RELA,RELB
Hypoxia Signaling in the Cardiovascular System	7.89	0.254	2.646	ATF4,CREB3,CSNK1D,HIF1A,MDM2,NFKBIA,NFKBIB,NFKBIE,P4HB,UBE2B,UBE2D3,UBE2E1,UBE2H,UBE2I,UBE2L6,UBE2Q2,UBE2R2,UBE2V1
Molecular Mechanisms of Cancer	7.87	0.121	#NUM!	ABL1,BBC3,BCL2,BCL2L1,BCL2L11,BIRC3,CASP10,CASP6,CCND1,CDH1,CDK8,CDK9,CDKN1A,CTNNB1,CTNND1,FOXO1,GNAI2,GNAI3,GNB1,GNB2,GRB2,GSK3B,HDAC2,HIF1A,ITGB4,JAK1,MDM2,MYC,NBN,NFKB2,NFKBIA,NFKBIB,NFKBIE,NOTCH1,PAK1,PIK3CA,RAC1,RALA,RAP1B,RAP2B,RASA1,REL,RELA,RELB,RHOA,RHOC,RHOD,RHOQ,RHOV,SMAD1,SMAD3
Sumoylation Pathway	7.77	0.216	-1.069	CDH1,CTBP1,CTBP2,HDAC2,MDM2,NFKB2,NFKBIA,RAC1,RAN,RCOR1,RHOA,RHOC,RHOD,RHOQ,RHOV,SENP2,SENP6,SP100,SUMO2,UBE2I,ZNF217
Apoptosis Signaling	7.61	0.212	-0.471	ACIN1,BCL2,BCL2L1,BCL2L11,BIRC3,CASP10,CASP6,IKBKE,LMNA,MAP4K4,MCL1,NFKB2,NFKBIA,NFKBIB,NFKBIE,RALA,RAP1B,RAP2B,REL,RELA,RELB
Angiopoietin Signaling	7.59	0.243	0.535	FOXO1,GRB14,GRB2,IKBKE,NFKB2,NFKBIA,NFKBIB,NFKBIE,PAK1,PIK3CA,RALA,RAP1B,RAP2B,RASA1,REL,RELA,RELB,TNIP1
FAT10 Cancer Signaling Pathway	7.24	0.298	1.897	CTNNB1,EEF1A1,GSK3B,IKBKE,MAD2L2,NFKB2,NFKBIA,NFKBIB,NFKBIE,REL,RELA,RELB,SMAD3,STAT3
Estrogen Receptor Signaling	6.77	0.12	3.795	ATF4,ATP5F1C,BCL2,CCNC,CCND1,CDK8,CDKN1A,CREB3,CTBP1,CTBP2,EGFR,EIF4E,FBXO32,FOXO1,GNAI2,GNAI3,GNB1,GNB2,GRB2,GSK3B,HIF1A,HNRNPD,JAK1,MED10,MED31,MMP7,MYC,NCOR2,NDUFV2,NFKB2,NOTCH1,PAK1,PDIA3,PIK3CA,PLCL2,RALA,RAP1B,RAP2B,RBFOX2,REL,RELA,RELB,RHOA,RUNX2
Chronic Myeloid Leukemia Signaling	6.68	0.196	#NUM!	ABL1,BCL2L1,CCND1,CDKN1A,CTBP1,CTBP2,GRB2,HDAC2,IKBKE,MDM2,MYC,NFKB2,PIK3CA,RALA,RAP1B,RAP2B,REL,RELA,RELB,SMAD3
Pancreatic Adenocarcinoma Signaling	6.67	0.182	3.638	ABL1,BCL2,BCL2L1,CCND1,CDKN1A,EGFR,GRB2,HBEGF,HDAC2,HMOX1,JAK1,MDM2,NFKB2,NOTCH1,PIK3CA,RAC1,RALA,REL,RELA,RELB,SMAD3,STAT3
PTEN Signaling	6.6	0.169	-2.837	BCL2,BCL2L1,BCL2L11,CCND1,CDKN1A,EGFR,FOXO1,GRB2,GSK3B,IKBKE,INPP5F,ITGB4,MAGI1,MCRS1,NFKB2,PIK3CA,RAC1,RALA,RAP1B,RAP2B,REL,RELA,RELB,YWHAH
Protein Ubiquitination Pathway	6.47	0.136	#NUM!	BIRC3,CUL2,DNAJA1,DNAJB11,DNAJB9,ELOC,HSPA5,HSPA8,HSPB8,MDM2,PSMA2,PSMA3,PSMA5,PSMB10,PSMB2,PSMB5,PSMB6,PSMC6,PSME2,SKP1,UBB,UBC,UBE2B,UBE2D3,UBE2E1,UBE2H,UBE2I,UBE2L6,UBE2Q2,UBE2R2,UBE2V1,USP18,USP22
TWEAK Signaling	6.21	0.324	0.333	BIRC3,CASP6,IKBKE,NFKB2,NFKBIA,NFKBIB,NFKBIE,REL,RELA,RELB,TNFRSF12A
Death Receptor Signaling	6.21	0.2	1.5	ACIN1,ACTG1,BCL2,BIRC3,CASP10,CASP6,IKBKE,LMNA,MAP4K4,NFKB2,NFKBIA,NFKBIB,NFKBIE,REL,RELA,RELB,TNFRSF21,TNFSF10
ILK Signaling	6.07	0.147	4.264	ACTG1,ATF4,CCND1,CDH1,CREB3,CTNNB1,FBLIM1,FERMT2,GSK3B,HIF1A,IRS2,ITGB4,MYC,NFKB2,PIK3CA,PPP1R14B,PPP2R2A,RAC1,REL,RELA,RELB,RHOA,RHOC,RHOD,RHOQ,RHOV,TMSB10/TMSB4X
PEDF Signaling	6.05	0.205	1.732	BCL2,BCL2L1,IKBKE,NFKB2,NFKBIA,NFKBIB,NFKBIE,PIK3CA,RAC1,RALA,RAP1B,RAP2B,REL,RELA,RELB,RHOA,WASF2
IL-8 Signaling	5.98	0.142	4.796	BCL2,BCL2L1,CCND1,CDH1,EGFR,GNAI2,GNAI3,GNB1,GNB2,HBEGF,HMOX1,IKBKE,LASP1,MAP4K4,NFKBIA,NFKBIB,NFKBIE,PIK3CA,RAC1,RALA,RAP1B,RAP2B,RELA,RHOA,RHOC,RHOD,RHOQ,RHOV
Coronavirus Pathogenesis Pathway	5.78	0.149	0.6	ABL1,ATF4,BCL2,BCL2L11,CCND1,DDIT3,EEF1A1,EIF2A,EIF4E,HDAC2,HIF1A,JAK1,NFKB2,NFKBIA,NFKBIB,NFKBIE,REL,RELA,RELB,RPS9,SMAD3,STAT3,TMPRSS2,TNPO1,ZC3HAV1
p53 Signaling	5.78	0.188	-0.302	BBC3,BCL2,BCL2L1,CASP6,CCND1,CCNG1,CCNK,CDKN1A,CSNK1D,CTNNB1,GADD45A,GADD45B,GADD45G,GNL3,GSK3B,HIF1A,MDM2,PIK3CA
Erythropoietin Signaling Pathway	5.69	0.151	1.706	BCL2L1,BIRC3,CCND1,CD70,CTNNB1,GRB2,GSK3B,HIF1A,IRS2,LTB,MDM2,NFKB2,NFKBIA,NFKBIB,NFKBIE,PIK3CA,RAC1,RALA,RAP1B,RAP2B,REL,RELA,RELB,TNFSF10
Role of JAK1, JAK2 and TYK2 in Interferon Signaling	5.63	0.36	0	IFNGR1,JAK1,NFKB2,PTPN2,REL,RELA,RELB,SOCS1,STAT3
TEC Kinase Signaling	5.45	0.143	4	ACTG1,GNAI2,GNAI3,GNB1,GNB2,GTF2I,ITGB4,JAK1,LYN,NFKB2,PAK1,PIK3CA,RAC1,REL,RELA,RELB,RHOA,RHOC,RHOD,RHOQ,RHOV,STAT3,TEC,TNFRSF21,TNFSF10
Huntington's Disease Signaling	5.42	0.124	0.577	ATF4,ATP5F1C,BCL2L1,CASP10,CASP6,CREB3,CTSD,DYNC1I2,EGFR,GNB1,GNB2,GRB2,HDAC2,HSPA5,HSPA8,NCOR2,PIK3CA,POLR2H,PSMA2,PSMA3,PSMA5,PSMB10,PSMB2,PSMB5,PSMB6,PSMC6,PSME2,PSMF1,RASA1,RCOR1,UBB,UBC
Colorectal Cancer Metastasis Signaling	5.35	0.123	4.315	BCL2L1,CCND1,CDH1,CTNNB1,EGFR,GNAI2,GNAI3,GNB1,GNB2,GRB2,GSK3B,IFNGR1,JAK1,MMP7,MYC,NFKB2,PIK3CA,PTGER4,RAC1,RALA,RAP1B,RAP2B,REL,RELA,RELB,RHOA,RHOC,RHOD,RHOQ,RHOV,SMAD3,STAT3
IL-17A Signaling in Airway Cells	5.28	0.212	1.265	CCL20,CXCL6,GSK3B,IKBKE,JAK1,NFKB2,NFKBIA,NFKBIB,NFKBIE,PIK3CA,REL,RELA,RELB,STAT3
PI3K Signaling in B Lymphocytes	5.26	0.156	4.123	ABL1,ATF3,ATF4,CD81,IKBKE,IRS2,LYN,NFKB2,NFKBIA,NFKBIB,NFKBIE,PDIA3,PIK3CA,PLCL2,RAC1,RALA,RAP1B,RAP2B,REL,RELA,RELB
Regulation Of The Epithelial Mesenchymal Transition By Growth Factors Pathway	5.23	0.139	3.128	CD70,CDH1,EGFR,FOXO1,GRB2,GSK3B,ID2,IKBKE,JAK1,LTB,NFKB2,PARD6B,PDGFA,PIK3CA,RAC1,RALA,RAP1B,RAP2B,REL,RELA,RELB,RHOA,SMAD3,STAT3,TNFSF10
BEX2 Signaling Pathway	5.2	0.197	0.832	BBC3,BCL2,CCND1,CDKN1A,CTNNB1,GSK3B,HIF1A,KLK1,NFKB2,NFKBIA,PPP2R2A,REL,RELA,RELB,STAT3
EIF2 Signaling	5.19	0.138	0.5	ATF3,ATF4,BCL2,CCND1,DDIT3,EIF2A,EIF2S1,EIF3A,EIF3H,EIF4A2,EIF4E,EIF4G2,EIF5,GRB2,GSK3B,HSPA5,MYC,PAIP1,PIK3CA,PPP1R15A,RALA,RAP1B,RAP2B,RPL3,RPS9
Inhibition of ARE-Mediated mRNA Degradation Pathway	5.15	0.149	2.138	CD70,EXOSC4,EXOSC9,LTB,MAPK6,PAPOLA,PPP2R2A,PSMA2,PSMA3,PSMA5,PSMB10,PSMB2,PSMB5,PSMB6,PSMC6,PSME2,PSMF1,TNFSF10,YWHAB,YWHAE,YWHAH,YWHAQ
Systemic Lupus Erythematosus In B Cell Signaling Pathway	5.08	0.123	3.402	BCL2,BCL2L1,BCL2L11,CCND1,CD70,CTNNB1,FOXO1,GRB2,GSK3B,IFIT3,IFNGR1,INPP5F,JAK1,LTB,LYN,MAP4K4,MCL1,MYC,NFKB2,PIK3CA,RAC1,RALA,RAP1B,RAP2B,REL,RELA,RELB,STAT3,TNFSF10,TRAF4
Induction of Apoptosis by HIV1	5.05	0.217	-0.302	BBC3,BCL2,BCL2L1,BIRC3,IKBKE,NFKB2,NFKBIA,NFKBIB,NFKBIE,REL,RELA,RELB,SLC25A13
ID1 Signaling Pathway	4.97	0.134	3	ATF3,BCL2,BCL2L1,BHLHE40,CCND1,CDKN1A,CHRNB1,CTNNB1,CUL3,EGFR,GSK3B,HIF1A,LYN,MDM2,MYC,NFKB2,PIK3CA,PTGER4,RALA,RAP1B,RAP2B,RHOC,SMAD1,SMAD3,STAT3
Small Cell Lung Cancer Signaling	4.9	0.178	2.828	ABL1,BCL2,BCL2L1,CCND1,HDAC2,IKBKE,MYC,NFKB2,NFKBIA,NFKBIB,NFKBIE,PIK3CA,REL,RELA,RELB,TRAF4
JAK/STAT Signaling	4.85	0.185	1.941	BCL2L1,CDKN1A,GRB2,JAK1,NFKB2,PIK3CA,PTPN1,RALA,RAP1B,RAP2B,REL,RELA,RELB,SOCS1,STAT3
TNFR2 Signaling	4.75	0.29	1.89	BIRC3,IKBKE,NFKB2,NFKBIA,NFKBIB,NFKBIE,REL,RELA,RELB
TNFR1 Signaling	4.6	0.229	2.333	BIRC3,CASP6,IKBKE,NFKB2,NFKBIA,NFKBIB,NFKBIE,PAK1,REL,RELA,RELB
FAT10 Signaling Pathway	4.6	0.229	#NUM!	PSMA2,PSMA3,PSMA5,PSMB10,PSMB2,PSMB5,PSMB6,PSMC6,PSME2,PSMF1,SQSTM1
IL-10 Signaling	4.58	0.197	#NUM!	HMOX1,IKBKE,IL10RB,JAK1,MAP4K4,NFKB2,NFKBIA,NFKBIB,NFKBIE,REL,RELA,RELB,STAT3
B Cell Receptor Signaling	4.51	0.132	3.273	ABL1,ATF4,BCL2L1,CREB3,FOXO1,GRB2,GSK3B,IKBKE,INPP5F,LYN,NFKB2,NFKBIA,NFKBIB,NFKBIE,PIK3CA,RAC1,RALA,RAP1B,RAP2B,RASSF5,REL,RELA,RELB
MSP-RON Signaling In Macrophages Pathway	4.44	0.157	1.807	ATF4,CREB3,GRB2,IFNGR1,IKBKE,KLK1,NFKB2,PIK3CA,RALA,RAP1B,RAP2B,REL,RELA,RELB,SOCS1,ST14,STAT3
PPAR Signaling	4.42	0.163	-3.207	CITED2,GRB2,IKBKE,MAP4K4,NCOR2,NFKB2,NFKBIA,NFKBIB,NFKBIE,PDGFA,RALA,RAP1B,RAP2B,REL,RELA,RELB
Glioblastoma Multiforme Signaling	4.4	0.133	3.411	CCND1,CDKN1A,CTNNB1,EGFR,FOXO1,GRB2,GSK3B,MDM2,MYC,PDGFA,PDIA3,PIK3CA,PLCL2,RAC1,RALA,RAP1B,RAP2B,RHOA,RHOC,RHOD,RHOQ,RHOV
Glioma Invasiveness Signaling	4.36	0.188	2.309	PIK3CA,PLAU,RAC1,RALA,RAP1B,RAP2B,RHOA,RHOC,RHOD,RHOQ,RHOV,TIMP2,TIMP3
NRF2-mediated Oxidative Stress Response	4.35	0.126	3.606	ACTG1,ATF4,CUL3,DNAJA1,DNAJA4,DNAJB11,DNAJB9,FKBP5,GPX2,GSK3B,GSTA4,HERPUD1,HMOX1,HSPB8,JUND,MAFF,MAFK,PIK3CA,RALA,RAP1B,RAP2B,SQSTM1,TXNRD1,UBB
Role of NFAT in Regulation of the Immune Response	4.35	0.129	3.207	CSNK1D,GNAI2,GNAI3,GNB1,GNB2,GRB2,GSK3B,IKBKE,LYN,MEF2A,NFKB2,NFKBIA,NFKBIB,NFKBIE,PIK3CA,RALA,RAP1B,RAP2B,REL,RELA,RELB,TNPO1,XPO1
MIF-mediated Glucocorticoid Regulation	4.29	0.257	2.646	CD74,MIF,NFKB2,NFKBIA,NFKBIB,NFKBIE,REL,RELA,RELB
IGF-1 Signaling	4.25	0.158	1.897	FOXO1,GRB2,IGFBP5,IRS2,JAK1,PIK3CA,RALA,RAP1B,RAP2B,RASA1,SOCS1,STAT3,YWHAB,YWHAE,YWHAH,YWHAQ
Epithelial Adherens Junction Signaling	4.09	0.134	2.683	BAIAP2,CDH1,CTNNB1,CTNND1,EGFR,MAGI1,NECTIN2,NOTCH1,PAK1,PPP2R2A,RAC1,RALA,RAP1B,RAP2B,RHOA,TIAM1,YWHAB,YWHAE,YWHAH,YWHAQ
Role of RIG1-like Receptors in Antiviral Innate Immunity	4.08	0.243	2	CASP10,IKBKE,NFKB2,NFKBIA,NFKBIB,NFKBIE,REL,RELA,RELB
IL-17A Signaling in Fibroblasts	4.08	0.243	#NUM!	GSK3B,IKBKE,NFKB2,NFKBIA,NFKBIB,NFKBIE,REL,RELA,RELB
Germ Cell-Sertoli Cell Junction Signaling	4.05	0.133	#NUM!	ACTG1,CDH1,CTNNB1,CTNND1,GSN,NECTIN2,PAK1,PIK3CA,RAC1,RALA,RAP1B,RAP2B,RHOA,RHOC,RHOD,RHOQ,RHOV,TJP1,TUBB,TUBB2A
Gα12/13 Signaling	4.05	0.142	2.496	CDH1,CTNNB1,IKBKE,MEF2A,NFKB2,NFKBIA,NFKBIB,NFKBIE,PIK3CA,RALA,RAP1B,RAP2B,RASA1,REL,RELA,RELB,RHOA,TEC
LPS-stimulated MAPK Signaling	4.04	0.167	3.464	IKBKE,NFKB2,NFKBIA,NFKBIB,NFKBIE,PAK1,PIK3CA,RAC1,RALA,RAP1B,RAP2B,REL,RELA,RELB
iNOS Signaling	4.03	0.217	2.828	IFNGR1,IKBKE,JAK1,NFKB2,NFKBIA,NFKBIB,NFKBIE,REL,RELA,RELB
HMGB1 Signaling	4.01	0.132	3.873	CD70,HMGB1,IFNGR1,KAT6A,LTB,NFKB2,PIK3CA,RAC1,RALA,RAP1B,RAP2B,REL,RELA,RELB,RHOA,RHOC,RHOD,RHOQ,RHOV,TNFSF10
Gαq Signaling	4.01	0.129	3.464	GNAI2,GNAI3,GNB1,GNB2,GSK3B,HMOX1,IKBKE,NFKB2,NFKBIA,NFKBIB,NFKBIE,PIK3CA,RAC1,REL,RELA,RELB,RHOA,RHOC,RHOD,RHOQ,RHOV
Role of PI3K/AKT Signaling in the Pathogenesis of Influenza	3.95	0.196	0.333	GNAI2,GNAI3,GSK3B,NFKB2,NFKBIA,NFKBIB,NFKBIE,PIK3CA,REL,RELA,RELB
GADD45 Signaling	3.95	0.196	-0.905	CCND1,CDKN1A,GADD45A,GADD45B,GADD45G,MYC,NFKB2,REL,RELA,RELB,SMAD3
Endocannabinoid Cancer Inhibition Pathway	3.94	0.135	0.688	ATF3,ATF4,CASP10,CASP6,CCND1,CDH1,CDKN1A,CREB3,CTNNB1,DDIT3,EIF2A,GNAI2,GNAI3,GSK3B,HIF1A,MYC,NUPR1,PIK3CA,RHOA
Interferon Signaling	3.88	0.258	0	BCL2,IFI6,IFIT3,IFNGR1,JAK1,PTPN2,RELA,SOCS1
Role of PKR in Interferon Induction and Antiviral Response	3.81	0.14	0.775	ATF3,EIF2S1,HMGB1,HSPA5,HSPA8,IFNGR1,IKBKE,JAK1,NFKB2,NFKBIA,NFKBIB,NFKBIE,PDGFA,REL,RELA,RELB,STAT3
Role of MAPK Signaling in Promoting the Pathogenesis of Influenza	3.8	0.152	1.604	ATP6AP2,ATP6V0D1,ATP6V0E1,ATP6V1B1,ATP6V1G1,ATP6V1G3,BCL2,NFKB2,NFKBIA,NFKBIB,NFKBIE,PNPLA3,RALA,RAP1B,RAP2B
MYC Mediated Apoptosis Signaling	3.79	0.204	-0.632	ADRB2,BBC3,BCL2,BCL2L1,BCL2L11,IKBKE,MCL1,MDM2,MYC,NFKB2
Regulation of the Epithelial-Mesenchymal Transition Pathway	3.76	0.121	#NUM!	CDH1,CTNNB1,EGFR,GRB2,GSK3B,HIF1A,ID2,JAG1,JAK1,NFKB2,NOTCH1,PARD6B,PIK3CA,RALA,RAP1B,RAP2B,REL,RELA,RELB,RHOA,SMAD3,STAT3
Endocannabinoid Developing Neuron Pathway	3.73	0.138	3.5	ATF4,CCND1,CREB3,CTNNB1,GNAI2,GNAI3,GNB1,GNB2,GSK3B,MAPK6,PIK3CA,RAC1,RALA,RAP1B,RAP2B,RHOA,STAT3
IL-6 Signaling	3.68	0.137	3.357	GRB2,IKBKE,MAP4K4,MCL1,NFKB2,NFKBIA,NFKBIB,NFKBIE,PIK3CA,RALA,RAP1B,RAP2B,REL,RELA,RELB,SOCS1,STAT3
ERK5 Signaling	3.6	0.169	3.464	ATF4,CREB3,EGFR,MEF2A,MYC,RALA,RAP1B,RAP2B,YWHAB,YWHAE,YWHAH,YWHAQ
4-1BB Signaling in T Lymphocytes	3.58	0.235	#NUM!	IKBKE,NFKB2,NFKBIA,NFKBIB,NFKBIE,REL,RELA,RELB
Unfolded protein response	3.57	0.159	2.333	ATF4,BCL2,DDIT3,DNAJA1,DNAJA4,DNAJB11,DNAJB9,EIF2A,HSPA5,HSPA8,P4HB,PPP1R15A,UBXN4
PDGF Signaling	3.57	0.159	2.496	ABL1,ACP1,GRB2,INPP5F,JAK1,MYC,PDGFA,PIK3CA,RALA,RAP1B,RAP2B,RASA1,STAT3
Regulation of IL-2 Expression in Activated and Anergic T Lymphocytes	3.56	0.151	3.207	GRB2,IKBKE,NFKB2,NFKBIA,NFKBIB,NFKBIE,RAC1,RALA,RAP1B,RAP2B,REL,RELA,RELB,SMAD3
MIF Regulation of Innate Immunity	3.55	0.209	2.646	CD74,MIF,NFKB2,NFKBIA,NFKBIB,NFKBIE,REL,RELA,RELB
14-3-3-mediated Signaling	3.53	0.138	2.887	FOXO1,GRB2,GSK3B,PDIA3,PIK3CA,PLCL2,RALA,RAP1B,RAP2B,SRPK2,TUBB,TUBB2A,YWHAB,YWHAE,YWHAH,YWHAQ
p70S6K Signaling	3.51	0.133	3.051	EGFR,GNAI2,GNAI3,GRB2,JAK1,LYN,PDIA3,PIK3CA,PLCL2,PPP2R2A,RALA,RAP1B,RAP2B,YWHAB,YWHAE,YWHAH,YWHAQ
Production of Nitric Oxide and Reactive Oxygen Species in Macrophages	3.5	0.119	3.3	CLU,IFNGR1,IKBKE,JAK1,NFKB2,NFKBIA,NFKBIB,NFKBIE,PIK3CA,PPP1R14B,PPP2R2A,RAC1,RAP1B,REL,RELA,RELB,RHOA,RHOC,RHOD,RHOQ,RHOV
Hepatic Fibrosis Signaling Pathway	3.5	0.0939	3.307	ATF4,BCL2,BRD4,CCND1,CREB3,CSNK1D,CTNNB1,FOXO1,GNAI2,GNAI3,GSK3B,HIF1A,IKBKE,IRS2,ITGB4,JAK1,MYC,NFKB2,NFKBIA,NFKBIB,NFKBIE,PDGFA,PIK3CA,RAC1,RALA,RAP1B,RAP2B,REL,RELA,RELB,RHOA,RHOC,RHOD,RHOQ,RHOV,SMAD3,STAT3
CD27 Signaling in Lymphocytes	3.49	0.189	2.236	BCL2L1,CD70,IKBKE,NFKB2,NFKBIA,NFKBIB,NFKBIE,REL,RELA,RELB
IL-9 Signaling	3.49	0.229	2.449	IRS2,JAK1,NFKB2,PIK3CA,REL,RELA,RELB,STAT3
Iron homeostasis signaling pathway	3.49	0.137	#NUM!	ATP6AP2,ATP6V0D1,ATP6V0E1,ATP6V1B1,ATP6V1G1,ATP6V1G3,EGFR,HIF1A,HMOX1,JAK1,PCBP1,PDGFA,SKP1,SMAD1,SMAD3,STAT3
P2Y Purigenic Receptor Signaling Pathway	3.43	0.131	2.673	ATF4,CREB3,GNAI2,GNAI3,GNB1,GNB2,MYC,NFKB2,PDIA3,PIK3CA,PLCL2,RALA,RAP1B,RAP2B,REL,RELA,RELB
Cell Cycle: G1/S Checkpoint Regulation	3.41	0.172	0.632	ABL1,CCND1,CDKN1A,FOXO1,GNL3,GSK3B,HDAC2,MDM2,MYC,SKP1,SMAD3
OX40 Signaling Pathway	3.39	0.2	0.378	BCL2,BCL2L1,NFKB2,NFKBIA,NFKBIB,NFKBIE,REL,RELA,RELB
NF-κB Activation by Viruses	3.37	0.16	3.162	IKBKE,NFKB2,NFKBIA,NFKBIB,NFKBIE,PIK3CA,RALA,RAP1B,RAP2B,REL,RELA,RELB
Renal Cell Carcinoma Signaling	3.37	0.16	2.646	CUL2,ELOC,GRB2,HIF1A,PAK1,PIK3CA,RAC1,RALA,RAP1B,RAP2B,UBB,UBC
Role of IL-17A in Arthritis	3.35	0.182	#NUM!	CCL20,CXCL6,NFKB2,NFKBIA,NFKBIB,NFKBIE,PIK3CA,REL,RELA,RELB
Remodeling of Epithelial Adherens Junctions	3.35	0.182	1	ACTG1,ARF6,CDH1,CTNNB1,CTNND1,MAPRE1,NME1,RALA,TUBB,TUBB2A
Tumor Microenvironment Pathway	3.28	0.117	3.771	BCL2,CCND1,FOXO1,HIF1A,LGALS9,MMP7,MYC,NFKB2,PDGFA,PIK3CA,PLAU,RAC1,RALA,RAP1B,RAP2B,REL,RELA,RELB,STAT3,TIAM1
Estrogen-Dependent Breast Cancer Signaling	3.27	0.156	3.162	ATF4,CCND1,CREB3,EGFR,NFKB2,PIK3CA,RALA,RAP1B,RAP2B,REL,RELA,RELB
Acute Myeloid Leukemia Signaling	3.21	0.146	3.162	CCND1,GRB2,MYC,NFKB2,PIK3CA,PIM1,RALA,RAP1B,RAP2B,REL,RELA,RELB,STAT3
Mouse Embryonic Stem Cell Pluripotency	3.18	0.139	3.207	CTNNB1,GRB2,GSK3B,ID2,ID3,ID4,JAK1,MYC,PIK3CA,RALA,RAP1B,RAP2B,SMAD1,STAT3
IL-15 Signaling	3.16	0.152	3.162	BCL2L1,JAK1,MYC,NFKB2,PIK3CA,RALA,RAP1B,RAP2B,REL,RELA,RELB,STAT3
fMLP Signaling in Neutrophils	3.12	0.127	1.941	GNAI2,GNAI3,GNB1,GNB2,NFKB2,NFKBIA,NFKBIB,NFKBIE,PIK3CA,RAC1,RALA,RAP1B,RAP2B,REL,RELA,RELB
Cell Cycle: G2/M DNA Damage Checkpoint Regulation	3.11	0.184	1.134	ABL1,CDKN1A,GADD45A,MDM2,SKP1,YWHAB,YWHAE,YWHAH,YWHAQ
Endometrial Cancer Signaling	3.1	0.169	2.333	CCND1,CDH1,CTNNB1,GRB2,GSK3B,MYC,PIK3CA,RALA,RAP1B,RAP2B
Osteoarthritis Pathway	3.08	0.106	1.886	ANXA5,ATF4,CASP10,CASP6,CREB3,CTNNB1,ELF3,HIF1A,HMGB1,ITGB4,JAG1,NFKB2,NOTCH1,RAC1,REL,RELA,RELB,RUNX2,SDC4,SMAD1,SMAD3,SOX9,TIMP3
NGF Signaling	3.05	0.129	3.464	ATF4,CREB3,GRB2,IKBKE,NFKB2,PIK3CA,RAC1,RALA,RAP1B,RAP2B,REL,RELA,RELB,RHOA,TRAF4
IL-7 Signaling Pathway	3.02	0.155	1.897	BCL2,CCND1,FOXO1,GRB2,GSK3B,JAK1,LYN,MCL1,MYC,PIK3CA,SOCS1
Hereditary Breast Cancer Signaling	3.01	0.124	#NUM!	CCND1,CDKN1A,GADD45A,GADD45B,GADD45G,HDAC2,NBN,PIK3CA,POLR2H,RALA,RAP1B,RAP2B,SMARCA4,SMARCD1,UBB,UBC
Glucocorticoid Receptor Signaling	3.01	0.0858	#NUM!	ADRB2,ATP5F1C,BCL2,BCL2L1,BCL2L11,CDKN1A,EGFR,FKBP5,GRB2,HMGB1,HSPA5,HSPA8,IKBKE,IL10RB,JAK1,KRT10,KRT7,KRT80,MYC,NCOR2,NDUFV2,NFKB2,NFKBIA,NFKBIB,NFKBIE,PIK3CA,PLAU,POLR2H,RAC1,RALA,RAP1B,RAP2B,RELA,SMAD3,SMARCA4,SMARCD1,STAT3,TAF7,TAF9,UBE2I,YWHAH
Ferroptosis Signaling Pathway	3.01	0.128	2.324	ARF3,ARF6,ATF4,CDKN1A,CHAC1,CTSB,EIF2A,HMOX1,PEBP1,RALA,RAP1B,RAP2B,SQSTM1,STAT3,TXNRD1
Oncostatin M Signaling	3	0.195	2.828	GRB2,JAK1,PLAU,RALA,RAP1B,RAP2B,STAT3,TIMP3
CLEAR Signaling Pathway	2.92	0.0985	-1.961	ATF4,ATP6AP2,ATP6V0D1,ATP6V0E1,ATP6V1B1,ATP6V1G1,ATP6V1G3,CREB3,CTSB,CTSD,EGFR,FLCN,GSK3B,GUSB,HIF1A,MAPK6,PIP4P1,PPP2R2A,RALA,RAP1B,RAP2B,RHEB,YWHAB,YWHAE,YWHAH,YWHAQ
B Cell Activating Factor Signaling	2.92	0.19	#NUM!	IKBKE,NFKB2,NFKBIA,NFKBIB,NFKBIE,REL,RELA,RELB
April Mediated Signaling	2.92	0.19	0	IKBKE,NFKB2,NFKBIA,NFKBIB,NFKBIE,REL,RELA,RELB
Lymphotoxin β Receptor Signaling	2.91	0.173	1.342	BCL2L1,IKBKE,LTB,NFKB2,NFKBIA,PIK3CA,RELA,RELB,TRAF4
mTOR Signaling	2.91	0.109	3.357	EIF3A,EIF3H,EIF4A2,EIF4E,EIF4G2,HIF1A,HMOX1,PIK3CA,PPP2R2A,RAC1,RALA,RAP1B,RAP2B,RHEB,RHOA,RHOC,RHOD,RHOQ,RHOV,RPS9
T Cell Receptor Signaling	2.88	0.111	2.524	CTNNB1,DUSP5,FYB1,GRB2,GSK3B,IKBKE,NFKB2,NFKBIA,NFKBIB,NFKBIE,PIK3CA,RAC1,RALA,RAP1B,RAP2B,RASA1,REL,RELA,RELB
Actin Nucleation by ARP-WASP Complex	2.88	0.141	3.162	BAIAP2,GRB2,ITGB4,RAC1,RALA,RAP1B,RAP2B,RHOA,RHOC,RHOD,RHOQ,RHOV
ERB2-ERBB3 Signaling	2.88	0.159	1.897	CCND1,FOXO1,GRB2,GSK3B,MYC,PIK3CA,RALA,RAP1B,RAP2B,STAT3
Sirtuin Signaling Pathway	2.86	0.1	0.471	ATG101,ATP5F1C,BCL2L11,CDH1,FOXO1,GABARAPL1,GADD45A,GADD45B,GADD45G,GSK3B,HIF1A,LDHB,MAPK6,MYC,NBN,NDUFV2,NFKB2,PGK1,REL,RELA,RELB,SMARCA5,STAT3,TIMM10
Protein Kinase A Signaling	2.84	0.0888	0.626	ACP1,ADD1,AKAP13,ATF4,CREB3,CTNNB1,DUSP2,DUSP5,GNAI2,GNAI3,GNB1,GNB2,GSK3B,NFKB2,NFKBIA,NFKBIB,NFKBIE,NTN1,PDIA3,PLCL2,PPP1R14B,PTPN1,PTPN2,RAP1B,REL,RELA,RELB,RHOA,SMAD3,TNNI2,YWHAB,YWHAE,YWHAH,YWHAQ
Systemic Lupus Erythematosus In T Cell Signaling Pathway	2.84	0.106	1.528	ATF4,CASP10,CASP6,CD70,CREB3,GADD45A,GNAI2,GNAI3,GRB2,PIK3CA,PPP2R2A,RAC1,RALA,RAP1B,RAP2B,RHOA,RHOC,RHOD,RHOQ,RHOV,STAT3
Thrombin Signaling	2.82	0.103	4.123	EGFR,GNAI2,GNAI3,GNB1,GNB2,GRB2,NFKB2,PDIA3,PIK3CA,PLCL2,RAC1,RALA,RAP1B,RAP2B,REL,RELA,RELB,RHOA,RHOC,RHOD,RHOQ,RHOV
Pulmonary Healing Signaling Pathway	2.8	0.107	4.025	CCND1,CDH1,CTNNB1,EGFR,GRB2,HBEGF,HIF1A,JAG1,LYN,MMP7,MYC,NFKB2,NFKBIA,NOTCH1,RAC1,RALA,RAP1B,RAP2B,SMAD1,STAT3
HOTAIR Regulatory Pathway	2.79	0.115	1.807	BRD4,CDH1,CDKN1A,CTNNB1,HDAC2,MDM2,MMP7,MYC,NFKB2,NFKBIA,PIK3CA,RCOR1,REL,RELA,RELB,RHOC,STAT3
Thyroid Cancer Signaling	2.77	0.145	1.508	CCND1,CDH1,CTNNB1,FOXO1,GSK3B,IRS2,MYC,PIK3CA,RALA,RAP1B,RAP2B
Apelin Endothelial Signaling Pathway	2.77	0.118	3.317	GNAI2,GNAI3,GNB1,GNB2,HIF1A,KLF2,MEF2A,NFKB2,PIK3CA,RALA,RAP1B,RAP2B,REL,RELA,RELB,SMAD3
IL-23 Signaling Pathway	2.72	0.178	1.633	HIF1A,NFKB2,NFKBIA,PIK3CA,REL,RELA,RELB,STAT3
CD40 Signaling	2.72	0.152	0.707	IKBKE,NFKB2,NFKBIA,NFKBIB,NFKBIE,PIK3CA,REL,RELA,RELB,STAT3
Sphingosine-1-phosphate Signaling	2.7	0.124	2.673	CASP10,CASP6,GNAI2,GNAI3,PDGFA,PDIA3,PIK3CA,PLCL2,RAC1,RHOA,RHOC,RHOD,RHOQ,RHOV
Ephrin Receptor Signaling	2.69	0.105	3.5	ABL1,ACP1,ATF4,CREB3,GNAI2,GNAI3,GNB1,GNB2,GRB2,ITGB4,MAP4K4,PAK1,PDGFA,RAC1,RALA,RAP1B,RAP2B,RASA1,RHOA,STAT3
Th17 Activation Pathway	2.68	0.141	2.333	BATF,CCL20,DEFB1,HIF1A,JAK1,NFKB2,PTGER4,REL,RELA,RELB,STAT3
IL-13 Signaling Pathway	2.62	0.126	2.496	BCL2L1,CTNNB1,CXCL6,DEFB1,FOSL2,HBEGF,JAK1,LYN,PDGFA,PIK3CA,RHOA,SOCS1,STAT3
Ephrin B Signaling	2.62	0.147	2.121	ACP1,CTNNB1,GNAI2,GNAI3,GNB1,GNB2,HNRNPK,PAK1,RAC1,RHOA
RAC Signaling	2.61	0.117	3.464	BAIAP2,BRK1,ITGB4,NFKB2,PAK1,PIK3CA,RAC1,RALA,RAP1B,RAP2B,REL,RELA,RELB,RHOA,TIAM1
HIF1α Signaling	2.58	0.103	1.414	CDKN1A,CUL2,EGLN2,EIF4E,ELOC,HIF1A,HMOX1,HSPA5,HSPA8,LDHB,MDM2,MMP7,PIK3CA,PKM,RAC1,RALA,RAN,RAP1B,RAP2B,STAT3
Antioxidant Action of Vitamin C	2.58	0.125	-3.162	HMOX1,IKBKE,NFKB2,NFKBIA,NFKBIB,NFKBIE,PDIA3,PLCL2,PNPLA3,REL,RELA,RELB,TXNRD1
GM-CSF Signaling	2.57	0.145	3	BCL2L1,CCND1,GRB2,LYN,PIK3CA,PIM1,RALA,RAP1B,RAP2B,STAT3
Regulation Of The Epithelial Mesenchymal Transition In Development Pathway	2.55	0.136	1.667	CDH1,CTNNB1,GSK3B,HIF1A,JAG1,NFKB2,NOTCH1,REL,RELA,RELB,S100A4
Acute Phase Response Signaling	2.53	0.106	2.324	GRB2,HMOX1,HNRNPK,IKBKE,NFKB2,NFKBIA,NFKBIB,NFKBIE,PIK3CA,RALA,RAP1B,RAP2B,REL,RELA,RELB,SERPINA3,SOCS1,STAT3
Phospholipase C Signaling	2.51	0.0945	4.243	ATF4,CREB3,GNB1,GNB2,GRB2,HDAC2,HMOX1,ITGB4,LYN,MEF2A,NFKB2,PEBP1,RAC1,RALA,RAP1B,RAP2B,REL,RELA,RELB,RHOA,RHOC,RHOD,RHOQ,RHOV
HIPPO signaling	2.5	0.134	-1.633	CSNK1D,PPP1R14B,PPP2R2A,RASSF1,SKP1,SMAD1,SMAD3,YWHAB,YWHAE,YWHAH,YWHAQ
Melanoma Signaling	2.48	0.163	1.89	CCND1,CDH1,CDKN1A,MDM2,PIK3CA,RALA,RAP1B,RAP2B
IL-1 Signaling	2.46	0.126	2.449	GNAI2,GNAI3,GNB1,GNB2,IKBKE,NFKB2,NFKBIA,NFKBIB,NFKBIE,REL,RELA,RELB
VEGF Signaling	2.46	0.126	3	ACTG1,BCL2,BCL2L1,EIF2S1,FOXO1,GRB2,HIF1A,PIK3CA,RALA,RAP1B,RAP2B,YWHAE
PPARα/RXRα Activation	2.44	0.104	-2.714	ADIPOR1,GRB2,IKBKE,MAP4K4,NCOR2,NFKB2,NFKBIA,NFKBIB,NFKBIE,PDIA3,PLCL2,RALA,RAP1B,RAP2B,REL,RELA,RELB,SMAD3
Senescence Pathway	2.44	0.0909	2.6	ASXL1,ATF3,BHLHE40,CCND1,CDKN1A,EIF4E,ELF3,GADD45A,GADD45B,GADD45G,HBP1,IKBKE,MAPK6,MDM2,NBN,NFKB2,PIK3CA,PPP2R2A,RALA,RAP1B,RAP2B,RASSF5,RING1,SMAD1,SMAD3,SQSTM1
Bladder Cancer Signaling	2.4	0.119	2.236	ABL1,CCND1,CDH1,CDKN1A,EGFR,HDAC2,MDM2,MMP7,MYC,RALA,RAP1B,RAP2B,RASSF1
Polyamine Regulation in Colon Cancer	2.37	0.157	1.414	BCL2L11,CTNNB1,EIF5A,GSK3B,MYC,ODC1,RHOA,SRM
Signaling by Rho Family GTPases	2.37	0.0935	4	ACTG1,BAIAP2,CDC42EP2,CDH1,GNAI2,GNAI3,GNB1,GNB2,ITGB4,NFKB2,PAK1,PIK3CA,RAC1,REL,RELA,RELB,RHOA,RHOC,RHOD,RHOQ,RHOV,SEPTIN7,SEPTIN9
Telomerase Signaling	2.35	0.122	1.897	ABL1,CDKN1A,EGFR,ELF3,GRB2,HDAC2,MYC,PIK3CA,PPP2R2A,RALA,RAP1B,RAP2B
Coronavirus Replication Pathway	2.35	0.194	2.449	ARCN1,GSK3B,TMPRSS2,TUBB,TUBB2A,ZCRB1
Macropinocytosis Signaling	2.35	0.135	2.646	ARF6,ITGB4,PAK1,PDGFA,PIK3CA,RAC1,RALA,RAP1B,RAP2B,RHOA
Phagosome Maturation	2.33	0.113	#NUM!	ATP6AP2,ATP6V0D1,ATP6V0E1,ATP6V1B1,ATP6V1G1,ATP6V1G3,CTSB,CTSD,CTSH,DYNC1I2,DYNLRB1,RAC1,TUBB,TUBB2A
ERK/MAPK Signaling	2.31	0.0971	2.5	ATF4,CREB3,DUSP2,EIF4E,ELF3,GRB2,ITGB4,MYC,PAK1,PIK3CA,PPP1R14B,PPP2R2A,RAC1,RALA,RAP1B,RAP2B,STAT3,YWHAB,YWHAH,YWHAQ
Integrin Signaling	2.31	0.099	2.828	ABL1,ACTG1,ARF3,ARF6,GRB2,GSK3B,GSN,ITGB4,PAK1,PIK3CA,RAC1,RALA,RAP1B,RAP2B,RHOA,RHOC,RHOD,RHOQ,RHOV
Ceramide Signaling	2.3	0.126	1.667	BCL2,CTSD,NFKB2,PIK3CA,PPP2R2A,RALA,RAP1B,RAP2B,REL,RELA,RELB
Leukocyte Extravasation Signaling	2.29	0.101	2.84	ABL1,ACTG1,CD99,CLDN4,CLDN7,CTNNB1,CTNND1,GNAI2,GNAI3,MMP7,PIK3CA,RAC1,RAP1B,RASSF5,RHOA,TEC,TIMP2,TIMP3
Role of IL-17F in Allergic Inflammatory Airway Diseases	2.28	0.167	2.236	ATF4,CREB3,CXCL6,NFKB2,REL,RELA,RELB
Systemic Lupus Erythematosus Signaling	2.27	0.102	#NUM!	GRB2,HNRNPA2B1,KLK1,LSM1,LSM7,LYN,PIK3CA,PRPF4B,RALA,RAP1B,RAP2B,SART1,SNRNP35,SNRPA1,SNRPE,SNRPF,ZCRB1
RANK Signaling in Osteoclasts	2.27	0.125	2.449	BIRC3,GSN,IKBKE,NFKB2,NFKBIA,NFKBIB,NFKBIE,PIK3CA,REL,RELA,RELB
WNT/Ca+ pathway	2.23	0.138	2.646	ATF4,CREB3,GSK3B,NFKB2,PDIA3,PLCL2,REL,RELA,RELB
Non-Small Cell Lung Cancer Signaling	2.23	0.124	2.828	ABL1,CCND1,EGFR,GRB2,HDAC2,PIK3CA,RALA,RAP1B,RAP2B,RASSF1,RASSF5
Activation of IRF by Cytosolic Pattern Recognition Receptors	2.22	0.148	0	IKBKE,NFKB2,NFKBIA,NFKBIB,NFKBIE,REL,RELA,RELB
Regulation of eIF4 and p70S6K Signaling	2.2	0.103	1.633	EIF2A,EIF2S1,EIF3A,EIF3H,EIF4A2,EIF4E,EIF4G2,GRB2,ITGB4,PAIP1,PIK3CA,PPP2R2A,RALA,RAP1B,RAP2B,RPS9
Natural Killer Cell Signaling	2.19	0.101	3.873	GRB2,HSPA5,HSPA8,NECTIN2,NFKB2,PAK1,PIK3CA,PVR,RAC1,RALA,RAP1B,RAP2B,RASSF5,REL,RELA,RELB,TNFSF10
Role of JAK1 and JAK3 in γc Cytokine Signaling	2.19	0.136	#NUM!	GRB2,IRS2,JAK1,PIK3CA,RALA,RAP1B,RAP2B,SOCS1,STAT3
IL-3 Signaling	2.18	0.128	2.53	FOXO1,GRB2,JAK1,PAK1,PIK3CA,RAC1,RALA,RAP1B,RAP2B,STAT3
GNRH Signaling	2.17	0.0978	2.84	ATF4,CREB3,EGFR,GNAI2,GNAI3,GNB1,GNB2,GRB2,HBEGF,NFKB2,PAK1,RAC1,RALA,RAP1B,RAP2B,REL,RELA,RELB
Role of Macrophages, Fibroblasts and Endothelial Cells in Rheumatoid Arthritis	2.13	0.0861	#NUM!	ATF4,CCND1,CREB3,CSNK1D,CTNNB1,GSK3B,IKBKE,LTB,MIF,MYC,NFKBIA,NFKBIB,NFKBIE,PDGFA,PDIA3,PIK3CA,PLCL2,RAC1,RALA,RAP1B,RAP2B,RELA,RHOA,SOCS1,STAT3,TRAF4
TGF-β Signaling	2.12	0.12	2.333	BCL2,GRB2,PMEPA1,RALA,RAP1B,RAP2B,RUNX2,SMAD1,SMAD3,TGIF1,VDR
Type I Diabetes Mellitus Signaling	2.11	0.114	1.897	BCL2,IFNGR1,IKBKE,JAK1,NFKB2,NFKBIA,NFKBIB,NFKBIE,REL,RELA,RELB,SOCS1
Autophagy	2.1	0.0945	2.524	ATF4,ATG101,BCL2,CREB3,DDIT3,EIF2A,FOXO1,GABARAPL1,GNAI3,GSK3B,HIF1A,IRS2,MYC,NFKB2,PIK3CA,PPP2R2A,RALA,RB1CC1,SQSTM1
CXCR4 Signaling	2.1	0.101	3.873	GNAI2,GNAI3,GNB1,GNB2,LYN,PAK1,PIK3CA,RAC1,RALA,RAP1B,RAP2B,RHOA,RHOC,RHOD,RHOQ,RHOV
Insulin Receptor Signaling	2.09	0.106	1.604	EIF4E,FOXO1,GRB2,GSK3B,INPP5F,IRS2,JAK1,PIK3CA,PPP1R14B,PTPN1,RALA,RAP1B,RAP2B,RHOQ
BMP signaling pathway	2.07	0.123	2.828	GRB2,NFKB2,RALA,RAP1B,RAP2B,REL,RELA,RELB,RUNX2,SMAD1
CSDE1 Signaling Pathway	2.06	0.152	2.646	CTNNB1,FUS,HNRNPD,MYC,PAIP1,RAC1,SDC4
Spliceosomal Cycle	2.06	0.152	2.646	CWC15,DDX46,HSPA8,PPIE,RBM8A,SLU7,U2AF1/U2AF1L5
ATM Signaling	2.05	0.117	-0.378	ABL1,ATF4,CDKN1A,CREB3,GADD45A,GADD45B,GADD45G,MDM2,NBN,NFKBIA,PPP2R2A
Pulmonary Fibrosis Idiopathic Signaling Pathway	2.05	0.0847	3.8	ACTG1,BBC3,BCL2,CCND1,CDH1,CTNNB1,EGFR,FOXO1,GRB2,GSK3B,JAG1,MMP7,NFKB2,NOTCH1,PDGFA,PIK3CA,PLAU,RALA,RAP1B,RAP2B,REL,RELA,RELB,RHOA,SMAD3,STAT3
Clathrin-mediated Endocytosis Signaling	2.05	0.0971	#NUM!	AAK1,ACTG1,AP1S1,AP2S1,ARF6,CLU,GRB2,HSPA8,ITGB4,MDM2,MYO6,PDGFA,PIK3CA,RAB4B,RAC1,UBB,UBC
Docosahexaenoic Acid (DHA) Signaling	2.02	0.167	#NUM!	BCL2,BCL2L1,BIK,FOXO1,GSK3B,PIK3CA
Role of Tissue Factor in Cancer	2.02	0.111	#NUM!	BCL2L1,EGFR,EIF4E,HBEGF,LYN,P4HB,PAK1,PIK3CA,RAC1,RALA,RAP1B,RAP2B
Aryl Hydrocarbon Receptor Signaling	2.01	0.104	2.111	CCND1,CDKN1A,CTSD,GSTA4,MDM2,MYC,NCOR2,NEDD8,NFKB2,REL,RELA,RELB,SMARCA4,TRIP11
Circadian Rhythm Signaling	1.94	0.087	#NUM!	ATF4,BHLHE40,CREB3,CSNK1D,EIF4E,GNAI2,GNAI3,GNB1,GNB2,GSK3B,HIF1A,KLK1,LYN,MDM2,MYC,NFIL3,NR1D2,PDIA3,PLCL2,RALA,RAP1B,RAP2B
Cholecystokinin/Gastrin-mediated Signaling	1.93	0.108	3.317	EGFR,GRB2,MEF2A,RAC1,RALA,RAP1B,RAP2B,RHOA,RHOC,RHOD,RHOQ,RHOV
VDR/RXR Activation	1.91	0.123	-0.447	CCNC,CDKN1A,FOXO1,GADD45A,IGFBP5,NCOR2,PDGFA,RUNX2,VDR
Tight Junction Signaling	1.9	0.0958	#NUM!	ACTG1,CLDN4,CLDN7,CTNNB1,NECTIN2,NFKB2,PALS1,PPP2R2A,RAC1,REL,RELA,RELB,RHOA,TIAM1,TJP1,VAPA
Toll-like Receptor Signaling	1.87	0.122	#NUM!	MAP4K4,NFKB2,NFKBIA,REL,RELA,RELB,TRAF4,UBB,UBC
Oxytocin In Brain Signaling Pathway	1.87	0.0929	1.698	ATF4,CREB3,DDIT3,EGFR,EIF2A,GNAI2,GNAI3,GNB1,GNB2,MEF2A,NFKB2,PIK3CA,PNPLA3,PTPN1,RALA,RAP1B,RAP2B
Gap Junction Signaling	1.87	0.0929	#NUM!	ACTG1,CSNK1D,CTNNB1,DBN1,EGFR,GNAI2,GNAI3,GRB2,PDIA3,PIK3CA,PLCL2,RALA,RAP1B,RAP2B,TJP1,TUBB,TUBB2A
Thrombopoietin Signaling	1.86	0.129	2.828	GRB2,IRS2,MYC,PIK3CA,RALA,RAP1B,RAP2B,STAT3
Pyridoxal 5'-phosphate Salvage Pathway	1.86	0.129	2.646	CDK8,CSNK1D,MAPK6,PAK1,PDXK,PIM1,PRKX,PRPF4B
Endoplasmic Reticulum Stress Pathway	1.84	0.211	2	ATF4,DDIT3,EIF2S1,HSPA5
CD28 Signaling in T Helper Cells	1.81	0.104	2.646	GRB2,IKBKE,NFKB2,NFKBIA,NFKBIB,NFKBIE,PAK1,PIK3CA,RAC1,REL,RELA,RELB
NF-κB Signaling	1.81	0.0936	1.5	EGFR,GSK3B,HDAC2,MAP4K4,NFKB2,NFKBIA,NFKBIB,NFKBIE,PIK3CA,RALA,RAP1B,RAP2B,RELA,RELB,TNIP1,UBE2V1
Cardiac Hypertrophy Signaling	1.77	0.085	2.982	ADRB2,EIF4E,GNAI2,GNAI3,GNB1,GNB2,GRB2,GSK3B,MEF2A,PDIA3,PIK3CA,PLCL2,RAC1,RALA,RAP1B,RAP2B,RHOA,RHOC,RHOD,RHOQ,RHOV
Renin-Angiotensin Signaling	1.76	0.103	3	GRB2,NFKB2,PAK1,PIK3CA,RAC1,RALA,RAP1B,RAP2B,REL,RELA,RELB,STAT3
Glioma Signaling	1.73	0.102	2.646	ABL1,CCND1,CDKN1A,EGFR,GRB2,HDAC2,MDM2,PDGFA,PIK3CA,RALA,RAP1B,RAP2B
ERBB Signaling	1.73	0.11	1.897	EGFR,FOXO1,GRB2,GSK3B,HBEGF,PAK1,PIK3CA,RALA,RAP1B,RAP2B
Crosstalk between Dendritic Cells and Natural Killer Cells	1.73	0.115	2.236	ACTG1,FSCN1,LTB,NECTIN2,NFKB2,REL,RELA,RELB,TNFSF10
STAT3 Pathway	1.73	0.0985	2.111	BCL2,CDKN1A,EGFR,IL10RB,MYC,PIM1,PTPN2,RAC1,RALA,RAP1B,RAP2B,SOCS1,STAT3
Wound Healing Signaling Pathway	1.71	0.0864	1.606	CD70,EGFR,GRB2,HBEGF,IFNGR1,ITGB4,JAK1,LAMC2,LTB,NFKB2,NFKBIA,NFKBIB,NFKBIE,PDGFA,RAC1,RALA,RAP1B,RAP2B,TNFSF10
Role of JAK2 in Hormone-like Cytokine Signaling	1.7	0.161	#NUM!	IRS2,JAK1,PTPN1,SOCS1,STAT3
AMPK Signaling	1.7	0.0847	1.732	ADRB2,ATF4,CAB39,CCND1,CDKN1A,CHRNB1,CREB3,FOXO1,GNAI2,GNAI3,GNB1,GNB2,IRS2,PFKL,PIK3CA,PPP2R2A,RAB1A,RAB2A,SMARCA4,SMARCD1
CNTF Signaling	1.69	0.13	2.646	GRB2,JAK1,PIK3CA,RALA,RAP1B,RAP2B,STAT3
SPINK1 General Cancer Pathway	1.69	0.13	2.646	EGFR,JAK1,PIK3CA,RALA,RAP1B,RAP2B,STAT3
ICOS-ICOSL Signaling in T Helper Cells	1.69	0.104	2.449	GRB2,IKBKE,NFKB2,NFKBIA,NFKBIB,NFKBIE,PIK3CA,RAC1,REL,RELA,RELB
Adipogenesis pathway	1.68	0.1	#NUM!	CTBP1,CTBP2,CTNNB1,DDIT3,FOXO1,HDAC2,HIF1A,KAT6A,SENP2,SMAD1,SMAD3,SOX9
FLT3 Signaling in Hematopoietic Progenitor Cells	1.67	0.113	3	ATF4,CREB3,EIF4E,GRB2,PIK3CA,RALA,RAP1B,RAP2B,STAT3
Semaphorin Signaling in Neurons	1.66	0.127	#NUM!	PAK1,RAC1,RHOA,RHOC,RHOD,RHOQ,RHOV
SAPK/JNK Signaling	1.63	0.102	2.53	GADD45A,GNB1,GNB2,GRB2,HNRNPK,MAP4K4,PIK3CA,RAC1,RALA,RAP1B,RAP2B
Myo-inositol Biosynthesis	1.62	0.4	#NUM!	IMPA2,INPP5F
Virus Entry via Endocytic Pathways	1.61	0.105	#NUM!	ABL1,ACTG1,AP1S1,AP2S1,ITGB4,PIK3CA,RAC1,RALA,RAP1B,RAP2B
Apelin Pancreas Signaling Pathway	1.57	0.133	-1	DDIT3,NFKB2,PIK3CA,REL,RELA,RELB
Regulation of Actin-based Motility by Rho	1.56	0.103	2.828	BAIAP2,GSN,ITGB4,PAK1,RAC1,RHOA,RHOC,RHOD,RHOQ,RHOV
HGF Signaling	1.53	0.0952	2.53	CCND1,CDKN1A,ELF3,GRB2,ITGB4,PAK1,PIK3CA,RAC1,RALA,RAP1B,RAP2B,STAT3
PKCθ Signaling in T Lymphocytes	1.53	0.0903	3.464	GRB2,IKBKE,NFKB2,NFKBIA,NFKBIB,NFKBIE,PIK3CA,RAC1,RALA,RAP1B,RAP2B,REL,RELA,RELB
Dendritic Cell Maturation	1.53	0.0882	3.873	ATF4,CREB3,FSCN1,IKBKE,LTB,NFKB2,NFKBIA,NFKBIB,NFKBIE,PDIA3,PIK3CA,PLCL2,REL,RELA,RELB
IL-2 Signaling	1.51	0.119	1.89	GRB2,JAK1,PIK3CA,RALA,RAP1B,RAP2B,SOCS1
Telomere Extension by Telomerase	1.49	0.214	#NUM!	HNRNPA2B1,NBN,PINX1
Cancer Drug Resistance By Drug Efflux	1.49	0.128	#NUM!	FOXO1,MDM2,PIK3CA,RALA,RAP1B,RAP2B
Paxillin Signaling	1.48	0.1	3	ACTG1,ARF6,GRB2,ITGB4,PAK1,PIK3CA,RAC1,RALA,RAP1B,RAP2B
RAR Activation	1.45	0.0847	#NUM!	CITED2,DHRS3,NCOR2,NFKB2,PIK3CA,PNRC1,PRMT1,RAC1,REL,RELA,RELB,SMAD1,SMAD3,SMARCA4,SMARCD1,TNIP1
GDNF Family Ligand-Receptor Interactions	1.44	0.108	2.646	GRB2,IRS2,PIK3CA,RAC1,RALA,RAP1B,RAP2B,RASA1
IL-15 Production	1.43	0.0948	3	ABL1,DDR1,EGFR,JAK1,LYN,NFKB2,PEAK1,REL,RELA,RELB,TEC
RAN Signaling	1.41	0.2	#NUM!	RAN,TNPO1,XPO1
Th1 Pathway	1.4	0.0971	2.121	GRB2,IFNGR1,IL10RB,JAK1,LGALS9,NFIL3,NOTCH1,PIK3CA,SOCS1,STAT3
WNT/β-catenin Signaling	1.36	0.0854	0.333	CCND1,CDH1,CSNK1D,CTNNB1,GSK3B,MDM2,MMP7,MYC,PPP2R2A,SOX4,SOX9,TLE4,UBB,UBC
Relaxin Signaling	1.36	0.0872	0.707	GNAI2,GNAI3,GNB1,GNB2,NFKB2,NFKBIA,NFKBIB,NFKBIE,PIK3CA,RAP1B,REL,RELA,RELB
Agrin Interactions at Neuromuscular Junction	1.34	0.109	2.646	ACTG1,EGFR,PAK1,RAC1,RALA,RAP1B,RAP2B
Endothelin-1 Signaling	1.33	0.0829	3.873	CASP10,CASP6,GNAI2,GNAI3,GRB2,HMOX1,MAPK6,MYC,PDIA3,PIK3CA,PLCL2,PNPLA3,RALA,RAP1B,RAP2B
Type II Diabetes Mellitus Signaling	1.32	0.0861	1.897	ADIPOR1,IKBKE,IRS2,NFKB2,NFKBIA,NFKBIB,NFKBIE,PIK3CA,PKM,REL,RELA,RELB,SOCS1
IL-4 Signaling	1.3	0.101	#NUM!	GRB2,INPP5F,JAK1,PIK3CA,RALA,RAP1B,RAP2B,SOCS1
Axonal Guidance Signaling	1.29	0.0697	#NUM!	ABL1,ADAM28,BAIAP2,EIF3H,EIF4E,GNAI2,GNAI3,GNB1,GNB2,GRB2,GSK3B,ITGB4,KLC1,MMP7,NTN1,PAK1,PDGFA,PDIA3,PIK3CA,PLCL2,RAC1,RALA,RAP1B,RAP2B,RASA1,RASSF5,RHOA,RHOD,RTN4,SRGAP1,TUBB,TUBB2A
Acyl Carrier Protein Metabolism	1.29	1	#NUM!	AASDHPPT
Glutamine Biosynthesis I	1.29	1	#NUM!	GLUL
IL-12 Signaling and Production in Macrophages	1.28	0.0894	#NUM!	CLU,IFNGR1,IKBKE,NFKB2,NFKBIA,NFKBIB,NFKBIE,PIK3CA,REL,RELA,RELB
Salvage Pathways of Pyrimidine Ribonucleotides	1.28	0.0957	2.828	CDK8,CMPK1,CSNK1D,MAPK6,NME1,PAK1,PIM1,PRKX,PRPF4B
Role of p14/p19ARF in Tumor Suppression	1.27	0.143	-2	MDM2,PIK3CA,RAC1,TTF1
EGF Signaling	1.27	0.113	1.633	EGFR,GRB2,JAK1,PIK3CA,RASA1,STAT3
Sertoli Cell-Sertoli Cell Junction Signaling	1.26	0.0811	#NUM!	ACTG1,CDH1,CLDN4,CLDN7,CTNNB1,GSK3B,ITGB4,NECTIN2,RAC1,RALA,RAP1B,RAP2B,TJP1,TUBB,TUBB2A
Neuroinflammation Signaling Pathway	1.22	0.0742	3.638	ATF4,BACE2,BCL2,BIRC3,CREB3,CTNNB1,GLUL,GSK3B,HMGB1,HMOX1,IFNGR1,IKBKE,JAK1,KLK1,MAPK6,NFKB2,PIK3CA,RAC1,REL,RELA,RELB
CCR3 Signaling in Eosinophils	1.22	0.0873	2.449	GNAI2,GNAI3,GNB1,GNB2,PAK1,PIK3CA,RAC1,RALA,RAP1B,RAP2B,RHOA
T Cell Exhaustion Signaling Pathway	1.21	0.0828	2.53	BATF,FOXO1,IL10RB,JAK1,LGALS9,MGAT5,PIK3CA,PPP2R2A,RALA,RAP1B,RAP2B,SMAD3,STAT3
Role of NANOG in Mammalian Embryonic Stem Cell Pluripotency	1.2	0.0893	2.333	CTNNB1,GRB2,GSK3B,JAK1,PIK3CA,RALA,RAP1B,RAP2B,SMAD1,STAT3
G Beta Gamma Signaling	1.2	0.0866	3.162	EGFR,GNAI2,GNAI3,GNB1,GNB2,GRB2,HBEGF,PAK1,RALA,RAP1B,RAP2B
G Protein Signaling Mediated by Tubby	1.2	0.119	#NUM!	ABL1,GNAI2,GNAI3,GNB1,GNB2
Antigen Presentation Pathway	1.18	0.133	#NUM!	CD74,PDIA3,PSMB5,PSMB6
Adrenomedullin signaling pathway	1.18	0.0789	2.496	BCL2,GRB2,GSK3B,HIF1A,MAPK6,NFKB2,PDIA3,PIK3CA,PLCL2,RALA,RAP1B,RAP2B,REL,RELA,RELB
Actin Cytoskeleton Signaling	1.17	0.0766	3.357	ACTG1,BAIAP2,BRK1,GRB2,GSN,ITGB4,PAK1,PDGFA,PIK3CA,RAC1,RALA,RAP1B,RAP2B,RHOA,TIAM1,TMSB10/TMSB4X,WASF2
Prolactin Signaling	1.17	0.0952	2.121	GRB2,MYC,PIK3CA,RALA,RAP1B,RAP2B,SOCS1,STAT3
3-phosphoinositide Degradation	1.15	0.0795	3.606	ACP1,DUSP2,DUSP23,DUSP5,INPP5F,NUDT5,PIP4P1,PPP1R14B,PPP2R2A,PPP4C,PTPN1,PTPN2,RASA1,SET
Antiproliferative Role of Somatostatin Receptor 2	1.11	0.0972	1.633	CDKN1A,GNB1,GNB2,PIK3CA,RALA,RAP1B,RAP2B
Androgen Signaling	1.11	0.0798	0	CCND1,GNAI2,GNAI3,GNB1,GNB2,NFKB2,POLR2H,REL,RELA,RELB,SMAD3,TAF7,TAF9
RHOGDI Signaling	1.09	0.0765	-3.162	ACTG1,CDH1,GNAI2,GNAI3,GNB1,GNB2,ITGB4,PAK1,RAC1,RHOA,RHOC,RHOD,RHOQ,RHOV,WASF2
D-myo-inositol (1,4,5,6)-Tetrakisphosphate Biosynthesis	1.07	0.0788	3.464	ACP1,DUSP2,DUSP23,DUSP5,INPP5F,NUDT5,PPP1R14B,PPP2R2A,PPP4C,PTPN1,PTPN2,RASA1,SET
D-myo-inositol (3,4,5,6)-tetrakisphosphate Biosynthesis	1.07	0.0788	3.464	ACP1,DUSP2,DUSP23,DUSP5,INPP5F,NUDT5,PPP1R14B,PPP2R2A,PPP4C,PTPN1,PTPN2,RASA1,SET
D-myo-inositol-5-phosphate Metabolism	1.07	0.0773	3.606	ACP1,DUSP2,DUSP23,DUSP5,INPP5F,NUDT5,PIP4P1,PPP1R14B,PPP2R2A,PPP4C,PTPN1,PTPN2,RASA1,SET
Th1 and Th2 Activation Pathway	1.06	0.08	#NUM!	CHD4,GRB2,IFNGR1,IL10RB,JAG1,JAK1,LGALS9,NFIL3,NOTCH1,PIK3CA,SOCS1,STAT3
Synaptogenesis Signaling Pathway	1.05	0.0707	3.71	AP2S1,ATF4,CADM1,CDH1,CREB3,CTNNB1,CTNND1,GRB2,GSK3B,HSPA8,LYN,PAFAH1B1,PAK1,PIK3CA,RAC1,RALA,RAP1B,RAP2B,RHOA,SYT8,TIAM1
Ovarian Cancer Signaling	1.05	0.0795	2.449	ABL1,BCL2,CCND1,CTNNB1,EGFR,GSK3B,HDAC2,MMP7,PIK3CA,RALA,RAP1B,RAP2B
Glycolysis I	1.04	0.143	#NUM!	PFKL,PGK1,PKM
Oxytocin Signaling Pathway	1.01	0.0712	3.9	ATF4,CREB3,EGFR,GNAI2,GNAI3,GNB1,GNB2,GRB2,GSK3B,MAPK6,NFKB2,PIK3CA,RALA,RAP1B,RAP2B,REL,RELA,RELB,RHOA
Superpathway of Inositol Phosphate Compounds	1.01	0.0734	3.873	ACP1,DUSP2,DUSP23,DUSP5,INPP5F,IP6K2,NUDT5,PIK3CA,PIP4P1,PPP1R14B,PPP2R2A,PPP4C,PTPN1,PTPN2,RASA1,SET
Flavin Biosynthesis IV (Mammalian)	1	0.5	#NUM!	RFK
Hypusine Biosynthesis	1	0.5	#NUM!	EIF5A
Spermidine Biosynthesis I	1	0.5	#NUM!	SRM
Thyroid Hormone Biosynthesis	1	0.5	#NUM!	CTSD
Putrescine Biosynthesis III	1	0.5	#NUM!	ODC1
Lipid Antigen Presentation by CD1	0.996	0.136	#NUM!	AP2S1,ARF6,PDIA3
Neurotrophin/TRK Signaling	0.996	0.0909	2.646	ATF4,CREB3,GRB2,PIK3CA,RALA,RAP1B,RAP2B
TREM1 Signaling	0.979	0.0952	2	GRB2,NFKB2,REL,RELA,RELB,STAT3
PAK Signaling	0.979	0.0833	2.828	GRB2,ITGB4,PAK1,PDGFA,PIK3CA,RAC1,RALA,RAP1B,RAP2B
tRNA Charging	0.951	0.111	2	IARS1,NARS1,RARS1,TARS1
IL-17 Signaling	0.939	0.0759	2.887	CCL20,CD70,DEFB1,GSK3B,JAK1,LTB,PIK3CA,RALA,RAP1B,RAP2B,RELA,TNFSF10
UVA-Induced MAPK Signaling	0.936	0.0842	2.646	BCL2L1,EGFR,PDIA3,PIK3CA,PLCL2,RALA,RAP1B,RAP2B
3-phosphoinositide Biosynthesis	0.932	0.0733	3.606	ACP1,DUSP2,DUSP23,DUSP5,INPP5F,NUDT5,PIK3CA,PPP1R14B,PPP2R2A,PPP4C,PTPN1,PTPN2,RASA1,SET
Cyclins and Cell Cycle Regulation	0.928	0.0875	-1	ABL1,CCND1,CDKN1A,GSK3B,HDAC2,PPP2R2A,SKP1
Mechanisms of Viral Exit from Host Cells	0.917	0.108	#NUM!	ACTG1,CHMP2A,VPS25,XPO1
IL-22 Signaling	0.907	0.125	#NUM!	IL10RB,JAK1,STAT3
Role of IL-17A in Psoriasis	0.907	0.167	#NUM!	CCL20,CXCL6
Melanocyte Development and Pigmentation Signaling	0.896	0.0825	2.828	ATF4,BCL2,CREB3,GRB2,PIK3CA,RALA,RAP1B,RAP2B
Caveolar-mediated Endocytosis Signaling	0.886	0.0896	#NUM!	ABL1,ACTG1,ARCN1,EGFR,ITGB4,PTPN1
Role of Osteoblasts, Osteoclasts and Chondrocytes in Rheumatoid Arthritis	0.876	0.0708	#NUM!	BCL2,BIRC3,CSNK1D,CTNNB1,FOXO1,GSK3B,GSN,IKBKE,NFKBIA,NFKBIB,NFKBIE,PIK3CA,RELA,RUNX2,SMAD1
IL-17A Signaling in Gastric Cells	0.866	0.12	#NUM!	CCL20,EGFR,RELA
Role of JAK family kinases in IL-6-type Cytokine Signaling	0.866	0.12	#NUM!	JAK1,SOCS1,STAT3
Regulation of Cellular Mechanics by Calpain Protease	0.848	0.0833	1.633	CCND1,EGFR,GRB2,ITGB4,RALA,RAP1B,RAP2B
Arsenate Detoxification I (Glutaredoxin)	0.833	0.333	#NUM!	GLRX2
Heme Degradation	0.833	0.333	#NUM!	HMOX1
Eumelanin Biosynthesis	0.833	0.333	#NUM!	MIF
S-adenosyl-L-methionine Biosynthesis	0.833	0.333	#NUM!	MAT2A
Estrogen-mediated S-phase Entry	0.83	0.115	#NUM!	CCND1,CDKN1A,MYC
DNA Double-Strand Break Repair by Homologous Recombination	0.796	0.143	#NUM!	ABL1,NBN
D-myo-inositol (1,4,5)-trisphosphate Degradation	0.796	0.143	#NUM!	IMPA2,INPP5F
Opioid Signaling Pathway	0.788	0.0664	3.153	AP2S1,ATF4,CREB3,CTNNB1,GNAI2,GNAI3,GNB1,GNB2,GSK3B,LYN,MAPK6,MYC,NFKB2,NFKBIA,RAC1,RALA,RAP1B,RAP2B
Necroptosis Signaling Pathway	0.785	0.0735	2.53	BIRC3,CASP10,GLUL,JAK1,MDM2,SLC25A13,TIMM10,TNFSF10,TNIP1,UBC
Chemokine Signaling	0.78	0.0833	2.449	GNAI2,GNAI3,RALA,RAP1B,RAP2B,RHOA
Fcγ Receptor-mediated Phagocytosis in Macrophages and Monocytes	0.775	0.0795	2.646	ACTG1,ARF6,FYB1,HMOX1,LYN,PAK1,RAC1
Gαs Signaling	0.764	0.0744	1.633	ADD1,ADRB2,ATF4,CREB3,GNAI2,GNAI3,GNB1,GNB2,PTGER4
Insulin Secretion Signaling Pathway	0.757	0.0661	3.638	ATF4,CREB3,EIF2A,EIF2S1,EIF4A2,EIF4E,EIF4G2,JAK1,LYN,PAIP1,PDIA3,PIK3CA,PLCL2,RAP1B,SEC11A,SRP72,STAT3
Human Embryonic Stem Cell Pluripotency	0.754	0.071	#NUM!	CTNNB1,FOXO1,GNAI2,GNAI3,GNB1,GNB2,GSK3B,PDGFA,PIK3CA,SMAD1,SMAD3
Granzyme A Signaling	0.747	0.133	#NUM!	NME1,SET
Leptin Signaling in Obesity	0.724	0.08	1	FOXO1,GRB2,PDIA3,PIK3CA,PLCL2,STAT3
Creatine-phosphate Biosynthesis	0.719	0.25	#NUM!	MAP4K4
Pyruvate Fermentation to Lactate	0.719	0.25	#NUM!	LDHB
Glutathione Redox Reactions II	0.719	0.25	#NUM!	PDIA3
Proline Biosynthesis I	0.719	0.25	#NUM!	PYCR2
Factors Promoting Cardiogenesis in Vertebrates	0.706	0.0704	2.53	ATF4,CCND1,CREB3,CTNNB1,GSK3B,MYC,PDIA3,PLCL2,RHOA,SMAD1
Methylglyoxal Degradation III	0.703	0.125	#NUM!	DHRS1,DHRS7
Neuregulin Signaling	0.699	0.0734	2.646	EGFR,GRB2,HBEGF,ITGB4,MYC,RALA,RAP1B,RAP2B
CDK5 Signaling	0.699	0.0734	1.134	ABL1,LAMC2,MAPK6,PPP1R14B,PPP2R2A,RALA,RAP1B,RAP2B
Cardiac Hypertrophy Signaling (Enhanced)	0.695	0.0604	4.082	ADRB2,AKAP13,CD70,CTNNB1,EIF4E,GNAI2,GNAI3,GNB1,GNB2,GSK3B,HDAC2,IKBKE,IL10RB,INPP5F,ITGB4,LTB,MEF2A,MYC,NFKB2,PDIA3,PIK3CA,PLCL2,RALA,RAP1B,RAP2B,REL,RELA,RELB,RHOA,STAT3,TNFSF10
Ephrin A Signaling	0.676	0.087	#NUM!	PAK1,PIK3CA,RAC1,RHOA
Apelin Muscle Signaling Pathway	0.676	0.087	#NUM!	GNAI2,GNAI3,GNB1,GNB2
Fc Epsilon RI Signaling	0.672	0.0721	2.121	GRB2,INPP5F,LYN,PIK3CA,RAC1,RALA,RAP1B,RAP2B
CDC42 Signaling	0.67	0.0703	2.449	BAIAP2,CDC42EP2,EXOC5,FNBP1L,GSK3B,ITGB4,PAK1,RALA,RASA1
Role of NFAT in Cardiac Hypertrophy	0.668	0.0654	1.732	GNAI2,GNAI3,GNB1,GNB2,GRB2,GSK3B,HDAC2,MEF2A,PDIA3,PIK3CA,PLCL2,RALA,RAP1B,RAP2B
Inflammasome pathway	0.664	0.118	#NUM!	CTSB,NFKB2
Apelin Cardiomyocyte Signaling Pathway	0.662	0.0737	2.646	GNAI2,GNAI3,HIF1A,MAPK6,PDIA3,PIK3CA,PLCL2
Atherosclerosis Signaling	0.644	0.0708	#NUM!	CLU,NFKB2,PDGFA,PNPLA3,REL,RELA,RELB,TNFRSF12A
Notch Signaling	0.644	0.0938	#NUM!	DTX2,JAG1,NOTCH1
Proline Biosynthesis II (from Arginine)	0.635	0.2	#NUM!	PYCR2
CMP-N-acetylneuraminate Biosynthesis I (Eukaryotes)	0.635	0.2	#NUM!	NANS
Lysine Degradation II	0.635	0.2	#NUM!	AASDHPPT
Lysine Degradation V	0.635	0.2	#NUM!	AASDHPPT
ERBB4 Signaling	0.633	0.0781	2.236	GRB2,PIK3CA,RALA,RAP1B,RAP2B
Hepatic Fibrosis / Hepatic Stellate Cell Activation	0.629	0.0656	#NUM!	BCL2,EGFR,IFNGR1,IGFBP5,KLF6,NFKB2,PDGFA,REL,RELA,RELB,SMAD3,TIMP2
FcγRIIB Signaling in B Lymphocytes	0.623	0.0741	2.449	GRB2,LYN,PIK3CA,RALA,RAP1B,RAP2B
Apelin Adipocyte Signaling Pathway	0.623	0.0741	2.236	GNAI2,GNAI3,GPX2,HIF1A,MAPK6,RAC1
DNA Methylation and Transcriptional Repression Signaling	0.618	0.0909	#NUM!	CHD4,HDAC2,MTA2
Pyrimidine Ribonucleotides Interconversion	0.618	0.0909	#NUM!	CMPK1,NME1,NUDT5
Xenobiotic Metabolism AHR Signaling Pathway	0.614	0.0769	#NUM!	GSTA4,NFKB2,REL,RELA,RELB
Transcriptional Regulatory Network in Embryonic Stem Cells	0.611	0.0816	#NUM!	KAT6A,SET,STAT3,ZFHX3
Role of Pattern Recognition Receptors in Recognition of Bacteria and Viruses	0.607	0.0677	1	CD70,EIF2S1,LTB,NFKB2,PIK3CA,REL,RELA,RELB,TNFSF10
Gαi Signaling	0.607	0.0677	2.828	GNAI2,GNAI3,GNB1,GNB2,GRB2,RALA,RAP1B,RAP2B,STAT3
UVC-Induced MAPK Signaling	0.592	0.08	2	EGFR,RALA,RAP1B,RAP2B
FGF Signaling	0.577	0.0714	2.449	ATF4,CREB3,GRB2,PIK3CA,RAC1,STAT3
Cell Cycle Regulation by BTG Family Proteins	0.57	0.0857	#NUM!	CCND1,PPP2R2A,PRMT1
Arginine Degradation VI (Arginase 2 Pathway)	0.565	0.167	#NUM!	PYCR2
Inositol Pyrophosphates Biosynthesis	0.565	0.167	#NUM!	IP6K2
Superpathway of D-myo-inositol (1,4,5)-trisphosphate Metabolism	0.559	0.1	#NUM!	IMPA2,INPP5F
Methionine Degradation I (to Homocysteine)	0.559	0.1	#NUM!	MAT2A,PRMT1
Pyrimidine Ribonucleotides De Novo Biosynthesis	0.548	0.0833	#NUM!	CMPK1,NME1,NUDT5
Inhibition of Matrix Metalloproteases	0.548	0.0833	#NUM!	MMP7,TIMP2,TIMP3
GP6 Signaling Pathway	0.545	0.0661	1.89	FYB1,GRB2,GSK3B,LAMC2,LYN,PIK3CA,RAC1,RAP1B
α-Adrenergic Signaling	0.539	0.0673	2.236	GNAI2,GNAI3,GNB1,GNB2,RALA,RAP1B,RAP2B
Role of MAPK Signaling in Inhibiting the Pathogenesis of Influenza	0.535	0.0714	-0.447	NFKB2,NFKBIA,NFKBIB,NFKBIE,PNPLA3
The Visual Cycle	0.53	0.0952	#NUM!	DHRS3,DHRS7
Synaptic Long Term Potentiation	0.511	0.0645	2.121	ATF4,CREB3,PDIA3,PLCL2,PPP1R14B,RALA,RAP1B,RAP2B
Thioredoxin Pathway	0.51	0.143	#NUM!	TXNRD1
Hepatic Cholestasis	0.507	0.0618	#NUM!	CD70,IKBKE,LTB,NFKB2,NFKBIA,NFKBIB,NFKBIE,REL,RELA,RELB,TNFSF10
GPCR-Mediated Integration of Enteroendocrine Signaling Exemplified by an L Cell	0.504	0.0694	-1.342	ADRB2,GNAI2,GNAI3,PDIA3,PLCL2
Cysteine Biosynthesis III (mammalia)	0.503	0.0909	#NUM!	MAT2A,PRMT1
Role of BRCA1 in DNA Damage Response	0.491	0.0685	#NUM!	CDKN1A,GADD45A,NBN,SMARCA4,SMARCD1
G-Protein Coupled Receptor Signaling	0.487	0.0559	5.096	ADGRF1,ADGRG1,ADGRL1,ADRB2,ATF4,CCND1,CREB3,CTNNB1,FOXO1,GNAI2,GNAI3,GNB1,GNB2,GPR108,GPR183,GPRC6A,GRB2,GSK3B,IKBKE,MEF2A,NFKB2,NFKBIA,NFKBIB,NFKBIE,PAK1,PIK3CA,PTGER4,RAC1,RALA,RAP1B,RAP2B,RASA1,REL,RELA,RELB,SIX2,STAT3
PD-1, PD-L1 cancer immunotherapy pathway	0.484	0.0659	-0.816	BCL2L1,GSK3B,IFNGR1,JAK1,PIK3CA,SMAD3
Pyrimidine Deoxyribonucleotides De Novo Biosynthesis I	0.476	0.087	#NUM!	CMPK1,NME1
Calcium Signaling	0.475	0.06	2.449	ATF4,CHRNB1,CREB3,HDAC2,MEF2A,RAP1B,RAP2B,TNNI2,TNNT3,TPM1,TPM3,TPM4
Amyotrophic Lateral Sclerosis Signaling	0.47	0.0636	0	BCL2,BCL2L1,BIRC3,GLUL,PAK1,PIK3CA,RAC1
Role of MAPK Signaling in the Pathogenesis of Influenza	0.463	0.0667	#NUM!	BCL2,PNPLA3,RALA,RAP1B,RAP2B
Sperm Motility	0.463	0.0588	#NUM!	ABL1,DDR1,EGFR,GNAI2,GNAI3,GNB1,GNB2,JAK1,LYN,PDIA3,PEAK1,PLCL2,PNPLA3,TEC
Aldosterone Signaling in Epithelial Cells	0.451	0.0608	#NUM!	DNAJA1,DNAJB11,DNAJB9,HSPA5,HSPA8,HSPB8,PDIA3,PIK3CA,PLCL2
Xenobiotic Metabolism Signaling	0.442	0.0581	#NUM!	CITED2,CUL3,GSTA4,HMOX1,NCOR2,NFKB2,PIK3CA,PPP2R2A,RALA,RAP1B,RAP2B,REL,RELA,RELB
Reelin Signaling in Neurons	0.44	0.0611	1.89	GSK3B,LYN,PAFAH1B1,PAFAH1B3,PIK3CA,RAC1,RAP1B,RHOA
Role of OCT4 in Mammalian Embryonic Stem Cell Pluripotency	0.433	0.0714	#NUM!	CASP6,KDM5B,MEF2A
Retinol Biosynthesis	0.433	0.0714	#NUM!	DHRS3,DHRS7,PNPLA3
Phospholipases	0.427	0.0667	2	HMOX1,PDIA3,PLCL2,PNPLA3
Leucine Degradation I	0.421	0.111	#NUM!	AUH
Agranulocyte Adhesion and Diapedesis	0.405	0.0581	#NUM!	ACTG1,CCL20,CD99,CLDN4,CLDN7,CXCL6,GNAI2,GNAI3,MMP7,SDC4
Breast Cancer Regulation by Stathmin1	0.402	0.0546	3.157	ADGRF1,ADGRG1,ADGRL1,ADRB2,ATF4,CCND1,CREB3,GNB1,GNB2,GPR108,GPR183,GPRC6A,GRB2,HIF1A,NFKB2,PAK1,PIK3CA,PPP1R14B,PPP2R2A,PPP4C,PTGER4,RAC1,RALA,RAP1B,RAP2B,RB1CC1,RHOA,STAT3,TUBB,TUBB2A
Neuroprotective Role of THOP1 in Alzheimer's Disease	0.396	0.0606	1.342	KLK1,PRSS22,SERPINA3,ST14,TMPRSS2,YWHAE
Granulocyte Adhesion and Diapedesis	0.393	0.0581	#NUM!	CCL20,CD99,CLDN4,CLDN7,CXCL6,GNAI2,GNAI3,MMP7,SDC4
Calcium Transport I	0.386	0.1	#NUM!	ANXA5
NAD Phosphorylation and Dephosphorylation	0.386	0.1	#NUM!	ACP1
SPINK1 Pancreatic Cancer Pathway	0.386	0.0667	#NUM!	CTSB,KLK1,SMAD3
CTLA4 Signaling in Cytotoxic T Lymphocytes	0.381	0.061	#NUM!	AP1S1,AP2S1,GRB2,PIK3CA,PPP2R2A
VEGF Family Ligand-Receptor Interactions	0.381	0.061	2.236	GRB2,PIK3CA,RALA,RAP1B,RAP2B
Assembly of RNA Polymerase II Complex	0.372	0.0652	#NUM!	POLR2H,TAF7,TAF9
Altered T Cell and B Cell Signaling in Rheumatoid Arthritis	0.36	0.0595	#NUM!	LTB,NFKB2,REL,RELA,RELB
Cleavage and Polyadenylation of Pre-mRNA	0.356	0.0909	#NUM!	PAPOLA
γ-glutamyl Cycle	0.356	0.0909	#NUM!	CHAC1
Dilated Cardiomyopathy Signaling Pathway	0.355	0.0567	-0.378	ACTG1,BCL2,GSK3B,KDM5A,LMNA,TNNI2,TNNT3,TPM1
Cytotoxic T Lymphocyte-mediated Apoptosis of Target Cells	0.352	0.069	#NUM!	BCL2,CASP6
Airway Inflammation in Asthma	0.352	0.069	#NUM!	CCL20,IFNGR1
Acetone Degradation I (to Methylglyoxal)	0.352	0.069	#NUM!	DHRS1,DHRS7
Xenobiotic Metabolism General Signaling Pathway	0.348	0.0569	1.89	CUL3,GSTA4,HMOX1,PIK3CA,RALA,RAP1B,RAP2B
Amyloid Processing	0.344	0.0625	#NUM!	BACE2,CSNK1D,GSK3B
Mitochondrial Dysfunction	0.339	0.0565	#NUM!	ATP5F1C,BACE2,BCL2,GLRX2,NDUFV2,TRAK1,TXN2
Melatonin Signaling	0.331	0.0588	2	GNAI2,GNAI3,PDIA3,PLCL2
Synaptic Long Term Depression	0.321	0.0543	2.53	GNAI2,GNAI3,LYN,PDIA3,PLCL2,PNPLA3,PPP2R2A,RALA,RAP1B,RAP2B
Corticotropin Releasing Hormone Signaling	0.318	0.0548	2.828	ATF4,CREB3,GNAI2,GNAI3,JUND,MEF2A,NR4A1,RAP1B
GABA Receptor Signaling	0.316	0.0551	#NUM!	AP2S1,GNAI2,GNAI3,GNB1,GNB2,UBB,UBC
LXR/RXR Activation	0.306	0.055	#NUM!	CLU,NCOR2,NFKB2,REL,RELA,RELB
RHOA Signaling	0.298	0.0545	2.449	ACTG1,BAIAP2,CDC42EP2,RHOA,SEPTIN7,SEPTIN9
UVB-Induced MAPK Signaling	0.296	0.0577	#NUM!	EGFR,EIF4E,PIK3CA
DNA Double-Strand Break Repair by Non-Homologous End Joining	0.281	0.0714	#NUM!	NBN
Choline Biosynthesis III	0.281	0.0714	#NUM!	HMOX1
1D-myo-inositol Hexakisphosphate Biosynthesis II (Mammalian)	0.281	0.0714	#NUM!	INPP5F
MSP-RON Signaling Pathway	0.275	0.0556	#NUM!	ACTG1,KLK1,PIK3CA
NUR77 Signaling in T Lymphocytes	0.272	0.0541	0	BCL2,HDAC2,NR4A1,TNFSF10
Antiproliferative Role of TOB in T Cell Signaling	0.264	0.0571	#NUM!	SKP1,SMAD3
Superpathway of Methionine Degradation	0.264	0.0571	#NUM!	MAT2A,PRMT1
D-myo-inositol (1,3,4)-trisphosphate Biosynthesis	0.261	0.0667	#NUM!	INPP5F
Role of CHK Proteins in Cell Cycle Checkpoint Control	0.255	0.0536	#NUM!	CDKN1A,NBN,PPP2R2A
PCP (Planar Cell Polarity) Pathway	0.246	0.0526	#NUM!	JUND,RAC1,RHOA
Isoleucine Degradation I	0.212	0.0556	#NUM!	AUH
Differential Regulation of Cytokine Production in Intestinal Epithelial Cells by IL-17A and IL-17F	0.198	0.0526	#NUM!	DEFB1
NAD Signaling Pathway	0	0.0438	-0.447	GSK3B,HIF1A,LDHB,NFKB2,PIK3CA,POLR2H
Neurovascular Coupling Signaling Pathway	0	0.0144	#NUM!	PNPLA3,PTGER4,RHOA
Pyroptosis Signaling Pathway	0	0.0513	0	HMGB1,NFKB2,PTGER4,RHOA
Oxytocin In Spinal Neurons Signaling Pathway	0	0.0312	#NUM!	GNAI3
SNARE Signaling Pathway	0	0.032	2	HSPA8,RAB1A,RAB2A,SYT8
LPS/IL-1 Mediated Inhibition of RXR Function	0	0.0099	#NUM!	GSTA4,XPO1
Coagulation System	0	0.0294	#NUM!	PLAU
FXR/RXR Activation	0	0.0175	#NUM!	CLU,FOXO1
PXR/RXR Activation	0	0.0351	#NUM!	FOXO1,RELA
TR/RXR Activation	0	0.0506	#NUM!	HIF1A,MDM2,NCOR2,PIK3CA
CCR5 Signaling in Macrophages	0	0.0381	#NUM!	GNAI2,GNAI3,GNB1,GNB2
Calcium-induced T Lymphocyte Apoptosis	0	0.0351	#NUM!	HDAC2,NR4A1
Airway Pathology in Chronic Obstructive Pulmonary Disease	0	0.0421	#NUM!	CCL20,CD70,LTB,TNFSF10
T Helper Cell Differentiation	0	0.0423	#NUM!	IFNGR1,IL10RB,STAT3
Cellular Effects of Sildenafil (Viagra)	0	0.0217	#NUM!	ACTG1,PDIA3,PLCL2
Neuropathic Pain Signaling In Dorsal Horn Neurons	0	0.0306	#NUM!	PDIA3,PIK3CA,PLCL2
Cardiomyocyte Differentiation via BMP Receptors	0	0.05	#NUM!	SMAD1
Mitotic Roles of Polo-Like Kinase	0	0.0172	#NUM!	PPP2R2A
Maturity Onset Diabetes of Young (MODY) Signaling	0	0.0139	#NUM!	NFKB2
Growth Hormone Signaling	0	0.0441	#NUM!	PIK3CA,SOCS1,STAT3
CREB Signaling in Neurons	0	0.0402	3.578	ADGRF1,ADGRG1,ADGRL1,ADRB2,ATF4,CREB3,EGFR,GNAI2,GNAI3,GNB1,GNB2,GPR108,GPR183,GPRC6A,GRB2,PDIA3,PIK3CA,PLCL2,POLR2H,PTGER4,RALA,RAP1B,RAP2B
Basal Cell Carcinoma Signaling	0	0.0303	#NUM!	CTNNB1,GSK3B
FAK Signaling	0	0.0508	3.772	ADGRF1,ADGRG1,ADGRL1,ADRB2,CCND1,CDH1,CTNNB1,EGFR,ELF3,GPR108,GPR183,GPRC6A,GRB2,GSK3B,IL10RB,ITGB4,MDM2,MYC,NFKB2,PAK1,PIK3CA,PTGER4,RAC1,RALA,RAP1B,RAP2B,RASA1,RB1CC1,RHOA,SHB,SOCS1
Retinoic acid Mediated Apoptosis Signaling	0	0.02	#NUM!	TNFSF10
Role of WNT/GSK-3β Signaling in the Pathogenesis of Influenza	0	0.0441	#NUM!	CSNK1D,CTNNB1,GSK3B
Role of Hypercytokinemia/hyperchemokinemia in the Pathogenesis of Influenza	0	0.0462	#NUM!	IFIT3,JAK1,NFKB2
Inhibition of Angiogenesis by TSP1	0	0.0323	#NUM!	CD47
Tumoricidal Function of Hepatic Natural Killer Cells	0	0.0455	#NUM!	CASP6
Intrinsic Prothrombin Activation Pathway	0	0.0256	#NUM!	KLK1
Cell Cycle Control of Chromosomal Replication	0	0.0364	#NUM!	CDK8,CDK9
Dopamine-DARPP32 Feedback in cAMP Signaling	0	0.0508	1	ATF4,CREB3,CSNK1D,GNAI2,GNAI3,PDIA3,PLCL2,PPP1R14B,PPP2R2A
eNOS Signaling	0	0.027	0	CHRNB1,HSPA5,HSPA8,PIK3CA
Netrin Signaling	0	0.0282	#NUM!	NTN1,RAC1
Retinoate Biosynthesis I	0	0.0303	#NUM!	DHRS3
Glutathione Redox Reactions I	0	0.05	#NUM!	GPX2
CDP-diacylglycerol Biosynthesis I	0	0.04	#NUM!	PNPLA3
NAD Salvage Pathway II	0	0.0455	#NUM!	ACP1
Triacylglycerol Degradation	0	0.0238	#NUM!	PNPLA3
Glutathione-mediated Detoxification	0	0.0417	#NUM!	GSTA4
Phosphatidylglycerol Biosynthesis II (Non-plastidic)	0	0.0385	#NUM!	PNPLA3
Valine Degradation I	0	0.0476	#NUM!	AUH
Triacylglycerol Biosynthesis	0	0.0227	#NUM!	PNPLA3
Gluconeogenesis I	0	0.0455	#NUM!	PGK1
Stearate Biosynthesis I (Animals)	0	0.0417	#NUM!	DHRS1,DHRS7
Fatty Acid β-oxidation I	0	0.0303	#NUM!	AUH
Vitamin-C Transport	0	0.0435	#NUM!	TXNRD1
Oxidative Phosphorylation	0	0.0278	#NUM!	ATP5F1C,NDUFV2
BER (Base Excision Repair) Pathway	0	0.0455	#NUM!	HMGB1,MPG
Nucleotide Excision Repair Pathway	0	0.0333	#NUM!	POLR2H
Nitric Oxide Signaling in the Cardiovascular System	0	0.00893	#NUM!	PIK3CA
Cardiac β-adrenergic Signaling	0	0.046	#NUM!	AKAP13,GNAI2,GNAI3,GNB1,GNB2,PKIA,PPP1R14B,PPP2R2A
Phototransduction Pathway	0	0.0192	#NUM!	GNB1
Sonic Hedgehog Signaling	0	0.0345	#NUM!	GSK3B
Dopamine Receptor Signaling	0	0.0263	#NUM!	PPP1R14B,PPP2R2A
cAMP-mediated signaling	0	0.04	2.121	ADRB2,AKAP13,ATF4,CREB3,GNAI2,GNAI3,PKIA,PTGER4,STAT3
p38 MAPK Signaling	0	0.0435	2.236	ATF4,CREB3,DDIT3,MEF2A,MYC
Glutamate Receptor Signaling	0	0.0492	#NUM!	GLUL,GNB1,GNB2
GPCR-Mediated Nutrient Sensing in Enteroendocrine Cells	0	0.0354	0	GNAI2,GNAI3,PDIA3,PLCL2
Phagosome Formation	0	0.0388	4.899	ADGRF1,ADGRG1,ADGRL1,ADRB2,AP1S1,ARF6,GPR108,GPR183,GPRC6A,GRB2,HMOX1,ITGB4,LYN,MAPK6,PAK1,PIK3CA,PNPLA3,PTGER4,RAC1,RALA,RAP1B,RAP2B,RHOA,WASF2
Th2 Pathway	0	0.0504	2.236	CHD4,GRB2,JAG1,JAK1,NOTCH1,PIK3CA
NER (Nucleotide Excision Repair, Enhanced Pathway)	0	0.043	#NUM!	COPS4,NEDD8,POLR2H,UBE2I
Endocannabinoid Neuronal Synapse Pathway	0	0.0479	2.449	GNAI2,GNAI3,GNB1,GNB2,MAPK6,PDIA3,PLCL2
Apelin Liver Signaling Pathway	0	0.0385	#NUM!	GSK3B
PFKFB4 Signaling Pathway	0	0.0417	#NUM!	ATF4,CREB3
White Adipose Tissue Browning Pathway	0	0.0376	2.236	ATF4,CREB3,CTBP1,CTBP2,LDHB
Xenobiotic Metabolism CAR Signaling Pathway	0	0.027	1	CITED2,EGFR,GSTA4,PPP2R2A
Xenobiotic Metabolism PXR Signaling Pathway	0	0.0265	1	CITED2,GSTA4,NCOR2,PPP1R14B
Semaphorin Neuronal Repulsive Signaling Pathway	0	0.0444	0.816	GSK3B,ITGB4,PAK1,PIK3CA,RAC1,RHOA
Kinetochore Metaphase Signaling Pathway	0	0.0303	#NUM!	ARPP19,MAD2L2,PPP1R14B
Eicosanoid Signaling	0	0.0333	#NUM!	PNPLA3,PTGER4
