# Supplementary material for: Transgenic ferret models define pulmonary ionocyte diversity and function
Source: Nature. 2023 Sep 20;621(7980):857–67. doi: 10.1038/s41586-023-06549-9 (PMC10533402; doi:10.1038/s41586-023-06549-9)
Supplement: Supplementary file 10 — Ingenuity Pathway Analysis (IPA) of differentially expressed genes in Type C ionocytes for associated disease and function and canonical pathways. Statistical test used for IPA was right-tailed Fisher’s exact test. [file 41586_2023_6549_MOESM10_ESM.xls]

## Sheet: TypeC iono Disease & Functions
Supplementary Table 6: Ingenuity Pathway Analysis (IPA) of differentially expressed genes in Type-C ionocyte for associated disease and function pathways.
© 2000-2022 QIAGEN. All rights reserved.
Categories	Diseases or Functions Annotation	p-value	Predicted Activation State	Activation z-score	Molecules	# Molecules		-log(p-value)
Cellular Movement	Cell movement	2.9e-22	Increased	6.92	ACACA,ACP5,ACTN4,ADAM9,ADGRE5,ADORA2B,AGR2,AHR,AKAP9,ALCAM,ALDH2,ANXA2,APPL1,AQP3,AQP4,AQP5,AR,AREG,ARHGAP5,ARHGDIB,ARID5B,ARL4C,ARPC1B,ARRDC3,ASH1L,ASPH,ATG3,ATOX1,ATP7A,AXIN2,BCL10,BCL6,BCL9L,BGN,BMPR1A,BRMS1,C1GALT1,C2,C4A/C4B,CAMK1D,CAMK2D,CAP1,CAST,CAV1,CCN2,CD14,CD44,CD59,CD9,CDH13,CEBPA,CEBPD,CERT1,CES1,CFAP53,CFB,CHST4,CIB1,CLCA2,CLCN3,CLDN1,CLIC4,COL17A1,CPNE3,CREB3L1,CRKL,CSF3,CTSS,CX3C…	301		21.5376
Cellular Movement	Invasion of cells	1.99e-21	Increased	5.898	ABLIM1,ACTN4,ADAM9,ADGRE5,AGR2,AHR,ALCAM,ANXA2,AR,AREG,ARHGEF26,ARRDC3,ASPH,BCL10,BCL11A,BCL6,BTBD7,C1GALT1,CAP1,CAV1,CCN2,CD14,CD44,CD9,CDH13,CEBPA,CEBPD,CES1,CIB1,CLCA2,CLDN1,CRKL,CSF3,CTSS,CXCL17,CYRIB,DIAPH1,DKK1,DNAJB4,DSG2,DSG3,DUSP1,DUSP6,EDN2,EFEMP1,EGR1,EPAS1,EPHA2,EPHB6,EPS8,ERBB2,ERBB3,EREG,EZR,F3,FAT1,FOS,FOXA1,FOXC1,FOXQ1,FST,FXYD5,GAB1,GNAI1,GNAQ,GPRC5A,GRN,HHEX,HOXA2,ID1,IER3,IGF1R…	171		20.7011
Cellular Movement	Migration of cells	2.81e-20	Increased	6.19	ACACA,ACP5,ACTN4,ADAM9,ADGRE5,ADORA2B,AHR,AKAP9,ALCAM,ANXA2,APPL1,AQP3,AQP4,AQP5,AR,AREG,ARHGAP5,ARHGDIB,ARID5B,ARL4C,ARRDC3,ASPH,ATG3,ATOX1,ATP7A,AXIN2,BCL10,BCL6,BCL9L,BGN,BMPR1A,BRMS1,C1GALT1,C2,C4A/C4B,CAMK1D,CAMK2D,CAP1,CAST,CAV1,CCN2,CD14,CD44,CD9,CDH13,CEBPA,CEBPD,CERT1,CES1,CFB,CHST4,CIB1,CLCA2,CLCN3,CLDN1,CLIC4,COL17A1,CPNE3,CREB3L1,CRKL,CSF3,CTSS,CX3CL1,CXCL17,CYRIB,DAG1,DCBLD2,DDX3X,DE…	271		19.5513
Cellular Movement	Cell movement of tumor cell lines	3.86e-20	Increased	5.878	ACTN4,ADAM9,ADGRE5,AGR2,AHR,ALCAM,ANXA2,APPL1,AQP5,AR,AREG,ARHGDIB,ARL4C,ARPC1B,ARRDC3,ASPH,ATOX1,ATP7A,AXIN2,BCL10,BRMS1,C1GALT1,CAP1,CAV1,CCN2,CD44,CD9,CDH13,CEBPA,CEBPD,CERT1,CLCN3,CLDN1,CLIC4,CPNE3,CREB3L1,CRKL,CSF3,CX3CL1,CXCL17,DCBLD2,DIAPH1,DNAJB4,DSG3,DUSP6,EDN2,EFEMP1,EFNA5,EGR1,EHF,EPAS1,EPHA2,EPHB6,EPS8,ERBB2,ERBB3,EREG,ERRFI1,EZR,F3,FAT1,FBN1,FCHSD2,FFAR4,FOS,FOSB,FOXA1,FOXC1,FOXQ1,GA…	171		19.4134
Cell Death and Survival	Necrosis	2.04e-17	Decreased	-3.208	ABCE1,ACACA,ACER2,ACER3,ACSL1,ACVR1B,ADCY6,ADIPOR2,ADORA2B,AGPAT2,AGR2,AHR,ALCAM,ALDH1A1,ALDH2,ALDH3B1,ANXA2,AOPEP,AP2B1,API5,APPL1,AR,AREG,ARID5B,ARL4C,ATG3,ATP13A2,ATP1B3,ATP2B1,ATP7A,ATXN1,BACH1,BCL10,BCL11A,BCL6,BGN,BMPR1A,BRMS1,C1GALT1,C4A/C4B,CAMK2D,CAST,CAV1,CAVIN3,CCN2,CCND2,CCND3,CD14,CD44,CD59,CD9,CDC42EP3,CDH6,CEBPA,CEBPD,CERT1,CES1,CFB,CHP1,CIB1,CLCA2,CLIC4,CPEB2,CREB3L1,CREM,CRKL,CSF…	323		16.6904
Cellular Movement	Invasion of tumor cell lines	5.8e-17	Increased	6.036	ABLIM1,ACTN4,ADAM9,ADGRE5,AGR2,AHR,ALCAM,ANXA2,AR,AREG,ARHGEF26,ARRDC3,ASPH,BCL10,BCL11A,C1GALT1,CAP1,CAV1,CCN2,CD44,CD9,CDH13,CEBPA,CEBPD,CES1,CIB1,CLCA2,CRKL,CSF3,CTSS,CYRIB,DIAPH1,DKK1,DNAJB4,DSG2,DSG3,DUSP1,DUSP6,EFEMP1,EGR1,EPAS1,EPHA2,EPHB6,EPS8,ERBB2,ERBB3,EREG,EZR,FAT1,FOXA1,FOXC1,FOXQ1,FXYD5,GNAI1,GPRC5A,GRN,HHEX,ID1,IGF1R,ITGA6,ITGB6,JUNB,KLF4,KRAS,KRT19,LGALS3,LRP1,MARCKS,MBNL1,MECOM,M…	139		16.2366
Cell-To-Cell Signaling and Interaction	Interaction of tumor cell lines	7.72e-17	Increased	4.95	ACTN4,ADAM9,ADD3,ALCAM,ANXA2,AR,BCL10,C1GALT1,CAV1,CCN2,CD14,CD44,CD9,CLCA2,CRKL,CX3CL1,DAG1,DSG2,DSG3,EFEMP1,EGR1,EPHA2,EPHB6,ERBB2,ERBB3,EZR,F3,FBN1,FOS,FXYD5,GALNT6,GLRX,HYAL1,IGF1R,IGFBP3,IL18,ITGA2,ITGA6,JUNB,LAMA3,LGALS3,LIF,LPL,LRP1,MAP3K8,MARCKS,MECOM,MUC1,MUC13,MUC16,MUC4,NAALADL2,NECTIN3,P2RY2,PALLD,PARD3,PARVA,PIGR,PIK3R1,PIP5K1C,PPARG,PTPN14,PTPRZ1,S100A10,SERPINB5,SLC12A6,SLC34A2,SPD…	82		16.1124
Cell-To-Cell Signaling and Interaction	Binding of tumor cell lines	1.08e-16	Increased	5.065	ACTN4,ADAM9,ADD3,ALCAM,ANXA2,AR,BCL10,C1GALT1,CAV1,CCN2,CD14,CD44,CD9,CLCA2,CRKL,CX3CL1,DAG1,DSG2,DSG3,EFEMP1,EGR1,EPHA2,EPHB6,ERBB2,ERBB3,F3,FBN1,FOS,FXYD5,GALNT6,GLRX,HYAL1,IGF1R,IGFBP3,IL18,ITGA2,ITGA6,JUNB,LAMA3,LGALS3,LIF,LPL,LRP1,MAP3K8,MARCKS,MECOM,MUC1,MUC13,MUC16,MUC4,NAALADL2,NECTIN3,P2RY2,PALLD,PARD3,PARVA,PIGR,PIK3R1,PPARG,PTPN14,PTPRZ1,S100A10,SERPINB5,SLC12A6,SLC34A2,SPDEF,STAT6,TCI…	80		15.9666
Embryonic Development,Hair and Skin Development and Function,Organ Development,Organismal Development,Tissue Development	Formation of skin	1.76e-16		0.685	ABHD5,ACVR1B,AQP3,ARRDC3,ATP7A,BMPR1A,CCN2,CCND2,CCND3,CLDN1,CLIC4,COL17A1,DBI,DKK1,EDN2,EPHA2,EREG,ERRFI1,EXPH5,FERMT1,FOS,FOXC1,FOXQ1,FST,GAB1,ID1,IGF1R,IL1A,ITGA2,ITGA6,ITGB6,JUNB,KLF4,KLF5,KRT15,KRT5,LAMA3,LATS2,MAP3K5,NFIB,NME2,NOTCH2,NOTCH3,PALLD,PPARG,PPL,PRDM1,PSEN1,PTGS2,RARB,RBPJ,RDH10,RND3,RUNX1,SCEL,SGPP1,SMAD5,SOD2,SOX2,SOX21,TCF7L1,TGM2,TMEM79,TNFRSF19,TP63,TRIM16,VEGFC,WNT7B,YAP1,Z…	71		15.7545
Cellular Development,Cellular Growth and Proliferation	Cell proliferation of tumor cell lines	6.41e-16	Increased	4.742	ABHD5,ABLIM1,ACACA,ACER3,ACTN4,ADAM9,ADIPOR2,ADORA2B,AHR,ALCAM,ALDH1A1,ANXA10,ANXA2,API5,AQP5,AR,AREG,ARL4C,ARL5A,ARRDC3,ASPH,AXIN2,BACH1,BCL6,BMPR1A,C1GALT1,CAMK2D,CAPN13,CAV1,CCDC88C,CCN2,CCND2,CCND3,CD44,CD59,CDC42SE2,CDH13,CEBPA,CEBPD,CHP1,CLCA2,CLCN3,CLTA,CREM,CRKL,CSF3,CSNK1G3,CWC27,CX3CL1,CYRIB,DDX3X,DEK,DKK1,DNAJB4,DSC2,DSG2,DSG3,DUSP1,DUSP4,DUSP6,EFEMP1,EFNA5,EGR1,EHF,EIF3M,ELK4,ELOVL5,E…	241		15.1931
Cellular Movement	Migration of tumor cell lines	1.31e-15	Increased	5.366	ACTN4,ADAM9,ADGRE5,AHR,ALCAM,ANXA2,APPL1,AQP5,AR,AREG,ARHGDIB,ARL4C,ARRDC3,ASPH,ATOX1,ATP7A,AXIN2,BCL10,BRMS1,C1GALT1,CAV1,CCN2,CD44,CD9,CDH13,CEBPA,CEBPD,CPNE3,CREB3L1,CRKL,CSF3,CX3CL1,DCBLD2,DIAPH1,DSG3,DUSP6,EDN2,EFEMP1,EFNA5,EGR1,EHF,EPAS1,EPHA2,EPHB6,ERBB2,ERBB3,EREG,ERRFI1,EZR,F3,FAT1,FCHSD2,FOXA1,FOXC1,FOXQ1,GAB1,GNAI1,GPRC5A,GRN,HHEX,ID1,IDH1,IGF1R,IGFBP3,IGFBP7,IL18,IL1A,ITGA2,ITGA6,ITGB…	141		14.8827
Cell-To-Cell Signaling and Interaction	Adhesion of tumor cell lines	1.45e-15	Increased	4.472	ACTN4,ADAM9,ADD3,ALCAM,ANXA2,BCL10,CAV1,CCN2,CD44,CD9,CLCA2,CRKL,CX3CL1,DAG1,DSG2,DSG3,EFEMP1,EGR1,EPHA2,EPHB6,ERBB3,FBN1,FOS,FXYD5,GALNT6,GLRX,HYAL1,IGF1R,IL18,ITGA2,ITGA6,JUNB,LAMA3,LGALS3,LIF,MAP3K8,MARCKS,MECOM,MUC1,MUC13,MUC4,NAALADL2,NECTIN3,P2RY2,PARD3,PARVA,PIK3R1,PPARG,PTPN14,PTPRZ1,SERPINB5,SLC12A6,SLC34A2,SPDEF,STAT6,TCIM,TFF3,TGM2,THBD,TP63,UTRN,VAMP7,VCL,VEGFC,WWTR1,YAP1	66		14.8386
Cancer,Organismal Injury and Abnormalities	Advanced malignant tumor	7.31e-15	Increased	4.506	ABLIM1,ACP5,ACTN4,ADAM9,ADGRE5,ADORA2B,AGR2,ALCAM,ANXA2,AR,ARID5B,ARL4C,ATP7A,AXIN2,BACH1,BCL10,BCL11A,BCL9L,BMPR1A,BRMS1,C1GALT1,C4A/C4B,CAV1,CCN2,CCND2,CD44,CD59,CD9,CDH6,CEBPA,CEBPD,CLCN3,CPEB2,CSF3,DKK1,DPYD,DSG2,DUSP4,DUSP6,EFEMP1,ELK4,EPAS1,EPHA2,EPHB6,ERBB2,ERBB3,EZR,F3,FAT1,FBXO42,FOS,FOXA1,FOXC1,FST,GLRX,GNAI1,GPRC5A,GRIN2A,GSR,GSTP1,HCLS1,HMGN1,ID1,IDH1,IGF1R,IGFBP7,IKZF2,IL18,IL1A,ITGA…	157		14.1361
Cancer,Organismal Injury and Abnormalities	Invasive tumor	9.22e-15	Increased	4.522	ABLIM1,ACP5,ACTN4,ADAM9,ADGRE5,ADORA2B,AGR2,ALCAM,ALDH3B1,ANXA2,AR,ARAP2,ARID5B,ATP7A,AXIN2,BACH1,BCL11A,BCL9L,BGN,BMPR1A,BRMS1,C1GALT1,C4A/C4B,CAV1,CCN2,CCND2,CCND3,CD44,CD59,CD9,CDC42EP3,CDH6,CEBPA,CEBPD,CLCA2,CLCN3,CPEB2,CSF3,DCBLD2,DKK1,DNAH7,DPYD,DSG2,DST,DUSP4,DUSP6,EFEMP1,EGR1,ELK4,EPAS1,EPHA2,EPHB6,EPS8,ERBB2,ERBB3,EZR,F3,FAT1,FBXO42,FERMT1,FOS,FOXA1,FOXC1,FST,G0S2,GLRX,GNAI1,GPRC5A,GRIN2…	178		14.0353
Cancer,Organismal Injury and Abnormalities	Neoplasia of tumor cell lines	1.82e-14	Increased	4.485	ABLIM1,ADAM9,AGR2,ALCAM,AREG,ARRDC3,ATP7A,AXIN2,BACH1,BCL11A,BCL9L,BMPR1A,C1GALT1,CAV1,CD44,CD59,CEBPD,CSF3,DKK1,DNAJB4,EFEMP1,EFNA5,EGR1,EPAS1,EPHA2,EPHB6,ERBB2,EREG,EZR,F3,FBXO42,FOS,FOXC1,GAREM1,GPRC5A,GRN,IGF1R,IGFBP7,IL18,IL33,ITGA2,KLF4,KRAS,LGALS3,LRRC26,MAP3K8,MECOM,MUC1,MUC16,MUC4,NEDD9,PDLIM1,PDZK1IP1,PIK3CB,PML,PROM1,PTBP3,PTGES,PTGS2,PTPN14,PTPN3,PTPRZ1,RALGAPA2,RBPJ,RPS6KA3,SERPINB5,…	85		13.7399
Cancer,Organismal Injury and Abnormalities	Metastasis	1.91e-14	Increased	4.506	ABLIM1,ACP5,ACTN4,ADAM9,ADGRE5,ADORA2B,AGR2,ALCAM,ANXA2,AR,ARID5B,ATP7A,AXIN2,BACH1,BCL11A,BCL9L,BMPR1A,BRMS1,C1GALT1,C4A/C4B,CAV1,CCN2,CCND2,CD44,CD59,CD9,CDH6,CEBPA,CEBPD,CLCN3,CPEB2,CSF3,DKK1,DPYD,DSG2,DUSP4,DUSP6,EFEMP1,ELK4,EPAS1,EPHA2,EPHB6,ERBB2,ERBB3,EZR,F3,FAT1,FBXO42,FOS,FOXA1,FOXC1,FST,GLRX,GNAI1,GPRC5A,GRIN2A,GSR,GSTP1,HCLS1,HMGN1,ID1,IDH1,IGF1R,IGFBP7,IKZF2,IL18,IL1A,ITGA2,ITGA6,KCNJ…	146		13.719
Embryonic Development,Organismal Development	Development of body trunk	4.66e-14	Increased	2.635	ACADM,AGPAT2,AHR,AKAP9,ALDH1A1,ANXA2,AR,AREG,ARHGAP5,ARID5B,ASH1L,ATP12A,ATP7A,ATXN1,BMPR1A,C1GALT1,CAMK2D,CAV1,CCN2,CCND2,CCND3,CD14,CD44,CD9,CDH6,CEBPA,CEBPD,CERT1,CFAP53,COL4A5,CRKL,CSF3,CTSS,CX3CL1,DKK1,DNAH5,DSC2,DSG2,DUSP1,DUSP6,DYNC2H1,EDN2,EEF1D,EFEMP1,EGR1,EIF2B2,EIF3M,EMP3,EPAS1,ERBB2,ERBB3,EREG,ERRFI1,EZR,F2RL2,FAT1,FBN1,FOS,FOSB,FOXA1,FOXC1,FST,GAB1,GLIS3,GNAQ,GNG5,GRN,HDAC4,HDAC9,HHE…	162		13.3316
Cell Death and Survival	Apoptosis	6.62e-14	Decreased	-3.171	ABCE1,ACACA,ACER2,ACER3,ACSL1,ACTN4,ACVR1B,ADCY6,ADIPOR2,ADORA2B,AGPAT2,AHR,ALCAM,ALDH1A1,ALDH2,ANXA2,AOPEP,API5,APPL1,AQP3,AR,AREG,ARHGDIB,ARID5B,ARL6IP5,ATG3,ATOX1,ATP1B3,ATP7A,ATXN1,AXIN2,BACH1,BCL10,BCL11A,BCL6,BGN,BMPR1A,BRMS1,C1GALT1,C4A/C4B,CAMK1D,CAMK2D,CAST,CAV1,CAVIN3,CCN2,CCND2,CCND3,CD14,CD164,CD44,CD59,CD9,CDC42EP3,CEBPA,CEBPD,CERT1,CES1,CFB,CIB1,CKMT1A/CKMT1B,CLCA2,CLIC4,CPEB2,CREM,…	296		13.1791
Organismal Injury and Abnormalities	Fibrosis	3.08e-13		-0.276	ABHD5,ACADM,ACSL1,ADORA2B,AHR,AR,BCL6,BGN,BMPR1A,CAMK2D,CAV1,CCN2,CD44,CD46,CD9,CDC42EP3,CEBPA,CEBPD,CENPX,CIB1,CLIC5,CREB3L1,CREM,CSF3,CTSS,CX3CL1,CXCL17,DAG1,DSC2,DSG2,EGR1,EPAS1,F3,FAT1,FST,GAB1,GCLM,GLIS3,GLRX,GPX1,GRIN2A,GSTP1,HOPX,HSPB1,ID1,IDH1,IFNGR2,IGF1R,IKZF2,IL1A,IL33,IRAK3,IRF2,ITGA6,ITGB6,KCNN4,KLF4,KLF5,KRAS,KRT19,KRT5,LAMA3,LATS2,LGALS3,LIF,LPL,LRP1,LRRK2,MAP3K5,MAP3K8,MAPK10,MARC…	112		12.5114
Cell Death and Survival	Cell death of tumor cell lines	3.87e-13	Decreased	-2.681	ABCE1,ACACA,ACER2,ACER3,ACVR1B,ADIPOR2,ADORA2B,AGPAT2,AGR2,AHR,ALCAM,ANXA2,API5,APPL1,AR,AREG,ARL4C,ATG3,ATP13A2,ATP1B3,ATP2B1,ATXN1,BACH1,BCL10,BCL6,C1GALT1,CAST,CAV1,CAVIN3,CCN2,CCND2,CCND3,CD14,CD44,CD59,CEBPA,CEBPD,CES1,CIB1,CLCA2,CPEB2,CREB3L1,CREM,DDX3X,DEK,DKK1,DNAJC15,DPYD,DSG2,DSG3,DST,DUSP1,DUSP4,DUSP6,DYNLL1,EFEMP1,EGR1,EHF,EIF3M,ELOVL5,EPAS1,EPHA2,EPHB6,ERBB2,ERBB3,EREG,ERRFI1,ETHE1,E…	206		12.4123
Organismal Development	Morphology of body cavity	4.9e-13			ACADM,ACSL1,ACTN4,ADAM9,ADCY6,ADGRE5,ADIPOR2,AGPAT2,AGR2,AHR,AIDA,AKAP9,AR,AREG,ARHGAP5,ARHGDIB,ARID5B,ATP12A,ATP13A2,ATXN1,BCL11A,BCL6,BGN,BMPR1A,C1GALT1,C4A/C4B,CAMK2D,CAST,CAV1,CCN2,CCND2,CCND3,CD14,CD44,CD9,CDC42EP3,CEBPA,CES1,CFB,CFI,CIB1,CLCN3,CREM,CRKL,CSF3,DAG1,DIAPH1,DKK1,DOCK11,DSC2,DSG2,DUOXA2,DUSP1,DUSP6,EDN2,EEF1D,EFEMP1,EGR1,EIF3M,ELAPOR1,EPAS1,EPS15,ERBB2,ERBB3,ERRFI1,EZR,F3,FAT1,F…	207		12.3098
Cellular Movement,Immune Cell Trafficking	Leukocyte migration	6.93e-13	Increased	4.629	ACTN4,ADGRE5,ADORA2B,AHR,ALCAM,ANXA2,AQP3,AR,AREG,BCL6,BCL9L,BGN,BMPR1A,C1GALT1,C2,C4A/C4B,CAMK1D,CAMK2D,CAST,CAV1,CCN2,CD14,CD44,CD9,CEBPA,CES1,CFB,CHST4,CIB1,CRKL,CSF3,CTSS,CX3CL1,CXCL17,DDX3X,DEK,DIAPH1,DKK1,DMBT1,DOCK11,DUSP1,EDIL3,EDN2,EGR1,EPAS1,EPHA2,EPS8,ERBB2,EZR,F3,FGL2,FOS,GJB2,GLRX,GPRC5A,GRN,HCLS1,HSPB1,HYAL1,ID1,IGFBP3,IL18,IL1A,IL33,ITGA2,ITGA6,KCNE3,KCNN4,KRAS,LGALS3,LIF,LPAR3,LRP…	132		12.1593
Cellular Movement	Cell movement of blood cells	7.47e-13	Increased	4.709	ACTN4,ADGRE5,ADORA2B,AHR,ALCAM,ANXA2,AQP3,AR,AREG,BCL6,BCL9L,BGN,BMPR1A,C1GALT1,C2,C4A/C4B,CAMK1D,CAMK2D,CAST,CAV1,CCN2,CD14,CD44,CD9,CEBPA,CES1,CFB,CHST4,CIB1,CRKL,CSF3,CTSS,CX3CL1,CXCL17,DDX3X,DEK,DIAPH1,DKK1,DMBT1,DOCK11,DUSP1,EDIL3,EDN2,EGR1,EPAS1,EPHA2,EPS8,ERBB2,EZR,F3,FGL2,FOS,GJB2,GLRX,GPRC5A,GRN,HCLS1,HSPB1,HYAL1,ID1,IGFBP3,IL18,IL1A,IL33,ITGA2,ITGA6,KCNE3,KCNN4,KRAS,LGALS3,LIF,LPAR3,LRP…	133		12.1267
Cardiovascular System Development and Function	Development of vasculature	8.03e-13	Increased	4.844	ACTN4,ADAM9,ADCY6,ADIPOR2,ADORA2B,AHR,ALCAM,ANXA2,AR,AREG,ARHGEF26,ATP1B3,ATP7A,ATXN1,BACH1,BMPR1A,BRMS1,C1GALT1,CAMK2D,CAV1,CCN2,CD44,CD9,CDH13,CEBPD,CFB,CLIC4,CREB3L1,CRKL,CSF3,CTSS,CX3CL1,DCBLD2,DDX3X,DKK1,DSG2,DYNC2H1,EDIL3,EDN2,EGR1,EMP2,EMP3,ENPP3,EPAS1,EPHA2,EPS15,ERBB2,EREG,ERRFI1,ETV2,F3,FAT1,FBN1,FBXO42,FECH,FFAR4,FOS,FOXC1,GAB1,GJB2,GLRX,GPX1,GRN,HDAC9,HHEX,HOXA2,HPGD,HSPB1,HYAL1,ID1,I…	151		12.0953
Cancer,Organismal Injury and Abnormalities	Advanced malignant solid tumor	1.75e-11	Increased	2.035	ACP5,ACTN4,ADAM9,AGR2,ANXA2,AR,ARID5B,ARL4C,AXIN2,BCL10,C1GALT1,C4A/C4B,CAV1,CCN2,CCND2,CD44,CD9,CDH6,CEBPD,CLCN3,CSF3,DKK1,DPYD,DSG2,DUSP4,DUSP6,EFEMP1,ELK4,EPAS1,EPHA2,EPHB6,ERBB2,ERBB3,F3,FST,GLRX,GRIN2A,GSR,GSTP1,HCLS1,IDH1,IGF1R,IGFBP7,IKZF2,IL18,IL1A,KCNJ2,KLF4,KRAS,LAMA3,LAMB2,LGALS3,LRP1,MAP4K5,MAPK10,MECOM,MUC1,MUC16,NOTCH2,NOTCH3,NR2F2,PAPSS2,PARD3,PDLIM1,PDP1,PIK3CB,PLAT,PLS3,PML,PPP3C…	103		10.757
Tissue Development	Growth of epithelial tissue	2.2e-11	Increased	2.53	ADORA2B,AGR2,AHR,AR,AREG,ATP1B3,ATP7A,BMPR1A,BRMS1,CAMK2D,CAV1,CCND2,CCND3,CD44,CD9,CDH13,CEBPA,CLDN1,DKK1,DSG2,EDN2,EGR1,EPAS1,EPHA2,ERBB2,ERBB3,EREG,ERRFI1,EZR,F3,FECH,FERMT1,FOS,FST,GRN,GUCA2A,HHEX,HMGN1,HYAL1,ID1,IGF1R,IGFBP7,IL18,IL1A,IL33,ISL1,ITGA6,JUNB,KCNJ2,KLF4,KLF5,KRAS,KRT4,LAMA3,LTBP4,MAP3K5,MAP3K8,MUC13,NFIB,NME2,NOTCH2,NR2F2,P2RY2,PARD3,PIK3CB,PLA2G4A,PML,POLD4,PPARG,PROM1,PSEN1,PT…	102		10.6576
Organismal Development	Abnormal morphology of body cavity	2.31e-11			ACADM,ACSL1,ACTN4,ADAM9,ADCY6,AGPAT2,AGR2,AHR,AIDA,AKAP9,AR,AREG,ARHGAP5,ARHGDIB,ARID5B,ATXN1,BCL11A,BCL6,BGN,C1GALT1,C4A/C4B,CAMK2D,CAST,CAV1,CCN2,CCND2,CCND3,CD44,CD9,CDC42EP3,CEBPA,CES1,CFI,CIB1,CLCN3,CREM,CRKL,CSF3,DAG1,DIAPH1,DKK1,DOCK11,DSC2,DSG2,DUSP1,EDN2,EEF1D,EFEMP1,EGR1,EPAS1,EPS15,ERBB2,ERBB3,ERRFI1,EZR,F3,FAT1,FAU,FBN1,FERMT1,FFAR4,FOS,GLIS3,GLRX5,GNAQ,GNE,GNG5,GPX1,GRN,GUCA2A,HDAC4,…	179		10.6364
Cellular Growth and Proliferation,Tissue Development	Proliferation of epithelial cells	2.61e-11	Increased	2.557	AGR2,AHR,AR,AREG,ATP7A,BMPR1A,CAV1,CCND2,CCND3,CD44,CD9,CDH13,CEBPA,CLDN1,DKK1,DSG2,EDN2,EPAS1,EPHA2,ERBB2,ERBB3,EREG,ERRFI1,EZR,FERMT1,FOS,FST,GRN,GUCA2A,HMGN1,HYAL1,ID1,IGF1R,IGFBP7,IL18,ISL1,ITGA6,JUNB,KLF4,KLF5,KRAS,KRT4,LAMA3,LTBP4,MAP3K5,MAP3K8,MUC13,NFIB,NME2,NOTCH2,P2RY2,PARD3,PPARG,PROM1,PSEN1,PTGS2,PTN,PTPRZ1,RBPJ,RPS6KA1,RUNX1,SDHB,SERPINB5,SIX1,SIX4,SLC7A11,SLURP1,SOX2,STEAP4,SUZ12,TF…	81		10.5834
Cellular Movement,Hematological System Development and Function,Immune Cell Trafficking	Cell movement of leukocytes	3.52e-11	Increased	3.438	ACTN4,AHR,ALCAM,ANXA2,AQP3,AR,AREG,BCL6,BCL9L,BGN,BMPR1A,C1GALT1,C2,C4A/C4B,CAMK1D,CAMK2D,CAST,CAV1,CCN2,CD14,CD44,CD9,CEBPA,CES1,CFB,CHST4,CRKL,CSF3,CTSS,CX3CL1,CXCL17,DEK,DIAPH1,DKK1,DMBT1,DOCK11,DUSP1,EDIL3,EDN2,EPAS1,EPHA2,EPS8,ERBB2,EZR,F3,FGL2,FOS,GJB2,GPRC5A,GRN,HCLS1,HSPB1,HYAL1,ID1,IGFBP3,IL18,IL1A,IL33,ITGA2,ITGA6,KCNE3,KCNN4,KRAS,LGALS3,LRP1,LRRK2,MAP3K5,MAP3K8,MAPK10,MICOS10-NBL1/NBL1…	116		10.4535
Organismal Injury and Abnormalities	Pulmonary fibrosis or aplastic anemia	4.26e-11		-1.531	ADORA2B,ALDH2,AR,C4A/C4B,CAV1,CCN2,CD44,CD46,CLIC5,CXCL17,EGR1,FAT1,GAB1,GLRX,GPX1,HSPB1,ID1,IFNGR2,KLF4,KRT5,LAMA3,LGALS3,LRRK2,MAP3K8,MAPK10,MARCKS,MMP13,MUC5B,PIK3CB,PLA2G4A,PLAT,PPARG,PPP3CA,PTGFR,PTGS2,RETNLB,RPL26,RPL35,RPS15A,RPS17,RPS19,RPS26,RPS27,RPS28,RPS29,RPS7,RUNX1,SCGB3A2,SFTPD,SLC7A11,SOX2,TGFBR2,TP63,YY1	54		10.3706
Cellular Movement	Cell movement of breast cancer cell lines	4.43e-11	Increased	2.7	ACTN4,ADAM9,AHR,ANXA2,AQP5,ARHGDIB,ARPC1B,ARRDC3,ATOX1,ATP7A,AXIN2,CAV1,CCN2,CD44,CD9,CEBPD,CERT1,CPNE3,DIAPH1,DUSP6,EFNA5,EPHA2,EPHB6,ERBB2,ERBB3,ERRFI1,FOS,FOSB,FOXA1,FOXC1,FOXQ1,GAB1,HHEX,ID1,IGF1R,IGFBP3,ITGA2,ITGA6,KLF4,KRT19,LMO7,MBNL1,MUC4,NEDD4,NME2,PALLD,PDLIM1,PIK3CB,PIK3R1,PTBP3,PTPN14,RSU1,SERPINB5,SMAD5,SPDEF,TGFBR2,TGM2,TIMP1,TNFAIP8,TNS3,TP63,WWTR1,YAP1	63		10.3536
Cancer,Organismal Injury and Abnormalities	Metastatic solid tumor	5.46e-11	Increased	2.035	ACP5,ACTN4,ADAM9,AGR2,ANXA2,AR,ARID5B,AXIN2,C1GALT1,C4A/C4B,CAV1,CCN2,CCND2,CD44,CD9,CDH6,CEBPD,CLCN3,CSF3,DKK1,DPYD,DSG2,DUSP4,DUSP6,EFEMP1,ELK4,EPAS1,EPHA2,EPHB6,ERBB2,ERBB3,F3,FST,GLRX,GRIN2A,GSR,GSTP1,HCLS1,IDH1,IGF1R,IGFBP7,IKZF2,IL18,IL1A,KCNJ2,KRAS,LAMA3,LAMB2,LGALS3,LRP1,MAP4K5,MAPK10,MUC1,NOTCH3,NR2F2,PAPSS2,PARD3,PDLIM1,PDP1,PIK3CB,PLAT,PLS3,PML,PPP3CA,PTGS2,PTPN3,PTPRZ1,QPCT,RALGAPA2,R…	91		10.2628
Cardiovascular System Development and Function,Organismal Development	Angiogenesis	5.72e-11	Increased	4.844	ADAM9,ADCY6,ADIPOR2,ADORA2B,AHR,ALCAM,ANXA2,AR,AREG,ARHGEF26,ATP1B3,ATP7A,ATXN1,BMPR1A,BRMS1,C1GALT1,CAMK2D,CAV1,CCN2,CD44,CD9,CDH13,CEBPD,CFB,CLIC4,CREB3L1,CRKL,CSF3,CTSS,CX3CL1,DCBLD2,DKK1,DSG2,DYNC2H1,EDIL3,EDN2,EGR1,EMP2,EMP3,ENPP3,EPAS1,EPHA2,EPS15,ERBB2,EREG,ETV2,F3,FAT1,FBXO42,FECH,FFAR4,FOS,FOXC1,GAB1,GLRX,GPX1,GRN,HDAC9,HHEX,HSPB1,HYAL1,ID1,IGF1R,IGF2R,IGFBP3,IGFBP7,IL18,IL1A,IL33,ISL1,I…	134		10.2426
Cellular Development,Cellular Growth and Proliferation	Cell proliferation of breast cancer cell lines	6.47e-11	Increased	2.368	ACTN4,AHR,ANXA2,AQP5,AR,ARRDC3,AXIN2,BACH1,BMPR1A,CAV1,CCN2,CCND2,CD44,CD59,CDC42SE2,CEBPA,CEBPD,CLCA2,CX3CL1,DUSP6,EPHA2,ERBB2,ERBB3,ERRFI1,EZR,F3,FOS,FOXC1,G0S2,GALNT6,GPX1,GRN,HPGD,ID1,IER3,IGF1R,IGFBP3,IGFBP7,ITGA2,KLF4,KLF5,KRAS,KRT19,LATS2,LGALS3,LMO4,LRRC26,MIER1,MUC16,MUC4,NEDD4,NOTCH3,NR2C2,PIK3CB,PIK3R1,PIP5K1C,PML,PPARG,PTBP3,PTGES,PTPN3,RARB,RPS6KA3,SAT1,SOD2,SOX2,SPDEF,SULT1E1,TGFBR2…	81		10.1891
Hematological System Development and Function,Tissue Morphology	Quantity of blood cells	7.09e-11	Increased	2.31	ACACA,ADD3,ADGRE5,ADORA2B,AGR2,AHR,ALCAM,ALDH2,AR,ARHGDIB,ARID5B,ATP2B1,ATXN1,BCL10,BCL11A,BCL6,C4A/C4B,CAV1,CCND2,CCND3,CD44,CD59,CD9,CDH13,CEBPA,CENPX,CHST4,CIB1,CLCA1,CLDN1,CLIC4,CMTM6,CSF3,CTSS,CX3CL1,CXCL17,DAPP1,DEK,DIAPH1,DKK1,DOCK11,DUSP1,EEF1D,EGR1,ELK4,ENPP3,EPAS1,EPHA2,EPS15,ERBB2,ETV2,F3,FOS,FOSB,GRN,GSTP1,HCLS1,ID1,IFNE,IGF1R,IGF2R,IGFBP3,IL13RA1,IL18,IL1A,IL33,IPMK,IRAK3,IRF2,ITGA2,…	141		10.1494
Connective Tissue Development and Function,Tissue Development	Growth of connective tissue	8.17e-11	Increased	4.404	ACACA,AHR,ANXA2,AR,AREG,BGN,BMPR1A,CAV1,CCN2,CCND2,CCND3,CD44,CDH13,CEBPA,CIB1,CREB3L1,CRKL,CSF3,DKK1,DSG2,DUSP1,DUSP4,EPHA2,ERBB2,EREG,ERRFI1,FERMT1,FOS,FOSB,FOXC1,FST,FTH1,GNAQ,GNPNAT1,GP2,GRN,GSTP1,HMGN1,HSPB1,IDH1,IGF1R,IGFBP3,IGFBP7,IL18,IL1A,JUNB,KLF4,KLF5,KRAS,LATS2,LGALS3,LIF,MAP3K1,MAP3K5,MECOM,NOTCH2,PARD3,PBX1,PIK3CB,PIK3R1,PLAT,PLXNB1,PML,PPARG,PRDX4,PRKAR2B,PROM1,PTGES,PTGFR,PTGS2,PT…	98		10.0878
Embryonic Development,Organismal Development	Development of abdomen	9.28e-11		0.579	ACADM,AGPAT2,AHR,AKAP9,ALDH1A1,ANXA2,AR,AREG,ARID5B,ASH1L,ATP12A,C1GALT1,CAV1,CCN2,CCND2,CCND3,CD14,CD44,CDH6,CEBPA,CFAP53,COL4A5,CSF3,CTSS,CX3CL1,DKK1,EFEMP1,EGR1,EIF2B2,EIF3M,EPAS1,ERBB3,EREG,EZR,FBN1,FOS,FOXC1,FST,GAB1,GLIS3,GRN,HHEX,HSPB1,IGF1R,IGF2R,IL1A,ISL1,ITGA2,KLF5,KRAS,LGALS3,LIF,LRRK2,NOTCH2,NR2F2,PBX1,PLAT,PPARG,PPP3CA,PRDM1,PTGS2,PTN,RARB,RBP4,RDH10,RDH16,RUNX1,SEC63,SERPINB5,SIX1,S…	86		10.0325
Cellular Movement	Cellular infiltration	1.39e-10		0.77	AHR,ALDH2,ANXA2,AR,AREG,BCL9L,BGN,BMPR1A,C2,C4A/C4B,CAST,CAV1,CCN2,CD14,CD44,CDH13,CEBPA,CES1,CFB,CSF3,CTSS,CX3CL1,CXCL17,DUSP1,EDIL3,EPAS1,EPHA2,ERBB2,EZR,F3,FGL2,FOS,FST,GJB2,HSPB1,HYAL1,ID1,IGFBP3,IL18,IL1A,IL33,JUNB,KCNE3,KRAS,LGALS3,LIF,LRRK2,MAP3K5,MAP3K8,NFKBIZ,OLFM4,PDK2,PGLYRP1,PIK3R1,PLA2G4A,PLAT,PPARG,PRDM1,PRDX6,PTGES,PTGS2,PTN,RPL13A,RPS6KA3,S100A10,S100A9,SERPINE2,SGPP1,SLC22A5,SPDE…	80		9.85699
Cellular Growth and Proliferation,Connective Tissue Development and Function,Tissue Development	Proliferation of connective tissue cells	1.45e-10	Increased	4.526	ACACA,AHR,ANXA2,AR,AREG,BGN,BMPR1A,CAV1,CCN2,CCND2,CCND3,CD44,CDH13,CEBPA,CIB1,CREB3L1,CRKL,CSF3,DKK1,DSG2,DUSP1,DUSP4,EPHA2,ERBB2,EREG,ERRFI1,FERMT1,FOS,FOSB,FOXC1,FST,FTH1,GNAQ,GNPNAT1,GRN,GSTP1,HMGN1,HSPB1,IDH1,IGF1R,IGFBP3,IGFBP7,IL18,IL1A,JUNB,KLF4,KLF5,KRAS,LATS2,LGALS3,LIF,MAP3K1,MAP3K5,NOTCH2,PARD3,PBX1,PLAT,PLXNB1,PML,PPARG,PRDX4,PRKAR2B,PROM1,PTGES,PTGFR,PTGS2,PTN,PTPRZ1,RPS6KA3,RUNX1,S…	91		9.83863
Hematological System Development and Function,Tissue Morphology	Quantity of leukocytes	1.87e-10	Increased	2.444	ACACA,ADGRE5,ADORA2B,AGR2,AHR,ALCAM,ALDH2,AR,ARHGDIB,ARID5B,ATP2B1,ATXN1,BCL10,BCL11A,BCL6,C4A/C4B,CAV1,CCND3,CD44,CDH13,CEBPA,CENPX,CHST4,CLCA1,CLDN1,CLIC4,CMTM6,CSF3,CTSS,CX3CL1,CXCL17,DAPP1,DIAPH1,DKK1,DOCK11,DUSP1,EEF1D,EGR1,ELK4,ENPP3,EPAS1,EPHA2,EPS15,ERBB2,F3,FOS,FOSB,GRN,GSTP1,HCLS1,ID1,IFNE,IGF1R,IGF2R,IGFBP3,IL13RA1,IL18,IL1A,IL33,IPMK,IRAK3,IRF2,ITGA2,ITGA6,ITGB6,KLF4,KLF5,KRAS,LAMA3,L…	128		9.72816
Tissue Development	Development of epithelial tissue	2.12e-10	Increased	2.371	ADORA2B,AHR,ANXA2,AR,ARHGEF26,ATP1B3,BRMS1,C1GALT1,CAMK2D,CAV1,CCN2,CD44,CD9,CDH13,CFAP53,CLIC4,COL4A5,DAG1,DKK1,EGR1,EPHA2,ERBB2,EXPH5,F3,FAT1,FECH,GAB1,GJB2,GPX1,GRN,HHEX,HYDIN,ID1,IGFBP3,IL18,IL1A,IL33,ITGA2,KCNJ2,KLF4,KLF5,KRAS,LAMA3,LGALS3,MAP3K1,NOTCH2,NOTCH3,NR2F2,PALLD,PIK3C2B,PIK3CB,PLA2G4A,PLAT,PML,POF1B,POLD4,PPARG,PRDM1,PTGS2,PTN,RARB,RBPJ,RUNX1,S100A9,SERPINB5,SLC9A3R2,SOX2,SPDEF,SPR…	79		9.67366
Cell Death and Survival,Organismal Injury and Abnormalities	Necrosis of epithelial tissue	2.5e-10		-0.298	AHR,ALDH1A1,ALDH2,ALDH3B1,API5,AR,ATP13A2,ATP1B3,BCL10,BCL6,CAV1,CD44,CEBPA,CEBPD,CERT1,CLIC4,CSF3,CTSS,DKK1,DSG3,DUSP6,DYNLL1,EDIL3,EGR1,EMP2,EMP3,EPAS1,EPHA2,ERBB2,ERBB3,F3,FGL2,FOS,GPX1,GRN,GUCA2A,HSPB1,ID1,IER3,IGF1R,IGFBP3,IL18,IL33,IRAK3,ITGA2,ITGA6,KLF4,KLF5,KRAS,LGALS3,LRP1,MAP3K1,MAP3K5,MAP3K8,MECOM,MUC13,PARD3,PIK3R1,PLA2G4A,PLAT,PLS1,PON3,PPARG,PRDX6,PSEN1,PTGS2,RBP4,RBPJ,RND3,SERPINB5…	89		9.60206
Tissue Morphology	Quantity of cells	2.99e-10	Increased	4.556	ABHD5,ACACA,ACTN4,ACVR1B,ADAM9,ADD3,ADGRE5,ADORA2B,AGR2,AHR,ALCAM,ALDH2,AR,ARHGDIB,ARID5B,ATP2B1,ATP7A,ATXN1,BCL10,BCL11A,BCL6,BGN,BMPR1A,C1GALT1,C4A/C4B,CAMK2D,CAV1,CCN2,CCND2,CCND3,CD44,CD59,CD9,CDH13,CEBPA,CENPX,CES1,CHST4,CIB1,CLCA1,CLCN3,CLDN1,CLIC4,CLTA,CMTM6,CMYA5,COL17A1,CREB3L1,CREB3L4,CREM,CSF3,CTSS,CX3CL1,CXCL17,DAPP1,DDX3X,DEK,DIAPH1,DKK1,DMBT1,DOCK11,DUSP1,DUSP4,DUSP6,DYNLL1,EEF1D,EG…	215		9.52433
Cancer,Organismal Injury and Abnormalities	Metastasis of cells	3.04e-10	Increased	4.224	ABLIM1,ADAM9,AGR2,ALCAM,ATP7A,AXIN2,BACH1,BCL11A,BCL9L,BMPR1A,C1GALT1,CAV1,CD44,CD59,CEBPD,CSF3,EFEMP1,EPAS1,EPHA2,EPHB6,ERBB2,EZR,F3,FBXO42,FOXC1,GPRC5A,IGF1R,IL18,ITGA2,KRAS,LGALS3,LRRC26,MUC1,NEDD9,PARD3,PDLIM1,PIK3CB,PTBP3,PTGS2,PTPN14,PTPN3,PTPRZ1,RALGAPA2,RBPJ,RPS6KA3,SERPINB5,SIX1,SLC1A5,SLC9A3R2,SMURF2,SOD2,SPNS2,STAT6,TGFBR2,THBD,TIMP1,TNNC1,TP63,UGDH,VEGFC,WWTR1,YAP1,YY1,ZNF503	64		9.51713
Organismal Injury and Abnormalities,Organismal Survival	Organismal death	3.16e-10	Decreased	-13.699	ABHD5,ACACA,ACADM,ACTN4,ACVR1B,ADAM9,ADORA2B,AGPAT2,AGR2,AHR,AKAP9,ALDH1A1,ANXA2,AQP4,AQP5,AR,AREG,ARHGAP5,ARHGDIB,ARID5B,ARL5A,ASPH,ATG3,ATOX1,ATP12A,ATP2B1,ATP7A,BCL10,BCL11A,BCL6,BCL9L,BGN,BLOC1S1,BMPR1A,C1GALT1,C4A/C4B,CA13,CAMTA1,CAP1,CAST,CAV1,CAVIN3,CCN2,CCND2,CCND3,CD14,CD44,CD59,CEBPA,CEBPD,CERT1,CFB,CFI,CLCN3,CLDN1,CLIC4,CPEB2,CREM,CRKL,CSF3,CTNNBL1,CWC27,DAG1,DBI,DDX3X,DEPP1,DKK1,DMBT1…	272		9.50031
Cardiovascular System Development and Function,Organismal Development	Vasculogenesis	4.25e-10	Increased	4.231	ADAM9,ADCY6,ADIPOR2,ADORA2B,AHR,ALCAM,ANXA2,AR,ARHGEF26,ATP1B3,ATXN1,BMPR1A,BRMS1,C1GALT1,CAMK2D,CAV1,CCN2,CD44,CD9,CDH13,CEBPD,CFB,CLIC4,CRKL,CSF3,CX3CL1,DKK1,DSG2,DYNC2H1,EDIL3,EGR1,EMP2,EMP3,EPAS1,EPHA2,EPS15,ERBB2,ETV2,F3,FAT1,FECH,FOS,FOXC1,GAB1,GLRX,GPX1,GRN,HDAC9,HHEX,ID1,IGF1R,IGFBP3,IGFBP7,IL18,IL1A,IL33,ISL1,ITGA2,JUNB,KCNJ2,KLF4,KLF5,KRAS,LGALS3,LIF,LRP1,MMP13,NISCH,NOTCH3,NR2F2,PBX1,P…	112		9.37161
Cellular Movement	Chemotaxis	4.6e-10	Increased	4.593	ANXA2,BRMS1,C4A/C4B,CAMK1D,CAV1,CCN2,CD44,CD9,CDH13,CERT1,CLCN3,CRKL,CSF3,CX3CL1,CXCL17,CYRIB,DEK,DIAPH1,DUSP1,DUSP6,EDN2,EPHA2,ERBB2,ERBB3,FBN1,GAB1,GLRX,GRN,HCLS1,HSPB1,IGF1R,IGF2R,IL18,IL1A,IL33,ITGA2,ITGA6,KCNN4,LGALS3,LIF,LPAR3,LRP1,LRRK2,MAP3K1,MAP3K5,MICOS10-NBL1/NBL1,MUC1,MYO5B,NEDD4,NEDD9,P2RX4,P2RY2,PARD3,PIGR,PIK3CB,PIP5K1C,PLAT,PLXNB1,PPARG,PTGES,PTGS2,PTN,PTPRZ1,ROBO1,RPL13A,RPS19,RY…	79		9.33724
Cancer,Organismal Injury and Abnormalities,Reproductive System Disease	Estrogen receptor negative breast tumor	4.75e-10			AR,AREG,ATP7A,BCL6,BMPR1A,CAV1,CCN2,CCND2,CEBPA,CERT1,CPEB2,CSF3,EGR1,EPS8,ERBB2,FOS,FOXQ1,IGFBP3,IL1A,JUNB,LIF,MAP3K8,MAPK10,MUC1,MUC4,PIK3CB,PLAT,PPARG,PRDM1,PTGS2,TGFBR2,TIMP1,WFDC2	33		9.32331
Cellular Development,Tissue Development	Differentiation of epithelial cells	5.04e-10		0.718	ABHD5,ACVR1B,AQP3,AR,CAV1,CEBPA,CES1,CLIC4,CREB3L1,DMBT1,EDN2,EPHA2,EREG,ERRFI1,FOS,FOXA1,FOXC1,GAB1,GNAQ,HHEX,ID1,IGF1R,IL1A,ITGA6,JUNB,KLF4,KLF5,KRAS,KRT4,LATS2,LIF,LMO4,MAP3K5,NFIB,NME2,NOTCH2,NOTCH3,PPARG,PSEN1,PTGS2,PTN,RBPJ,RDH10,RND3,SCEL,SGPP1,SIX1,SOX2,TP63,TRIM16,TST,UPK1B,XDH,YAP1,ZFP36	55		9.29757
Cellular Movement	Homing of cells	5.18e-10	Increased	4.569	ANXA2,BRMS1,C4A/C4B,CAMK1D,CAV1,CCN2,CD44,CD9,CDH13,CERT1,CHST4,CLCN3,CRKL,CSF3,CX3CL1,CXCL17,CYRIB,DEK,DIAPH1,DUSP1,DUSP6,EDN2,EPHA2,ERBB2,ERBB3,FBN1,GAB1,GLRX,GRN,HCLS1,HSPB1,IGF1R,IGF2R,IGFBP3,IL18,IL1A,IL33,ITGA2,ITGA6,KCNN4,LGALS3,LIF,LPAR3,LRP1,LRRK2,MAP3K1,MAP3K5,MICOS10-NBL1/NBL1,MUC1,MYO5B,NEDD4,NEDD9,P2RX4,P2RY2,PARD3,PIGR,PIK3CB,PIP5K1C,PLAT,PLXNB1,PPARG,PTGES,PTGS2,PTN,PTPRZ1,ROBO1,RP…	82		9.28567
Cell Death and Survival	Apoptosis of tumor cell lines	5.64e-10	Decreased	-2.074	ABCE1,ACACA,ACER3,ACVR1B,ADIPOR2,ADORA2B,AGPAT2,AHR,ALCAM,ANXA2,API5,AR,AREG,ATP1B3,BACH1,BCL10,BCL6,C1GALT1,CAST,CAV1,CAVIN3,CCN2,CCND3,CD14,CD44,CD59,CEBPA,CEBPD,CES1,CIB1,CLCA2,CPEB2,CREM,DKK1,DNAJC15,DSG2,DUSP1,DUSP4,DUSP6,DYNLL1,EFEMP1,EGR1,EHF,EIF3M,EPAS1,EPHA2,EPHB6,ERBB2,ERBB3,EREG,ERRFI1,ETHE1,EVA1C,EZR,FAT1,FAU,FCHSD2,FFAR4,FOS,FOSB,FOXA1,FST,FTH1,G0S2,GAB1,GALNT10,GLIS3,GLRX,GNE,GPX1,G…	161		9.24872
Cellular Movement	Invasion of breast cancer cell lines	5.79e-10	Increased	2.357	AHR,ARRDC3,BCL11A,CAV1,CCN2,CD44,CEBPD,CLCA2,CTSS,DIAPH1,DSG2,DUSP6,EFEMP1,EPHB6,ERBB2,ERBB3,EZR,FOXA1,FOXC1,FOXQ1,FXYD5,HHEX,ID1,IGF1R,KLF4,KRT19,LRP1,MBNL1,MECOM,MUC1,MUC4,NEDD4,PALLD,PARVA,PDLIM1,PIK3CB,PIK3R1,PIP5K1C,PTBP3,PTGS2,PTPN14,RPS6KA3,SERPINB5,SMAD5,SMURF2,SPDEF,SUZ12,TGFBR2,TIMP1,TP63,UGDH,VAMP7,WWTR1,YAP1,ZFP36,ZNF503	56		9.23732
Cellular Development,Tissue Development	Differentiation of epithelial tissue	6.19e-10		1.178	ABHD5,ACVR1B,AQP3,AR,CAV1,CD44,CEBPA,CES1,CLIC4,CREB3L1,DKK1,DMBT1,EDN2,EPHA2,EREG,ERRFI1,ETV2,FOS,FOXA1,FOXC1,GAB1,GNAQ,HHEX,ID1,IGF1R,IGFBP3,IL1A,ITGA6,JUNB,KLF4,KLF5,KRAS,KRT4,LATS2,LIF,LMO4,LRP1,MAP3K5,NFIB,NME2,NOTCH2,NOTCH3,PPARG,PSEN1,PTGS2,PTN,RBPJ,RDH10,RND3,SCEL,SGPP1,SIX1,SOX2,TP63,TRIM16,TST,UPK1B,VEGFC,XDH,YAP1,ZFP36	61		9.20831
Cardiovascular System Development and Function	Morphology of cardiovascular system	7.06e-10			ACADM,ACSL1,ACTN4,ADAM9,ADCY6,AHR,AKAP9,AR,ARHGEF26,ATXN1,BACH1,BCL6,BGN,BMPR1A,C1GALT1,CAMK2D,CAST,CAV1,CCN2,CCND2,CCND3,CD44,CDC42EP3,CFB,CIB1,CLIC4,CREM,CRKL,CSF3,DAG1,DCBLD2,DSC2,DSG2,DUSP1,DUSP6,EEF1D,EPAS1,EPHA2,ERBB2,ERBB3,ETV2,F3,FBN1,GAB1,GLRX5,GNAQ,GNG5,GPX1,HDAC4,HDAC9,HHEX,HOPX,HOXA2,HPGD,IER3,IGF1R,IGF2R,IGFBP3,IGFBP7,IL18,IL1A,IL33,ISL1,ITGA2,KCNN4,KLF4,KLF5,KRAS,LATS2,LIF,LPL,MAP3K…	120		9.1512
Cellular Development,Connective Tissue Development and Function,Tissue Development	Differentiation of connective tissue cells	7.45e-10		1.261	ADORA2B,AHR,AREG,ARID5B,AXIN2,BCL6,BGN,BMP3,BMPR1A,CAST,CCN2,CD44,CD9,CEBPA,CEBPD,CREB3L1,DKK1,DUSP1,DYNLL1,EDIL3,EFEMP1,EPHA2,ERBB3,FBN1,FBXO9,FFAR4,FOS,FOSB,GLIS3,GPX1,GRN,HDAC4,HDAC9,HOXA2,ID1,IFNE,IGFBP3,IL18,IL1A,IL33,IRAK3,ITGA6,JUNB,KLF4,KLF5,LGALS3,LIF,LMO4,LPL,MECOM,MMP13,NFIA,NFIB,NFKBIZ,NOTCH2,NUCB2,PDLIM7,PIK3R1,PLAC8,PPARG,PPP2R5A,PRDM1,PSEN1,PTGFR,PTGS2,PTN,RARB,RREB1,RUNX1,SCGB3A2,…	91		9.12784
Cancer,Organismal Injury and Abnormalities	Growth of tumor	8.05e-10	Increased	4.055	ACTN4,ACVR1B,ADAM9,AHR,ALCAM,ANXA2,AR,AREG,ARL6IP5,ARRDC3,BACH1,BCL9L,C1GALT1,CAMTA1,CAV1,CAVIN3,CCN2,CCND3,CD44,CD59,CEBPD,CIB1,CREM,CRKL,CSF3,CTSS,DKK1,DSC2,DSG2,DSG3,DUSP1,EFEMP1,EGR1,EHF,EPAS1,EPHA2,ERBB2,ERBB3,EZR,F3,FAT1,FBXL17,FFAR4,FOS,FST,FTH1,GRN,HPGD,HYAL1,ID1,IER3,IGF1R,IGFBP3,IGFBP7,IKZF2,IL13RA1,IL18,IL1A,IL33,ITGB6,KLF4,KLF5,KRAS,KRT19,LAMA3,LATS2,LGALS3,LIF,LRRK2,MAP3K8,MIER1,MUC1…	134		9.0942
Cancer,Organismal Injury and Abnormalities	Growth of malignant tumor	8.51e-10	Increased	3.745	ADAM9,AR,AREG,CAMTA1,CAV1,CCN2,CCND3,CD44,CRKL,CSF3,CTSS,DKK1,DUSP1,EGR1,EPHA2,ERBB2,ERBB3,EZR,FAT1,FBXL17,FOS,GRN,HPGD,ID1,IER3,IGF1R,IGFBP3,IL13RA1,IL18,IL1A,IL33,ITGB6,KRAS,KRT19,LAMA3,LGALS3,LIF,MIER1,MUC1,MUC13,NOTCH2,NOTCH3,NR2F2,PDP1,PIK3CB,PLAT,PPARG,PTGS2,PTN,PTPN13,PTPN3,RARB,RBPJ,RUNX1,S100A10,S100A6,S100A9,SIX1,SLC4A7,SOX2,SPDEF,STAT6,TFF3,TGFBR2,TIGAR,TNFRSF11A,TP63,VEGFC,YAP1,YY1	70		9.07007
Cancer,Organismal Injury and Abnormalities	Metastasis of tumor cell lines	8.75e-10	Increased	4.439	ABLIM1,ADAM9,AGR2,ALCAM,ATP7A,AXIN2,BACH1,BCL11A,BCL9L,BMPR1A,C1GALT1,CAV1,CD44,CD59,CEBPD,CSF3,EFEMP1,EPAS1,EPHA2,EPHB6,EZR,F3,FBXO42,FOXC1,GPRC5A,IGF1R,IL18,ITGA2,LGALS3,LRRC26,MUC1,NEDD9,PDLIM1,PIK3CB,PTBP3,PTGS2,PTPN14,PTPN3,PTPRZ1,RALGAPA2,RBPJ,RPS6KA3,SERPINB5,SIX1,SLC9A3R2,SOD2,SPNS2,TGFBR2,THBD,TNNC1,TP63,UGDH,VEGFC,WWTR1,YAP1,YY1,ZNF503	57		9.05799
Cell Death and Survival	Cell survival	9.72e-10	Increased	6.937	ACACA,ACER2,ACTN4,ADORA2B,AGR2,AHR,ALCAM,ALG5,ANAPC11,ANXA2,AP2B1,APPL1,AQP3,AR,AREG,ATG3,ATP13A2,ATP7A,ATXN1,BACH1,BCL10,BCL6,BMPR1A,C1GALT1,C4A/C4B,CAMK2D,CAV1,CCN2,CCND2,CCND3,CD44,CD59,CD9,CDH13,CEBPD,CES1,CLCA2,COL17A1,CRKL,CSF3,CX3CL1,CXCL17,DDX3X,DKK1,DPYD,DST,DUSP1,DUSP6,EFNA5,EGR1,EPAS1,EPHA2,ERBB2,ERBB3,EREG,ERRFI1,EZR,FAT1,FBXO9,FECH,FFAR4,FOS,FTH1,GAB1,GLRX,GPX1,GSR,GSTP1,HHEX,HMGN1,H…	191		9.01233
Cancer,Organismal Injury and Abnormalities	Growth of solid tumor	1.26e-09	Increased	3.499	AHR,AR,AREG,BCL9L,CAMTA1,CAV1,CCN2,CCND3,CD44,CRKL,CSF3,CTSS,DKK1,DUSP1,EGR1,EPHA2,ERBB2,ERBB3,FBXL17,FOS,GRN,HPGD,ID1,IGF1R,IGFBP3,IL18,IL1A,IL33,ITGB6,KRAS,LAMA3,LGALS3,LIF,MIER1,MUC1,NOTCH2,NOTCH3,NR2C2,PDP1,PIK3CB,PLAT,PML,PPARG,PTGES,PTGS2,PTN,PTPN13,PTPN3,RARB,RBPJ,S100A10,S100A6,S100A9,SIX1,SLC31A1,SLC4A7,SLC9A3R2,SOX2,SPDEF,STAT6,TFF3,TGFBR2,VEGFC,WWTR1,YAP1	65		8.89963
Cancer,Organismal Injury and Abnormalities,Reproductive System Disease	Neoplasia of breast cancer cell lines	1.28e-09	Increased	3.466	ARRDC3,AXIN2,BACH1,BCL11A,BCL9L,CD44,CSF3,EFEMP1,EPAS1,ERBB2,FBXO42,FOXC1,IGF1R,IL33,ITGA2,LGALS3,LRRC26,MAP3K8,MECOM,MUC16,MUC4,PDLIM1,PDZK1IP1,PML,PTBP3,PTGS2,SIX1,SOX2,TGFBR2,TNFRSF11A,UGDH,UTRN,WWTR1,YAP1,ZNF503	35		8.89279
Cardiovascular Disease,Cardiovascular System Development and Function,Organismal Injury and Abnormalities	Abnormal morphology of cardiovascular system	1.39e-09			ACADM,ACSL1,ACTN4,ADAM9,ADCY6,AHR,AKAP9,AR,ARHGEF26,ATXN1,BACH1,BCL6,BGN,C1GALT1,CAMK2D,CAST,CAV1,CCN2,CCND2,CCND3,CD44,CDC42EP3,CIB1,CLIC4,CREM,CRKL,CSF3,DAG1,DCBLD2,DSC2,DSG2,DUSP1,EEF1D,EPAS1,ERBB2,ERBB3,ETV2,F3,FBN1,GAB1,GLRX5,GNAQ,GNG5,GPX1,HDAC4,HDAC9,HHEX,HOPX,HOXA2,HPGD,IER3,IGF1R,IGF2R,IL18,IL33,ISL1,KCNN4,KLF4,KLF5,KRAS,LATS2,LIF,LPL,MAP3K1,MAP3K5,MBNL1,MECOM,MYH14,NEBL,NOTCH3,NR2F2,P2R…	110		8.85699
Organismal Injury and Abnormalities,Reproductive System Disease	Endometriosis	1.42e-09			AHR,AR,BCL6,CCN2,CD44,CDC42EP3,CX3CL1,DEPP1,DKK1,DUSP1,DYNLL1,EGR1,ELL2,EPS15,ERBB2,ERRFI1,EZR,FBN1,FOS,FST,G0S2,GSTP1,HSPB1,ID1,IL18,IL1A,IL33,ITGA6,JUNB,KRAS,LIF,MAP3K8,MARCKS,MGST1,MUC1,NOTCH2,PARVA,PIK3R1,PLA2G4A,PPARG,PTGS2,PTP4A1,RBP4,REV3L,RPL12,RPS19,RPS23,RREB1,S100A9,SAT1,SERPINB1,SLC15A2,SLC6A6,SPRY2,VEGFC,WFDC2,ZFP36	57		8.84771
Organismal Development,Organismal Injury and Abnormalities	Abnormal morphology of thoracic cavity	1.42e-09			ACADM,ACSL1,ADAM9,ADCY6,AHR,AKAP9,AR,ARHGAP5,ARHGDIB,ATXN1,BCL11A,BCL6,BGN,CAMK2D,CAST,CAV1,CCN2,CCND2,CCND3,CD9,CDC42EP3,CEBPA,CIB1,CREM,CRKL,CSF3,DAG1,DOCK11,DSC2,DSG2,DUSP1,EDN2,EEF1D,EPAS1,ERBB2,ERBB3,ERRFI1,F3,FBN1,GLRX5,GNAQ,GNG5,GPX1,HDAC4,HDAC9,HHEX,HOPX,HYAL1,ID1,IER3,IGF1R,IGF2R,IL18,IL33,ISL1,ITGA6,ITGB6,KCNN4,KLF4,KLF5,KRAS,LATS2,LIF,LPL,LRRK2,MAP3K1,MAP3K5,MBNL1,MECOM,MYH14,NEBL,NFIB…	116		8.84771
Cancer,Organismal Injury and Abnormalities,Reproductive System Disease	Estrogen receptor-negative breast cancer	1.47e-09			AR,AREG,ATP7A,BCL6,CAV1,CCN2,CCND2,CEBPA,CERT1,CPEB2,CSF3,EGR1,EPS8,ERBB2,FOS,FOXQ1,IGFBP3,IL1A,JUNB,LIF,MAP3K8,MAPK10,MUC1,MUC4,PIK3CB,PLAT,PPARG,PRDM1,PTGS2,TGFBR2,TIMP1,WFDC2	32		8.83268
Gene Expression	Transactivation	1.67e-09	Increased	2.04	ACTN4,ACVR1B,AHR,API5,APPL1,AR,ATOX1,AXIN2,BCL6,CAMK1D,CAV1,CCN2,CCND2,CCND3,CD44,CEBPA,CEBPD,CHP1,CREM,DUSP1,EGR1,EHF,ELK4,EPAS1,FOS,FOSB,FOXC1,GAB1,GLIS3,HDAC4,HNF4G,ID1,IFNE,IL1A,IL33,IRF2,JUNB,KLF4,KLF5,LMO4,MAP3K8,MECOM,MED24,MNAT1,NFIA,NFIB,NFYC,NOTCH2,NOTCH3,NR2C2,PARD3,PARVA,PIK3R1,PML,PPARG,PPP3CA,PRDM1,PRKAR2B,PSEN1,PTGFR,PTGS2,PTPN3,RARB,RBPJ,RUNX1,S100A14,SF1,SMURF2,SOX2,STAT6,TFAM,TP…	78		8.77728
Cellular Movement	Migration of breast cancer cell lines	1.97e-09	Increased	2.341	ACTN4,ADAM9,AHR,ANXA2,AQP5,ARHGDIB,ARRDC3,ATOX1,ATP7A,AXIN2,CAV1,CCN2,CD44,CD9,CEBPD,CPNE3,DIAPH1,DUSP6,EFNA5,EPHA2,ERBB2,ERBB3,ERRFI1,FOXA1,FOXC1,FOXQ1,GAB1,HHEX,ID1,IGF1R,IGFBP3,ITGA6,KLF4,KRT19,LMO7,MBNL1,MUC4,NEDD4,NME2,PALLD,PDLIM1,PIK3CB,PIK3R1,PTBP3,PTPN14,RSU1,SMAD5,SPDEF,TGM2,TIMP1,TNFAIP8,TNS3,WWTR1,YAP1	54		8.70553
Inflammatory Response,Organismal Injury and Abnormalities	Inflammation of organ	2.22e-09	Decreased	-3.536	ACTN4,ADAM9,ADIPOR2,ADORA2B,AGR2,AHR,ALCAM,ALDH2,AR,AREG,ARHGDIB,ATXN1,BCL2L15,BCL6,BGN,C1GALT1,C4A/C4B,CA13,CAV1,CD14,CD44,CDC42EP3,CDH13,CEBPA,CES1,CFB,CFI,CKMT1A/CKMT1B,CLCA1,COL17A1,COL4A5,CSF3,CTSS,CX3CL1,DIAPH1,DKK1,DMBT1,DSG2,DSG3,DUOXA2,DUSP1,EGR1,ENPP3,EPAS1,EPHA2,EPHB6,EPS15,EPS8,EREG,F3,FERMT1,FFAR4,FOS,GLRX5,GPX1,GRIN2A,GRN,GSR,GSTP1,HDAC4,HPGD,ID1,IFNE,IFNGR2,IGF1R,IGFBP3,IL18,IL1A,I…	165		8.65365
Cancer,Organismal Injury and Abnormalities,Reproductive System Disease	Progesterone receptor negative breast tumor	2.53e-09			AR,AREG,BCL6,BMPR1A,CAV1,CCN2,CCND2,CEBPA,CERT1,CPEB2,CSF3,EGR1,EPS8,ERBB2,FOS,FOXQ1,IGFBP3,IL1A,JUNB,LIF,MAP3K8,MAPK10,MUC1,MUC4,PIK3CB,PLAT,PPARG,PTGS2,TGFBR2,TIMP1,TP63,WFDC2	32		8.59688
Cancer,Organismal Injury and Abnormalities,Reproductive System Disease	Triple negative breast neoplasm	2.61e-09			AR,AREG,BCL6,BMPR1A,CAV1,CCN2,CCND2,CEBPA,CERT1,CPEB2,CSF3,EGR1,EPS8,ERBB2,FOS,FOXQ1,IGFBP3,IL1A,JUNB,LIF,MAP3K8,MAPK10,MUC1,MUC4,PIK3CB,PLAT,PPARG,PTGS2,TGFBR2,TIMP1,WFDC2	31		8.58336
Cellular Development,Cellular Growth and Proliferation,Organ Development,Skeletal and Muscular System Development and Function,Tissue Development	Proliferation of muscle cells	3.01e-09	Increased	2.433	AHR,AR,BMPR1A,CAV1,CDH13,CEBPD,CENPX,CREB3L1,CSF3,CX3CL1,DUSP1,EGR1,EPHA2,ERBB2,EREG,F3,FAT1,FOS,FOXC1,FST,GNAI1,GNAQ,GPX1,HDAC4,HOPX,IGF1R,IGFBP3,IL18,IL1A,ITGA2,ITGA6,JUNB,KLF4,KLF5,KRAS,LIF,LRP1,MNAT1,NOTCH2,NOTCH3,PIK3R1,PLA2G4A,PLAT,PPARG,PTGS2,RBP4,RBPJ,SERPINB5,SF1,SIX1,STIM2,TGFBR2,TGM2,THBD,TIMP1,TPT1,TXN,USP19,XDH,YAP1	60		8.52143
Gene Expression	Transactivation of RNA	3.28e-09	Increased	2.408	ACTN4,ACVR1B,AHR,API5,APPL1,AR,ATOX1,AXIN2,BCL6,CAMK1D,CAV1,CCND2,CCND3,CD44,CEBPA,CEBPD,CREM,DUSP1,EGR1,EHF,ELK4,EPAS1,FOS,FOSB,FOXC1,GLIS3,HDAC4,HNF4G,ID1,IFNE,IL1A,IL33,IRF2,JUNB,KLF4,KLF5,LMO4,MAP3K8,MECOM,MED24,MNAT1,NFIA,NFIB,NFYC,NOTCH2,NOTCH3,NR2C2,PARD3,PARVA,PIK3R1,PML,PPARG,PPP3CA,PRDM1,PRKAR2B,PSEN1,PTGFR,PTGS2,PTPN3,RARB,RBPJ,RUNX1,S100A14,SF1,SMURF2,SOX2,STAT6,TP63,TRIM16,TXN,WWTR1,…	73		8.48413
Inflammatory Response	Inflammation of absolute anatomical region	3.3e-09	Decreased	-3.506	ACTN4,ADAM9,ADIPOR2,ADORA2B,AGR2,AHR,ALCAM,ALDH2,AR,AREG,ARHGDIB,ATXN1,BCL2L15,BCL6,C1GALT1,C4A/C4B,CA13,CAV1,CD14,CD44,CDC42EP3,CDH13,CEBPA,CFB,CKMT1A/CKMT1B,CLCA1,COL17A1,COL4A5,CSF3,CTSS,CX3CL1,DKK1,DMBT1,DSG2,DUOXA2,DUSP1,EGR1,ENPP3,EPAS1,EPHA2,EPHB6,EPS15,EREG,F3,FERMT1,FOS,GLRX5,GPX1,GRIN2A,GRN,GSTP1,HDAC4,HPGD,ID1,IFNE,IGF1R,IGFBP3,IL18,IL1A,IL33,IRAK3,ITGB6,JUNB,KCNN4,KLF4,KRAS,LAMB2,LATS…	143		8.48149
Cancer,Organismal Injury and Abnormalities	Visceral metastasis	3.36e-09		1.168	ACTN4,ANXA2,AR,C1GALT1,CAV1,CCN2,CCND2,CD44,CD9,CDH6,CEBPD,CSF3,DKK1,DPYD,DSG2,DUSP4,DUSP6,EFEMP1,EPAS1,EPHA2,ERBB2,ERBB3,FST,GLRX,GSTP1,HCLS1,IGF1R,IGFBP7,IL18,IL1A,KCNJ2,KRAS,LAMA3,LGALS3,MAPK10,PAPSS2,PARD3,PDLIM1,PIK3CB,PLAT,PLS3,PML,PPP3CA,PTGS2,PTPRZ1,QPCT,RALGAPA2,REV3L,SLC7A11,SOD2,TGFBR2,THBD,TMBIM6,TNFRSF11A,TOR4A,TP63,VEGFC	57		8.47366
Hematological System Development and Function,Tissue Morphology	Quantity of myeloid cells	3.63e-09		-0.901	ADD3,ADGRE5,AGR2,AHR,AR,ARHGDIB,ATXN1,BCL6,C4A/C4B,CD59,CD9,CDH13,CEBPA,CIB1,CLCA1,CLDN1,CLIC4,CSF3,CTSS,CX3CL1,CXCL17,DIAPH1,DKK1,DUSP1,ENPP3,EPAS1,EPHA2,ERBB2,F3,GRN,ID1,IGF1R,IGFBP3,IL13RA1,IL18,IL1A,IL33,IRAK3,ITGB6,KLF5,KRAS,LGALS3,LIF,MAP3K8,MMP13,MUC13,NR2C2,PARD3,PBX1,PGLYRP1,PI3,PIK3R1,PLAC8,PLAT,PML,PPARG,PSEN1,PTGES,PTGS2,PTN,RASAL3,RBPJ,RETNLB,RPS19,RUNX1,S100A9,SERPINB1,SFTPD,SMAD5,S…	83		8.44009
Lipid Metabolism,Molecular Transport,Small Molecule Biochemistry	Concentration of fatty acid	3.77e-09		1.539	ABHD5,ACACA,ACSL1,AGPAT2,AHR,CAV1,CEBPA,CES1,CX3CL1,DBI,DUSP1,EFNA5,ELOVL5,ERBB2,FBXO42,FOS,G0S2,GNAQ,GPD2,GPRC5A,GPX1,HPGD,IDH1,IFNE,IGFBP3,IL18,IL1A,KRAS,LIF,LPAR3,LPL,LRP1,MAP3K8,P2RX4,PLA2G4A,PML,PON3,PPARG,PRDX6,PTGES,PTGS2,RUNX1,SAT1,SCP2,SDHB,SFTPD,SIX1,STARD10,STAT6,TGFBR2,XDH,YAP1	52		8.42366
Cellular Development,Cellular Growth and Proliferation	Development of tumor cell lines	4.13e-09	Increased	3.067	AHR,ALDH1A1,ANXA2,AR,ARHGAP5,BCL6,CAST,CAV1,CD44,CLCA1,CLCA2,CRKL,DDX3X,DSG3,DUSP1,DUSP6,EGR1,EHF,EPAS1,EPHA2,ERBB2,ERBB3,ERRFI1,FBXO42,FOS,GNAQ,GPRC5A,GRN,HPGD,ID1,IGF1R,IGFBP3,IGFBP7,IL1A,IL33,ITGA6,KLF4,KRAS,KRT19,MAP3K1,MECOM,MUC1,MUC4,NAALADL2,NME2,PIK3R1,PTBP3,PTGES,PTGS2,PTN,PTPN3,RPS6KA3,S100A10,SERPINE2,SIX1,SLC5A8,SOD2,SOX2,SPRY2,TEAD1,TGM2,TP63,VEGFC,YAP1	64		8.38405
Cellular Development,Cellular Growth and Proliferation	Colony formation of tumor cell lines	4.56e-09	Increased	2.513	AHR,ALDH1A1,ANXA2,AR,BCL6,CAST,CAV1,CD44,CLCA1,CLCA2,CRKL,DDX3X,DSG3,DUSP1,DUSP6,EGR1,EHF,EPAS1,EPHA2,ERBB2,ERBB3,ERRFI1,FOS,GPRC5A,GRN,HPGD,ID1,IGF1R,IGFBP3,IGFBP7,IL1A,KLF4,KRAS,KRT19,MAP3K1,MECOM,MUC1,MUC4,NAALADL2,NME2,PIK3R1,PTBP3,PTGES,PTGS2,PTN,PTPN3,RPS6KA3,S100A10,SLC5A8,SOD2,SOX2,SPRY2,TEAD1,TGM2,TP63,YAP1	56		8.34104
Cellular Development,Embryonic Development,Hair and Skin Development and Function,Organ Development,Organismal Development,Tissue Development	Differentiation of skin	4.85e-09		0.352	ABHD5,ACVR1B,AQP3,BMPR1A,CLIC4,EDN2,EPHA2,EREG,ERRFI1,FOS,FOXC1,GAB1,ID1,IL1A,JUNB,KLF4,KLF5,LATS2,MAP3K5,NFIB,NME2,PTGS2,RBPJ,RDH10,RND3,RUNX1,SCEL,SGPP1,SOD2,SOX2,TP63,TRIM16,VEGFC,YAP1,ZFP36	35		8.31426
Cellular Movement	Cell movement of myeloid cells	5.86e-09	Increased	3.676	ANXA2,AR,AREG,BCL6,C1GALT1,C2,C4A/C4B,CAMK1D,CAMK2D,CAST,CAV1,CCN2,CD14,CD44,CD9,CES1,CFB,CIB1,CRKL,CSF3,CTSS,CX3CL1,CXCL17,DEK,DMBT1,DOCK11,DUSP1,EDIL3,EDN2,EPAS1,ERBB2,F3,FOS,GJB2,GRN,HSPB1,HYAL1,ID1,IGFBP3,IL18,IL1A,IL33,ITGA6,LGALS3,LRP1,LRRK2,MAP3K5,MAP3K8,MICOS10-NBL1/NBL1,NFKBIZ,OLFM4,PDK2,PIGR,PIK3CB,PIK3R1,PIP5K1C,PLA2G4A,PLAT,PPARG,PRDM1,PSEN1,PTGES,PTGS2,PTN,QPCT,RPL13A,RPS19,RPS6KA3,S…	84		8.2321
Organismal Survival	Survival of organism	6.24e-09	Increased	2.042	ACSL1,ACTN4,ADAM9,ADORA2B,AGPAT2,ALDH2,AR,AREG,ARHGDIB,ARRDC4,ATXN1,BCL6,BGN,C4A/C4B,CAMTA1,CAST,CAV1,CAVIN3,CCN2,CCND2,CD14,CD44,CEBPA,CFB,CLIC4,CSF3,CX3CL1,CXCL17,DDX3X,DKK1,DUSP1,DUSP4,EFEMP1,EFNA5,EIF3M,EPAS1,EPHA2,ERBB2,ERBB3,EREG,ETHE1,F3,FBN1,FCHSD2,FGL2,FOS,FST,GNE,GPX1,GRN,GSTP1,ID1,IDH1,IGF1R,IGF2R,IKZF2,IL18,IL1A,IL33,IRAK3,IRF2,ITGB6,JUNB,KLF5,KRAS,KRT19,KRT5,LAMA3,LGALS3,LIF,LPL,LY96…	106		8.20482
Cell Death and Survival	Cell viability	6.36e-09	Increased	7.01	ACACA,ACER2,ACTN4,AGR2,AHR,ALCAM,ALG5,ANAPC11,ANXA2,AP2B1,APPL1,AQP3,AR,AREG,ATG3,ATP13A2,ATP7A,ATXN1,BACH1,BCL10,BCL6,BMPR1A,C1GALT1,CAMK2D,CAV1,CCN2,CCND2,CCND3,CD44,CD59,CD9,CDH13,CEBPD,CES1,CLCA2,COL17A1,CRKL,CSF3,CX3CL1,DKK1,DPYD,DST,DUSP1,DUSP6,EFNA5,EGR1,EPAS1,EPHA2,ERBB2,ERBB3,EREG,ERRFI1,EZR,FAT1,FBXO9,FECH,FFAR4,FOS,FTH1,GAB1,GPX1,GSR,GSTP1,HHEX,HMGN1,HOPX,HSPB1,HYAL1,ID1,IDH1,IER3,IGF1…	180		8.19654
Cancer,Organismal Injury and Abnormalities,Reproductive System Disease	Mammary tumor	6.52e-09		1.131	ABLIM1,ACP5,ACVR1B,ADAM9,ADCY6,AGPAT2,AGR2,AIDA,AIG1,AKAP9,ALDH1A1,ALDH3B1,ANO10,AOPEP,AR,ARAP2,AREG,ARHGDIB,ARHGEF26,ARID5B,ARL4C,ARRDC3,ASH1L,ATP10A,ATP10D,ATP7A,AXIN2,BCL6,BCL9L,BGN,BLOC1S1,BMPR1A,C2,CAMTA1,CAST,CAV1,CCDC125,CCN2,CCND2,CCND3,CD14,CD44,CD9,CDC42EP3,CDH6,CEBPA,CEBPD,CERT1,CES1,CLCA1,CLCA2,CLDN1,CLMN,CPEB2,CPNE3,CPQ,CSF3,CX3CL1,CYRIB,DCBLD1,DCBLD2,DENND2D,DIAPH1,DKK1,DMXL1,DMXL2,…	311		8.18575
Cancer,Organismal Injury and Abnormalities	Advanced extracranial solid tumor	6.86e-09		0.823	ANXA2,AR,ARL4C,BCL10,C1GALT1,C4A/C4B,CAV1,CCN2,CCND2,CD44,CD9,CDH6,CEBPD,CLCN3,CSF3,DKK1,DPYD,DSG2,DUSP4,DUSP6,EFEMP1,EPAS1,EPHA2,EPHB6,ERBB2,ERBB3,F3,FST,GLRX,GRIN2A,GSTP1,HCLS1,IDH1,IGF1R,IGFBP7,IL18,IL1A,KCNJ2,KRAS,LAMA3,LGALS3,MAP4K5,MAPK10,MUC1,MUC16,PAPSS2,PARD3,PDLIM1,PDP1,PIK3CB,PLAT,PLS3,PML,PPP3CA,PTGS2,PTPN3,PTPRZ1,QPCT,RALGAPA2,RARB,RASSF9,REV3L,RPL7,RPS11,RPS27A,SBSPON,SCN1B,SERPINE2…	80		8.16368
Cellular Development,Cellular Growth and Proliferation,Connective Tissue Development and Function,Tissue Development	Cell proliferation of fibroblasts	7.07e-09	Increased	3.605	AHR,ANXA2,AREG,CAV1,CCN2,CCND2,CCND3,CD44,CIB1,CREB3L1,CRKL,DKK1,DSG2,DUSP1,DUSP4,ERBB2,EREG,FOS,FOSB,FOXC1,FTH1,GNPNAT1,GRN,GSTP1,HMGN1,HSPB1,IDH1,IGF1R,IGFBP3,IGFBP7,KLF4,KRAS,LGALS3,LIF,MAP3K1,PLAT,PML,PPARG,PRDX4,PRKAR2B,PTGES,PTGFR,PTPRZ1,S100A9,SLC7A11,SOD2,SPRY2,STARD10,STAT6,TGFBR2,TIMP1,TMPO,TNFAIP8,TP53INP1,TP63,TXN,VCL,YY1	58		8.15058
Cancer,Cellular Development,Cellular Growth and Proliferation,Organismal Injury and Abnormalities,Tumor Morphology	Proliferation of tumor cells	7.11e-09	Increased	2.333	ACTN4,ANXA2,AR,AREG,ARRDC3,CAV1,CCND3,CD44,CREM,CSF3,CTSS,DKK1,DUSP1,EGR1,EPHA2,ERBB2,ERBB3,EZR,F3,FAT1,FOS,FST,GRN,HPGD,ID1,IER3,IGF1R,IGFBP3,IGFBP7,IL13RA1,IL18,IL1A,KRAS,KRT19,LAMA3,LGALS3,LIF,LRRK2,MIER1,MUC1,MUC13,NEDD9,NOTCH3,NR2F2,PLAT,PPARG,PTGS2,PTN,PTPN13,PTPN3,RARB,RUNX1,S100A6,S100A9,SIX1,SLC4A7,SOX2,SPDEF,TFF3,TGFBR2,TIGAR,TIMP1,TNFRSF11A,TP63,VEGFC,YAP1,YY1,ZFP36	68		8.14813
Organismal Development,Renal and Urological System Development and Function	Development of urinary tract	7.2e-09		1.112	AGPAT2,AHR,AKAP9,ANXA2,AREG,ARID5B,ATP12A,C1GALT1,CAV1,CD44,CDH6,CFAP53,COL4A5,CX3CL1,DKK1,EFEMP1,EIF3M,EPAS1,EREG,EZR,FBN1,FOXC1,GAB1,GRN,IGF1R,ITGA2,KRAS,LGALS3,LIF,LRRK2,NOTCH2,PBX1,PPARG,PPP3CA,PTGS2,RARB,RBP4,RDH10,RDH16,SIX1,SLC5A1,SPRY2,TIMP1,TP63,WNT7B,WWTR1,XDH	47		8.14267
Cellular Movement,Hematological System Development and Function,Immune Cell Trafficking	Cellular infiltration by leukocytes	7.23e-09		0.526	AHR,ANXA2,AR,AREG,BCL9L,BGN,BMPR1A,C2,C4A/C4B,CAST,CAV1,CCN2,CD14,CD44,CEBPA,CES1,CFB,CSF3,CX3CL1,CXCL17,DUSP1,EDIL3,EPAS1,EPHA2,ERBB2,EZR,F3,FGL2,FOS,GJB2,HSPB1,HYAL1,ID1,IGFBP3,IL18,IL1A,IL33,KCNE3,KRAS,LGALS3,LRRK2,MAP3K5,MAP3K8,NFKBIZ,OLFM4,PDK2,PGLYRP1,PIK3R1,PLA2G4A,PLAT,PPARG,PRDM1,PTGES,PTGS2,RPL13A,RPS6KA3,S100A10,S100A9,SERPINE2,SGPP1,SLC22A5,SPDEF,STAT6,SULT1E1,TGFBR2,TGM2,THBD,TIMP1,T…	70		8.14086
Cell Death and Survival	Apoptosis of breast cancer cell lines	7.49e-09	Decreased	-2.1	ACVR1B,ADIPOR2,AHR,ANXA2,AR,BACH1,BCL10,BCL6,CAV1,CCN2,CD44,CIB1,CLCA2,CPEB2,DUSP1,DUSP4,EPHA2,ERBB2,ERRFI1,FTH1,HDAC4,HDAC9,HSPB1,IER3,IGF1R,IGFBP3,ITGA2,KLF4,KLF5,LGALS3,LMO4,MAP3K5,MUC1,MUC16,MUC4,NEDD9,NOTCH3,PI3,PIK3CB,PPARG,PTGS2,PTPN13,RARB,RPS27,RPS6KA3,SERPINB5,SH3RF1,SLC5A8,SOD2,TFRC,TP63,WWTR1	52		8.12552
Inflammatory Response	Inflammation of body cavity	7.94e-09	Decreased	-4.828	ACTN4,ADIPOR2,ADORA2B,AGR2,AHR,ALDH2,AR,AREG,ARHGDIB,ATXN1,BCL2L15,BCL6,C1GALT1,C4A/C4B,CAV1,CD14,CD44,CDC42EP3,CDH13,CEBPA,CFB,CKMT1A/CKMT1B,CLCA1,COL4A5,CTSS,CX3CL1,DKK1,DMBT1,DSG2,DUOXA2,DUSP1,EGR1,ENPP3,EPAS1,EPHA2,EPS15,EREG,F3,FERMT1,FOS,GLRX5,GPX1,GRIN2A,GRN,GSTP1,HDAC4,HPGD,IGF1R,IGFBP3,IL18,IL1A,IL33,IRAK3,ITGB6,JUNB,KRAS,LAMB2,LATS2,LGALS3,LIF,LPL,LRBA,LRRC26,LRRK2,LY96,LYZ,MAP3K1,MAP3K…	124		8.10018
Cardiovascular Disease,Organismal Injury and Abnormalities	Fibrosis of heart	8.1e-09		-1.507	ABHD5,ACADM,ACSL1,AHR,AR,BCL6,BGN,BMPR1A,CAMK2D,CAV1,CCN2,CIB1,CREM,CSF3,DAG1,DSC2,DSG2,EGR1,F3,GPX1,HOPX,IGF1R,KLF5,LPL,MAP3K5,MBNL1,PLA2G4A,PLAT,PPM1L,PPP3CA,PTGS2,RBPJ,SGCB,SOD2,TEAD1,TIMP1,UTRN,YAP1	38		8.09151
Cancer,Organismal Injury and Abnormalities,Reproductive System Disease	HER2 negative hormone receptor negative breast cancer	9.08e-09			AR,AREG,BCL6,CAV1,CCN2,CCND2,CEBPA,CERT1,CPEB2,CSF3,EGR1,EPS8,ERBB2,FOS,FOXQ1,IGFBP3,IL1A,JUNB,LIF,MAP3K8,MAPK10,MUC1,MUC4,PIK3CB,PLAT,PPARG,PTGS2,TGFBR2,TIMP1,WFDC2	30		8.04191
Cancer,Organismal Injury and Abnormalities	Benign Tumors	9.65e-09		-1.189	ACSL1,ADGRE5,AHR,AIG1,ALCAM,ALDH1A1,ALDH2,ANXA2,AR,AXIN2,BBLN,BCL10,BGN,CAV1,CCND2,CCND3,CD44,CDC42EP3,CEBPA,CEBPD,CFB,CLMN,COL17A1,COL21A1,COL4A5,CX3CL1,DPYD,DST,DUSP1,EFEMP1,EGR1,EPAS1,ERBB2,ERBB3,ERRFI1,ETHE1,FBN1,FOS,FOSB,FOXA1,FOXQ1,FTH1,GALNT6,GLRX,GNAQ,GSTP1,GUCA2A,HMGN1,HNF4G,HOPX,HYAL1,ID1,IDH1,IGF1R,IGFBP3,IGFBP7,IL1A,ITGA6,JUNB,KLF4,KLF5,KRAS,KRT19,LAMB2,LGALS3,MAGT1,MAP3K1,MAP3K5,MAP4…	121		8.01547
Digestive System Development and Function	Morphology of digestive system	1.01e-08			ADGRE5,ADIPOR2,AGPAT2,AGR2,AHR,AIDA,AREG,ATP13A2,AXIN2,C4A/C4B,CAV1,CCND2,CD14,CEBPA,CES1,CLCN3,CRKL,DKK1,DUSP1,EFEMP1,EGR1,EIF3M,ELAPOR1,ERBB3,FERMT1,FFAR4,FOS,FST,G0S2,GLIS3,GPAT3,GPX1,GRN,GUCA2A,HHEX,HOXA2,HYAL1,IGF1R,IGF2R,IGFBP3,IRAK3,ISL1,ITGA6,JUNB,KCNE3,KCNN4,KLF4,KLF5,KRAS,KRT4,KRT5,LAMA3,LGALS3,LIF,LPL,LRP1,MAP3K8,MFSD1,MUC13,NECTIN3,NFIB,NOTCH2,PBX1,PIGR,PIK3R1,PLS1,POLR3GL,PPARG,PPP3C…	99		7.99568
Cellular Movement	Invasion of carcinoma cell lines	1.1e-08	Increased	3.186	ADAM9,ALCAM,AR,AREG,BCL10,C1GALT1,CAV1,CCN2,CD44,CSF3,DKK1,DNAJB4,DSG3,DUSP1,EGR1,EPAS1,EPHA2,ERBB3,EZR,GNAI1,GRN,ID1,ITGB6,JUNB,KLF4,KRAS,LRP1,MUC1,NEDD9,PARVA,PLS1,PPARG,PTPN3,RPS6KA1,RPS6KA3,S100A10,SFTPD,SIX4,SLC34A2,SLC7A11,SOX2,TGFBR2,TIMP1,TP63,VEGFC,WWTR1,YAP1,YY1	48		7.95861
Cellular Development,Cellular Growth and Proliferation	Proliferation of lung cancer cell lines	1.17e-08	Increased	4.136	ANXA2,API5,AREG,ARL4C,CAV1,CEBPA,CRKL,DDX3X,DKK1,DNAJB4,EPAS1,EPHA2,ERBB2,ERBB3,EREG,ERRFI1,F3,FCHSD2,GPRC5A,GRN,HDAC4,ID1,IGF1R,IGFBP3,IL18,KRAS,MUC1,MYH14,NEK10,NFIB,NOTCH2,NOTCH3,PDP1,PIK3C2B,PIK3CB,PIK3R1,PLS1,POLD4,PPARG,PTGS2,PTN,S100A10,SFTPD,SLC1A5,SLC7A11,SOX2,TAB2,TP63,TSPO,WWTR1,YAP1,YY1	52		7.93181
Cellular Growth and Proliferation	Colony formation	1.56e-08	Increased	3.237	AHR,ALDH1A1,ANXA2,AR,AREG,AXIN2,BCL6,CAST,CAV1,CD44,CD9,CES1,CLCA1,CLCA2,CRKL,CSF3,DDX3X,DSG3,DUSP1,DUSP6,EGR1,EHF,EPAS1,EPHA2,ERBB2,ERBB3,EREG,ERRFI1,EZR,FOS,GNAQ,GPRC5A,GRN,HDAC4,HPGD,ID1,IDH1,IGF1R,IGFBP3,IGFBP7,IL1A,JUNB,KLF4,KRAS,KRT19,LATS2,LGALS3,LIF,MAP3K1,MBNL1,MECOM,MKNK2,MUC1,MUC4,NAALADL2,NME2,NOTCH2,PIK3R1,PML,PPARG,PPP3CA,PTBP3,PTGES,PTGS2,PTN,PTPN3,RPS19,RPS6KA3,RUNX1,S100A10,S100A…	84		7.80688
Organismal Injury and Abnormalities,Renal and Urological Disease	Renal lesion	1.83e-08	Increased	2.154	ACADSB,ACP5,ACVR1B,ADORA2B,AKAP9,ALAS1,ALDH2,ANXA2,AR,ARAP2,ARID5B,ATP2B1,ATXN1,AXIN2,BLVRB,C2,CAP1,CAV1,CCND2,CD44,CD9,CDC14B,CDC42EP3,CDH6,CEBPA,CFAP53,CFI,CLCA1,CLMN,CMYA5,COL28A1,CPEB2,CPQ,CREB3L1,CREM,CTSS,CWC27,DMXL1,DNAH7,DNAJC10,DOP1A,DST,DUSP6,EBPL,EDIL3,ELOVL5,EMB,ENPP3,EPAS1,EPHB6,EPHX1,ERBB2,ERBB3,EREG,FAT1,FBN1,FBXL17,FOS,GALNT6,GLIS3,GLRX5,GNAI1,GNAQ,GNE,GPD2,GPX1,GRIN2A,GSTP1,HCLS1…	175		7.73755
Cancer,Organismal Injury and Abnormalities	Benign solid tumor	2.11e-08		-1.389	ACSL1,ADGRE5,AHR,AIG1,ALCAM,ALDH1A1,ALDH2,ANXA2,AR,AXIN2,BBLN,BCL10,BGN,CAV1,CCND2,CCND3,CD44,CDC42EP3,CEBPA,CEBPD,CFB,CLMN,COL17A1,COL21A1,COL4A5,CX3CL1,DPYD,DST,DUSP1,EFEMP1,EGR1,EPAS1,ERBB2,ERBB3,ERRFI1,ETHE1,FBN1,FOS,FOSB,FOXA1,FOXQ1,FTH1,GALNT6,GLRX,GNAQ,GSTP1,GUCA2A,HMGN1,HNF4G,HOPX,HYAL1,ID1,IDH1,IGF1R,IGFBP3,IGFBP7,IL1A,ITGA6,JUNB,KLF4,KLF5,KRAS,KRT19,LAMB2,LGALS3,MAGT1,MAP3K1,MAP3K5,MAP4…	119		7.67572
Cellular Development,Connective Tissue Development and Function,Tissue Development	Differentiation of bone	2.12e-08		0.912	AHR,AREG,AXIN2,BCL6,BGN,BMP3,BMPR1A,CD9,CEBPA,CEBPD,CREB3L1,DKK1,DUSP1,DYNLL1,EDIL3,EPHA2,ERBB2,ERBB3,FBN1,FFAR4,FOS,GLIS3,HDAC4,HOXA2,ID1,IL18,IL1A,IL33,IRAK3,JUNB,KLF4,KLF5,LIF,NOTCH2,PDLIM7,PIK3R1,PPARG,PRDM1,PSEN1,PTGS2,PTN,SLC1A5,SMAD5,SOX2,STAT6,TCTA,TENT5A,TFRC,TGFBR2,TNFRSF11A,TP63,VEGFC,WNT7B,WWTR1,YAP1,YY1	56		7.67366
Cell Death and Survival,Organismal Injury and Abnormalities	Cell death of epithelial cells	2.17e-08		0.199	AHR,ALDH1A1,ALDH2,ALDH3B1,API5,AR,ATP13A2,BCL10,BCL6,CD44,CEBPA,CEBPD,CERT1,CLIC4,CTSS,DKK1,DSG3,DYNLL1,EGR1,EMP2,EMP3,EPHA2,ERBB2,ERBB3,F3,FGL2,FOS,GRN,GUCA2A,HSPB1,ID1,IER3,IGF1R,IGFBP3,IL18,IL33,IRAK3,ITGA6,KRAS,LGALS3,LRP1,MAP3K1,MAP3K5,MAP3K8,MECOM,MUC13,PARD3,PIK3R1,PLA2G4A,PLAT,PLS1,PON3,PPARG,PRDX6,PSEN1,PTGS2,RND3,SERPINB5,SH3RF1,SIX1,SOD2,STAT6,TFF3,TFRC,TGFBR2,TGM2,TIMP1,TMBIM6,TNFAIP8…	74		7.66354
Lipid Metabolism,Molecular Transport,Small Molecule Biochemistry	Concentration of lipid	2.22e-08		1.043	ABHD5,ACACA,ACER3,ACSL1,ADIPOR2,ADORA2B,AGPAT2,AHR,AIDA,ALDH1A1,AQP3,AR,BRMS1,CAV1,CD14,CD59,CEBPA,CERT1,CES1,CFB,CHP1,CSF3,CTSS,CX3CL1,DBI,DUSP1,EDIL3,EFNA5,EGR1,ELOVL5,EPAS1,EPB41,ERBB2,FBXO42,FFAR4,FOS,FOXA1,G0S2,GNAQ,GNE,GPAT3,GPD2,GPRC5A,GPX1,HMGN1,HPGD,IDH1,IFNE,IGF1R,IGFBP3,IL18,IL1A,IL33,KCNE3,KRAS,LGALS3,LIF,LPAR3,LPL,LRP1,LRRK2,MAP3K8,NR2C2,NR2F2,NUCB2,P2RX4,P2RY2,PCYT1A,PDK2,PIK3CB,PIK…	112		7.65365
Cancer,Organismal Injury and Abnormalities,Reproductive System Disease	Breast cancer	2.52e-08		0.808	ABLIM1,ACP5,ACVR1B,ADAM9,ADCY6,AGPAT2,AGR2,AIDA,AIG1,AKAP9,ALDH1A1,ALDH3B1,ANO10,AOPEP,AR,ARAP2,AREG,ARHGDIB,ARHGEF26,ARID5B,ARL4C,ASH1L,ATP10A,ATP10D,ATP7A,AXIN2,BCL6,BCL9L,BGN,BLOC1S1,BMPR1A,C2,CAMTA1,CAST,CAV1,CCDC125,CCN2,CCND2,CCND3,CD14,CD44,CD9,CDC42EP3,CDH6,CEBPA,CEBPD,CERT1,CES1,CLCA1,CLCA2,CLDN1,CLMN,CPEB2,CPQ,CSF3,CYRIB,DCBLD1,DCBLD2,DENND2D,DIAPH1,DKK1,DMXL1,DMXL2,DNAH5,DNAH7,DOCK11,D…	301		7.5986
Cellular Movement,Hematological System Development and Function,Immune Cell Trafficking	Cell movement of granulocytes	2.63e-08	Increased	2.92	ANXA2,AREG,C1GALT1,C2,C4A/C4B,CAMK1D,CAMK2D,CAST,CCN2,CD14,CD44,CFB,CSF3,CX3CL1,CXCL17,DEK,DUSP1,EDIL3,EDN2,EPAS1,ERBB2,F3,FOS,GJB2,GRN,HSPB1,HYAL1,ID1,IGFBP3,IL18,IL1A,IL33,ITGA6,LGALS3,LRRK2,MAP3K8,NFKBIZ,OLFM4,PDK2,PIGR,PIP5K1C,PLAT,PPARG,PRDM1,PSEN1,PTGS2,RPS19,S100A14,S100A9,SERPINB1,SGPP1,SPDEF,STAT6,SULT1E1,TGFBR2,TGM2,THBD,TIMP1,TXN,VEGFC	60		7.58004
Embryonic Development,Organ Development,Organismal Development,Renal and Urological System Development and Function,Tissue Development	Formation of kidney	2.93e-08		1.112	AGPAT2,AHR,AKAP9,ANXA2,AREG,ARID5B,ATP12A,C1GALT1,CAV1,CD44,CDH6,CFAP53,COL4A5,CX3CL1,DKK1,EFEMP1,EIF3M,EPAS1,EREG,EZR,FBN1,FOXC1,GAB1,GRN,IGF1R,ITGA2,KRAS,LGALS3,LIF,LRRK2,NOTCH2,PBX1,PPARG,PPP3CA,PTGS2,RARB,RDH10,RDH16,SIX1,SLC5A1,SPRY2,TIMP1,WNT7B,WWTR1,XDH	45		7.53313
Infectious Diseases,Organismal Injury and Abnormalities	Viral Infection	3.09e-08	Increased	6.507	ABCE1,ACADSB,ACAP2,ACSL1,ADGRE5,ADORA2B,AHR,AIDA,ANXA2,AP2B1,AR,ARHGDIB,ARL4C,ARPC1A,ARPC1B,ARRDC3,ATOX1,ATP10A,ATP1B3,BACH1,BCL11A,BGN,BLOC1S1,C1GALT1,C2,C4A/C4B,CAMK1D,CAV1,CD14,CD164,CD44,CD46,CD9,CDC14B,CDC42EP3,CDC42SE2,CEBPD,CERT1,CES1,CFB,CFI,CIB1,CLIC4,CLIC5,CLTA,CSF3,CTSS,CX3CL1,CXCL17,DAG1,DAPP1,DCBLD1,DDX3X,DEK,DIAPH1,DKK1,DMBT1,DMXL1,DPYD,DSG2,DUSP1,DYNC2H1,EGR1,EHF,ELOVL5,EPAS1,EPHA2…	199		7.51004
Carbohydrate Metabolism	Quantity of carbohydrate	3.41e-08		1.247	ABHD5,ACACA,ACADM,ACSL1,ADIPOR2,ADORA2B,AGPAT2,AIDA,ALDH1A1,ATXN1,BRMS1,CAV1,CCN2,CD14,CD44,CEBPA,CES1,CFB,CLCN3,CSF3,DCXR,DUSP1,DUSP6,EDN2,ELAPOR1,ELOVL5,FBXO42,FFAR4,FOXA1,GLIS3,GNAQ,GNE,GPAT3,GPD2,GPX1,HDAC4,IFNE,IGFBP3,IL1A,IL33,IP6K1,JUNB,LGALS3,LPL,LRP1,NR2C2,NUCB2,NUCKS1,OLFM4,P2RY2,PBX1,PCYT1A,PIK3CB,PIK3R1,PIP5K1C,PLA2G4A,PML,PPARG,PPP3CA,PRDX6,PSEN1,PTGS2,RPH3AL,RPS6KA3,SCP2,SFTPD,SIX1,…	78		7.46725
Cardiovascular Disease,Cardiovascular System Development and Function,Organ Morphology,Organismal Development,Organismal Injury and Abnormalities	Abnormal morphology of heart	3.65e-08			ACADM,ACSL1,ADAM9,ADCY6,AHR,AKAP9,AR,ATXN1,BCL6,BGN,CAMK2D,CAST,CAV1,CCN2,CCND2,CCND3,CDC42EP3,CIB1,CREM,CRKL,CSF3,DAG1,DSC2,DSG2,DUSP1,EEF1D,EPAS1,ERBB2,ERBB3,F3,GLRX5,GNAQ,GNG5,GPX1,HDAC4,HDAC9,HHEX,HOPX,IER3,IGF1R,IGF2R,IL18,IL33,ISL1,KCNN4,KLF4,KLF5,KRAS,LATS2,LIF,MAP3K1,MAP3K5,MBNL1,MECOM,MYH14,NEBL,NR2F2,P2RX4,PARD3,PBX1,PIK3R1,PLA2G4A,PLAT,PPARG,PPP2R5A,PPP3CA,PSEN1,PTGES,PTGS2,RARB,RBP4,R…	94		7.43771
Digestive System Development and Function,Hepatic System Development and Function,Organ Morphology,Organismal Development	Mass of liver	3.71e-08			ADIPOR2,AGPAT2,AHR,AIDA,CAV1,CD14,CES1,DUSP1,EFEMP1,EIF3M,FFAR4,FST,G0S2,GPAT3,GRN,IGF1R,LGALS3,LRP1,PPARG,PPP3CA,PRDX5,PTN,RDH16,SAT1,SOD2,STARD10,STEAP4,TGFBR2,TP53INP1	29		7.43063
Organismal Injury and Abnormalities	Benign lesion	4.04e-08		-1.868	ACSL1,ADGRE5,AHR,AIG1,ALCAM,ALDH1A1,ALDH2,ANXA2,AR,AXIN2,BBLN,BCL10,BGN,CAV1,CCND2,CCND3,CD44,CDC42EP3,CEBPA,CEBPD,CFB,CLMN,COL17A1,COL21A1,COL4A5,CX3CL1,DPYD,DSG3,DST,DUSP1,EFEMP1,EGR1,EPAS1,ERBB2,ERBB3,ERRFI1,ETHE1,FBN1,FERMT1,FOS,FOSB,FOXA1,FOXQ1,FTH1,GALNT6,GLRX,GNAQ,GSTP1,GUCA2A,HMGN1,HNF4G,HOPX,HYAL1,ID1,IDH1,IGF1R,IGFBP3,IGFBP7,IL1A,ITGA6,JUNB,KLF4,KLF5,KRAS,KRT15,KRT19,KRT5,LAMA3,LAMB2,LG…	132		7.39362
Cellular Movement,Hematological System Development and Function,Immune Cell Trafficking	Cellular infiltration by granulocytes	4.09e-08		1.764	ANXA2,AREG,C2,C4A/C4B,CAST,CCN2,CD14,CD44,CFB,CSF3,CXCL17,DUSP1,EDIL3,EPAS1,ERBB2,FOS,GJB2,HSPB1,HYAL1,ID1,IL18,IL1A,IL33,LGALS3,LRRK2,MAP3K8,NFKBIZ,OLFM4,PDK2,PLAT,PPARG,PRDM1,PTGS2,S100A9,SGPP1,SPDEF,STAT6,SULT1E1,TGFBR2,TGM2,THBD,TIMP1	42		7.38828
Cellular Development,Cellular Growth and Proliferation	Colony formation of cells	4.66e-08	Increased	3.373	AHR,ALDH1A1,ANXA2,AR,AREG,BCL6,CAST,CAV1,CD44,CD9,CLCA1,CLCA2,CRKL,CSF3,DDX3X,DSG3,DUSP1,DUSP6,EGR1,EHF,EPAS1,EPHA2,ERBB2,ERBB3,EREG,ERRFI1,EZR,FOS,GNAQ,GPRC5A,GRN,HDAC4,HPGD,ID1,IDH1,IGF1R,IGFBP3,IGFBP7,IL1A,JUNB,KLF4,KRAS,KRT19,LATS2,LIF,MAP3K1,MECOM,MKNK2,MUC1,MUC4,NAALADL2,NME2,NOTCH2,PIK3R1,PML,PPARG,PPP3CA,PTBP3,PTGES,PTGS2,PTN,PTPN3,RPS19,RPS6KA3,RUNX1,S100A10,S100A6,SLC5A8,SMAD5,SOD2,SOX2…	76		7.33161
Cancer,Organismal Injury and Abnormalities,Reproductive System Disease	HER2-negative breast cancer	5.28e-08			AR,AREG,BCL6,CAV1,CCN2,CCND2,CEBPA,CERT1,CPEB2,CSF3,DPYD,EGR1,EPS8,ERBB2,FOS,FOXQ1,IGFBP3,IL1A,JUNB,LIF,MAP3K8,MAPK10,MUC1,MUC4,PIK3CB,PLAT,PPARG,PTGS2,TGFBR2,TIMP1,WFDC2	31		7.27737
Cellular Movement,Hematological System Development and Function,Immune Cell Trafficking,Inflammatory Response	Cell movement of phagocytes	5.48e-08	Increased	3.576	ALCAM,ANXA2,AR,AREG,BCL6,C1GALT1,C2,C4A/C4B,CAMK1D,CAMK2D,CAST,CAV1,CCN2,CD14,CD44,CD9,CES1,CFB,CRKL,CSF3,CTSS,CX3CL1,CXCL17,DEK,DIAPH1,DMBT1,DOCK11,DUSP1,EDIL3,EDN2,EPAS1,EPS8,ERBB2,GJB2,GRN,HCLS1,HSPB1,HYAL1,IL18,IL1A,IL33,ITGA6,LGALS3,LRP1,LRRK2,MAP3K5,MAP3K8,MICOS10-NBL1/NBL1,NFKBIZ,PDK2,PIGR,PIK3CB,PIK3R1,PIP5K1C,PLA2G4A,PLAT,PLXNB1,PPARG,PRDM1,PSEN1,PTGES,PTGS2,PTN,QPCT,RPL13A,RPS19,RPS6KA3…	82		7.26122
Cell Morphology	Enlargement of cells	5.59e-08			ADCY6,AHR,AQP4,AR,BMPR1A,CAMK2D,CAST,CAV1,CCN2,CDC42SE2,CREM,CSF3,DAG1,DBI,DUSP1,EEF1D,EFNA5,EMP2,EMP3,EPAS1,ERBB2,EZR,FST,GNAQ,GPX1,GRIN2A,GRN,HDAC9,HSPB1,IER3,IGF2R,IL18,IL33,KLF4,LIF,LPAR3,MAP3K5,MARCKS,P2RX4,PARD3,PBX1,PPARG,PPP3CA,PRDX6,PSEN1,PTGES,PTGS2,S100A10,S100A6,SIX1,SMAD5,SULT1E1,TGFBR2,TIMP1,TXN,XDH,YAP1	57		7.25259
Cancer,Organismal Injury and Abnormalities	HER2 negative solid tumor	5.87e-08			AR,AREG,BCL6,BMPR1A,CAV1,CCN2,CCND2,CEBPA,CERT1,CPEB2,CSF3,DPYD,EGR1,EPS8,ERBB2,FOS,FOXQ1,IGFBP3,IL1A,JUNB,LIF,MAP3K8,MAPK10,MUC1,MUC4,PIK3CB,PLAT,PPARG,PTGS2,TGFBR2,TIMP1,WFDC2	32		7.23136
Cancer,Cellular Development,Cellular Growth and Proliferation,Organismal Injury and Abnormalities,Tumor Morphology	Proliferation of cancer cells	6.67e-08	Increased	2.891	AR,AREG,CAV1,CCND3,CD44,CSF3,CTSS,DKK1,DUSP1,EGR1,EPHA2,ERBB2,ERBB3,EZR,FAT1,FOS,GRN,HPGD,ID1,IER3,IGF1R,IGFBP3,IL13RA1,IL18,IL1A,KRAS,KRT19,LAMA3,LGALS3,LIF,MIER1,MUC1,MUC13,NOTCH3,NR2F2,PLAT,PPARG,PTGS2,PTN,PTPN13,PTPN3,RARB,RUNX1,S100A6,S100A9,SIX1,SLC4A7,SPDEF,TFF3,TIGAR,TNFRSF11A,TP63,VEGFC,YY1	54		7.17587
Lipid Metabolism,Small Molecule Biochemistry	Synthesis of lipid	6.76e-08	Increased	4.72	ABHD3,ABHD5,ACACA,ACER2,ACER3,ACSL1,ACSM1,ADORA2B,AGPAT2,AHR,ALDH1A1,ALDH3B1,AR,AREG,B4GALT4,BAAT,CAV1,CD14,CD9,CEBPA,CERT1,CES1,CHP1,CREM,CSF3,CX3CL1,DBI,DIAPH1,EDN2,EGR1,ELOVL5,ERBB2,EREG,ERLIN1,FAR1,FFAR4,FOS,FOXA1,G0S2,GPAT3,HPGD,IDH1,IGF1R,IGFBP7,IL18,IL1A,IL33,ITGA6,KDSR,KLF4,KLF5,KRAS,LIF,LIPH,LPL,MAP3K1,MAP3K5,MAP3K8,MAPK10,MBOAT1,MGST3,NR2C2,NR2F2,OSBPL3,PARD3,PCYT1A,PDE8B,PIK3C2B,PIK3CB…	100		7.17005
Cancer,Organismal Injury and Abnormalities,Tumor Morphology	Invasion of tumor	7.44e-08		1.471	ADAM9,ADGRE5,ALCAM,ANXA2,AR,AREG,CAV1,CCN2,CD14,CD44,CIB1,CSF3,CTSS,EDN2,EPHA2,ERBB2,EZR,F3,GAB1,HYAL1,ID1,ITGA2,ITGA6,KLF4,KRAS,NEDD9,NOTCH2,PALLD,PARD3,PTGS2,RALGAPA2,S100A9,SERPINB5,SOX2,SPDEF,TGFBR2,VEGFC	37		7.12843
Cellular Development,Cellular Growth and Proliferation	Cell proliferation of carcinoma cell lines	7.78e-08	Increased	4.411	ANXA2,API5,AR,AREG,ARL4C,BMPR1A,C1GALT1,CAV1,CCN2,CCND3,CD44,CDH13,CEBPA,CRKL,CSF3,CSNK1G3,DDX3X,DKK1,DNAJB4,DSG3,EGR1,EPAS1,EPHA2,ERBB2,ERBB3,EREG,EZR,F3,FCHSD2,GRIN2A,GRN,HDAC4,HPGD,ID1,IGF1R,IGF2R,IGFBP3,IGFBP7,IL18,IL1A,KRAS,LIF,MUC1,MUC4,MYH14,NEK10,NFIB,NOTCH2,NOTCH3,PIK3C2B,PIK3CB,PIK3R1,PLS1,POLD4,PPARG,PTGS2,PTN,RARB,RPS6KA1,S100A10,S100A14,S100A6,S100A9,SFTPD,SLC1A5,SLC34A2,SLC7A11,SOX2…	77		7.10902
Organismal Development	Development of genitourinary system	9.67e-08	Increased	2.027	ACACA,AGPAT2,AHR,AIDA,AKAP9,ALDH1A1,ANXA2,AR,AREG,ARHGAP5,ARHGDIB,ARID5B,ASB1,ASH1L,ATP12A,BCL6,C1GALT1,CAV1,CCN2,CCND2,CD44,CDH6,CEBPA,CEBPD,CFAP53,CFB,CIB1,COL4A5,CREB3L4,CREM,CRKL,CX3CL1,DENND2D,DKK1,DMXL2,DSC2,DSG2,DUSP1,EFEMP1,EGR1,EIF2B2,EIF3M,ELAPOR1,EPAS1,ERBB2,ERBB3,EREG,ERRFI1,ETV2,EZR,FAT1,FBN1,FOS,FOXC1,FST,GAB1,GJB2,GPD2,GRN,GSR,HOOK1,ID1,IGF1R,IGF2R,IGFBP7,IP6K1,ITGA2,ITGA6,KRAS,LGA…	118		7.01457
Cardiovascular System Development and Function,Organ Morphology,Organismal Development	Morphology of heart	9.94e-08			ACADM,ACSL1,ADAM9,ADCY6,AHR,AKAP9,AR,ATXN1,BCL6,BGN,BMPR1A,CAMK2D,CAST,CAV1,CCN2,CCND2,CCND3,CDC42EP3,CFB,CIB1,CREM,CRKL,CSF3,DAG1,DSC2,DSG2,DUSP1,DUSP6,EEF1D,EPAS1,ERBB2,ERBB3,F3,GLRX5,GNAQ,GNG5,GPX1,HDAC4,HDAC9,HHEX,HOPX,IER3,IGF1R,IGF2R,IL18,IL33,ISL1,ITGA2,KCNN4,KLF4,KLF5,KRAS,LATS2,LIF,MAP3K1,MAP3K5,MBNL1,MECOM,MYH14,NEBL,NR2F2,P2RX4,PARD3,PBX1,PIK3R1,PLA2G4A,PLAT,PPARG,PPP2R5A,PPP3CA,PSEN1,…	98		7.00261
Cardiovascular Disease,Organismal Injury and Abnormalities	Cardiac lesion	1.01e-07		-1.714	ABHD5,ACADM,ACSL1,AHR,AR,BCL6,BGN,BMPR1A,CAMK2D,CAV1,CCN2,CIB1,CREM,CSF3,DAG1,DSC2,DSG2,EGR1,F3,GPX1,HOPX,IGF1R,KLF5,LPL,MAP3K5,MBNL1,PLA2G4A,PLAT,PON3,PPM1L,PPP3CA,PTGS2,RBPJ,SGCB,SOD2,TEAD1,TIMP1,UTRN,YAP1	39		6.99568
Hematological System Development and Function,Inflammatory Response,Tissue Morphology	Quantity of phagocytes	1.02e-07		0.032	AGR2,AHR,BCL11A,BCL6,C4A/C4B,CDH13,CEBPA,CLCA1,CLDN1,CLIC4,CSF3,CTSS,CX3CL1,CXCL17,DIAPH1,ENPP3,EPAS1,EPHA2,ERBB2,F3,GRN,ID1,IGF1R,IGFBP3,IL18,IL1A,IL33,IRAK3,IRF2,ITGB6,KLF5,KRAS,LGALS3,LIF,MMP13,MUC13,NOTCH2,PARD3,PGLYRP1,PI3,PIK3R1,PLAC8,PLAT,PML,PPARG,PRDM1,PTN,RBPJ,RETNLB,RPS6KA1,RPS6KA3,RUNX1,S100A9,SERPINB1,SFTPD,STAT6,STEAP4,TCIM,TGFBR2,TGM2,THBD,TIMP1,TNFRSF11A,UPF2,UTRN,YAP1,ZFP36	67		6.9914
Cancer,Organismal Injury and Abnormalities,Tumor Morphology	Progression of tumor	1.06e-07	Increased	2.521	AGR2,ALCAM,ALDH1A1,ALDH2,ANXA2,AQP5,AR,BRMS1,CAV1,CCN2,CD44,CLDN1,EPAS1,EPHA2,ERBB2,ERBB3,EZR,F3,FOS,FOXC1,GSR,GSTP1,IDH1,IGF1R,IL18,IL33,ITGA6,KRAS,MAP4K5,MAPK10,MUC4,NEDD9,NR2F2,PIK3CB,PML,PTGS2,RARB,S100A9,SAT1,SERPINB5,SOD2,SOX2,TGFBR2,THBD,TIMP1,VEGFC,WNT7B	47		6.97469
Cellular Movement,Hematological System Development and Function,Immune Cell Trafficking,Inflammatory Response	Infiltration by neutrophils	1.06e-07		1.487	ANXA2,C2,C4A/C4B,CAST,CCN2,CD14,CD44,CFB,CSF3,CXCL17,DUSP1,EDIL3,EPAS1,ERBB2,GJB2,HSPB1,HYAL1,IL18,IL1A,IL33,LGALS3,LRRK2,MAP3K8,NFKBIZ,PDK2,PLAT,PRDM1,PTGS2,S100A9,SGPP1,SPDEF,STAT6,SULT1E1,TGFBR2,THBD,TIMP1	36		6.97469
Respiratory System Development and Function	Respiratory system development	1.1e-07	Increased	2.96	AHR,ATP7A,ATXN1,BMPR1A,CAV1,CCN2,CD9,CEBPA,DUSP1,EDN2,EPAS1,ERRFI1,FBN1,FOXA1,HOPX,HOXA2,HYAL1,HYDIN,ID1,IGF1R,IGF2R,ISL1,ITGA6,ITGB6,KRAS,LIF,LPL,LRRK2,NFIB,NOTCH3,PSEN1,PTGES,PTN,RARB,RBP4,RDH10,ROBO1,RPL13A,SEC24B,SFTPD,SIX1,SIX4,SLC30A2,SLC7A11,SOX2,SPRY2,STAT6,TGFBR2,THBD,TNS3,WNT7B	51		6.95861
Organismal Injury and Abnormalities,Respiratory Disease	Fibrosis of respiratory system component	1.1e-07		-1.374	ADORA2B,CAV1,CCN2,CD44,CD46,CLIC5,CXCL17,EGR1,FAT1,GAB1,GLRX,HSPB1,ID1,IFNGR2,KLF4,KRT5,LAMA3,LGALS3,LRRK2,MAP3K8,MAPK10,MARCKS,MMP13,MUC5B,PIK3CB,PLA2G4A,PLAT,PPARG,PTGFR,PTGS2,RETNLB,SCGB3A2,SFTPD,SLC7A11,SOX2,TGFBR2,TP63,UTRN,YY1	39		6.95861
Cell Death and Survival	Cell death of breast cancer cell lines	1.11e-07		-1.529	ACVR1B,ADIPOR2,AHR,ANXA2,AR,BACH1,BCL10,BCL6,CAV1,CCN2,CCND2,CD44,CIB1,CLCA2,CPEB2,DNAJC15,DUSP1,DUSP4,EPHA2,ERBB2,ERRFI1,FTH1,HDAC4,HDAC9,HSPB1,IER3,IGF1R,IGFBP3,ITGA2,KLF4,KLF5,LGALS3,LMO4,MAP3K5,MUC1,MUC16,MUC4,NEDD9,NOTCH3,PI3,PIK3CB,PML,PPARG,PSEN1,PTGS2,PTPN13,RARB,RPS27,RPS6KA3,SERPINB5,SH3RF1,SLC5A8,SOD2,TFRC,TP63,WWTR1	56		6.95468
Organismal Injury and Abnormalities,Tissue Morphology	Abnormal morphology of epithelial tissue	1.16e-07			ACTN4,ADAM9,AGR2,AHR,AIDA,AQP3,AREG,ARHGEF26,C1GALT1,CAV1,CCN2,CD44,CD46,CEBPA,CEBPD,CLCA1,CLIC4,EPAS1,ERBB3,ERRFI1,FST,GLRX,GRN,HHEX,IGF1R,ISL1,ITGA6,KLF4,KRT4,KRT5,LAMA3,LAMB2,LGALS3,LIF,LMO7,LRRK2,NECTIN3,NFKBIZ,PLS1,PROM1,PSEN1,PTN,RARB,SCP2,SFTPD,SLC30A2,SLC4A7,SLITRK6,SMAD5,SOD2,SPDEF,SPRY2,STAT6,SYTL2,TAB2,TFF3,TGFBR2,TNFRSF11A,TP63,XDH	60		6.93554
Cell Death and Survival	Cell viability of tumor cell lines	1.17e-07	Increased	5.369	ACACA,ACER2,ACTN4,AGR2,AHR,ALCAM,ANAPC11,ANXA2,AQP3,AR,AREG,ATG3,ATP13A2,BACH1,BCL6,BMPR1A,C1GALT1,CAMK2D,CAV1,CCN2,CCND2,CCND3,CD44,CEBPD,CES1,CRKL,DST,DUSP1,DUSP6,EGR1,EPAS1,EPHA2,ERBB2,ERBB3,EREG,ERRFI1,FBXO9,FFAR4,FOS,FTH1,GAB1,GPX1,GSR,GSTP1,HHEX,HOPX,HSPB1,ID1,IDH1,IER3,IGF1R,IGF2R,IGFBP3,IGFBP7,IL1A,ITGA6,KLF4,KLF5,KRAS,KRT19,LAMTOR3,LATS2,LEPROT,LGALS3,LIF,LYZ,MAP3K1,MAP3K5,MAP3K8,MECOM,M…	126		6.93181
Cancer,Organismal Injury and Abnormalities	Invasive cancer	1.47e-07		0.555	ACP5,AGR2,ALDH3B1,ANXA2,AR,ARAP2,AXIN2,BGN,CAV1,CCN2,CCND2,CCND3,CD44,CD9,CDC42EP3,CDH6,CEBPD,CLCA2,CLCN3,DCBLD2,DKK1,DNAH7,DPYD,DSG2,DST,DUSP4,DUSP6,EFEMP1,EGR1,ELK4,EPHA2,EPHB6,EPS8,ERBB2,ERBB3,FERMT1,FOS,FOXC1,FST,G0S2,GLRX,GRIN2A,GSTP1,HCLS1,HDAC4,IER3,IGF1R,IGFBP7,IL1A,KCNJ2,KRAS,LAMA3,LAMB2,LATS2,LGALS3,LMO7,LTBP4,LUZP2,MAP3K1,MAP4K5,MAPK10,MMP13,MUC16,MUC4,NEDD4,NFKBIZ,NR2C2,NR2F2,NSF,PALL…	96		6.83268
Cancer,Gastrointestinal Disease,Organismal Injury and Abnormalities	Invasive colorectal cancer	1.59e-07			CAV1,CCN2,CCND2,CD44,CD9,CDH6,CEBPD,DKK1,DPYD,DSG2,DUSP4,DUSP6,EFEMP1,EPHA2,ERBB2,ERBB3,FST,GLRX,GSTP1,HCLS1,IGFBP7,IL1A,KCNJ2,KRAS,LAMA3,LGALS3,MAPK10,PAPSS2,PLAT,PLS3,PPP3CA,PTGS2,QPCT,REV3L,SLC7A11,TGFBR2,TOR4A,VEGFC	38		6.7986
Cancer,Gastrointestinal Disease,Organismal Injury and Abnormalities	Secondary neoplasm of digestive system	1.6e-07		0.816	ACTN4,C1GALT1,CAV1,CCN2,CCND2,CD44,CD9,CDH6,CEBPD,DKK1,DPYD,DSG2,DUSP4,DUSP6,EFEMP1,EPHA2,ERBB2,ERBB3,FST,GLRX,GSTP1,HCLS1,IGF1R,IGFBP7,IL1A,KCNJ2,KRAS,LAMA3,LGALS3,MAPK10,PAPSS2,PDLIM1,PLAT,PLS3,PPP3CA,PTGS2,QPCT,REV3L,SLC7A11,SOD2,TOR4A,VEGFC	42		6.79588
Cell Cycle,Gene Expression	Binding of protein binding site	1.6e-07		-0.917	AHR,AR,BMPR1A,CCN2,CEBPA,CEBPD,CSF3,EGR1,EPAS1,ERBB2,FBN1,FOS,FOXA1,GLRX,GPX1,ID1,IER3,IGFBP3,IL1A,IL33,ISL1,ITGA2,KLF5,KRAS,LIF,LY96,MAP3K1,MIER1,NFKBIZ,NR2F2,PBX1,PML,PPARG,RARB,RBPJ,RUNX1,SOD2,SSBP2,TFF3,YY1,ZBTB7C	41		6.79588
Cell Death and Survival	Cell viability of breast cancer cell lines	1.72e-07	Increased	3.655	ACACA,AGR2,ANXA2,BACH1,BCL6,CCN2,CD44,CEBPD,CRKL,DUSP1,ERBB2,ERBB3,ERRFI1,GPX1,HHEX,IGF1R,IGFBP3,ITGA6,KRAS,KRT19,LGALS3,MAP3K8,MECOM,MUC4,NT5C3A,PBX1,PTGS2,PTPN13,RPS6KA3,S100A9,SETD1B,SGPP1,SOD2,SOX2,STYK1,TGM2,TNFAIP8,YAP1,YPEL3	39		6.76447
Connective Tissue Development and Function,Tissue Morphology	Quantity of connective tissue	1.95e-07		1.958	ACACA,ADD3,AGPAT2,AHR,AIDA,ALDH1A1,AR,ARHGAP5,ARID5B,BGN,CAV1,CCN2,CCND2,CCND3,CD14,CD44,CD59,CD9,CEBPA,CEBPD,CES1,CSF3,DKK1,DSG3,DUSP1,EFEMP1,EGR1,EPAS1,ERBB2,FFAR4,FOS,FOSB,G0S2,GNAQ,GPAT3,GPD2,GPX1,ID1,IGF1R,IGF2R,IGFBP3,IL18,IL1A,IL33,IRAK3,JUNB,KLF4,LGALS3,LGI1,LIF,LPL,NOTCH2,NR2C2,NUCKS1,PBX1,PIK3R1,PLA2G4A,PON3,PPARG,PRDM1,PRKAR2B,RARB,RPS19,RPS6KA3,RUNX1,SCP2,SLURP1,SMAD5,SOD2,SOX2,STEAP4…	79		6.70997
Cardiovascular Disease,Hematological Disease,Organismal Injury and Abnormalities	Anemia	2e-07	Decreased	-3.837	ADCY6,ADD3,AGR2,ALDH2,AR,ATXN1,BAAT,C1GALT1,C4A/C4B,CAST,CCND2,CCND3,CD46,CD59,CDC42EP3,CFB,CFI,COL4A5,DIAPH1,EGR1,EPB41,ERBB2,F3,GLRX5,GPX1,GSR,IDH1,IL33,KCNN4,KRAS,LGALS3,LPAR6,NDUFA2,NT5C3A,PBX1,PPP3CA,PRDM1,PTGS2,RARB,RHAG,RPL26,RPL35,RPS15A,RPS17,RPS19,RPS26,RPS27,RPS28,RPS29,RPS7,RUNX1,SF1,SLC12A6,SLC25A37,SLC7A11,SLCO3A1,SOD2,SSBP2,TENT5C,TFRC,THBD,TRMT112,VEGFC	63		6.69897
Inflammatory Disease,Organismal Injury and Abnormalities,Respiratory Disease	Fibrosis of lung	2.23e-07		-1.374	ADORA2B,CAV1,CCN2,CD44,CD46,CLIC5,CXCL17,EGR1,FAT1,GAB1,GLRX,HSPB1,ID1,IFNGR2,KLF4,KRT5,LAMA3,LGALS3,LRRK2,MAP3K8,MAPK10,MARCKS,MMP13,MUC5B,PIK3CB,PLA2G4A,PLAT,PPARG,PTGFR,PTGS2,RETNLB,SCGB3A2,SFTPD,SLC7A11,SOX2,TGFBR2,TP63,YY1	38		6.6517
Cellular Development,Connective Tissue Development and Function,Tissue Development	Differentiation of bone cells	2.26e-07		0.541	AHR,AREG,AXIN2,BCL6,BGN,BMP3,BMPR1A,CD9,CEBPA,CEBPD,CREB3L1,DKK1,DUSP1,DYNLL1,EDIL3,EPHA2,ERBB3,FBN1,FFAR4,FOS,GLIS3,HDAC4,HOXA2,ID1,IL18,IL1A,IL33,IRAK3,JUNB,KLF4,LIF,NOTCH2,PDLIM7,PIK3R1,PPARG,PRDM1,PSEN1,PTGS2,PTN,SLC1A5,SMAD5,SOX2,STAT6,TCTA,TENT5A,TFRC,TNFRSF11A,TP63,VEGFC,WNT7B,WWTR1,YAP1,YY1	53		6.64589
Cancer	Cell transformation	2.27e-07	Increased	3.258	ASPH,ATG3,BCKDHA,BCL10,BCL11A,BCL6,BCL9L,CAV1,CCND2,CCND3,CEBPA,CYRIB,DKK1,DYNLL1,EEF1D,EFR3A,EGR1,EPHA2,EPS8,ERBB2,ERBB3,ERRFI1,FOS,FOSB,FTH1,G0S2,GAB1,GAREM1,GNAQ,HCLS1,HHEX,IGF1R,IL18,IL33,JUNB,KLF5,KRAS,LATS2,LGALS3,LRRK2,MAP3K8,MARCHF6,MECOM,MUC1,NEDD4,PABPC1,PBX1,PIK3CB,PIK3R1,PML,PPARG,PPP2R5A,PSEN1,PTGS2,PTN,RPS3A,RUNX1,SIX1,SLC7A11,SOX2,STYK1,TCIM,TEAD1,TFF3,TGFBR2,TNFRSF11A,TP63,WWTR1,Y…	70		6.64397
Organismal Injury and Abnormalities	Mediastinal lesion	2.39e-07	Decreased	-2.018	ABHD5,ACADM,ACSL1,AHR,AR,BCL6,BGN,BMPR1A,CAMK2D,CAV1,CCN2,CD44,CIB1,CREM,CSF3,DAG1,DPYD,DSC2,DSG2,EGR1,F3,FOXC1,GPX1,HOPX,IGF1R,KLF5,KRAS,LPL,MAP3K5,MBNL1,MUC4,NEBL,PIK3R1,PLA2G4A,PLAT,PON3,PPM1L,PPP3CA,PTGS2,RBPJ,SGCB,SOD2,SSBP2,STAT6,TEAD1,TIMP1,TP63,UTRN,YAP1	49		6.6216
Cell Cycle	Senescence of cells	2.39e-07		0.553	ADD3,AR,ARHGAP5,ATXN1,BCL11A,BCL6,CAV1,CDC14B,DEK,DKK1,DUSP1,DUSP6,ECRG4,EGR1,EHF,ERBB2,EREG,HSPB1,HYAL1,ID1,IGFBP7,IL1A,JUNB,KLF4,KRAS,LATS2,LRRK2,MAP3K5,MAPK10,MUC4,NOTCH3,PDZK1IP1,PML,RBPJ,ROMO1,RUNX1,SERPINE2,SIX1,SMURF2,SOD2,SOX2,STAT6,TEAD1,TGFBR2,TP63,TRIM16,WWTR1,YAP1,YPEL3	49		6.6216
Cellular Development,Cellular Growth and Proliferation	Development of breast cancer cell lines	2.54e-07		-0.231	AHR,ANXA2,CD44,CLCA1,CLCA2,DUSP6,EPAS1,ERBB2,ERRFI1,FOS,GRN,HPGD,IGF1R,IL1A,KRT19,MECOM,PIK3R1,PTBP3,RPS6KA3,SERPINE2,TP63,YAP1	22		6.59517
Cellular Movement	Cellular infiltration by myeloid cells	2.64e-07		1.512	ANXA2,AR,AREG,C2,C4A/C4B,CAST,CAV1,CCN2,CD14,CD44,CES1,CFB,CSF3,CXCL17,DUSP1,EDIL3,EPAS1,ERBB2,FOS,GJB2,HSPB1,HYAL1,ID1,IL18,IL1A,IL33,LGALS3,LRRK2,MAP3K5,MAP3K8,NFKBIZ,OLFM4,PDK2,PLA2G4A,PLAT,PPARG,PRDM1,PTGES,PTGS2,RPL13A,RPS6KA3,S100A10,S100A9,SGPP1,SLC22A5,SPDEF,STAT6,SULT1E1,TGFBR2,TGM2,THBD,TIMP1	52		6.5784
Organismal Injury and Abnormalities	Non-malignant disorder	2.73e-07		-1.918	ABHD3,ACSL1,ACVR1B,ADGRE5,AHR,AIG1,ALCAM,ALDH1A1,ALDH2,ANXA2,AR,AREG,ARID5B,ASPH,AXIN2,BBLN,BCL10,BCL6,BGN,BMPR1A,BPHL,C4A/C4B,CA13,CAST,CAV1,CCN2,CCND2,CCND3,CD14,CD44,CDC42EP3,CEBPA,CEBPD,CFB,CLMN,COL17A1,COL21A1,COL28A1,COL4A5,CX3CL1,DEPP1,DIAPH1,DKK1,DPYD,DSG3,DST,DUOXA2,DUSP1,DYNLL1,EEF1D,EFEMP1,EFNA5,EGR1,ELL2,EPAS1,EPHB6,EPS15,ERBB2,ERBB3,ERRFI1,ETHE1,EXOC3,EZR,F3,FBN1,FERMT1,FOS,FOSB,FOXA…	202		6.56384
Cellular Development,Embryonic Development,Hair and Skin Development and Function,Organ Development,Organismal Development,Tissue Development	Differentiation of keratinocytes	3.23e-07		1.329	ABHD5,AQP3,CLIC4,EPHA2,EREG,ERRFI1,FOS,FOXC1,GAB1,ID1,IL1A,JUNB,KLF4,KLF5,LATS2,MAP3K5,NME2,PTGS2,RBPJ,RDH10,RND3,SCEL,SGPP1,TP63,TRIM16,YAP1,ZFP36	27		6.4908
Digestive System Development and Function	Development of digestive system	3.24e-07		-1.294	ACADM,AGR2,AHR,ALDH1A1,ARID5B,ASPH,AXIN2,BMPR1A,C1GALT1,CCND2,CCND3,CD14,CEBPA,CTSS,DKK1,ERBB3,FOS,FOXC1,FST,GLIS3,HHEX,HOXA2,HSPB1,IGF1R,IGF2R,IL1A,ISL1,ITGA6,ITGB6,KLF5,KRAS,LAMA3,LGALS3,NECTIN3,NOTCH2,PBX1,PRDM1,RDH10,RUNX1,SEC63,SIX1,SIX4,SMAD5,SOD2,SOX2,SPDEF,SPRY2,TGFBR2,TIGAR,TMEM107,TP63,TSPO,UPF2,VEGFC,WNT7B,YAP1	56		6.48945
Lipid Metabolism,Small Molecule Biochemistry	Fatty acid metabolism	3.28e-07	Increased	4.419	ACACA,ACADM,ACADSB,ACSL1,ACSM1,ALDH1A1,AREG,ATP10D,B4GALT4,BAAT,CAV1,CD14,CD9,CERT1,CES1,CSF3,CTSS,DBI,EDN2,EGR1,ELOVL5,EPHX1,ERBB2,EREG,ERLIN1,FAR1,FFAR4,FOXA1,G0S2,GPX1,GSTP1,HPGD,IGFBP7,IL18,IL1A,IL33,KCNN4,KLF5,LIF,LPL,LRP1,LRP10,MAP3K1,MAP3K5,MAP3K8,MAPK10,MGST3,PCYT1A,PIK3CB,PLA2G4A,PML,PPARG,PRDX6,PRKAR2B,PTGES,PTGR1,PTGS2,RARB,RBP4,RUNX1,S100A9,SAR1B,SCP2,SDHB,SGPP1,SLC22A5,SLC45A3,SLC6A6…	78		6.48413
Cellular Development,Cellular Growth and Proliferation,Organ Development,Skeletal and Muscular System Development and Function,Tissue Development	Proliferation of smooth muscle cells	3.28e-07	Increased	2.274	AHR,AR,BMPR1A,CAV1,CDH13,CEBPD,CX3CL1,EGR1,EREG,F3,FAT1,FOS,GNAI1,GNAQ,HDAC4,IGF1R,IGFBP3,IL18,IL1A,ITGA2,KLF4,KLF5,LRP1,MNAT1,NOTCH2,NOTCH3,PIK3R1,PLA2G4A,PLAT,PPARG,PTGS2,RBPJ,SERPINB5,SF1,STIM2,TGFBR2,TGM2,THBD,TPT1,TXN,XDH,YAP1	42		6.48413
Cell Morphology	Size of cells	3.47e-07			ACTN4,AHR,AIDA,AQP4,AQP5,AR,ARHGAP5,BMPR1A,C1GALT1,CAP1,CCND3,CD44,CEBPA,CES1,CLCN3,CRKL,CSF3,DAG1,DDX3X,DSC2,DUSP1,EGR1,EHBP1,ELAPOR1,EPB41,EPHA2,EPS8,ERBB2,ERBB3,FBN1,FFAR4,G0S2,GLIS3,GNAQ,GPX1,ID1,IGF1R,IL18,IL33,ISL1,KCNN4,KLF4,KRAS,KRT5,LIF,LRP1,LRRK2,MAP3K1,NR2C2,NSF,PIK3R1,PLAT,PON3,PPARG,PRDM1,PSEN1,PTGFR,RAB3D,RBP4,RBPJ,RPS6KA1,RPS6KA3,SERPINE2,SFTPD,SLC12A6,SOD2,SOX2,SULT1E1,TMBIM6,TMPO…	73		6.45967
Cancer,Gastrointestinal Disease,Organismal Injury and Abnormalities	Metastatic colorectal cancer	3.86e-07			CAV1,CCN2,CCND2,CD44,CD9,CDH6,CEBPD,DKK1,DPYD,DSG2,DUSP4,DUSP6,EFEMP1,EPHA2,ERBB2,ERBB3,FST,GLRX,GSTP1,HCLS1,IGFBP7,IL1A,KCNJ2,KRAS,LAMA3,LGALS3,MAPK10,PAPSS2,PLAT,PLS3,PPP3CA,PTGS2,QPCT,REV3L,SLC7A11,TOR4A,VEGFC	37		6.41341
Hematological System Development and Function,Immune Cell Trafficking,Inflammatory Response,Tissue Development	Accumulation of granulocytes	3.87e-07		1.736	ADGRE5,AHR,BCL6,CD44,CEBPA,CSF3,EDIL3,EGR1,F3,GNAQ,GRN,IL18,IL33,IP6K1,ITGA2,ITGA6,KRAS,MAP3K8,P2RY2,S100A9,STAT6,THBD	22		6.41229
Cellular Movement	Invasion of lung cancer cell lines	4.06e-07		1.532	ADAM9,ALCAM,CD44,DKK1,DNAJB4,DUSP1,EPAS1,ERBB3,GPRC5A,ID1,ITGB6,JUNB,KRAS,PIGR,PLS1,PPARG,PTPN3,RPS6KA1,RPS6KA3,S100A10,SFTPD,SLC7A11,SOX2,TGFBR2,TP63,WWTR1,YAP1,YY1	28		6.39147
Cellular Growth and Proliferation,Tissue Development	Proliferation of neural cells	4.36e-07	Increased	4.235	ACAP2,ADCY6,AHR,ALCAM,AQP4,AR,AREG,ARHGAP5,ATXN1,BMPR1A,CAP1,CAV1,CCND3,CD9,CSF3,CX3CL1,DBI,DKK1,EGR1,EIF2B2,EPAS1,EPHA2,ERBB2,EZR,FECH,GAB1,GNAQ,GNG5,GRN,ID1,IDH1,IGF1R,IGFBP3,ISL1,ITGA6,KLF4,KRAS,LAMA3,LGALS3,LGI1,LIF,LRRK2,MAP3K5,MAP3K8,MARCKS,MNAT1,NFIA,P2RY2,PALLD,PDP1,PKP4,PLAT,PPARG,PROM1,PSEN1,PTN,PTPRZ1,RAB11A,RARB,RBPJ,RND3,ROBO1,RPL4,RPS6KA1,RSU1,RUNX1,SCN1B,SERPINE2,SIX1,SIX4,SNX3,SOX…	87		6.36051
Cellular Movement,Hematological System Development and Function,Immune Cell Trafficking,Inflammatory Response	Cell movement of neutrophils	4.38e-07	Increased	2.427	ANXA2,C1GALT1,C2,C4A/C4B,CAMK1D,CAMK2D,CAST,CCN2,CD14,CD44,CFB,CSF3,CX3CL1,CXCL17,DEK,DUSP1,EDIL3,EDN2,EPAS1,ERBB2,GJB2,GRN,HSPB1,HYAL1,IL18,IL1A,IL33,ITGA6,LGALS3,LRRK2,MAP3K8,NFKBIZ,PDK2,PIGR,PIP5K1C,PLAT,PRDM1,PSEN1,PTGS2,S100A9,SERPINB1,SGPP1,SPDEF,STAT6,SULT1E1,TGFBR2,THBD,TIMP1,TXN,VEGFC	50		6.35853
Organismal Injury and Abnormalities	Wound	4.59e-07	Increased	3.434	ADAM9,ANXA2,CAMK2D,CAV1,CD44,CFB,CLIC4,CSF3,CX3CL1,DCBLD2,EGR1,EHF,ERBB2,EREG,FST,GRN,HSPB1,IL18,IL1A,IL33,IPMK,ITGB6,JUNB,LGALS3,MAP3K1,NOTCH2,PLA2G4A,PLAT,PPP3CA,PRDX6,PTGES,PTGS2,SOD2,TFF3,THBD,YAP1	36		6.33819
Organismal Injury and Abnormalities,Tissue Morphology	Size of lesion	4.63e-07			AREG,ARL4C,ARL6IP5,CAV1,CCND2,CD44,CEBPA,CES1,CLDN1,CSF3,CTSS,CX3CL1,DUSP6,EFEMP1,EGR1,EHF,EPHA2,ERBB2,FERMT1,FOS,GPX1,GRN,ID1,IGF1R,IL18,IL1A,IL33,JUNB,KRAS,LGALS3,LPL,MAP3K5,MUC4,NOTCH2,PLA2G4A,PLAT,PLS3,PON3,PPM1L,PSEN1,PTGES,PTGS2,RAB11A,SIX1,SMURF2,ST8SIA4,TGFBR2,TGM2,THBD,TIMP1,TMBIM6,TXN,VEGFC,WNT7B,WWTR1,YAP1	56		6.33442
Cellular Development	Differentiation of tumor cell lines	4.72e-07	Increased	2.971	AHR,ALG5,ANXA2,BCL6,CCN2,CD14,CEBPA,CEBPD,CREB3L1,CSF3,DUSP1,EGR1,ERBB2,FBXL14,FOS,FOXA1,FST,ID1,IDH1,IGF1R,KLF4,KRAS,LAMTOR3,LIF,MUC1,PABPC1,PCYT1A,PIK3R1,PLAT,PML,PPARG,PRDM1,PRKAR2B,PSEN1,PTGS2,RARB,RND3,RPS3A,RPS6KA1,RUNX1,SFTPD,SOX2,SPRY2,SSBP2,ST8SIA4,TGM2,THBD,TIMP1,TNFRSF11A,TP63,TRIM16	51		6.32606
Embryonic Development,Organ Development,Organismal Development,Respiratory System Development and Function,Tissue Development	Formation of lung	4.97e-07	Increased	2.96	ATP7A,ATXN1,BMPR1A,CAV1,CCN2,CD9,CEBPA,DUSP1,EDN2,EPAS1,ERRFI1,FBN1,FOXA1,HOPX,HYAL1,ID1,IGF1R,IGF2R,ITGA6,ITGB6,KRAS,LIF,LPL,LRRK2,NFIB,NOTCH3,PSEN1,PTGES,PTN,RARB,RBP4,RDH10,ROBO1,RPL13A,SEC24B,SFTPD,SLC30A2,SLC7A11,SOX2,SPRY2,STAT6,TGFBR2,THBD,TNS3,WNT7B	45		6.30364
Cellular Development,Cellular Growth and Proliferation	Cell proliferation of colorectal cancer cell lines	5.53e-07	Increased	2.913	ADIPOR2,AREG,ARL4C,ARL5A,CCN2,CD44,DSC2,DSG2,EFEMP1,EIF3M,EPAS1,EPS8,EREG,ERRFI1,FCHSD2,FST,GALNT6,GNAQ,GRN,HDAC4,HSPB1,ID1,IGF1R,IGF2R,IGFBP7,IL33,KLF4,KLF5,KRAS,LGALS3,LPAR3,MUC1,NEDD9,PDZK1IP1,PIK3R1,PPARG,PRKAR2B,PTGES,PTGS2,PTPN3,PTS,RNF149,RPS6KA1,SMURF2,SOX2,SPRY2,TGFBR2,TGM2,TXN,YAP1	50		6.25727
Organ Morphology	Morphology of epidermis	5.68e-07			AHR,AREG,CCND2,CCND3,CLDN1,DSG3,ERBB2,FERMT1,FST,IGF1R,IRF2,ITGA6,ITGB6,KLF4,KRT5,LAMA3,LIF,LIPH,LMO4,NFKBIZ,PPARG,PRDM1,PSEN1,SLURP1,SOD2,TMPO,TP63	27		6.24565
Cellular Movement	Migration of vascular cells	6.24e-07	Increased	2.716	ACACA,ALCAM,ANXA2,BGN,CAMK2D,CAV1,CD44,CD9,CDH13,CLIC4,CSF3,DKK1,EGR1,ERBB2,FOXC1,GAB1,GNAQ,HHEX,ID1,IL1A,IL33,LATS2,PARVA,PIK3C2B,PLA2G4A,PML,PPARG,PTGS2,PTN,PTPRZ1,ROBO1,SF1,TAB2,TGFBR2,THBD,TIMP1,TXN,VEGFC,YAP1	39		6.20482
Hematological System Development and Function,Tissue Morphology	Quantity of granulocytes	6.65e-07		-1.082	ADGRE5,AHR,AR,ARHGDIB,BCL6,C4A/C4B,CDH13,CEBPA,CLCA1,CSF3,DIAPH1,DUSP1,ENPP3,EPAS1,EPHA2,ERBB2,F3,GRN,ID1,IGFBP3,IL13RA1,IL18,IL1A,IL33,IRAK3,KLF5,KRAS,LGALS3,LIF,MAP3K8,MMP13,PGLYRP1,PI3,PLAC8,PML,PPARG,PTGES,PTGS2,RASAL3,RETNLB,RUNX1,S100A9,SERPINB1,SFTPD,STAT6,TCIM,TIMP1,TNFRSF11A,TXN,ZFP36	50		6.17718
Inflammatory Response	Inflammatory response	7.01e-07	Increased	2.503	ACER3,ADGRE5,ADORA2B,AHR,ALDH2,ANXA2,ASH1L,BCL6,C4A/C4B,CAMK1D,CAV1,CD14,CD44,CD9,CEBPA,CEBPD,CLCA1,CSF3,CTSS,CX3CL1,CXCL17,DEK,DIAPH1,DUOXA2,DUSP1,EDN2,EGR1,ENPP3,EPAS1,EPHA2,ERBB2,FFAR4,FOS,GPX1,GRN,HDAC4,HDAC9,HSPB1,HYAL1,IER3,IFNE,IL18,IL1A,IL33,IRAK3,ISL1,ITGA2,ITGB6,KCNE3,KLF4,LGALS3,LIF,LPL,LRP1,LRRK2,LY96,LYZ,MECOM,MICOS10-NBL1/NBL1,MUC1,MUC5B,NEDD9,NFKBIZ,NR2C2,PDK2,PGLYRP1,PIGR,PIK3CB,P…	98		6.15428
Cellular Development,Cellular Growth and Proliferation	Proliferation of prostate cancer cell lines	7.27e-07		1.756	ABHD5,ACACA,ADAM9,ALCAM,AR,CAPN13,CAV1,CD44,CDH13,CEBPD,CREM,CSNK1G3,EGR1,EHF,ELK4,EPAS1,ERBB2,ERBB3,FOXA1,FST,GNAQ,GRN,HYAL1,ID1,IGF1R,IGF2R,IGFBP3,IGFBP7,IL1A,JUNB,KLF4,KLF5,LAMB2,LGALS3,LRRC26,NEDD4,PBX1,PIK3CB,PIK3R1,PLXNB1,PPARG,PRKAR2B,PTN,RARB,SAT1,SERPINB5,SOX2	47		6.13847
Cell-To-Cell Signaling and Interaction	Binding of epithelial cells	7.38e-07		1.836	ADIPOR2,CCN2,CD44,CDH13,CLIC4,DSG3,EFNA5,F3,FERMT1,IGF2R,ITGA2,ITGA6,LAMA3,LGALS3,LRP1,MUC1,PI3,PIGR,PLXNB1,SFTPD,SOD2,TIMP1,TMEM123	23		6.13194
Organismal Injury and Abnormalities,Tissue Morphology	Morphology of lesion	7.78e-07			AR,AREG,ARL4C,ARL6IP5,C1GALT1,CAV1,CCND2,CD44,CEBPA,CES1,CLDN1,CSF3,CTSS,CX3CL1,DUSP6,EFEMP1,EGR1,EHF,EPHA2,ERBB2,FERMT1,FOS,GPX1,GRN,HYAL1,ID1,IGF1R,IL18,IL1A,IL33,JUNB,KRAS,LGALS3,LPL,MAP3K5,MUC4,NOTCH2,PLA2G4A,PLAT,PLS3,PON3,PPM1L,PSEN1,PTGES,PTGS2,RAB11A,SIX1,SMURF2,ST8SIA4,TGFBR2,TGM2,THBD,TIMP1,TMBIM6,TXN,VEGFC,WNT7B,WWTR1,YAP1	59		6.10902
Cancer,Organismal Injury and Abnormalities,Reproductive System Disease	TNM stage III breast cancer	7.94e-07			AIDA,CAV1,CYRIB,EPS8,GJB2,KRT15,KRT19,KRT5,LAMA3,NME2,RND3,S100A14,SERPINB5,TGFBR2,TSPAN15	15		6.10018
Cellular Development,Cellular Growth and Proliferation	Colony formation of breast cancer cell lines	7.94e-07		-0.365	AHR,ANXA2,CD44,CLCA1,CLCA2,DUSP6,EPAS1,ERBB2,ERRFI1,GRN,HPGD,IGF1R,IL1A,KRT19,MECOM,PIK3R1,PTBP3,RPS6KA3,TP63,YAP1	20		6.10018
Cellular Movement,Hematological System Development and Function,Immune Cell Trafficking,Inflammatory Response	Cellular infiltration by phagocytes	8.29e-07		1.158	ANXA2,AR,AREG,C2,C4A/C4B,CAST,CAV1,CCN2,CD14,CD44,CES1,CFB,CSF3,CXCL17,DUSP1,EDIL3,EPAS1,ERBB2,GJB2,HSPB1,HYAL1,IL18,IL1A,IL33,LGALS3,LRRK2,MAP3K5,MAP3K8,NFKBIZ,PDK2,PLA2G4A,PLAT,PPARG,PRDM1,PTGES,PTGS2,RPL13A,RPS6KA3,S100A10,S100A9,SGPP1,SLC22A5,SPDEF,STAT6,SULT1E1,TGFBR2,THBD,TIMP1	48		6.08145
Cardiovascular System Development and Function,Embryonic Development,Organ Development,Organismal Development,Tissue Development	Cardiogenesis	8.73e-07		1.73	ACADM,AR,BMPR1A,CAMK2D,CAV1,CCND2,CCND3,CERT1,CRKL,CSF3,DNAH5,DUSP1,DUSP6,DYNC2H1,EMP3,ERBB2,ERBB3,F2RL2,FBN1,FOXC1,GAB1,GNAQ,GNG5,HDAC4,HDAC9,HHEX,HOPX,ID1,IGF2R,ISL1,KLF4,KRAS,KRT19,LIF,LMO4,LRP1,MAP3K1,MECOM,MMP13,MNAT1,MYH14,NOTCH2,NR2F2,PARD3,PIP5K1C,PPARG,PPP3CA,PRDM1,PSEN1,RBP4,RBPJ,RDH10,ROBO1,RREB1,RUNX1,SGCB,SIX4,SLC22A5,SMAD5,SOD2,TAB2,TEAD1,TFAM,TGFBR2,THBD,TNNC1,TXN,UTRN,VCL,VEGFC,YA…	71		6.05899
Cellular Movement	Cell movement of carcinoma cell lines	8.73e-07	Increased	3.03	ALCAM,APPL1,AR,AREG,ARL4C,BRMS1,C1GALT1,CAV1,CCN2,CD44,CD9,CRKL,CSF3,DNAJB4,DSG3,EPAS1,EPHA2,EPHB6,ERBB3,EZR,FCHSD2,GNAI1,ID1,IGFBP7,ITGA2,ITGB6,KLF4,LRP1,MUC1,NEDD9,PTGS2,PTN,PTPN3,PTPRZ1,RPS6KA1,RPS6KA3,S100A10,SFTPD,SLC34A2,TFAM,TGM2,TMPO,TP63,VEGFC,WWTR1,YAP1	46		6.05899
Dermatological Diseases and Conditions,Organismal Injury and Abnormalities	Psoriasis	1.02e-06			ADGRE5,ANXA2,AP1S3,AQP3,ARHGDIB,ARPC1A,ARPC1B,ATOX1,ATP12A,C4A/C4B,CAV1,CCND2,CCND3,CEBPD,CKMT1A/CKMT1B,CLCA2,CTSS,CX3CL1,CXCL17,DSC2,DSG3,DUSP1,EGR1,ELL2,ELOVL5,EPHA2,EPHX1,FOS,G0S2,GJB2,GSTP1,ID1,IFNGR2,IGFBP3,IGFBP7,IL13RA1,IL18,IL1A,IL33,ITGA2,ITGA6,JUNB,KRT15,KRT5,LGALS3,MARCKS,MUC5B,PDZK1IP1,PI3,PLAT,PPARG,PPP3CA,PTGS2,PTP4A1,RARB,RBP4,S100A9,SEC61B,SERPINB1,SERPINB13,SERPINB5,SOD2,TGM2,THB…	66		5.9914
Cancer,Cell Death and Survival,Organismal Injury and Abnormalities,Tumor Morphology	Cell death of tumor cells	1.04e-06		-1.173	ANXA2,AR,BRMS1,CAV1,CCND3,CD14,CD44,CD59,CEBPD,EMP2,ERBB2,FAU,FOS,IGF1R,IGFBP3,IL18,IL1A,IL33,KRAS,LAMA3,LRRK2,MAP3K1,MUC1,PABPC1,PIK3CB,PIK3R1,PPARG,PTGS2,PTN,RBPJ,RND3,RPL13A,RPL27A,RPL35,RPL37A,RPL38,RPL7,RPS11,RPS15A,RPS16,RPS17,RPS18,RPS19,RPS21,RPS27A,RPS28,RPS29,RPS3A,RPS6KA1,RPS7,RUNX1,SERPINB5,SLC7A11,SPRY2,TGFBR2,TIMP1,TXN,VEGFC,ZFP36	59		5.98297
Cancer,Organismal Injury and Abnormalities,Reproductive System Disease	Breast or ovarian cancer	1.04e-06		0.808	ABLIM1,ACACA,ACP5,ACTN4,ACVR1B,ADAM9,ADCY6,ADIPOR2,AGPAT2,AGR2,AIDA,AIG1,AKAP9,ALCAM,ALDH1A1,ALDH3B1,ALG5,ANO10,ANTKMT,ANXA10,AOPEP,AR,ARAP2,AREG,ARHGDIB,ARHGEF26,ARID5B,ARL4C,ASH1L,ATP10A,ATP10D,ATP7A,AXIN2,BCL10,BCL6,BCL9L,BGN,BLOC1S1,BMPR1A,C2,C4A/C4B,CA8,CAMTA1,CAST,CAV1,CCDC125,CCN2,CCND2,CCND3,CD14,CD44,CD9,CDC42EP3,CDH6,CEBPA,CEBPD,CERT1,CES1,CFB,CLCA1,CLCA2,CLDN1,CLIC4,CLMN,CMYA5,COL21A1,…	370		5.98297
Cellular Development,Embryonic Development,Hair and Skin Development and Function,Organ Development,Organismal Development,Tissue Development	Differentiation of epidermal cells	1.04e-06		1.035	ABHD5,ACVR1B,AQP3,CLIC4,EPHA2,EREG,ERRFI1,FOS,FOXC1,GAB1,ID1,IL1A,JUNB,KLF4,KLF5,LATS2,MAP3K5,NME2,PTGS2,RBPJ,RDH10,RND3,SCEL,SGPP1,TP63,TRIM16,YAP1,ZFP36	28		5.98297
Cellular Development,Cellular Growth and Proliferation,Tissue Development	Development of epithelial cells	1.09e-06		1.729	AHR,AR,C1GALT1,CFAP53,ERBB2,EXPH5,FAT1,GAB1,HYDIN,ID1,KLF4,KLF5,KRAS,LAMA3,LGALS3,MAP3K1,NOTCH2,PALLD,POF1B,PRDM1,RBPJ,SOX2,SPDEF,TIGAR,TIMP1,TP63,YAP1	27		5.96257
Cancer,Organismal Injury and Abnormalities,Renal and Urological Disease	Renal tumor	1.1e-06		0.447	ACADSB,ACP5,ACVR1B,ADORA2B,AKAP9,ALAS1,ALDH2,ANXA2,AR,ARAP2,ARID5B,ATP2B1,ATXN1,AXIN2,BLVRB,C2,CAP1,CAV1,CCND2,CD44,CD9,CDC14B,CDC42EP3,CDH6,CEBPA,CFAP53,CFI,CLCA1,CLMN,CMYA5,COL28A1,CPEB2,CPQ,CREM,CTSS,CWC27,DMXL1,DNAH7,DNAJC10,DOP1A,DST,DUSP6,EBPL,EDIL3,ELOVL5,EMB,ENPP3,EPAS1,EPHB6,EPHX1,ERBB2,ERBB3,EREG,FAT1,FBN1,FBXL17,FOS,GALNT6,GLRX5,GNAI1,GNAQ,GNE,GPD2,GPX1,GRIN2A,GSTP1,HCLS1,HDAC4,HDAC9,I…	159		5.95861
Cellular Movement	Invasion of prostate cancer cell lines	1.13e-06		1.733	ADGRE5,AGR2,AR,CAV1,CD44,CDH13,EGR1,EPHA2,ERBB3,EZR,GRN,HHEX,ID1,ITGA6,KLF4,LGALS3,NAALADL2,PIP5K1C,PML,PTPRZ1,SERPINB5,SERPINE2,SLC30A4,SPDEF,SPRY2	25		5.94692
Cell Death and Survival	Cell death of connective tissue cells	1.15e-06		1.244	ABCE1,ADIPOR2,AHR,AR,ATG3,BCL6,BGN,BMPR1A,CD44,CEBPA,CLIC4,CRKL,DDX3X,DKK1,DUSP1,DUSP4,EGR1,EMP2,EPHX1,ERBB2,FTH1,GAB1,GALNT5,GMFB,GNAQ,GNPNAT1,GPX1,GSTP1,ID1,IDH1,IER3,IGF1R,IGF2R,IGFBP3,IL18,IL1A,ITGA6,KRAS,MAP3K1,MAP3K5,MAP3K8,MECOM,MUC1,PGLYRP1,PIK3CB,PIK3R1,PLA2G4A,PLAC8,PLP2,PML,PPARG,PPP3CA,PRDX6,PRKAR2B,PSEN1,PTN,REV3L,RUNX1,SCP2,SGPP1,SLC7A11,SLC9A3R2,SOD2,STK17B,STK38,TFAM,TGM2,TIMP1,TM…	76		5.9393
Cancer,Organismal Injury and Abnormalities,Respiratory Disease	Non-small cell lung carcinoma	1.16e-06		-0.342	ABHD3,ACTN4,ACVR1B,ADAM9,ADGRF2,ADORA2B,AGR2,AHR,AKAP9,ALCAM,ANXA2,AR,ARAP2,AREG,ARID5B,ARL4C,ASH1L,ATG3,ATP10A,ATP12A,ATP2B1,ATP7A,ATXN1,AXIN2,BCKDHA,BCL11A,BCL2L15,BCL6,BCL9L,BGN,CAPN13,CAV1,CCDC88C,CCN2,CCND2,CCND3,CD44,CD9,CDC42EP3,CDH13,CEBPA,CERT1,CLCA1,CLCA2,CLCN3,CLDN1,CMYA5,COL21A1,COL4A5,CPD,CPEB2,CREB3L1,CRKL,CRYL1,CTNNBL1,DBI,DCBLD2,DDX3X,DEK,DMBT1,DMXL1,DMXL2,DNAH5,DNAH7,DNAJB4,DOP1A…	233		5.93554
Cellular Movement	Migration of carcinoma cell lines	1.17e-06	Increased	3.249	ALCAM,APPL1,AR,AREG,ARL4C,BRMS1,C1GALT1,CAV1,CCN2,CD44,CRKL,CSF3,DSG3,EPAS1,EPHA2,EPHB6,ERBB3,EZR,FCHSD2,GNAI1,ID1,IGFBP7,ITGB6,KLF4,LRP1,MUC1,NEDD9,PTGS2,PTN,PTPN3,PTPRZ1,S100A10,SFTPD,SLC34A2,TFAM,TGM2,TMPO,TP63,VEGFC,WWTR1,YAP1	41		5.93181
Respiratory System Development and Function	Development of respiratory tract	1.2e-06			AHR,ATP7A,ATXN1,EDN2,ERRFI1,HOPX,HOXA2,HYDIN,ISL1,ITGB6,LIF,RDH10,SFTPD,SIX1,SIX4,SLC30A2,SLC7A11,SOX2,STAT6,TGFBR2,TNS3	21		5.92082
Cell Cycle,Gene Expression	Binding of DNA	1.22e-06		-0.357	ADCY6,AHR,AR,BCL10,BMPR1A,CAV1,CCN2,CEBPA,CEBPD,CENPX,CREM,CSF3,EGR1,EPAS1,ERBB2,F3,FBN1,FOS,FOSB,FOXA1,GLRX,GPX1,GSTP1,ID1,IER3,IGFBP3,IL18,IL1A,IL33,IPMK,ISL1,ITGA2,JUNB,KLF5,KRAS,LIF,LPL,LY96,MAP3K1,MIER1,MUC1,NFKBIZ,NR2C2,NR2F2,PBX1,PML,PPARG,PRDM1,PRDX4,PSEN1,RARB,RBPJ,RPS6KA3,RUNX1,SFTPD,SOD2,SSBP2,STAT6,TEAD1,TFF3,TGM2,TP63,TXN,YY1,ZBTB7C	65		5.91364
Embryonic Development,Hair and Skin Development and Function,Organ Development,Organismal Development,Tissue Development	Formation of epidermis	1.24e-06		1.091	ACVR1B,ATP7A,CCN2,COL17A1,DBI,DKK1,FERMT1,FOXQ1,FST,GAB1,IGF1R,KLF4,KRT15,KRT5,LAMA3,NME2,NOTCH2,NOTCH3,PPL,PRDM1,PTGS2,RUNX1,SCEL,SGPP1,SOX21,TMEM79,TNFRSF19,TP63,WNT7B,ZDHHC21	30		5.90658
Lipid Metabolism,Molecular Transport,Small Molecule Biochemistry	Quantity of polyunsaturated fatty acids	1.25e-06		1.979	AHR,CX3CL1,DUSP1,ELOVL5,ERBB2,GNAQ,GPRC5A,GPX1,HPGD,IFNE,IL18,IL1A,KRAS,LIF,LPAR3,LPL,MAP3K8,P2RX4,PLA2G4A,PPARG,PTGES,PTGS2,SCP2,TGFBR2	24		5.90309
Organismal Development,Tissue Development	Development of exocrine gland	1.33e-06		0.494	AHR,AR,AREG,ARHGAP5,CAV1,CD44,CEBPD,DKK1,DSC2,DSG2,ERBB2,ERBB3,FAT1,FOXC1,ID1,IGF1R,IGFBP7,ITGA6,LAMA3,LIF,LMO4,PARD3,PPARG,PTGS2,PTN,SLC30A2,STAT6,TGFBR2,TGM2,TIMP1,TNFRSF11A,TP63,XDH,YAP1	34		5.87615
Cell-To-Cell Signaling and Interaction	Attachment of tumor cell lines	1.35e-06		1.845	CD44,CD46,CDH13,DSG2,EGR1,IGF1R,ITGA6,LRP1,PTN,PTPRZ1,SOD2,SPRY2,TGM2	13		5.86967
Cancer,Organismal Injury and Abnormalities,Reproductive System Disease	Prostatic intraepithelial tumor	1.38e-06			ANXA2,AR,ARHGDIB,CFB,CFI,CX3CL1,ERBB2,FAM3B,FOXA1,GPRC5A,IER3,IGFBP3,ITGA6,MUC1,PIK3CB,PPARG,PROM1,S100A9,SERPINB1,SPRY2,TFF3,WFDC2	22		5.86012
Cell-To-Cell Signaling and Interaction	Adhesion of epithelial cells	1.38e-06		1.658	CCN2,CD44,CDH13,CLIC4,DSG3,EFNA5,F3,FERMT1,ITGA2,ITGA6,LAMA3,LGALS3,LRP1,MUC1,PI3,PIGR,PLXNB1,SFTPD,SOD2,TIMP1,TMEM123	21		5.86012
Organismal Injury and Abnormalities,Reproductive System Disease	Benign pelvic disease	1.39e-06			ABHD3,ADGRE5,AHR,AIG1,ALDH1A1,ANXA2,AR,ARID5B,BCL10,BCL6,BPHL,CCN2,CD44,CDC42EP3,CFB,COL28A1,CX3CL1,DEPP1,DKK1,DST,DUSP1,DYNLL1,EFEMP1,EGR1,ELL2,EPHB6,EPS15,ERBB2,ERBB3,ERRFI1,EXOC3,EZR,FBN1,FOS,FST,FTH1,G0S2,GRIN2A,GSTP1,HNF4G,HOPX,HOXA2,HSPB1,HYAL1,ID1,IGF1R,IL18,IL1A,IL33,ITGA6,JUNB,KRAS,KRT19,LAMB2,LIF,MAP3K8,MARCKS,MFAP3L,MFSD1,MGST1,MPHOSPH8,MUC1,NOTCH2,NPEPPS,NR2F2,NT5DC2,P2RY2,PARVA,PIK3R…	99		5.85699
Organismal Injury and Abnormalities,Renal and Urological Disease	Nephrotoxicity	1.44e-06			CLDN1,CTSS,FBN1,GJB2,GSR,GSTP1,HSPB1,IGFBP3,JUNB,LGALS3,LYZ,PPP3CA,S100A10,S100G,SLC15A2,SLC22A5,SLC34A2,SLC7A11,TIMP1	19		5.84164
Cancer,Gastrointestinal Disease,Organismal Injury and Abnormalities	Metastatic malignant neoplasm of digestive system	1.56e-06			AR,CAV1,CCN2,CCND2,CD44,CD9,CDH6,CEBPD,DKK1,DPYD,DSG2,DUSP4,DUSP6,EFEMP1,EPHA2,ERBB2,ERBB3,FST,GLRX,GSTP1,HCLS1,IDH1,IGFBP7,IL1A,KCNJ2,KRAS,LAMA3,LGALS3,MAPK10,PAPSS2,PDP1,PLAT,PLS3,PPP3CA,PTGS2,QPCT,REV3L,SCN1B,SLC7A11,TOR4A,VEGFC	41		5.80688
Cardiovascular Disease,Cardiovascular System Development and Function,Organ Morphology,Organismal Development,Organismal Injury and Abnormalities	Enlargement of heart	1.6e-06			ACSL1,ADCY6,AHR,AKAP9,AR,ATXN1,BGN,CAMK2D,CAST,CAV1,CCN2,CDC42EP3,CIB1,CREM,CSF3,DAG1,DSC2,DSG2,DUSP1,EEF1D,EPAS1,ERBB2,F3,GLRX5,GNAQ,GPX1,HDAC4,HDAC9,HOPX,IER3,IGF1R,IGF2R,IL18,IL33,KLF4,KLF5,LIF,MAP3K5,MBNL1,MYH14,NEBL,P2RX4,PBX1,PIK3R1,PLA2G4A,PLAT,PPARG,PPP2R5A,PPP3CA,PSEN1,PTGES,PTGS2,RBP4,S100A10,S100A6,SDHB,SGCB,SIX1,SLC6A6,SOD2,STK38,SUCLG1,TCF7L1,TFAM,TGFBR2,TIMP1,TMPO,TNNC1,TXN,UTRN,VCL…	72		5.79588
Hematological System Development and Function,Tissue Morphology	Quantity of antigen presenting cells	1.63e-06		1.162	AHR,ATXN1,BCL11A,BCL6,C4A/C4B,CEBPA,CLDN1,CLIC4,CSF3,CTSS,CX3CL1,CXCL17,EPHA2,F3,GRN,IGF1R,IL18,IL1A,IL33,IRAK3,IRF2,ITGB6,KRAS,LGALS3,LIF,MUC13,NOTCH2,PARD3,PGLYRP1,PI3,PLAT,PPARG,PRDM1,PSEN1,PTN,RBPJ,RPS6KA1,RPS6KA3,SFTPD,STEAP4,TGFBR2,TGM2,THBD,UPF2,UTRN,YAP1	46		5.78781
Cancer,Organismal Injury and Abnormalities,Reproductive System Disease	Stage II-III breast cancer	1.63e-06			AIDA,CAV1,CD44,CYRIB,EFEMP1,EPS8,ERBB2,GJB2,KRT15,KRT19,KRT5,LAMA3,NME2,PTGS2,RND3,S100A14,SERPINB5,TGFBR2,TSPAN15	19		5.78781
Cancer,Organismal Injury and Abnormalities,Reproductive System Disease	Stage I-III mammary tumor	1.63e-06			AIDA,CAV1,CD44,CYRIB,EFEMP1,EPS8,ERBB2,GJB2,KRT15,KRT19,KRT5,LAMA3,NME2,PTGS2,RND3,S100A14,SERPINB5,TGFBR2,TSPAN15	19		5.78781
Cardiovascular System Development and Function	Neovascularization	1.65e-06		1.852	ADAM9,ANXA2,CAV1,CCN2,CD44,CFB,CLIC4,CSF3,EPAS1,EPHA2,ERRFI1,F3,FECH,FOS,IGF1R,IGFBP3,IL18,LGALS3,LIF,PLA2G4A,PLAT,PPARG,PTGS2,S100A10,TGFBR2,TIMP1,VEGFC	27		5.78252
Cell Morphology	Morphology of tumor cell lines	1.65e-06			AHR,CAP1,CD44,CD59,CD9,CDH13,CEBPA,CREM,CRKL,EFNA5,EGR1,ERBB2,EZR,FOS,GALNT6,ID1,IFNE,IGF1R,IGFBP7,IRF2,KLF4,KRAS,KRT5,LIF,LRP1,MUC4,PML,PRKAR2B,RARB,SERPINB5,SIX1,SOD2,SPDEF,STRN,THBD,TP63,VCL,YAP1	38		5.78252
Cell Cycle	Cell cycle progression of tumor cell lines	1.67e-06		1.204	AHR,AR,AREG,BCL6,CAV1,CCND3,CD14,CD44,DNAJB4,DUSP1,EGR1,EHF,EIF3M,ERBB2,ERRFI1,FOXA1,HPGD,IER3,IFNE,IGF1R,IGFBP3,KLF4,KRAS,KRT19,LGALS3,LIF,LRRK2,NEDD9,PI3,PLAC8,PML,POLD4,PPARG,PSEN1,RARB,SLC34A2,SPDEF,SSBP2,TP63,USP42,YAP1	41		5.77728
Lipid Metabolism,Molecular Transport,Small Molecule Biochemistry	Concentration of eicosanoid	1.68e-06		1.462	AHR,CX3CL1,DUSP1,ELOVL5,ERBB2,GNAQ,GPRC5A,GPX1,HPGD,IFNE,IL18,IL1A,KRAS,LIF,LPAR3,MAP3K8,P2RX4,PLA2G4A,PPARG,PTGES,PTGS2,TGFBR2	22		5.77469
Organismal Injury and Abnormalities	Oxidative stress	1.71e-06	Decreased	-3.078	EXPH5,FTH1,GCLM,GPD2,GPX1,HSPB1,IGFBP3,LGALS3,PON3,PPARG,PRDX4,PRDX5,PTGS2,SOD2,STEAP4,TP53INP1,XDH,ZFP36	18		5.767
Cell Morphology,Organ Morphology,Skeletal and Muscular System Development and Function,Tissue Morphology	Enlargement of muscle cells	1.75e-06			ADCY6,AHR,AR,CAMK2D,CAST,CAV1,CCN2,CREM,CSF3,DAG1,DUSP1,ERBB2,FST,GNAQ,GPX1,GRN,HDAC9,IER3,IGF2R,IL18,IL33,KLF4,LIF,MAP3K5,P2RX4,PPP3CA,PTGES,PTGS2,SIX1,TGFBR2,TIMP1,TXN,YAP1	33		5.75696
Cardiovascular System Development and Function,Cellular Movement	Movement of vascular endothelial cells	1.75e-06	Increased	2.895	ACACA,ALCAM,ANXA2,CAMK2D,CAV1,CD44,CD9,CDH13,CSF3,DKK1,EGR1,ERBB2,FOXC1,GAB1,HHEX,ID1,IL33,ITGA2,LATS2,LGALS3,PIK3C2B,PLA2G4A,PML,PTGS2,PTN,PTPRZ1,ROBO1,TAB2,TGFBR2,THBD,TIMP1,VEGFC,YAP1	33		5.75696
Cancer,Organismal Injury and Abnormalities	Development of benign tumor	1.82e-06		-1.224	ACSL1,AHR,ALDH2,ANXA2,AR,AXIN2,BBLN,BGN,CAV1,CCND2,CCND3,CD44,CEBPA,CEBPD,CLMN,DPYD,EGR1,EPAS1,ERBB2,ERBB3,ERRFI1,ETHE1,FOS,FOSB,FOXA1,FOXQ1,GALNT6,GNAQ,GSTP1,GUCA2A,HMGN1,ID1,IDH1,IL1A,ITGA6,JUNB,KLF4,KLF5,KRAS,KRT19,LGALS3,MAGT1,MAP3K1,MAP3K5,MAP4K5,NEBL,NFIB,NOTCH2,NR2C2,PAPSS2,PARD3,PIK3R1,PML,PPARG,PRDX6,PTGES,PTGS2,RAB11A,RBP4,RND3,RPS6KA1,S100A9,SEC24B,SLC22A5,SLC5A8,SMIM4,SOX2,SSBP2,TGFBR…	76		5.73993
Organismal Development	Growth of organism	1.84e-06	Increased	4.872	ACACA,ACVR1B,AHR,AQP5,AR,AREG,ARHGAP5,ARID5B,ATOX1,BMPR1A,CCND3,CD44,CEBPD,CLIC4,CSF3,CX3CL1,DAG1,DBI,DDX3X,DKK1,DUOXA2,EPAS1,ERBB2,ERBB3,F3,FOXA1,GNG5,GNPNAT1,GPD2,GRN,HDAC4,HHEX,ID1,IGF1R,IGF2R,IGFBP3,IL18,ISL1,ITGA6,KCNJ2,KLF4,KRAS,KRT19,LAMB2,LIF,LRRK2,LYZ,MAP3K1,NOTCH2,NR2C2,PAPSS2,PCYT1A,PIK3R1,PLAT,PLS3,POLR3GL,PPARG,PPP3CA,PRDM1,PSEN1,PTGS2,PTN,PTS,RARB,RDH10,REV3L,RSU1,RUNX1,SCN1B,SELENO…	96		5.73518
Organismal Injury and Abnormalities	Injury of mice	1.88e-06	Increased	2.047	ADORA2B,AHR,CEBPD,EPAS1,F3,GRN,ITGB6,KCNN4,LGALS3,LIF,PPP3CA,PTGS2,RASAL3,RETNLB,SCGB3A2,SLC34A2,STK38,TFF3,TGM2	19		5.72584
Metabolic Disease,Organismal Injury and Abnormalities	Glucose metabolism disorder	1.92e-06	Decreased	-2.767	ABHD5,ACACA,ACADSB,ACER2,ACSL1,ADIPOR2,ADORA2B,AGPAT2,AGR2,AIDA,ALAS1,ALDH1A1,ALDH2,ANXA2,APPL1,AQP5,AR,ARL6IP6,ATP10A,ATP1B3,ATXN1,BCL6,BMPR1A,C2,C4A/C4B,CA13,CAMTA1,CAV1,CCDC88C,CCN2,CCND2,CD44,CDC42EP3,CEBPA,CEBPD,CFB,CHP1,CLIC5,COL17A1,COL21A1,COL4A5,CREM,CTNNBL1,CTSS,DKK1,DUSP1,EDIL3,EGR1,EPAS1,ERBB3,EXPH5,F3,FFAR4,FKBP11,FOS,FOXC1,FST,FXYD5,G0S2,GALNT6,GLIS3,GPAT3,GPD2,GPX1,GRIN2A,GRN,GSTP1…	174		5.7167
Cell Morphology	Orientation of cells	1.94e-06	Increased	2.406	ACTN4,ADIPOR2,AHR,CAST,CAV1,CSF3,CTSS,CX3CL1,DIAPH1,ERBB2,FAT1,GAB1,GLRX,GNAI1,IGF1R,IL1A,IL33,KRAS,LRRK2,MAP3K8,PALLD,PARD3,PDLIM1,PIK3R1,RBPJ,SEC24B,STAT6,SVIL,TIMP1,TXN,VCL,WWTR1	32		5.7122
Cancer,Dermatological Diseases and Conditions,Organismal Injury and Abnormalities	Hyperplasia of skin	1.98e-06		-1.335	ABHD5,AHR,AREG,CAV1,CEBPD,COL17A1,DSG3,ERBB2,ERRFI1,FOS,GJB2,NFKBIZ,PARD3,PI3,PIK3CB,PSEN1,PTGS2,RARB,S100A9,STAT6,TGFBR2,TMEM79,VEGFC,YAP1,ZFP36	25		5.70333
Dermatological Diseases and Conditions,Organismal Injury and Abnormalities	Abnormality of skin morphology	2.03e-06	Decreased	-2.408	ABHD5,AHR,ANO10,AQP5,CAST,CD44,CFB,CLDN1,COL4A5,DIAPH1,DSC2,DSG3,DYNLL1,ERBB2,FBN1,FERMT1,FST,FTH1,GAB1,GJB2,GRN,GSTP1,GTF2H5,IDH1,IGF1R,IL1A,ITGA6,KDSR,KRAS,KRT15,KRT5,LAMA3,LRP1,NDUFA3,NFKBIZ,PI3,PLAT,PPARG,PPP3CA,PSEN1,PTGS2,RARB,RPS17,RPS6KA3,S100A9,SCEL,SEC14L4,SERPINB13,SERPINE2,SGPP1,SLC7A11,SLURP1,STAT6,TGFBR2	54		5.6925
Cellular Development,Cellular Growth and Proliferation,Connective Tissue Development and Function,Tissue Development	Development of connective tissue cells	2.03e-06		0.965	AHR,ALDH1A1,ANXA2,AXIN2,BCL6,CAST,CAV1,CD44,CD9,CEBPA,DKK1,EGR1,FOS,FST,GRN,HDAC4,HOXA2,ID1,IL18,IL1A,IL33,JUNB,KCNN4,KLF4,LAMA3,LIF,MAP3K8,NFIA,NOTCH2,PLA2G4A,PPARG,PPP3CA,PRDM1,PTGS2,RBPJ,RUNX1,SOX2,STAT6,TGFBR2,TNFRSF11A,TXN,WNT7B	42		5.6925
Embryonic Development,Organ Development,Organ Morphology,Organismal Development,Respiratory System Development and Function,Tissue Development	Morphogenesis of lung	2.12e-06		1.491	FOXA1,ID1,KRAS,LIF,PTN,RARB,RPL13A,SEC24B,SPRY2,STAT6,TGFBR2,WNT7B	12		5.67366
Hematological System Development and Function,Tissue Development	Accumulation of myeloid cells	2.14e-06	Increased	2.001	ADGRE5,AHR,BCL6,CD44,CEBPA,CSF3,CX3CL1,EDIL3,EGR1,F3,GNAQ,GRN,IL18,IL33,IP6K1,ITGA2,ITGA6,KRAS,MAP3K8,P2RY2,PLAT,PTGS2,RPL13A,S100A9,SLC46A1,STAT6,THBD,TIMP1,VEGFC,YAP1	30		5.66959
Tissue Morphology	Quantity of tumor cell lines	2.25e-06		1.489	ABHD5,ADAM9,ADORA2B,AR,CCND2,CD44,CSF3,EGR1,EPAS1,ERBB2,FAT1,FOXQ1,GMFB,HSPB1,IGF1R,IGFBP3,IGFBP7,IL33,ITGA6,JUNB,KLF4,LIF,PIK3R1,PML,PTGS2,ROBO1,SFTPD,SIX1,SOX2,TEAD1,TP63,USP24,YAP1	33		5.64782
Cancer,Organismal Injury and Abnormalities,Renal and Urological Disease	Renal cancer	2.36e-06		0	ACADSB,ACP5,ACVR1B,ADORA2B,AKAP9,ALAS1,ALDH2,ANXA2,AR,ARAP2,ARID5B,ATP2B1,ATXN1,AXIN2,BLVRB,C2,CAP1,CAV1,CCND2,CD44,CD9,CDC14B,CDC42EP3,CDH6,CEBPA,CFAP53,CFI,CLCA1,CLMN,CMYA5,COL28A1,CPEB2,CPQ,CREM,CTSS,CWC27,DMXL1,DNAH7,DNAJC10,DOP1A,DST,DUSP6,EBPL,EDIL3,ELOVL5,EMB,ENPP3,EPAS1,EPHB6,EPHX1,ERBB2,ERBB3,EREG,FAT1,FBN1,FBXL17,FOS,GALNT6,GLRX5,GNAI1,GNE,GPD2,GPX1,GRIN2A,GSTP1,HCLS1,HDAC4,HDAC9,IDH1,I…	155		5.62709
Tissue Development	Formation of gland	2.44e-06		0.482	AHR,AR,AREG,ARHGAP5,ARID5B,CAV1,CD44,CEBPD,CRKL,DSC2,DSG2,ERBB2,ERBB3,FAT1,ID1,IGF1R,IGFBP7,LIF,LMO4,PARD3,PBX1,PLAT,PPARG,PTGS2,PTN,SERPINB5,SLC30A2,STAT6,TGFBR2,TGM2,TIMP1,TNFRSF11A,TP63,XDH,YAP1	35		5.61261
Skeletal and Muscular System Development and Function	Morphology of muscle	2.5e-06			ACADM,ADCY6,AHR,AR,BACH1,BGN,CAMK2D,CAST,CAV1,CCN2,CREM,CSF3,DAG1,DUSP1,EFEMP1,ERBB2,ERBB3,FBN1,FST,GNAQ,GPX1,GRN,HDAC4,HDAC9,HHEX,HOXA2,IER3,IGF1R,IGF2R,IGFBP3,IL18,IL1A,IL33,KLF4,KRAS,LIF,LMO7,LPL,MAP3K1,MAP3K5,MBNL1,NOTCH3,P2RX4,PARVA,PIK3R1,PLA2G4A,PPARG,PPP3CA,PTGES,PTGFR,PTGS2,RBP4,RBPJ,SERP1,SGCB,SIX1,SLC6A6,SOD2,TGFBR2,TGM2,TIMP1,TXN,USP19,UTRN,VCL,YAP1	66		5.60206
Organismal Development,Organismal Injury and Abnormalities	Abnormal morphology of abdomen	2.78e-06			ACTN4,AGPAT2,AGR2,AHR,AIDA,AR,AREG,ARHGDIB,ARID5B,BCL6,BGN,C1GALT1,C4A/C4B,CAV1,CD44,CD9,CEBPA,CES1,CFI,CLCN3,CRKL,CSF3,DIAPH1,DKK1,DOCK11,DUSP1,EFEMP1,EGR1,EPS15,ERBB3,ERRFI1,EZR,FAT1,FAU,FERMT1,FFAR4,FOS,GLIS3,GNE,GPX1,GRN,GUCA2A,HHEX,HOXA2,HYAL1,IGF2R,IGFBP3,IL33,IRAK3,ISL1,ITGA6,KCNE3,KCNN4,KLF4,KLF5,KRAS,KRT4,KRT5,LAMA3,LAMB2,LGALS3,LIF,LPL,LRRK2,MAP3K8,MFSD1,MUC13,NFIA,NFKBIZ,NOTCH2,NR2F2,P…	108		5.55596
Cardiovascular System Development and Function	Vascularization	2.85e-06	Increased	2.885	ADAM9,ADIPOR2,ANXA2,CAV1,CCN2,CD44,CDH13,CFB,CLIC4,CSF3,EPAS1,EPHA2,ERBB2,ERRFI1,F3,FECH,FOS,ID1,IGF1R,IGFBP3,IL18,KLF5,KRAS,LGALS3,LIF,MMP13,PLA2G4A,PLAT,PPARG,PTGS2,S100A10,SMAD5,TGFBR2,TIMP1,VEGFC	35		5.54516
Cancer,Organismal Injury and Abnormalities,Respiratory Disease	Hyperplasia of respiratory epithelium	2.95e-06		-0.555	CAV1,CEBPA,ERBB2,KRAS,PPARG,RARB	6		5.53018
Lipid Metabolism,Molecular Transport,Small Molecule Biochemistry	Release of prostaglandin	3e-06	Increased	2.073	BCL6,CX3CL1,ERBB2,IFNE,IGF1R,IL1A,IRF2,P2RX4,P2RY2,PLA2G4A,PTGES,PTGS2,STAT6,XDH	14		5.52288
Cancer,Cellular Development,Cellular Growth and Proliferation,Organismal Injury and Abnormalities,Reproductive System Disease,Tumor Morphology	Proliferation of mammary tumor cells	3.09e-06		0.829	CAV1,CCND3,DKK1,EPHA2,ERBB2,ERBB3,FOS,ID1,IGFBP3,MIER1,PTPN3,RARB,SIX1,SLC4A7,SPDEF	15		5.51004
Digestive System Development and Function,Gastrointestinal Disease,Organismal Injury and Abnormalities	Abnormal morphology of digestive system	3.1e-06			AGPAT2,AGR2,AHR,AIDA,AREG,AXIN2,C4A/C4B,CAV1,CEBPA,CES1,CLCN3,CRKL,DKK1,DUSP1,ERBB3,FERMT1,FFAR4,FST,GLIS3,GPX1,GRN,GUCA2A,HHEX,HOXA2,HYAL1,IGF2R,IGFBP3,IRAK3,ISL1,ITGA6,KCNE3,KLF4,KLF5,KRAS,KRT4,KRT5,LAMA3,LGALS3,LIF,LPL,MAP3K8,MFSD1,MUC13,NECTIN3,NFIB,NOTCH2,PBX1,PIGR,PLS1,POLR3GL,PPARG,PTGS2,PTN,RARB,RDH10,RETNLB,RPS6KA3,SCP2,SLC5A1,SOD2,SPDEF,SPRY2,STAT6,SYTL2,TAB2,TFF3,TMPO,TNFRSF11A,TP53INP…	71		5.50864
Cellular Movement	Migration of tumor cells	3.11e-06		1.142	ACTN4,ADGRE5,ALCAM,CAV1,CCN2,CD44,CERT1,CLCN3,CSF3,DSG2,DUSP1,EPHA2,ERBB2,ERBB3,EZR,F3,IGF1R,ITGB6,KLF4,KRAS,KRT19,LGALS3,MAP3K1,MMP13,NEDD9,PTGS2,S100A6,SERPINB5,SOX2,SPDEF,SPRY2,TIMP1,TP63,VEGFC	34		5.50724
Cellular Development,Cellular Growth and Proliferation	Proliferation of leukemia cell lines	3.41e-06		0.415	AHR,ALDH1A1,BCL6,CD44,CEBPA,CHP1,CLTA,CREM,CSF3,DUSP1,DUSP4,EGR1,ELOVL5,EPHB6,FAT1,FTH1,ID1,IDH1,IGF1R,IGFBP3,IGFBP7,IKZF2,IL1A,JUNB,KRAS,LGALS3,LIF,MIA2,MUC1,NOTCH2,PRDM1,PRKAR2B,PTGS2,RPS25,RPS6KA1,RUNX1,SEC24B,ST8SIA4,TXN,VEGFC	40		5.46725
Cell Morphology,Organ Morphology,Organismal Injury and Abnormalities,Skeletal and Muscular Disorders,Skeletal and Muscular System Development and Function,Tissue Morphology	Muscular hypertrophy	3.5e-06			ADCY6,AHR,AR,CAMK2D,CAST,CAV1,CCN2,CREM,CSF3,DAG1,DUSP1,ERBB2,FST,GNAQ,GPX1,GRN,HDAC9,IER3,IGF2R,IL18,IL33,LIF,MAP3K5,P2RX4,PPP3CA,PTGES,PTGS2,SIX1,TGFBR2,TIMP1,TXN,YAP1	32		5.45593
Embryonic Development,Organ Development,Organismal Development,Reproductive System Development and Function,Tissue Development	Formation of mammary gland	3.67e-06		0.455	AHR,AR,AREG,ARHGAP5,CAV1,CD44,CEBPD,DSC2,DSG2,ERBB2,ERBB3,FAT1,ID1,IGF1R,IGFBP7,LIF,LMO4,PARD3,PPARG,PTGS2,PTN,SLC30A2,STAT6,TGFBR2,TGM2,TIMP1,TNFRSF11A,TP63,XDH,YAP1	30		5.43533
Cancer,Organismal Injury and Abnormalities	Growth of carcinoma	3.83e-06	Increased	3.11	AR,AREG,CAV1,CCN2,CTSS,DKK1,ERBB2,GRN,ID1,IL1A,ITGB6,KRAS,LAMA3,LIF,MUC1,NOTCH2,NOTCH3,PTGS2,PTPN13,RBPJ,S100A10,STAT6,TFF3,YAP1	24		5.4168
Cardiovascular System Development and Function,Organismal Development	Vascularization of absolute anatomical region	3.83e-06	Increased	2.082	ADAM9,ADIPOR2,CAV1,CCN2,CDH13,CFB,CSF3,EPAS1,ERBB2,F3,FECH,IGF1R,IGFBP3,IL18,KLF5,LGALS3,LIF,PLA2G4A,PLAT,PPARG,PTGS2,TGFBR2,TIMP1,VEGFC	24		5.4168
Cellular Movement	Influx of cells	3.86e-06		1.372	CD44,CSF3,DKK1,EGR1,IL18,IL33,IRAK3,LGALS3,LRRK2,LY96,MAPK10,P2RY2,PLAT,PSEN1,RHBDL2,SFTPD,STIM2,TIMP1	18		5.41341
Organismal Injury and Abnormalities,Renal and Urological Disease	Formation of renal lesion	3.94e-06			ACADSB,ACP5,ACVR1B,ADORA2B,AKAP9,ALAS1,ALDH2,ANXA2,AR,ARAP2,ARID5B,ATP2B1,ATXN1,AXIN2,BLVRB,C2,CCND2,CD44,CD9,CDC14B,CDC42EP3,CEBPA,CFAP53,CFI,CLCA1,CLMN,CMYA5,COL28A1,CPEB2,CPQ,CREM,CTSS,CWC27,DMXL1,DNAH7,DNAJC10,DOP1A,DST,DUSP6,EBPL,EDIL3,ELOVL5,EMB,ENPP3,EPAS1,EPHB6,EPHX1,ERBB2,ERBB3,EREG,FAT1,FBN1,FBXL17,FOS,GALNT6,GLIS3,GLRX5,GPD2,GPX1,GRIN2A,GSTP1,HDAC9,IDH1,IGF1R,IL18,JUNB,KIF21A,KRAS,LATS…	145		5.4045
Cardiovascular System Development and Function,Cellular Movement	Migration of vascular endothelial cells	4e-06	Increased	2.717	ACACA,ALCAM,ANXA2,CAV1,CD44,CD9,CDH13,CSF3,DKK1,EGR1,ERBB2,FOXC1,GAB1,HHEX,ID1,IL33,LATS2,PIK3C2B,PLA2G4A,PML,PTGS2,PTN,PTPRZ1,ROBO1,TAB2,TGFBR2,THBD,TIMP1,VEGFC,YAP1	30		5.39794
Gastrointestinal Disease,Organismal Injury and Abnormalities	Abnormality of large intestine	4.22e-06	Decreased	-2.979	ADORA2B,AGR2,AHR,AREG,ARHGDIB,ATXN1,CD44,CDC42EP3,CEBPA,CFB,CKMT1A/CKMT1B,DMBT1,DUOXA2,ERBB2,EREG,F3,FERMT1,FOS,GLRX5,GPX1,GRIN2A,HPGD,IL18,IL1A,IL33,ITGA6,KRAS,LRBA,LRRC26,LRRK2,LY96,LYZ,MAP3K5,MAP3K8,MMP13,MUC1,MUC13,NOTCH2,P2RX4,PIK3R1,PLA2G4A,PLS1,PPARG,PPP3CA,PTGS2,PTN,RETNLB,S100A9,SCN1B,SGPP1,SLC5A1,SLC7A11,SPNS2,STAT6,STEAP4,STK38,TFF3,TGFBR2,TIMP1,TNFAIP8,TP53INP1,TP63,TSPO,XDH	64		5.37469
Organismal Injury and Abnormalities	Damage of mice	4.34e-06	Increased	2.047	ADORA2B,AHR,CEBPD,EPAS1,F3,FTH1,GRN,ITGB6,KCNN4,LGALS3,LIF,PPP3CA,PTGS2,RASAL3,RETNLB,SCGB3A2,SLC34A2,STK38,TFF3,TGM2	20		5.36251
Gastrointestinal Disease,Inflammatory Disease,Organismal Injury and Abnormalities	Gastroenteritis	4.38e-06	Decreased	-3.828	ADORA2B,AGR2,AHR,AREG,ARHGDIB,ATXN1,C1GALT1,CAV1,CD44,CDC42EP3,CEBPA,CFB,CKMT1A/CKMT1B,CX3CL1,DMBT1,DUOXA2,ENPP3,EREG,FERMT1,FOS,GLRX5,GPX1,GRIN2A,HPGD,IL18,IL1A,IL33,IRAK3,KRAS,LGALS3,LRBA,LRRC26,LRRK2,LY96,LYZ,MAP3K5,MAP3K8,MMP13,MUC1,MUC13,NOTCH2,OLFM4,P2RX4,PIK3R1,PLA2G4A,PLS1,PPARG,PPP3CA,PTGS2,RETNLB,S100A9,SCN1B,SGPP1,SLC7A11,SPDEF,SPNS2,STAT6,STEAP4,STK38,TFF3,TGFBR2,TIMP1,TNFAIP8,TP53INP…	66		5.35853
Free Radical Scavenging,Molecular Transport	Quantity of reactive oxygen species	4.4e-06		-1.648	ADAM9,AHR,AR,CD44,DEK,DUSP6,ERBB2,FTH1,GMFB,GPX1,GSR,GSTP1,IDH1,IL18,IL1A,KRAS,LIF,MAP3K5,MGST3,MUC1,PDZK1IP1,PON3,PRDX5,PRDX6,PTGES,PTGS2,SDHB,SERPINB5,SFTPD,SLC7A11,SOD2,STEAP4,TP63,TST,TXN,XDH	36		5.35655
Digestive System Development and Function,Hepatic System Development and Function,Organ Morphology,Organismal Development	Morphology of liver	4.69e-06			ADIPOR2,AGPAT2,AHR,AIDA,ATP13A2,CAV1,CD14,CEBPA,CES1,CRKL,DUSP1,EFEMP1,EGR1,EIF3M,FFAR4,FOS,FST,G0S2,GPAT3,GRN,HHEX,HYAL1,IGF1R,IGF2R,JUNB,KRAS,LGALS3,LIF,LPL,LRP1,MFSD1,PPARG,PPP3CA,PRDX5,PTGS2,PTN,RDH16,RETNLB,RUNX1,SAT1,SCP2,SOD2,STARD10,STAT6,STEAP4,TAB2,TGFBR2,TP53INP1,YAP1	49		5.32883
Cancer,Organismal Injury and Abnormalities	Malignant neoplasm of retroperitoneum	4.84e-06		1.343	ACADSB,ACP5,ACTN4,ACVR1B,ADAM9,ADORA2B,AGR2,AHR,AKAP9,ALAS1,ALCAM,ALDH2,ANO10,ANXA2,API5,APPL1,AQP4,AR,ARAP2,AREG,ARID5B,ATP10A,ATP10D,ATP12A,ATP2B1,ATP7A,ATXN1,ATXN10,AXIN2,BLVRB,BMPR1A,C1GALT1,C2,CAP1,CAPN7,CAV1,CCDC88C,CCN2,CCND2,CD44,CD59,CD9,CDC14B,CDC42EP3,CDH6,CEBPA,CENPX,CFAP53,CFI,CKMT1A/CKMT1B,CLCA1,CLMN,CMYA5,COL28A1,CPEB2,CPQ,CREB3L1,CREB3L4,CREM,CTNNBL1,CTSS,CWC27,CXCL17,DAG1,DDX3X,D…	307		5.31515
Connective Tissue Disorders,Organismal Injury and Abnormalities	Abnormality of adipose tissue	4.86e-06		-0.518	ADIPOR2,ADORA2B,AGPAT2,ARID5B,CAV1,CD44,CEBPD,EDN2,FFAR4,IL33,KRAS,LIF,LPL,LY96,MAP3K8,PIK3R1,PPARG,PRDX5,PTGS2,RETNLB,STAT6,STEAP4,TP53INP1,ZFP36	24		5.31336
Cancer,Gastrointestinal Disease,Organismal Injury and Abnormalities	Metastatic gastrointestinal tract cancer	4.87e-06			AR,CAV1,CCN2,CCND2,CD44,CD9,CDH6,CEBPD,DKK1,DPYD,DSG2,DUSP4,DUSP6,EFEMP1,EPHA2,ERBB2,ERBB3,FST,GLRX,GSTP1,HCLS1,IGFBP7,IL1A,KCNJ2,KRAS,LAMA3,LGALS3,MAPK10,PAPSS2,PLAT,PLS3,PPP3CA,PTGS2,QPCT,REV3L,SLC7A11,TOR4A,VEGFC	38		5.31247
Hair and Skin Development and Function,Organ Development	Growth of skin	5.12e-06		0.978	AR,AREG,CAV1,CD44,CDH13,CLDN1,DKK1,EFEMP1,EPHA2,EREG,FERMT1,FOS,FST,GRN,IGF1R,IGFBP7,JUNB,KLF4,KLF5,KRAS,MAP3K5,NFKBIZ,NOTCH2,PARD3,PTGS2,PTPRZ1,RUNX1,SLURP1,SOX2,STEAP4,TGFBR2,TP63,YAP1,ZFP36	34		5.29073
Embryonic Development,Organ Development,Organismal Development,Reproductive System Development and Function,Tissue Development	Growth of mammary gland	5.23e-06		1.294	AHR,AR,AREG,CAV1,ERBB2,ERBB3,ID1,IGF1R,IGFBP7,LIF,PARD3,SLC30A2,STAT6,TGM2,TNFRSF11A	15		5.2815
Organismal Injury and Abnormalities,Renal and Urological Disease	Proximal tubular toxicity	5.23e-06			CLDN1,CTSS,FBN1,GJB2,GSR,GSTP1,HSPB1,IGFBP3,JUNB,LGALS3,LYZ,S100A10,S100G,SLC15A2,SLC22A5,SLC34A2,TIMP1	17		5.2815
Digestive System Development and Function,Embryonic Development,Hepatic System Development and Function,Organ Development,Organismal Development,Tissue Development	Development of liver	5.47e-06		-1	ACADM,AHR,ARID5B,CCND2,CCND3,CD14,CEBPA,FOS,HHEX,HSPB1,IGF2R,IL1A,KRAS,LGALS3,NOTCH2,PBX1,RDH10,RUNX1,SEC63,SOD2,UPF2	21		5.26201
Cancer,Organismal Injury and Abnormalities	Familial tumor	6.1e-06			ACACA,ALDH2,AR,AXIN2,BMPR1A,CA8,CCND2,CDC14B,CEBPA,CEBPD,CLIC5,DMBT1,DNAJC21,EGR1,EHBP1,EPHX1,ERBB2,GALNT12,GPAT3,GPX1,HCLS1,IDH1,IGFBP3,KLF4,KRAS,KRT19,LRRK2,MAGT1,MBOAT1,NFKBIZ,NOTCH2,NOTCH3,PALLD,PIK3CB,PIK3R1,PPARG,PPP3CA,PTGS2,ROBO1,RPL26,RPL35,RPS15A,RPS17,RPS19,RPS26,RPS27,RPS28,RPS29,RPS6KA1,RPS7,RUNX1,SDHB,SEC61B,SEC63,SLC34A2,TENT5C,TFRC,TGFBR2,USP53,YAP1	60		5.21467
Organ Morphology,Reproductive System Development and Function,Tissue Development	Involution of mammary gland	6.17e-06			CCND2,CD44,CEBPD,DYNLL1,ERBB2,IGFBP7,LIF,PTGS2,TGFBR2,XDH	10		5.20971
Cell-To-Cell Signaling and Interaction	Binding of pancreatic cancer cell lines	6.45e-06		1.501	C1GALT1,CD44,LGALS3,MUC13,MUC16,MUC4,PARD3	7		5.19044
Lipid Metabolism,Molecular Transport,Small Molecule Biochemistry	Concentration of triacylglycerol	6.63e-06		0.278	ABHD5,ACACA,ACSL1,ADIPOR2,AGPAT2,AIDA,AQP3,AR,CAV1,CEBPA,CES1,CHP1,DBI,DUSP1,EGR1,ELOVL5,FBXO42,FFAR4,FOXA1,G0S2,GPD2,IDH1,IGF1R,IGFBP3,IL1A,LGALS3,LIF,LPL,LRP1,NR2C2,PCYT1A,PDK2,PIK3R1,PML,PON3,PPARG,PPP3CA,PRDX5,PRKAR2B,PTGS2,PTN,SAR1B,SCP2,SLURP1,SOD2,STARD10,STEAP4,UPF2,XDH	49		5.17849
Cell Death and Survival	Cell death of breast cell lines	6.74e-06		-1.871	CCN2,CEBPD,CLCA2,DYNLL1,ERBB2,FOS,ID1,IGF1R,IL1A,KLF5,KRAS,MAP3K5,RPS6KA1,RPS6KA3,TIMP1,TP63,WWTR1,YAP1	18		5.17134
Cancer,Organismal Injury and Abnormalities,Reproductive System Disease	Stage III breast cancer	6.85e-06			AIDA,CAV1,CYRIB,EFEMP1,EPS8,ERBB2,GJB2,KRT15,KRT19,KRT5,LAMA3,NME2,RND3,S100A14,SERPINB5,TGFBR2,TSPAN15	17		5.16431
Organismal Injury and Abnormalities,Respiratory Disease	Respiratory distress	6.95e-06			ACAP2,ACSL1,ARL4C,BACH1,C4A/C4B,CD14,CD164,CD9,CDC42SE2,CEBPD,EGR1,ELOVL5,EPAS1,F3,GPX1,HOXA2,IER3,IGFBP3,IL18,IL33,KRAS,LY96,OSBPL3,PABPC1,PGLYRP1,PIK3CB,PLAT,PPARG,PTGS2,S100A9,SCN1B,SFTPD,SLC35A1,SLCO3A1,TIMP1,TSPO	36		5.15802
Cell Death and Survival,Organismal Injury and Abnormalities	Apoptosis of epithelial cells	6.96e-06		-1.803	AHR,ALDH1A1,ALDH2,CEBPA,CERT1,CLIC4,CTSS,DKK1,DSG3,EGR1,EPHA2,ERBB2,ERBB3,F3,GRN,GUCA2A,ID1,IL18,IRAK3,ITGA6,KRAS,LGALS3,MAP3K5,MAP3K8,MUC13,PARD3,PLA2G4A,PLAT,PLS1,PON3,PRDX6,PTGS2,RND3,SERPINB5,SOD2,STAT6,TFF3,TGM2,TIMP1,TMBIM6,TP63,YAP1	42		5.15739
Cellular Development,Cellular Growth and Proliferation,Reproductive System Development and Function	Cell proliferation of breast cell lines	7.12e-06	Increased	2.513	AREG,CLCA2,EPHA2,ERBB2,ERRFI1,GAB1,IER3,IGFBP3,ITGA2,KLF5,KRAS,MUC16,PI3,PIK3R1,PTBP3,PTGES,PTPN14,SIX1,TCIM,TNFRSF11A,TP63,WWTR1,YAP1,ZNF503	24		5.14752
Organismal Injury and Abnormalities	Abnormal ratio tissue	7.31e-06		1.252	AHR,ASPH,BMPR1A,CD44,GNAQ,IDH1,IL18,KRAS,KRT19,PIK3CB,PIK3R1,PLA2G4A,PPARG,PTGES,PTGS2,SDHB,SERPINE2,TIMP1,YAP1	19		5.13608
Cellular Movement,Hematological System Development and Function,Immune Cell Trafficking	Influx of leukocytes	7.32e-06		1.391	CD44,CSF3,DKK1,IL18,IL33,IRAK3,LGALS3,LRRK2,LY96,MAPK10,P2RY2,PLAT,SFTPD,STIM2,TIMP1	15		5.13549
Cancer	Transformation of fibroblast cell lines	7.45e-06	Increased	3.211	ASPH,BCKDHA,BCL11A,BCL6,CCND2,CCND3,CEBPA,DKK1,DYNLL1,EEF1D,EGR1,EPS8,ERBB2,ERBB3,ERRFI1,FOS,FOSB,FTH1,G0S2,GAB1,GAREM1,GNAQ,HCLS1,IGF1R,JUNB,KRAS,MAP3K8,MECOM,NEDD4,PBX1,PIK3CB,PIK3R1,PSEN1,PTN,RPS3A,SLC7A11,STYK1,YAP1	38		5.12784
Carbohydrate Metabolism	Uptake of carbohydrate	7.56e-06	Increased	3.537	ABHD5,ACSL1,APPL1,AQP3,BACH1,CAP1,CAV1,CD14,CD44,CEBPA,CSF3,CX3CL1,DKK1,EGR1,ERBB2,ERBB3,GNAQ,GSTP1,IDH1,IGF1R,KLF4,KRAS,LPL,LRP1,MUC1,NUCB2,PARD3,PDK2,PDZK1IP1,PIK3CB,PIK3R1,PLAT,PPARG,PSEN1,PTGS2,RALGAPA2,RBPJ,SFTPD,SGCB,SLC5A1,SMURF2,SPRY2,STEAP4,TCIM	44		5.12148
Lipid Metabolism,Small Molecule Biochemistry	Synthesis of fatty acid	7.56e-06	Increased	3.999	ACACA,ACSL1,ACSM1,ALDH1A1,AREG,CAV1,CD14,CSF3,EDN2,EGR1,ELOVL5,ERBB2,EREG,ERLIN1,FAR1,FFAR4,FOXA1,G0S2,HPGD,IGFBP7,IL18,IL1A,IL33,KLF5,LIF,LPL,MAP3K1,MAP3K5,MAP3K8,MAPK10,MGST3,PIK3CB,PLA2G4A,PPARG,PTGES,PTGS2,RARB,RUNX1,SAR1B,SCP2,SGPP1,SLC45A3,TGFBR2,TXN	44		5.12148
Cardiovascular Disease,Cell Death and Survival,Connective Tissue Disorders,Hematological Disease,Organismal Injury and Abnormalities	Hemolytic anemia	7.63e-06			BAAT,C4A/C4B,CD46,CD59,CFB,CFI,COL4A5,EPB41,GSR,KCNN4,LPAR6,NDUFA2,NT5C3A,PPP3CA,PRDM1,RHAG,SF1,SLCO3A1,TENT5C,THBD,TRMT112	21		5.11748
Organ Morphology	Morphology of skin	7.67e-06			AHR,AREG,BGN,CCND2,CCND3,CLDN1,COL17A1,DBI,DKK1,DSG3,EFEMP1,EGR1,ERBB2,EREG,ERRFI1,FBN1,FERMT1,FOXQ1,FST,GSTP1,IGF1R,IRF2,ITGA6,ITGB6,KLF4,KRT4,KRT5,LAMA3,LIF,LIPH,LMO4,NFKBIZ,PPARG,PRDM1,PSEN1,PTS,SLURP1,SOD2,TGFBR2,TMPO,TP63,YAP1	42		5.1152
Gastrointestinal Disease,Inflammatory Disease,Inflammatory Response,Organismal Injury and Abnormalities	Enteritis	7.75e-06	Decreased	-3.544	ADORA2B,AGR2,AHR,AREG,ARHGDIB,ATXN1,CD44,CDC42EP3,CEBPA,CFB,CKMT1A/CKMT1B,CX3CL1,DMBT1,DUOXA2,ENPP3,EREG,FERMT1,FOS,GLRX5,GPX1,GRIN2A,HPGD,IL18,IL1A,IL33,IRAK3,KRAS,LGALS3,LRBA,LRRC26,LRRK2,LY96,LYZ,MAP3K5,MAP3K8,MMP13,MUC1,MUC13,NOTCH2,P2RX4,PIK3R1,PLA2G4A,PLS1,PPARG,PPP3CA,PTGS2,RETNLB,S100A9,SCN1B,SGPP1,SLC7A11,SPDEF,SPNS2,STAT6,STEAP4,STK38,TFF3,TGFBR2,TIMP1,TNFAIP8,TP53INP1,TSPO,XDH	63		5.1107
Cellular Response to Therapeutics	Sensitivity of cells	7.87e-06	Decreased	-4.123	AGR2,ANXA2,AR,ARID5B,ATP1B3,CEBPA,CLCA2,CWC27,ERBB2,EREG,ERRFI1,FAT1,FBXL14,FBXO42,FOXA1,GAB1,GAREM1,GCLM,GLRX,GPX1,GRN,GTF2H5,HMGN1,IGF1R,KRAS,KRT19,MAP3K8,MARCHF6,MBNL1,MNAT1,MSL2,MTIF3,MUC1,NCCRP1,NEK10,NPEPPS,NR2C2,PIK3R1,PKP4,PPARG,ROBO1,RPS6KA3,RUNX1,SEC63,SERPINB5,SETD1B,SHANK2,SLC35A1,STAT6,STIM2,TEAD1,TGM2,TP63,UPF2,USP24,VPS8,ZFP36	57		5.10403
Cellular Movement,Reproductive System Development and Function	Migration of breast cell lines	7.9e-06		-0.342	AHR,CLCA2,DUSP6,ERBB2,HHEX,IGF1R,ITGA2,KLF4,KRAS,PALLD,PTBP3,PTPN14,TNFRSF11A,TNS3,TP63,WWTR1,YAP1	17		5.10237
Cancer,Organismal Injury and Abnormalities	Multiple cancers	8.03e-06		1.039	ABHD5,ABLIM1,ACACA,ACP5,ACTN4,ACVR1B,ADAM9,ADCY6,ADIPOR2,AGPAT2,AGR2,AIDA,AIG1,AKAP9,ALCAM,ALDH1A1,ALDH3B1,ALG5,ANO10,ANTKMT,ANXA10,AOPEP,AR,ARAP2,AREG,ARHGDIB,ARHGEF26,ARID5B,ARL4C,ASH1L,ATP10A,ATP10D,ATP7A,AXIN2,BCL10,BCL6,BCL9L,BGN,BLOC1S1,BMPR1A,C2,C4A/C4B,CA8,CAMTA1,CAST,CAV1,CCDC125,CCN2,CCND2,CCND3,CD14,CD44,CD9,CDC42EP3,CDH6,CEBPA,CEBPD,CERT1,CES1,CFB,CLCA1,CLCA2,CLDN1,CLIC4,CLMN,CMYA5,CO…	373		5.09528
Cancer,Organismal Injury and Abnormalities	Stage III cancer	8.05e-06			AIDA,ANXA2,CAV1,CYRIB,DPYD,EFEMP1,EPS8,ERBB2,ERBB3,GJB2,GSR,IGF1R,KRT15,KRT19,KRT5,LAMA3,MAP4K5,MAPK10,MUC1,MUC16,NME2,PTGS2,RARB,RND3,S100A14,SERPINB5,TGFBR2,TSPAN15,WFDC2	29		5.0942
Hematological System Development and Function,Tissue Morphology	Quantity of mononuclear leukocytes	8.1e-06	Increased	4.002	ACACA,ADORA2B,AHR,ARHGDIB,ARID5B,ATP2B1,ATXN1,BCL10,BCL11A,CAV1,CCND3,CD44,CDH13,CEBPA,CENPX,CHST4,CMTM6,CSF3,CTSS,CX3CL1,CXCL17,DAPP1,DIAPH1,DOCK11,EEF1D,EGR1,ELK4,EPHA2,EPS15,ERBB2,F3,FOS,FOSB,GSTP1,HCLS1,ID1,IFNE,IGF1R,IGF2R,IGFBP3,IL13RA1,IL18,IL1A,IL33,IPMK,IRAK3,IRF2,ITGA2,ITGA6,ITGB6,KLF4,KRAS,LAMA3,LGALS3,LIF,LMO4,MAP3K8,MPZL2,MUC1,MUC13,NEDD9,NOTCH2,NOTCH3,PABPC1,PBX1,PGLYRP1,PIGR,PIK3R1…	92		5.09151
Gastrointestinal Disease,Inflammatory Response,Organismal Injury and Abnormalities	Inflammation of gastrointestinal tract	8.12e-06	Decreased	-3.866	ADORA2B,AGR2,AHR,AREG,ARHGDIB,ATXN1,C1GALT1,CAV1,CD44,CDC42EP3,CEBPA,CES1,CFB,CFI,CKMT1A/CKMT1B,CTSS,CX3CL1,DMBT1,DUOXA2,ENPP3,EREG,FERMT1,FOS,GLRX5,GPX1,GRIN2A,HPGD,IL18,IL1A,IL33,IRAK3,KRAS,LGALS3,LRBA,LRRC26,LRRK2,LY96,LYZ,MAP3K5,MAP3K8,MMP13,MUC1,MUC13,NOTCH2,OLFM4,P2RX4,PIK3R1,PLA2G4A,PLS1,PPARG,PPP3CA,PTGS2,RETNLB,S100A9,SCN1B,SGPP1,SLC7A11,SPDEF,SPNS2,STAT6,STEAP4,STK38,TFF3,TGFBR2,TIMP1,T…	69		5.09044
Cancer,Cellular Movement,Organismal Injury and Abnormalities,Tumor Morphology	Invasion of tumor cells	8.29e-06		1.608	ADAM9,ADGRE5,ALCAM,AREG,CD14,CD44,CSF3,EDN2,ERBB2,EZR,F3,GAB1,ID1,ITGA2,ITGA6,KLF4,KRAS,NEDD9,NOTCH2,PALLD,PTGS2,S100A9,SERPINB5,SOX2,SPDEF,TGFBR2,VEGFC	27		5.08145
Drug Metabolism,Lipid Metabolism,Molecular Transport,Small Molecule Biochemistry	Release of prostaglandin E2	8.48e-06		1.8	BCL6,CX3CL1,ERBB2,IGF1R,IL1A,IRF2,P2RX4,P2RY2,PLA2G4A,PTGES,PTGS2,STAT6	12		5.0716
Embryonic Development,Organ Development,Organ Morphology,Organismal Development,Reproductive System Development and Function,Tissue Development	Morphogenesis of mammary gland	8.52e-06		-1.633	AHR,AREG,ARHGAP5,CAV1,DSC2,DSG2,STAT6,TGFBR2,TIMP1	9		5.06956
Cancer,Organismal Injury and Abnormalities	Glandular intraepithelial neoplasm	8.61e-06			ANXA2,AR,ARHGAP5,ARHGDIB,CFB,CFI,CX3CL1,EHBP1,ERBB2,EXOC3,FAM3B,FOXA1,GPRC5A,HDAC4,IER3,IGFBP3,ITGA6,KRAS,MUC1,MUC16,MYO5B,MYO5C,PIK3CB,PLA2G4A,PPARG,PROM1,RAB11FIP2,S100A9,SERP1,SERPINB1,SLC4A7,SPRY2,TFF3,TMEM123,TMEM87B,WFDC2	36		5.065
Inflammatory Disease,Organismal Injury and Abnormalities	Severe inflammatory disorder	8.61e-06			ACAP2,ACSL1,ARL4C,BACH1,C4A/C4B,CD14,CD164,CD44,CD9,CDC42SE2,CEBPA,CEBPD,COL21A1,EGR1,ELOVL5,GPX1,GRN,HOXA2,IER3,IL18,IRAK3,KRAS,OSBPL3,PABPC1,PGLYRP1,PIK3CB,PPARG,PPP3CA,PTGS2,RARB,S100A9,SLC35A1,SLCO3A1,TGFBR2,TIMP1,WNT7B	36		5.065
Cancer,Organismal Injury and Abnormalities	Metastatic potential	9.07e-06		1.025	AGR2,ALCAM,CD44,CPEB2,ERBB2,ERBB3,FOS,HMGN1,ID1,PTGS2,RPS6KA1,RPS6KA3,SMURF2,STAT6,TGM2,TP63	16		5.04239
Reproductive System Development and Function	Ovulation	9.07e-06	Increased	2.97	AHR,AREG,BMPR1A,CCN2,CCND2,CEBPA,EFNA5,EGR1,EREG,IGF1R,PLA2G4A,PLAT,PTGS2,PTN,SULT1E1,YBX2	16		5.04239
Cell Death and Survival,Organismal Injury and Abnormalities,Skeletal and Muscular Disorders	Necrosis of muscle	9.72e-06		-1.476	ACSL1,ADCY6,AR,BACH1,BCL6,CAMK2D,CAV1,CDC42EP3,CREM,CSF3,CTSS,DAG1,DSG2,DUSP6,EEF1D,ERBB2,GNAQ,GPX1,HSPB1,ID1,IGF1R,IL18,IL1A,IL33,IRF2,KLF5,KRAS,LIF,MAP3K1,MAP3K5,MNAT1,NOTCH3,PIK3R1,PLAT,PPARG,PPP3CA,PTN,RARB,S100A6,SGCB,SOD2,THBD,TIMP1,TPT1,USP19,XDH,YAP1	47		5.01233
Cancer,Organismal Injury and Abnormalities,Renal and Urological Disease	Renal cell carcinoma	9.83e-06			ACADSB,ACP5,ACVR1B,ADORA2B,AKAP9,ALAS1,ALDH2,ANXA2,AR,ARAP2,ARID5B,ATP2B1,ATXN1,AXIN2,BLVRB,C2,CCND2,CD44,CD9,CDC14B,CDC42EP3,CEBPA,CFAP53,CFI,CLCA1,CLMN,CMYA5,COL28A1,CPEB2,CPQ,CREM,CTSS,CWC27,DMXL1,DNAH7,DNAJC10,DOP1A,DST,DUSP6,EBPL,EDIL3,ELOVL5,EMB,ENPP3,EPAS1,EPHB6,EPHX1,ERBB2,ERBB3,EREG,FAT1,FBN1,FBXL17,FOS,GALNT6,GLRX5,GPD2,GPX1,GRIN2A,GSTP1,HDAC9,IDH1,IGF1R,IL18,JUNB,KIF21A,KRAS,LATS2,LGAL…	142		5.00745
Cell Morphology,Tissue Morphology	Morphology of epithelial cells	9.87e-06			AGR2,AHR,AIDA,AR,AREG,CAV1,CCN2,CEBPA,CLCA1,CLIC4,COL17A1,EPAS1,ERBB2,FOS,GRN,HHEX,ITGA6,KLF4,KRAS,LAMA3,LAMB2,LGALS3,LIF,LRP1,LRRK2,NECTIN3,NPEPPS,PARD3,PRDM1,SCP2,SFTPD,SLC4A7,SOD2,SPDEF,SPRY2,SYTL2,TAB2,TP63,YAP1	39		5.00568
Lymphoid Tissue Structure and Development,Tissue Morphology	Quantity of lymphatic system cells	1.01e-05	Increased	4.226	ACACA,ADORA2B,AHR,ALDH2,ARHGDIB,ARID5B,ATP2B1,ATXN1,BCL10,BCL11A,BCL6,CAV1,CCND3,CD44,CD9,CDH13,CHST4,CIB1,CMTM6,CSF3,CTSS,CXCL17,DAPP1,DIAPH1,DOCK11,EEF1D,EGR1,ELK4,EPHA2,EPS15,ERBB2,F3,FOS,FOSB,GSTP1,HCLS1,ID1,IFNE,IGF1R,IGF2R,IGFBP3,IL13RA1,IL18,IL1A,IL33,IPMK,IRAK3,IRF2,ITGA2,ITGA6,ITGB6,KLF4,KRAS,LAMA3,LGALS3,LIF,LMO4,MAP3K8,MPZL2,MUC1,MUC13,NEDD9,NOTCH2,NOTCH3,PABPC1,PBX1,PGLYRP1,PIGR,PIK3R…	94		4.99568
Cardiovascular System Development and Function,Cell Morphology,Organ Morphology,Organismal Development,Skeletal and Muscular System Development and Function,Tissue Morphology	Enlargement of cardiomyocytes	1.01e-05			ADCY6,CAMK2D,CAV1,CCN2,CREM,CSF3,DUSP1,ERBB2,GNAQ,HDAC9,IER3,IGF2R,IL18,IL33,KLF4,LIF,MAP3K5,PPP3CA,PTGES,SIX1,TIMP1,TXN,YAP1	23		4.99568
Cancer,Gastrointestinal Disease,Organismal Injury and Abnormalities	Advanced malignant gastrointestinal neoplasm	1.04e-05			AR,CAV1,CCN2,CCND2,CD44,CD9,CDH6,CEBPD,DKK1,DPYD,DSG2,DUSP4,DUSP6,EFEMP1,EPHA2,ERBB2,ERBB3,FST,GLRX,GSTP1,HCLS1,IGFBP7,IL1A,KCNJ2,KRAS,LAMA3,LGALS3,MAPK10,PAPSS2,PLAT,PLS3,PPP3CA,PTGS2,QPCT,REV3L,SLC7A11,TOR4A,VEGFC	38		4.98297
Cancer,Organismal Injury and Abnormalities,Renal and Urological Disease	Kidney carcinoma	1.04e-05			ACADSB,ACP5,ACVR1B,ADORA2B,AKAP9,ALAS1,ALDH2,ANXA2,AR,ARAP2,ARID5B,ATP2B1,ATXN1,AXIN2,BLVRB,C2,CAV1,CCND2,CD44,CD9,CDC14B,CDC42EP3,CEBPA,CFAP53,CFI,CLCA1,CLMN,CMYA5,COL28A1,CPEB2,CPQ,CREM,CTSS,CWC27,DMXL1,DNAH7,DNAJC10,DOP1A,DST,DUSP6,EBPL,EDIL3,ELOVL5,EMB,ENPP3,EPAS1,EPHB6,EPHX1,ERBB2,ERBB3,EREG,FAT1,FBN1,FBXL17,FOS,GALNT6,GLRX5,GPD2,GPX1,GRIN2A,GSTP1,HDAC9,IDH1,IGF1R,IL18,JUNB,KIF21A,KRAS,LATS2…	143		4.98297
Cancer,Organismal Injury and Abnormalities	Hyperplasia of epithelial tissue	1.06e-05		0.677	AHR,CAV1,CCND2,CCND3,CDH13,CEBPA,ERBB2,ERBB3,ERRFI1,GJB2,IL18,IL33,KRAS,LY96,PARD3,PPARG,PTGS2,RARB,ROBO1,STAT6,TMEM79,TNFRSF11A	22		4.97469
Cell-To-Cell Signaling and Interaction	Attachment of cells	1.06e-05	Increased	2.944	CCN2,CD44,CD46,CDH13,DAG1,DSG2,EGR1,F3,FBN1,IGF1R,ITGA2,ITGA6,LGALS3,LIF,LRP1,NEDD9,PTN,PTPRZ1,SOD2,SPRY2,TGM2,TP63	22		4.97469
Cancer,Hereditary Disorder,Organismal Injury and Abnormalities	Hereditary cancer-predisposing syndrome	1.11e-05			ACACA,ALDH2,AR,AXIN2,BMPR1A,CA8,CCND2,CDC14B,CEBPA,CEBPD,CLIC5,DMBT1,DNAJC21,EGR1,EHBP1,EPHX1,ERBB2,GALNT12,GPAT3,GPX1,HCLS1,IDH1,IGFBP3,KRAS,KRT19,LRRK2,MAGT1,MBOAT1,NFKBIZ,NOTCH2,NOTCH3,PALLD,PIK3CB,PIK3R1,PPARG,PPP3CA,PTGS2,ROBO1,RPL26,RPL35,RPS15A,RPS17,RPS19,RPS26,RPS27,RPS28,RPS29,RPS6KA1,RPS7,RUNX1,SDHB,SEC61B,SEC63,SLC34A2,TENT5C,TFRC,TGFBR2,USP53,YAP1	59		4.95468
Cell Death and Survival,Organismal Injury and Abnormalities,Skeletal and Muscular Disorders	Cell death of muscle cells	1.15e-05		-1.343	ACSL1,ADCY6,AR,BACH1,BCL6,CAMK2D,CAV1,CDC42EP3,CREM,CSF3,CTSS,DAG1,DSG2,DUSP6,EEF1D,ERBB2,GNAQ,GPX1,HSPB1,ID1,IGF1R,IL18,IL1A,IL33,IRF2,KLF5,KRAS,LIF,MAP3K1,MAP3K5,MNAT1,NOTCH3,PIK3R1,PPARG,PPP3CA,PTN,RARB,S100A6,SGCB,SOD2,THBD,TIMP1,TPT1,USP19,XDH,YAP1	46		4.9393
Cellular Movement	Cell movement of tumor cells	1.15e-05		1.097	ADGRE5,ALCAM,CAV1,CCN2,CD44,CERT1,CSF3,DSG2,DUSP1,ERBB2,ERBB3,EZR,F3,IGF1R,ITGB6,KLF4,KRAS,KRT19,LGALS3,MAP3K1,MMP13,NEDD9,PTGS2,S100A6,SERPINB5,SOX2,SPDEF,SPRY2,TP63	29		4.9393
Tissue Morphology	Quantity of epithelial tissue	1.16e-05		1.557	ABHD5,ALCAM,AR,BMPR1A,CAV1,CEBPA,COL17A1,CREB3L1,EPAS1,ERRFI1,FOXA1,GNAQ,GUCA2A,IGF1R,IL1A,KLF4,KRAS,LATS2,LIF,LRRK2,P2RY2,PRDM1,PTGS2,RARB,SCP2,SFTPD,SOX2,SPRY2,SULT1E1,SYTL2	30		4.93554
Cancer,Organismal Injury and Abnormalities	Initiation of formation of tumor	1.19e-05		1.387	CD44,ERBB2,NEDD9,TGFBR2,TGM2,TNFRSF11A	6		4.92445
Cancer,Organismal Injury and Abnormalities,Tissue Morphology,Tumor Morphology	Morphology of tumor	1.22e-05			AR,AREG,ARL4C,ARL6IP5,C1GALT1,CAV1,CCND2,CEBPA,CLDN1,EFEMP1,EGR1,EHF,EPHA2,ERBB2,FERMT1,FOS,HYAL1,ID1,IL33,JUNB,KRAS,MAP3K5,MUC4,NOTCH2,PLA2G4A,PTGS2,RAB11A,SIX1,ST8SIA4,TGFBR2,TGM2,TIMP1,TMBIM6,VEGFC,WNT7B	35		4.91364
Cancer,Organismal Injury and Abnormalities	Hyperplasia of tissue	1.26e-05		0.744	AGR2,AHR,CAV1,CCND2,CCND3,CD44,CDH13,CEBPA,ERBB2,ERBB3,ERRFI1,FST,GJB2,IL18,IL1A,IL33,KCNE3,KRAS,LY96,MMP13,PARD3,PIK3R1,PPARG,PTGS2,RARB,ROBO1,STAT6,SULT1E1,TMEM79,TNFRSF11A	30		4.89963
Gastrointestinal Disease,Organismal Injury and Abnormalities	Oral lesion	1.26e-05			ADAM9,ADD3,AKAP9,AMMECR1L,AP2B1,AR,ARHGAP5,ARID5B,ASPH,ATP10A,ATP7A,ATXN1,BAAT,BCL11A,BGN,BOLA3,BTBD7,CCN2,CD44,CD46,CDH13,CLCN3,COL17A1,COL21A1,CREM,DCBLD2,DMXL2,DOCK11,DOP1A,DSG2,DSG3,DUOXA2,DUSP1,DYNC2H1,EDIL3,EFCAB14,EFNA5,EPHA2,EPS15,ERBB2,ERBB3,EREG,EZR,FAT1,FBXL14,FBXO42,FGL2,GLRX5,GPRC5A,GRN,GTF2H5,HCLS1,HOXA2,HYAL1,HYDIN,IGFBP3,IKZF2,IL1A,IPMK,ISL1,ITGA6,KIAA0100,KIF21A,KRAS,KRT4,LRRCC1,…	125		4.89963
Cancer,Organismal Injury and Abnormalities,Respiratory Disease	Nonsquamous non-small cell lung carcinoma	1.28e-05		-1.108	ABHD3,ACTN4,ACVR1B,ADGRF2,AGR2,AHR,AKAP9,AR,ARAP2,AREG,ARID5B,ARL4C,ASH1L,ATP10A,ATP2B1,ATXN1,AXIN2,BCKDHA,BCL11A,BCL2L15,BCL6,BCL9L,BGN,CAV1,CCND2,CCND3,CD44,CDC42EP3,CEBPA,CERT1,CLCA1,CLCA2,CLDN1,CMYA5,COL21A1,COL4A5,CPD,CPEB2,CREB3L1,CRKL,CRYL1,CTNNBL1,DDX3X,DEK,DMXL1,DMXL2,DNAH5,DNAH7,DOP1A,DPYD,DSG3,DST,ELAPOR1,ENPP4,EPAS1,EPHB6,EPS15,ERBB2,ERBB3,ERRFI1,EXPH5,EZR,F3,FAM114A2,FAT1,FBN1,FKBP11…	177		4.89279
Cellular Movement	Cell movement of prostate cancer cell lines	1.28e-05		0.726	AGR2,ANXA2,AR,CAV1,CDH13,CPNE3,EHF,EPHA2,FOXA1,GRN,HHEX,ID1,IGF1R,KLF4,KLF5,LGALS3,NAALADL2,NOTCH2,PTN,PTPRZ1,SERPINB5,SPDEF,TP63,WWTR1	24		4.89279
Cancer,Organismal Injury and Abnormalities,Tissue Morphology	Quantity of tumor	1.29e-05		-1.038	AHR,ANXA2,ARL6IP5,C1GALT1,CAV1,CEBPA,CX3CL1,ERBB2,FERMT1,GSTP1,GUCA2A,HPGD,KLF5,KRAS,MAP3K5,MUC13,NEDD9,NOTCH2,P2RY2,PDLIM1,PIK3R1,PLA2G4A,PML,PPARG,RAB11A,RARB,SMURF2,SSBP2,STAT6,TGFBR2,TIMP1,TP53INP1	32		4.88941
Cardiovascular System Development and Function,Cell Morphology,Organ Morphology,Organismal Development	Enlargement of heart cells	1.3e-05			ADCY6,CAMK2D,CAV1,CCN2,CREM,CSF3,DUSP1,EEF1D,EPAS1,ERBB2,GNAQ,HDAC9,IER3,IGF2R,IL18,IL33,KLF4,LIF,MAP3K5,PPP3CA,PTGES,S100A10,S100A6,SIX1,TIMP1,TXN,YAP1	27		4.88606
Organismal Injury and Abnormalities	Interstitial fibrosis	1.3e-05		-0.14	ACSL1,CAMK2D,CAV1,CREB3L1,EGR1,GPX1,IGF1R,KCNN4,KLF5,LAMA3,LPL,MAP3K5,MUC5B,PLAT,PPP3CA,PTGS2,SMURF2,TIMP1,WFDC2,WWTR1,XDH,YAP1	22		4.88606
Lipid Metabolism,Molecular Transport,Small Molecule Biochemistry	Concentration of acylglycerol	1.31e-05		0.531	ABHD5,ACACA,ACSL1,ADIPOR2,ADORA2B,AGPAT2,AIDA,AQP3,AR,CAV1,CEBPA,CES1,CHP1,DBI,DUSP1,EGR1,ELOVL5,FBXO42,FFAR4,FOXA1,G0S2,GNAQ,GPD2,IDH1,IGF1R,IGFBP3,IL1A,LGALS3,LIF,LPL,LRP1,NR2C2,PCYT1A,PDK2,PIK3R1,PML,PON3,PPARG,PPP3CA,PRDX5,PRKAR2B,PTGS2,PTN,SAR1B,SCP2,SLURP1,SOD2,STARD10,STEAP4,UPF2,XDH	51		4.88273
Organismal Injury and Abnormalities,Tissue Morphology	Hypertrophy of tissue	1.31e-05			ADCY6,AHR,AR,BMPR1A,CAMK2D,CAST,CAV1,CCN2,CREM,CSF3,DAG1,DUSP1,ERBB2,FST,GNAQ,GPX1,GRN,HDAC4,HDAC9,IER3,IGF2R,IL18,IL33,LIF,MAP3K5,P2RX4,PBX1,PPARG,PPP3CA,PTGES,PTGS2,SIX1,SMAD5,SULT1E1,TGFBR2,TIMP1,TXN,YAP1	38		4.88273
Cancer,Organismal Injury and Abnormalities	Adenoma	1.34e-05		-0.737	ACSL1,AHR,ALDH2,ANXA2,AR,AXIN2,BBLN,BGN,CAV1,CCND3,CD44,CEBPA,CEBPD,CLMN,EGR1,ERBB2,ERBB3,ERRFI1,ETHE1,FOS,FOSB,FOXQ1,GALNT6,GSTP1,GUCA2A,ID1,ITGA6,JUNB,KLF5,KRAS,KRT19,LGALS3,MAGT1,MAP4K5,NEBL,NFIB,NR2C2,PAPSS2,PIK3R1,PML,PPARG,PRDX6,PTGES,PTGS2,RAB11A,RBP4,RND3,RPS6KA1,SEC24B,SLC22A5,SLC5A8,SOX2,SSBP2,TGFBR2,TGM2,TIMP1,TP53INP1,TP63,YAP1	59		4.8729
Cellular Development,Cellular Growth and Proliferation,Nervous System Development and Function,Tissue Development	Proliferation of neuronal cells	1.37e-05	Increased	4.301	ACAP2,ADCY6,ALCAM,AR,ARHGAP5,BMPR1A,CAP1,CAV1,CD9,CSF3,CX3CL1,EGR1,EIF2B2,EPHA2,ERBB2,EZR,FECH,GAB1,GNAQ,GRN,ID1,IGF1R,ISL1,ITGA6,KLF4,KRAS,LAMA3,LGI1,LIF,LRRK2,MAP3K5,MAP3K8,MARCKS,MNAT1,NFIA,P2RY2,PALLD,PDP1,PKP4,PLAT,PPARG,PROM1,PSEN1,PTN,PTPRZ1,RAB11A,RBPJ,ROBO1,RPL4,RPS6KA1,SCN1B,SERPINE2,SIX1,SIX4,SNX3,SOX2,SPRY2,TGFBR2,TGM2,TNFRSF19,TXN,VAMP7,VCL,VEGFC,ZBTB18,ZZEF1	66		4.86328
Cell Cycle,Gene Expression	Binding of Sp1 binding site	1.38e-05		-1.211	AR,EGR1,ERBB2,FBN1,IGFBP3,IL1A,MIER1,PML,SOD2,ZBTB7C	10		4.86012
Connective Tissue Disorders,Organismal Injury and Abnormalities,Respiratory Disease	Interstitial lung disease	1.43e-05		-1.633	CAV1,CCN2,CD44,CD46,CEBPA,CLIC5,CXCL17,EGR1,ERRFI1,FAT1,IFNGR2,KLF4,KRAS,KRT5,LAMA3,MAP3K8,MAPK10,MMP13,MUC5B,NFKBIZ,PLA2G4A,PLAT,PPARG,PPP3CA,PTGS2,RETNLB,SLC7A11,SOX2,TP63	29		4.84466
Cancer,Organismal Injury and Abnormalities,Respiratory Disease	Lung adenocarcinoma	1.45e-05		-1.108	ABHD3,ACTN4,ACVR1B,ADGRF2,AGR2,AHR,AKAP9,AR,ARAP2,AREG,ARID5B,ARL4C,ASH1L,ATP10A,ATP2B1,ATXN1,AXIN2,BCKDHA,BCL11A,BCL2L15,BCL6,BCL9L,BGN,CAV1,CCND2,CCND3,CD44,CDC42EP3,CEBPA,CERT1,CLCA1,CLCA2,CLDN1,CMYA5,COL21A1,COL4A5,CPD,CPEB2,CREB3L1,CRKL,CRYL1,CTNNBL1,DDX3X,DEK,DMXL1,DMXL2,DNAH5,DNAH7,DOP1A,DPYD,DSG3,DST,ELAPOR1,ENPP4,EPAS1,EPHB6,EPS15,ERBB2,ERBB3,ERRFI1,EXPH5,EZR,F3,FAM114A2,FAT1,FBN1,FKBP11…	176		4.83863
Cancer,Gastrointestinal Disease,Organismal Injury and Abnormalities	Oral cancer	1.48e-05			ADAM9,ADD3,AKAP9,AMMECR1L,AP2B1,AR,ARHGAP5,ARID5B,ASPH,ATP10A,ATP7A,ATXN1,BAAT,BCL11A,BGN,BOLA3,BTBD7,CCN2,CD44,CD46,CDH13,CLCN3,COL17A1,COL21A1,CREM,DCBLD2,DMXL2,DOCK11,DOP1A,DSG2,DUOXA2,DUSP1,DYNC2H1,EDIL3,EFCAB14,EFNA5,EPHA2,EPS15,ERBB2,ERBB3,EREG,EZR,FAT1,FBXL14,FBXO42,FGL2,GLRX5,GPRC5A,GRN,GTF2H5,HCLS1,HOXA2,HYAL1,HYDIN,IGFBP3,IKZF2,IL1A,IPMK,ISL1,ITGA6,KIAA0100,KIF21A,KRAS,KRT4,LRRCC1,LTBP4…	124		4.82974
Connective Tissue Disorders,Dermatological Diseases and Conditions,Developmental Disorder,Hereditary Disorder,Organismal Injury and Abnormalities	Inherited epidermolysis bullosa	1.51e-05			COL17A1,DST,EXPH5,FERMT1,ITGA6,KLHL24,KRT5,LAMA3	8		4.82102
Dermatological Diseases and Conditions,Organismal Injury and Abnormalities	Hyperkeratosis	1.53e-05		-1.961	ABHD5,AHR,AQP5,CLDN1,COL4A5,DSC2,DSG3,FERMT1,FST,GJB2,IL1A,KRT5,LRP1,NFKBIZ,PI3,PSEN1,PTGS2,S100A9,SLURP1,STAT6,TGFBR2	21		4.81531
Cell Morphology	Polarization of cells	1.54e-05	Increased	2.077	ACTN4,ADIPOR2,AHR,CAST,CAV1,CSF3,CTSS,CX3CL1,DIAPH1,ERBB2,FAT1,GAB1,GLRX,GNAI1,IGF1R,IL1A,IL33,KRAS,LRRK2,MAP3K8,PARD3,PDLIM1,PIK3R1,RBPJ,STAT6,SVIL,TIMP1,TXN,WWTR1	29		4.81248
Connective Tissue Disorders,Dermatological Diseases and Conditions,Developmental Disorder,Hereditary Disorder,Organismal Injury and Abnormalities	Epidermolysis bullosa	1.57e-05			COL17A1,DST,EXPH5,FERMT1,IL1A,ITGA6,KLHL24,KRT5,LAMA3	9		4.8041
Cellular Development,Cellular Growth and Proliferation,Connective Tissue Development and Function	Proliferation of fibroblast cell lines	1.57e-05		1.021	AHR,AREG,ARID5B,ATG3,CAST,CAV1,CD9,CDC14B,CDH13,CEBPA,DDX3X,EEF1D,EGR1,EHF,ERBB2,ERBB3,EREG,ERRFI1,FOS,GAB1,GRN,ID1,IER3,IGF1R,IGFBP3,JUNB,KLF4,KLF5,KRAS,LMO4,MAP3K1,MARCKS,PBX1,PIK3CB,PIK3R1,PIP5K1C,PLAC8,PML,PPARG,PRKAR2B,PSEN1,RPS6KA3,RYK,S100A6,SIX1,SLC12A6,ST8SIA4,SUZ12,TFRC,TGM2,TXN,WWTR1,YAP1,ZBTB7C	54		4.8041
Hematological System Development and Function,Immune Cell Trafficking,Inflammatory Response,Tissue Development	Accumulation of neutrophils	1.61e-05		1.093	AHR,BCL6,CD44,CSF3,EDIL3,EGR1,F3,GRN,IL18,IL33,IP6K1,ITGA2,ITGA6,KRAS,MAP3K8,S100A9	16		4.79317
Organismal Injury and Abnormalities,Respiratory Disease	Acute respiratory disorder	1.62e-05		-1.032	ACAP2,ACSL1,ADORA2B,ARL4C,BACH1,C4A/C4B,CA13,CAV1,CD14,CD164,CD9,CDC42EP3,CDC42SE2,CEBPD,EGR1,ELOVL5,F3,GLRX5,GPX1,GRIN2A,HOXA2,IER3,IGFBP3,IL18,IL33,KRAS,LY96,MUC1,OSBPL3,PABPC1,PGLYRP1,PIK3CB,PLAT,PPARG,PTGS2,S100A9,SCN1B,SFTPD,SLC35A1,SLC7A11,SLCO3A1,SULT1E1,TIMP1,TSPO	44		4.79048
Organismal Injury and Abnormalities,Tissue Morphology	Quantity of lesion	1.68e-05		-0.964	AHR,ANXA2,ARHGAP5,ARL6IP5,C1GALT1,CAV1,CEBPA,CX3CL1,ERBB2,FERMT1,GSTP1,GUCA2A,HPGD,KLF5,KRAS,MAP3K1,MAP3K5,MUC13,NEDD9,NOTCH2,P2RY2,PDLIM1,PIK3R1,PLA2G4A,PML,PPARG,PSEN1,PTGES,RAB11A,RARB,SMURF2,SSBP2,STAT6,TGFBR2,THBD,TIMP1,TP53INP1	37		4.77469
Cardiovascular System Development and Function,Tissue Development	Development of cardiovascular tissue	1.68e-05		1.864	ADORA2B,ANXA2,ARHGEF26,ATP1B3,BRMS1,CAMK2D,CAV1,CD44,CD9,CDH13,CLIC4,DKK1,EGR1,EPHA2,ERBB2,F3,FECH,GPX1,GRN,HHEX,ID1,IGFBP3,IL18,IL1A,IL33,ITGA2,KCNJ2,LGALS3,NR2F2,PIK3C2B,PIK3CB,PLA2G4A,PLAT,PML,POLD4,PPARG,PTGS2,PTN,RUNX1,S100A9,SLC9A3R2,TGFBR2,VEGFC,WWTR1,XDH,YAP1,YY1,ZC3H13	48		4.77469
Cell Morphology,Organismal Injury and Abnormalities	Hypertrophy of cells	1.69e-05			ADCY6,AHR,AR,BMPR1A,CAMK2D,CAST,CAV1,CCN2,CREM,CSF3,DAG1,DBI,DUSP1,EEF1D,EPAS1,ERBB2,FST,GNAQ,GPX1,GRN,HDAC9,IER3,IGF2R,IL18,IL33,KLF4,LIF,MAP3K5,P2RX4,PBX1,PPARG,PPP3CA,PTGES,PTGS2,S100A10,S100A6,SIX1,SMAD5,SULT1E1,TGFBR2,TIMP1,TXN,YAP1	43		4.77211
Lymphoid Tissue Structure and Development,Tissue Morphology	Quantity of lymphoid cells	1.72e-05	Increased	3.958	ACACA,ADORA2B,AHR,ALDH2,ARHGDIB,ARID5B,ATP2B1,ATXN1,BCL10,BCL11A,CAV1,CCND3,CD44,CDH13,CHST4,CMTM6,CSF3,CTSS,CXCL17,DAPP1,DIAPH1,DOCK11,EEF1D,EGR1,ELK4,EPHA2,EPS15,ERBB2,F3,FOS,FOSB,GSTP1,HCLS1,ID1,IFNE,IGF1R,IGF2R,IGFBP3,IL13RA1,IL18,IL33,IPMK,IRAK3,IRF2,ITGA2,ITGA6,ITGB6,KLF4,KRAS,LAMA3,LGALS3,LIF,LMO4,MAP3K8,MPZL2,MUC1,MUC13,NEDD9,NOTCH2,NOTCH3,PABPC1,PBX1,PGLYRP1,PIGR,PIK3R1,PPARG,PRDM1,PTPN1…	88		4.76447
Cancer,Gastrointestinal Disease,Organismal Injury and Abnormalities	Oral squamous cell carcinoma	1.77e-05			ADAM9,ADD3,AKAP9,AMMECR1L,AP2B1,AR,ARHGAP5,ARID5B,ASPH,ATP10A,ATP7A,ATXN1,BAAT,BCL11A,BGN,BOLA3,BTBD7,CCN2,CD44,CD46,CDH13,CLCN3,COL17A1,COL21A1,CREM,DCBLD2,DMXL2,DOCK11,DOP1A,DSG2,DUOXA2,DYNC2H1,EDIL3,EFCAB14,EFNA5,EPHA2,ERBB2,ERBB3,EREG,EZR,FAT1,FBXL14,FBXO42,FGL2,GLRX5,GPRC5A,GRN,GTF2H5,HCLS1,HOXA2,HYAL1,HYDIN,IGFBP3,IKZF2,IL1A,IPMK,ISL1,ITGA6,KIAA0100,KIF21A,KRAS,KRT4,LRRCC1,LTBP4,MBOAT1,MECO…	116		4.75203
Carbohydrate Metabolism	Uptake of monosaccharide	1.77e-05	Increased	3.586	ABHD5,ACSL1,APPL1,AQP3,BACH1,CAP1,CAV1,CEBPA,CSF3,CX3CL1,DKK1,EGR1,ERBB2,ERBB3,GNAQ,GSTP1,IDH1,IGF1R,KLF4,KRAS,LPL,LRP1,MUC1,NUCB2,PARD3,PDK2,PDZK1IP1,PIK3CB,PIK3R1,PLAT,PPARG,PSEN1,PTGS2,RALGAPA2,RBPJ,SGCB,SLC5A1,SMURF2,SPRY2,STEAP4,TCIM	41		4.75203
Cancer,Organismal Injury and Abnormalities,Reproductive System Disease	Female genital tract serous carcinoma	1.81e-05			ACP5,ACVR1B,AGPAT2,ALDH1A1,ANXA2,AR,ARID5B,ARL4C,AXIN2,BCL10,C4A/C4B,CDH13,CFB,DKK1,DST,EPHB6,ERBB2,ERBB3,F3,FGL2,GPRC5A,IL18,IL33,ITM2A,KRAS,LRRK2,MAP3K1,MAPK10,MECOM,MUC1,MUC16,NOTCH3,PAPSS2,PBX1,PDE8B,PDZK1IP1,PI3,PIK3R1,PTGES,PTGS2,PTN,RASSF9,RNASE4,SBSPON,TFRC,TGFBR2,TRIM16,UPK3B,WFDC2	49		4.74232
Cancer,Organismal Injury and Abnormalities	Pelvic serous carcinoma	1.81e-05			ACP5,ACVR1B,AGPAT2,ALDH1A1,ANXA2,AR,ARID5B,ARL4C,AXIN2,BCL10,C4A/C4B,CDH13,CFB,DKK1,DST,EPHB6,ERBB2,ERBB3,F3,FGL2,GPRC5A,IL18,IL33,ITM2A,KRAS,LRRK2,MAP3K1,MAPK10,MECOM,MUC1,MUC16,NOTCH3,PAPSS2,PBX1,PDE8B,PDZK1IP1,PI3,PIK3R1,PTGES,PTGS2,PTN,RASSF9,RNASE4,SBSPON,TFRC,TGFBR2,TRIM16,UPK3B,WFDC2	49		4.74232
Free Radical Scavenging	Metabolism of reactive oxygen species	1.82e-05		1.433	AHR,ALDH2,ANXA2,AOPEP,ARHGDIB,ATP7A,CAV1,CCN2,CD14,CD44,CFB,CLCN3,CSF3,CX3CL1,DBI,DUOXA2,DUSP1,EPAS1,FOS,FTH1,GPX1,GRN,GSTP1,HDAC4,HSPB1,IDH1,IL18,IL33,ITGA6,KLF4,KRAS,LGALS3,LIF,LRP1,LRRK2,MAP3K5,MAP3K8,MUC1,NEDD4,NOTCH3,PIK3R1,PLA2G4A,PON3,PPARG,PRDX4,PRDX5,PRDX6,PSEN1,PTGES,PTGFR,PTGS2,RBP4,RBPJ,RND3,ROMO1,RPL26,RPL29,S100A6,SAT1,SERPINB5,SFTPD,SHANK2,SOD2,SPRY2,TFAM,TFRC,TGM2,TIGAR,TMBIM6,TXN…	71		4.73993
Cancer,Organismal Injury and Abnormalities	Breast or pancreatic cancer	1.82e-05		1.645	ABLIM1,ACACA,ACP5,ACTN4,ACVR1B,ADAM9,ADCY6,ADIPOR2,AGPAT2,AGR2,AHR,AIDA,AIG1,AKAP9,ALCAM,ALDH1A1,ALDH3B1,ALG5,ANO10,ANTKMT,ANXA10,AOPEP,API5,APPL1,AQP4,AR,ARAP2,AREG,ARHGDIB,ARHGEF26,ARID5B,ARL4C,ASH1L,ATP10A,ATP10D,ATP12A,ATP2B1,ATP7A,ATXN10,AXIN2,BCL10,BCL6,BCL9L,BGN,BLOC1S1,BMPR1A,C1GALT1,C2,C4A/C4B,CA8,CAMTA1,CAPN7,CAST,CAV1,CCDC125,CCDC88C,CCN2,CCND2,CCND3,CD14,CD44,CD59,CD9,CDC42EP3,CDH6,CE…	447		4.73993
Cancer,Organismal Injury and Abnormalities,Reproductive System Disease	Growth of mammary tumor	1.85e-05		1.982	BCL9L,CAV1,CCND3,DKK1,EPHA2,ERBB2,ERBB3,FOS,ID1,IGF1R,IGFBP3,KRAS,MIER1,PTGS2,PTPN3,RARB,SIX1,SLC4A7,SPDEF,TGFBR2,WWTR1	21		4.73283
Dermatological Diseases and Conditions,Organismal Injury and Abnormalities	Keratosis	1.87e-05		-1.993	ABHD5,AHR,AQP5,CAST,CLDN1,COL4A5,DSC2,DSG3,ERBB2,FERMT1,FST,GJB2,IDH1,IL1A,KRAS,KRT5,LRP1,NFKBIZ,PI3,PSEN1,PTGS2,S100A9,SERPINB13,SLURP1,STAT6,TGFBR2	26		4.72816
Lipid Metabolism,Molecular Transport,Small Molecule Biochemistry	Concentration of prostaglandin	1.87e-05		1.789	CX3CL1,GPRC5A,GPX1,HPGD,IFNE,IL18,IL1A,KRAS,LPAR3,MAP3K8,P2RX4,PLA2G4A,PPARG,PTGES,PTGS2	15		4.72816
Hematological System Development and Function,Hypersensitivity Response,Tissue Morphology	Quantity of eosinophils	1.91e-05		-1.046	AR,ARHGDIB,BCL6,CDH13,EPHA2,IGFBP3,IL13RA1,IL33,IRAK3,KLF5,LGALS3,LIF,MAP3K8,PGLYRP1,PML,PPARG,PTGES,STAT6,TCIM,TXN	20		4.71897
Cancer,Dermatological Diseases and Conditions,Organismal Injury and Abnormalities	Hyperplasia of epidermis	1.92e-05		-1.631	ABHD5,AHR,AREG,CAV1,CEBPD,COL17A1,DSG3,ERBB2,ERRFI1,FOS,NFKBIZ,PI3,PSEN1,PTGS2,RARB,S100A9,STAT6,TGFBR2,VEGFC,ZFP36	20		4.7167
Cancer,Organismal Injury and Abnormalities,Respiratory Disease	Development of lung tumor	1.93e-05		-1.376	ABHD3,ACTN4,ACVR1B,ADGRF2,AGR2,AHR,AKAP9,AR,ARAP2,AREG,ARID5B,ARL4C,ASH1L,ATP10A,ATP2B1,ATXN1,AXIN2,BCKDHA,BCL11A,BCL2L15,BCL6,BCL9L,BGN,CAV1,CCND2,CCND3,CD44,CDC42EP3,CEBPA,CERT1,CLCA1,CLCA2,CLDN1,CMYA5,COL21A1,COL4A5,CPD,CPEB2,CREB3L1,CRKL,CRYL1,CTNNBL1,DDX3X,DEK,DMXL1,DMXL2,DNAH5,DNAH7,DOP1A,DPYD,DSG3,DST,ELAPOR1,ENPP4,EPAS1,EPHB6,EPS15,ERBB2,ERBB3,ERRFI1,EXPH5,EZR,F3,FAM114A2,FAT1,FBN1,FKBP11…	177		4.71444
Embryonic Development,Organismal Development	Development of head	1.99e-05	Increased	2.262	ADAM9,ALDH1A1,AQP5,AREG,ARID5B,ASPH,ATXN1,AXIN2,BCL9L,BMPR1A,CCND2,CD46,CDC14B,CEBPA,CEBPD,CLCN3,CLIC4,CREM,CRKL,CX3CL1,DBI,DIAPH1,DKK1,DNAH5,DYNC2H1,EFEMP1,EFNA5,EGR1,EPHA2,EZR,F3,FOS,FOXC1,FOXQ1,FST,GNAQ,GRN,HHEX,HOXA2,HYDIN,ID1,IGF1R,IGFBP7,IKZF2,IPMK,ISL1,ITGA6,ITGB6,KRT4,LAMA3,LAMB2,LGALS3,LIF,LMO4,LMO7,LRP10,LRRK2,MAP3K1,MECOM,MNAT1,NECTIN3,NFIA,NFIB,NFKBIZ,NOTCH2,NOTCH3,NR2C2,NR2F2,PARD3,P…	111		4.70115
Cellular Movement	Cell movement of lung cancer cell lines	2.01e-05		1.415	ALCAM,APPL1,ARL4C,BRMS1,CAV1,CD44,CD9,CRKL,DNAJB4,EPAS1,EPHB6,ERBB3,FCHSD2,GPRC5A,ID1,PTGS2,PTN,PTPN3,PTPRZ1,RPS6KA1,RPS6KA3,S100A10,SFTPD,TGM2,TP63,WWTR1,YAP1	27		4.6968
Tissue Morphology	Quantity of epithelial cells	2.04e-05		1.038	ABHD5,AR,BMPR1A,CEBPA,COL17A1,CREB3L1,EPAS1,ERRFI1,FOXA1,GUCA2A,IGF1R,IL1A,KLF4,KRAS,LATS2,LIF,LRRK2,P2RY2,RARB,SCP2,SFTPD,SOX2,SPRY2,SULT1E1,SYTL2	25		4.69037
Cell Morphology,Organ Morphology,Skeletal and Muscular System Development and Function,Tissue Morphology	Morphology of muscle cells	2.04e-05			ACADM,ADCY6,AHR,AR,CAMK2D,CAST,CAV1,CCN2,CREM,CSF3,DAG1,DUSP1,ERBB2,FST,GNAQ,GPX1,GRN,HDAC9,IER3,IGF2R,IL18,IL1A,IL33,KLF4,LIF,LMO7,MAP3K1,MAP3K5,MBNL1,P2RX4,PARVA,PIK3R1,PLA2G4A,PPP3CA,PTGES,PTGFR,PTGS2,RBP4,SGCB,SIX1,SLC6A6,SOD2,TGFBR2,TIMP1,TXN,UTRN,VCL,YAP1	48		4.69037
Cancer,Cardiovascular Disease,Developmental Disorder,Hematological Disease,Hereditary Disorder,Organismal Injury and Abnormalities	Diamond-Blackfan anemia	2.08e-05			RPL26,RPL35,RPS15A,RPS17,RPS19,RPS26,RPS27,RPS28,RPS29,RPS7	10		4.68194
Dermatological Diseases and Conditions,Organ Morphology,Organismal Injury and Abnormalities	Abnormal morphology of epidermis	2.13e-05			AHR,AREG,CLDN1,FERMT1,FST,IGF1R,IRF2,ITGA6,ITGB6,KLF4,KRT5,LAMA3,LIF,LIPH,LMO4,NFKBIZ,PSEN1,SLURP1,TMPO,TP63	20		4.67162
Cell Death and Survival,Organismal Injury and Abnormalities,Skeletal and Muscular Disorders	Apoptosis of muscle cells	2.13e-05		-1.75	ACSL1,ADCY6,AR,BACH1,CAMK2D,CDC42EP3,CREM,CSF3,DAG1,DSG2,DUSP6,EEF1D,ERBB2,GNAQ,GPX1,HSPB1,IGF1R,IL18,IL1A,IL33,IRF2,KLF5,KRAS,LIF,MAP3K1,MAP3K5,MNAT1,NOTCH3,PPARG,PPP3CA,PTN,S100A6,SOD2,THBD,TIMP1,TPT1,YAP1	37		4.67162
Cancer,Organismal Injury and Abnormalities,Tissue Morphology,Tumor Morphology	Size of tumor	2.15e-05			AREG,ARL4C,ARL6IP5,CAV1,CCND2,CEBPA,CLDN1,EFEMP1,EGR1,EHF,ERBB2,FERMT1,ID1,IL33,JUNB,KRAS,MAP3K5,MUC4,NOTCH2,PLA2G4A,PTGS2,RAB11A,SIX1,ST8SIA4,TGFBR2,TGM2,TIMP1,TMBIM6,VEGFC,WNT7B	30		4.66756
Digestive System Development and Function,Gastrointestinal Disease,Organ Morphology,Organismal Development,Organismal Injury and Abnormalities	Abnormal morphology of intestine	2.15e-05			AGPAT2,AGR2,AHR,AIDA,AREG,C4A/C4B,CLCN3,DKK1,FERMT1,GUCA2A,IRAK3,ITGA6,KLF4,KLF5,MAP3K8,MUC13,PIGR,PLS1,PTGS2,PTN,RDH10,RETNLB,SLC5A1,SPDEF,SPRY2,TFF3,TMPO,TNFRSF11A,TP53INP1,TP63	30		4.66756
Cancer,Organismal Injury and Abnormalities	Extraadrenal retroperitoneal tumor	2.16e-05		1.104	ACADSB,ACP5,ACTN4,ACVR1B,ADAM9,ADORA2B,AGR2,AHR,AKAP9,ALAS1,ALCAM,ALDH1A1,ALDH2,ANO10,ANXA2,API5,APPL1,AQP4,AR,ARAP2,AREG,ARHGAP5,ARID5B,ATP10A,ATP10D,ATP12A,ATP2B1,ATP7A,ATXN1,ATXN10,AXIN2,BLVRB,BMPR1A,C1GALT1,C2,CAP1,CAPN7,CAV1,CCDC88C,CCN2,CCND2,CD44,CD59,CD9,CDC14B,CDC42EP3,CDH6,CEBPA,CENPX,CFAP53,CFI,CKMT1A/CKMT1B,CLCA1,CLMN,CMYA5,COL28A1,CPEB2,CPQ,CREB3L1,CREB3L4,CREM,CTNNBL1,CTSS,CWC27,CXC…	328		4.66555
Lipid Metabolism,Small Molecule Biochemistry	Synthesis of prostaglandin	2.19e-05	Increased	3.338	ACACA,AREG,CAV1,CD14,CSF3,EDN2,ERBB2,EREG,FFAR4,HPGD,IGFBP7,IL18,IL1A,IL33,KLF5,MAP3K1,MAP3K5,MAP3K8,MAPK10,PIK3CB,PLA2G4A,PPARG,PTGES,PTGS2,RARB,SGPP1,TGFBR2	27		4.65956
Embryonic Development,Organ Development,Organismal Development,Respiratory System Development and Function,Tissue Development	Formation of pulmonary alveolus	2.26e-05			ATP7A,ATXN1,EDN2,ERRFI1,HOPX,ITGB6,LIF,SFTPD,SLC30A2,SLC7A11,SOX2,STAT6,TNS3	13		4.64589
Gastrointestinal Disease,Inflammatory Disease,Inflammatory Response,Organismal Injury and Abnormalities	Colitis	2.27e-05	Decreased	-2.999	ADORA2B,AGR2,AHR,AREG,ARHGDIB,ATXN1,CD44,CDC42EP3,CEBPA,CFB,CKMT1A/CKMT1B,DMBT1,DUOXA2,EREG,FERMT1,FOS,GLRX5,GPX1,GRIN2A,HPGD,IL18,IL1A,IL33,KRAS,LRBA,LRRC26,LRRK2,LY96,LYZ,MAP3K5,MMP13,MUC1,MUC13,NOTCH2,P2RX4,PIK3R1,PLA2G4A,PLS1,PPARG,PPP3CA,PTGS2,RETNLB,S100A9,SGPP1,SLC7A11,SPNS2,STAT6,STEAP4,STK38,TFF3,TGFBR2,TIMP1,TNFAIP8,TP53INP1,TSPO,XDH	56		4.64397
Cell Death and Survival,Organismal Injury and Abnormalities,Renal and Urological Disease	Necrosis of kidney	2.3e-05	Increased	2.581	ALDH3B1,API5,AR,ATP13A2,BCL10,BCL6,BGN,C4A/C4B,CCN2,CD44,CDH6,CFB,DUSP1,DUSP4,EMP2,EMP3,ERBB2,EZR,F3,FOS,GMFB,GNAQ,GSTP1,HSPB1,IER3,IGF1R,IGFBP3,IL18,KRAS,LAMB2,MAP3K1,MAP3K5,MAP3K8,P2RX4,PLA2G4A,PLAT,PPARG,PPP3CA,PSEN1,PTGS2,RBP4,SH3RF1,SOD2,TFRC,TMEM123,TNFRSF19,TP53INP1,YAP1,YY1	49		4.63827
Cellular Development,Cellular Growth and Proliferation,Connective Tissue Development and Function,Skeletal and Muscular System Development and Function,Tissue Development	Osteoclastogenesis	2.38e-05		0.806	AHR,ANXA2,BCL6,CAST,CAV1,CD44,CD9,CEBPA,FOS,IL18,IL1A,IL33,KCNN4,LIF,MAP3K8,NFIA,NOTCH2,PLA2G4A,PRDM1,PTGS2,RBPJ,RUNX1,STAT6,TGFBR2,TNFRSF11A,TXN	26		4.62342
Cardiovascular Disease,Cardiovascular System Development and Function,Cell Morphology,Organ Morphology,Organismal Development,Organismal Injury and Abnormalities,Skeletal and Muscular Disorders,Skeletal and Muscular System Development and Function,Tissue Morphology	Hypertrophy of cardiomyocytes	2.38e-05			ADCY6,CAMK2D,CAV1,CCN2,CREM,CSF3,DUSP1,ERBB2,GNAQ,HDAC9,IER3,IGF2R,IL18,IL33,LIF,MAP3K5,PPP3CA,PTGES,SIX1,TIMP1,TXN,YAP1	22		4.62342
Cancer,Organismal Injury and Abnormalities	Initiation of neoplasia	2.48e-05		1.253	BCL6,ERBB2,ID1,KRAS,NEDD9,PML,TNFRSF11A	7		4.60555
Lipid Metabolism,Small Molecule Biochemistry	Metabolism of prostaglandin	2.5e-05	Increased	3.338	ACACA,AREG,CAV1,CD14,CSF3,EDN2,ERBB2,EREG,FFAR4,GSTP1,HPGD,IGFBP7,IL18,IL1A,IL33,KLF5,MAP3K1,MAP3K5,MAP3K8,MAPK10,PIK3CB,PLA2G4A,PPARG,PTGES,PTGR1,PTGS2,RARB,SGPP1,TGFBR2	29		4.60206
Cancer,Organismal Injury and Abnormalities,Respiratory Disease	Neoplasia of lung cancer cell lines	2.5e-05	Increased	2.286	ATP7A,CAV1,CD59,CEBPD,DKK1,DNAJB4,EPAS1,EPHB6,GPRC5A,MUC1,NEDD9,PTGES,PTPN3,SLC7A11,SOX2,THBD,TNNC1	17		4.60206
Embryonic Development,Organ Development,Organismal Development,Skeletal and Muscular System Development and Function,Tissue Development	Formation of muscle	2.5e-05		1.829	ACTN4,AHR,AR,AREG,ARID5B,BGN,CAMK2D,CAV1,CERT1,DUSP1,EPHA2,ERBB2,ERBB3,FOXC1,FST,GAB1,HDAC4,HDAC9,HHEX,HOPX,IGF1R,ISL1,KRT19,LAMB2,LIF,MAP3K5,MBNL1,MYH14,NR2F2,PIP5K1C,PLXNB1,RBP4,SERP1,SGCB,SIX1,SIX4,SPRY2,SVIL,TGFBR2,TGM2,TNNC1,TP63,TXN,USP19,UTRN,VCL,WNT7B,WWTR1,ZBTB18	49		4.60206
Metabolic Disease,Organismal Injury and Abnormalities	Abnormal metabolism	2.5e-05		-1.836	ABHD4,ACADM,ADIPOR2,AGPAT2,AHR,ALDH2,AR,ATXN1,CAV1,CAVIN3,CCN2,CD14,CD44,CES1,CTSS,ETHE1,FBN1,FOXQ1,GPX1,HDAC4,IDH1,IGF1R,IGFBP3,IL1A,ITGB6,KRAS,LPL,LRP1,MAP4K5,NT5DC3,P2RY2,PBX1,PCYT1A,PIK3R1,PLA2G4A,PPARG,PPP3CA,PSEN1,PTGS2,RETNLB,S100A10,SAR1B,SCP2,SLC22A5,SOD2,STEAP4,TNFRSF19,VCL	48		4.60206
Cellular Movement,Hematological System Development and Function,Immune Cell Trafficking	Cell movement of mononuclear leukocytes	2.51e-05	Increased	2.148	ACTN4,ANXA2,AQP3,AR,BCL9L,BGN,CAMK2D,CAV1,CCN2,CD44,CHST4,CRKL,CSF3,CTSS,CX3CL1,CXCL17,DEK,DIAPH1,DKK1,DUSP1,ERBB2,EZR,FOS,GJB2,GPRC5A,HCLS1,IL18,IL1A,IL33,ITGA2,ITGA6,KCNE3,KCNN4,KRAS,LGALS3,LRP1,MAPK10,MICOS10-NBL1/NBL1,NEDD9,NFKBIZ,NOTCH3,OLFM4,PIK3R1,PIP5K1C,PPARG,PTGES,PTGS2,QPCT,RPS19,RPS6KA3,RUNX1,S100A14,SERP1,SERPINE2,SLC22A5,SPNS2,STIM2,TGFBR2,TGM2,TIMP1,VEGFC	61		4.60033
Cancer,Gastrointestinal Disease,Organismal Injury and Abnormalities	Oral cavity carcinoma	2.52e-05			ADAM9,ADD3,AKAP9,AMMECR1L,AP2B1,AR,ARHGAP5,ARID5B,ASPH,ATP10A,ATP7A,ATXN1,BAAT,BCL11A,BGN,BOLA3,BTBD7,CCN2,CD44,CD46,CDH13,CLCN3,COL17A1,COL21A1,CREM,DCBLD2,DMXL2,DOCK11,DOP1A,DSG2,DUOXA2,DYNC2H1,EDIL3,EFCAB14,EFNA5,EPHA2,EPS15,ERBB2,ERBB3,EREG,EZR,FAT1,FBXL14,FBXO42,FGL2,GLRX5,GPRC5A,GRN,GTF2H5,HCLS1,HOXA2,HYAL1,HYDIN,IGFBP3,IKZF2,IL1A,IPMK,ISL1,ITGA6,KIAA0100,KIF21A,KRAS,KRT4,LRRCC1,LTBP4,MBOAT…	120		4.5986
Hematological System Development and Function,Lymphoid Tissue Structure and Development,Tissue Morphology	Quantity of lymphocytes	2.59e-05	Increased	3.881	ACACA,ADORA2B,AHR,ARHGDIB,ARID5B,ATP2B1,ATXN1,BCL10,BCL11A,CAV1,CCND3,CD44,CDH13,CHST4,CMTM6,CSF3,CTSS,CXCL17,DAPP1,DIAPH1,DOCK11,EEF1D,EGR1,ELK4,EPHA2,EPS15,ERBB2,F3,FOS,FOSB,GSTP1,HCLS1,ID1,IFNE,IGF1R,IGF2R,IGFBP3,IL13RA1,IL18,IL33,IPMK,IRAK3,IRF2,ITGA2,ITGA6,ITGB6,KLF4,KRAS,LAMA3,LGALS3,LIF,LMO4,MAP3K8,MPZL2,MUC1,MUC13,NEDD9,NOTCH2,NOTCH3,PABPC1,PBX1,PGLYRP1,PIGR,PIK3R1,PPARG,PRDM1,PTPN13,RARB…	87		4.5867
Cardiovascular System Development and Function,Tissue Development	Development of endothelial tissue	2.73e-05		1.662	ADORA2B,ANXA2,ARHGEF26,ATP1B3,BRMS1,CAMK2D,CAV1,CD44,CD9,CDH13,CLIC4,DKK1,EGR1,EPHA2,ERBB2,F3,FECH,GPX1,GRN,HHEX,ID1,IGFBP3,IL18,IL1A,IL33,ITGA2,KCNJ2,LGALS3,NR2F2,PIK3C2B,PIK3CB,PLA2G4A,PLAT,PML,POLD4,PPARG,PTGS2,PTN,RUNX1,S100A9,SLC9A3R2,TGFBR2,VEGFC,WWTR1,XDH,YAP1,ZC3H13	47		4.56384
Drug Metabolism,Lipid Metabolism,Molecular Transport,Small Molecule Biochemistry	Concentration of prostaglandin E2	2.77e-05		1.319	GPRC5A,GPX1,HPGD,IL18,IL1A,KRAS,MAP3K8,P2RX4,PLA2G4A,PPARG,PTGES,PTGS2	12		4.55752
Cardiovascular System Development and Function,Cellular Movement	Migration of endothelial cells	2.8e-05	Increased	3.96	ACACA,ADORA2B,ALCAM,ANXA2,CAV1,CCN2,CD44,CD9,CDH13,CSF3,DKK1,EDIL3,EDN2,EGR1,ERBB2,F3,FOXC1,GAB1,GRN,HHEX,HSPB1,ID1,IGF2R,IGFBP3,IL33,LATS2,MARCKS,MMP13,P2RX4,PIK3C2B,PIK3CB,PLA2G4A,PML,PPARG,PTGS2,PTN,PTPRZ1,ROBO1,TAB2,TGFBR2,THBD,TIMP1,VEGFC,YAP1	44		4.55284
Cellular Function and Maintenance	Endocytosis	2.84e-05	Increased	4.39	ACTN4,AP2B1,APPL1,ASB1,CAP1,CAV1,CD14,CD44,CDH13,CLCN3,CLIC3,CLIC4,CSF3,CX3CL1,CYRIB,DDX3X,EGR1,EPS15,EPS8,ERBB2,EZR,FCHSD2,GLRX,GNE,GRN,GSTP1,IDH1,IGF1R,IGF2R,IL33,JUNB,KRAS,LGALS3,LRP1,LRRK2,MBNL1,MUC5B,NEDD4,NME2,PALLD,PDLIM7,PDZD8,PGLYRP1,PIK3CB,PIP5K1C,PLA2G4A,PLAT,PPARG,PPP3CA,PSEN1,PTRHD1,RAB11A,RASA2,RPL13A,RPS21,RPS6KA1,RPS6KA3,S100A10,S100A9,SCAMP2,SFTPD,SLC46A1,SMAP1,STON2,TFRC,TGFBR2,…	69		4.54668
Organismal Development	Size of body	2.84e-05	Increased	8.782	ABHD5,AGPAT2,AGR2,AHR,ANXA2,AQP5,AR,AREG,ARHGAP5,ARID5B,ARL6IP5,BCL6,BGN,CAMTA1,CAV1,CAVIN3,CCND3,CD9,CEBPA,CKMT1A/CKMT1B,CLCN3,CLIC4,CPEB2,CRKL,DBI,DNAJC10,DSG3,DUSP1,EDN2,EFEMP1,EFNA5,EIF3M,ERBB3,F3,FOS,FOSB,FST,G0S2,GLIS3,GNAQ,GPD2,GPX1,GRN,HDAC4,ID1,IGF1R,IGF2R,IGFBP3,IGFBP7,IKZF2,IP6K1,IRAK3,LAMA3,LGI1,LIF,LMO7,MBNL1,MMP13,NFIA,NR2C2,NR2F2,PBX1,PCLO,PIK3R1,PLA2G4A,PLAC8,PLAT,PPP3CA,PRKAR2B,P…	94		4.54668
Cellular Assembly and Organization,Cellular Function and Maintenance	Organization of cytoskeleton	2.88e-05	Increased	5.17	ABLIM1,ACACA,ACAP2,ACTN4,ADCY6,ADD3,AHR,AKAP9,ALCAM,AQP5,AR,AREG,ARHGAP5,ARPC1A,ATP2B1,ATP7A,ATXN1,ATXN10,BCL6,BMPR1A,CAMK1D,CAP1,CAST,CAV1,CAVIN3,CCN2,CD44,CD9,CDH13,CFAP53,CHP1,CIB1,CLMN,COBL,CRKL,CTSS,DAG1,DIAPH1,DKK1,DNAH5,DOCK11,DST,DYNC2H1,DYNLL1,EDN2,EFNA5,EGR1,EIF2B2,EML4,EMP2,EPB41,EPHA2,EPHB6,EPS15,EPS8,ERBB2,EZR,F3,FAT1,FOS,GAB1,GCC2,GJB2,GNAI1,GRN,HDAC4,HOOK1,HOOK3,HSPB1,ID1,IGF1R,IL1…	149		4.54061
Cell Cycle	Interphase	2.9e-05		-0.684	ACVR1B,AHR,ANXA2,AR,CAMK2D,CAV1,CAVIN3,CCND2,CCND3,CD44,CDC14B,CDH13,CEBPA,CEBPD,CES1,CREM,CRKL,CSF3,DDX3X,DUSP1,DUSP4,EGR1,ERBB2,ERBB3,FOS,FOXA1,GAB1,HDAC4,HMGN1,HSPB1,HYAL1,ID1,IDH1,IER3,IGF1R,IGFBP3,IGFBP7,IL1A,ITGA2,ITGA6,JUNB,KLF4,KRAS,LATS2,LGALS3,LIF,LMO4,MAP3K5,MAP3K8,MNAT1,MUC16,NOTCH2,PBX1,PI3,PIK3R1,PLA2G4A,PLAC8,PML,POLD4,PPARG,PPP3CA,PSEN1,PTGS2,REV3L,RPL23,RPS15,RPS6KA3,RUNX1,SOD2,S…	80		4.5376
Cancer,Organismal Injury and Abnormalities	Neoplasia of carcinoma cell lines	2.92e-05	Increased	3.069	ATP7A,BMPR1A,C1GALT1,CAV1,CD59,CEBPD,DNAJB4,EPAS1,EPHB6,IGFBP7,KLF4,MUC1,NEDD9,PROM1,PTGES,PTPN3,SLC7A11,SOX2,THBD,TNNC1,VEGFC,ZNF503	22		4.53462
Cardiovascular Disease,Cardiovascular System Development and Function,Cell Morphology,Organ Morphology,Organismal Development,Organismal Injury and Abnormalities	Hypertrophy of heart cells	2.93e-05			ADCY6,CAMK2D,CAV1,CCN2,CREM,CSF3,DUSP1,EEF1D,EPAS1,ERBB2,GNAQ,HDAC9,IER3,IGF2R,IL18,IL33,LIF,MAP3K5,PPP3CA,PTGES,S100A10,S100A6,SIX1,TIMP1,TXN,YAP1	26		4.53313
Cellular Function and Maintenance	Engulfment of cells	2.98e-05	Increased	4.089	ACTN4,ADORA2B,AP2B1,ASB1,ATG3,CAMK1D,CAV1,CD14,CD44,CDH13,CLCN3,CLIC3,CLIC4,CSF3,CX3CL1,CYRIB,DDX3X,EGR1,EPS15,EPS8,ERBB2,EZR,FCHSD2,GLRX,GNE,GRN,GSTP1,IDH1,IL1A,IL33,JUNB,KRAS,LGALS3,LRP1,MBNL1,MUC5B,NEDD4,NME2,PALLD,PDZD8,PGLYRP1,PIGR,PIK3CB,PIP5K1C,PLA2G4A,PLAT,PPARG,PPP3CA,PSEN1,PTRHD1,RAB11A,RAB11FIP2,RASA2,RPL13A,RPS21,RPS6KA1,RPS6KA3,S100A10,S100A9,SFTPD,SNX3,STAT6,STON2,TGM2,TM9SF4	65		4.52578
Cancer,Organismal Injury and Abnormalities,Respiratory Disease	Hyperplasia of airway epithelial cells	3.16e-05			CAV1,CEBPA,KRAS,PPARG	4		4.50031
Cancer,Organismal Injury and Abnormalities,Renal and Urological Disease	Urinary tract tumor	3.26e-05		0	ACADSB,ACP5,ACVR1B,ADCY6,ADORA2B,AHR,AKAP9,ALAS1,ALDH2,ANAPC11,ANXA2,AR,ARAP2,ARHGAP5,ARID5B,ASH1L,ATP10D,ATP12A,ATP2B1,ATP7A,ATXN1,AXIN2,BCKDHA,BCL6,BCL9L,BLVRB,BTBD7,C2,CAP1,CAV1,CCND2,CCND3,CD44,CD9,CDC14B,CDC42EP3,CDH6,CEBPA,CEBPD,CFAP53,CFI,CHST4,CLCA1,CLMN,CMYA5,COL17A1,COL28A1,CPEB2,CPQ,CREB3L4,CREM,CTSS,CWC27,DMBT1,DMXL1,DMXL2,DNAH5,DNAH7,DNAJC10,DOP1A,DPYD,DST,DUSP6,EBPL,EDIL3,EEF1D,EFR3…	264		4.48678
Cancer,Cell Death and Survival,Organismal Injury and Abnormalities,Tumor Morphology	Cell death of cancer cells	3.29e-05		-0.758	AR,CD44,CD59,CEBPD,EMP2,ERBB2,FAU,FOS,IGF1R,IGFBP3,KRAS,LAMA3,LRRK2,MAP3K1,MUC1,PABPC1,PIK3CB,PIK3R1,PPARG,PTGS2,PTN,RBPJ,RND3,RPL13A,RPL27A,RPL35,RPL37A,RPL38,RPL7,RPS11,RPS15A,RPS16,RPS17,RPS18,RPS19,RPS21,RPS27A,RPS28,RPS29,RPS3A,RPS6KA1,RPS7,RUNX1,SPRY2,TXN,VEGFC,ZFP36	47		4.4828
Lipid Metabolism,Molecular Transport,Small Molecule Biochemistry	Accumulation of lipid	3.32e-05		1.82	ABHD5,ACACA,ACSL1,ADIPOR2,AGPAT2,AHR,BLOC1S1,CAV1,CD44,CEBPA,CEBPD,CERT1,CES1,CREM,DBI,EDN2,ELOVL5,EPAS1,FBXO42,FOS,GPAT3,HPGD,IDH1,IGF2R,LATS2,LPL,LRP1,MARCKS,NR2C2,PCYT1A,PIK3C2B,PIK3CB,PLA2G4A,PPARG,PRDX6,PRKAR2B,PSEN1,SCP2,SDHB,SFTPD,SULT1E1,TIMP1,YY1	43		4.47886
Cancer,Cell Death and Survival,Organismal Injury and Abnormalities,Tumor Morphology	Cell death of osteosarcoma cells	3.34e-05	Decreased	-4.123	FAU,IGF1R,PABPC1,RPL13A,RPL27A,RPL35,RPL37A,RPL38,RPL7,RPS11,RPS15A,RPS16,RPS17,RPS18,RPS19,RPS21,RPS27A,RPS28,RPS29,RPS7	20		4.47625
Cellular Movement,Hematological System Development and Function,Immune Cell Trafficking,Inflammatory Response	Cell movement of macrophages	3.35e-05		1.818	AR,AREG,BCL6,CAV1,CCN2,CD14,CD44,CES1,CRKL,CX3CL1,CXCL17,DMBT1,DOCK11,EDN2,EPAS1,ERBB2,IL18,IL1A,IL33,LGALS3,LRP1,LRRK2,MAP3K5,MAP3K8,NFKBIZ,PDK2,PIK3CB,PLA2G4A,PPARG,PRDM1,PTGES,PTGS2,PTN,RPL13A,RPS6KA3,S100A10,SFTPD,SLC22A5,SULT1E1,TGFBR2,THBD	41		4.47496
Cellular Movement	Cell movement of epithelial cells	3.41e-05		0.434	ACTN4,ADAM9,AHR,ANXA2,CCN2,CD9,COL17A1,CRKL,EFNA5,FBN1,FERMT1,GAB1,GUCA2A,HHEX,ITGA2,KLF5,LAMA3,LGALS3,PARD3,PIK3R1,PTN,PTPRZ1,TGFBR2,TIMP1,TP63	25		4.46725
Cellular Development,Connective Tissue Development and Function,Skeletal and Muscular System Development and Function,Tissue Development	Differentiation of osteoblasts	3.46e-05		0.932	AHR,AREG,AXIN2,BGN,BMP3,BMPR1A,CEBPA,CEBPD,CREB3L1,DKK1,EDIL3,EPHA2,ERBB3,FFAR4,FOS,GLIS3,HDAC4,HOXA2,ID1,JUNB,KLF4,PDLIM7,PPARG,PSEN1,PTN,SMAD5,SOX2,TENT5A,TP63,VEGFC,WNT7B,WWTR1,YAP1,YY1	34		4.46092
Infectious Diseases,Organismal Injury and Abnormalities	Infection of mammalia	3.53e-05	Decreased	-3.585	ADGRE5,AHR,AQP4,BCL10,BCL6,C4A/C4B,CAV1,CD14,CD44,CFB,CLIC4,CSF3,DUSP1,DUSP4,FOS,GRN,IFNE,IFNGR2,IL13RA1,IL18,IL33,LGALS3,LY96,MUC5B,NFKBIZ,OLFM4,PI3,PIGR,PIK3R1,PLAC8,PLAT,PML,PTPN13,RBPJ,S100A9,SERPINB1,SFTPD,STAT6,STK38,TIMP1,TP63	41		4.45223
Hematological System Development and Function,Immune Cell Trafficking,Inflammatory Response,Tissue Development	Accumulation of leukocytes	3.58e-05	Increased	2.907	ADGRE5,AHR,BCL10,BCL6,BGN,C4A/C4B,CD44,CEBPA,CSF3,CX3CL1,DUSP1,EDIL3,EGR1,F3,GNAQ,GRN,IER3,IL18,IL33,IP6K1,ITGA2,ITGA6,KRAS,MAP3K8,NOTCH2,P2RY2,PLAT,PTGS2,RBPJ,RPL13A,S100A9,STAT6,TGFBR2,THBD,TIMP1,VEGFC,YAP1	37		4.44612
Infectious Diseases,Organismal Injury and Abnormalities	Infection by coronavirus	3.63e-05	Increased	2.236	ACSL1,AIDA,AR,ARL4C,ATP10A,BLOC1S1,C1GALT1,C4A/C4B,CD9,CFB,CFI,CSF3,CXCL17,DAPP1,DPYD,DUSP1,DYNC2H1,EGR1,EHF,ERBB3,FGL2,FOS,GPD2,GPX1,IFNGR2,IL18,IL1A,IRF2,JUNB,KCNJ2,MARCKS,NFIB,NSF,PABPC1,PCLO,PCYOX1,PHACTR2,PLA2G4A,PLAC8,PLAT,PPARG,PPP3CA,PTGS2,RBP4,RSBN1L,S100A9,SAT1,SCN1B,SLC7A11,TIMP1,TMEM123,TPT1,TSPO,WFDC2,ZFP36	55		4.44009
Cellular Development,Connective Tissue Development and Function,Skeletal and Muscular System Development and Function,Tissue Development	Differentiation of osteoclasts	3.71e-05		-0.112	AHR,AREG,BCL6,BMPR1A,CD9,DUSP1,DYNLL1,EPHA2,FBN1,FOS,ID1,IL18,IL1A,IL33,IRAK3,JUNB,KLF4,LIF,NOTCH2,PIK3R1,PRDM1,PTGS2,SLC1A5,STAT6,TCTA,TFRC,TNFRSF11A	27		4.43063
Cardiovascular Disease,Cardiovascular System Development and Function,Organ Morphology,Organismal Development,Organismal Injury and Abnormalities	Mass of heart	3.75e-05			AHR,AR,CAMK2D,CAV1,CFB,DAG1,DUSP6,GNAQ,HDAC9,IGF1R,IGF2R,KCNN4,KLF5,MAP3K1,PLA2G4A,PPARG,PPP3CA,PTGS2,SLC6A6,SOD2,TIMP1	21		4.42597
Cell Morphology,Organismal Injury and Abnormalities	Swelling of cells	3.77e-05			AHR,AQP4,CDC42SE2,EFNA5,EMP2,EMP3,EZR,FST,GRIN2A,HSPB1,IL18,LPAR3,MARCKS,PARD3,PRDX6,PSEN1,XDH	17		4.42366
Cardiovascular System Development and Function,Cellular Movement	Cell movement of endothelial cells	3.82e-05	Increased	4.151	ACACA,ADORA2B,ALCAM,ANXA2,CAMK2D,CAV1,CCN2,CD44,CD9,CDH13,CSF3,DKK1,EDIL3,EDN2,EGR1,ERBB2,F3,FOXC1,GAB1,GRN,HHEX,HSPB1,ID1,IGF2R,IGFBP3,IL33,ITGA2,LATS2,LGALS3,MARCKS,MMP13,P2RX4,PIK3C2B,PIK3CB,PLA2G4A,PML,PPARG,PTGS2,PTN,PTPRZ1,ROBO1,TAB2,TGFBR2,THBD,TIMP1,VEGFC,YAP1	47		4.41794
Cell Cycle	Arrest in cell cycle progression of tumor cell lines	3.84e-05			AHR,AR,CAV1,EHF,ERBB2,ERRFI1,FOXA1,IER3,IFNE,IGF1R,KLF4,KRAS,KRT19,LGALS3,LIF,LRRK2,PI3,PML,PPARG,SSBP2,TP63,USP42,YAP1	23		4.41567
Cell Death and Survival	Cell death of fibroblast cell lines	3.88e-05	Increased	2.35	ABCE1,ADIPOR2,AHR,ATG3,BCL6,CLIC4,DDX3X,DKK1,DUSP1,DUSP4,EGR1,EMP2,EPHX1,ERBB2,FTH1,GALNT5,GMFB,GNAQ,GSTP1,ID1,IER3,IGF1R,ITGA6,KRAS,MAP3K1,MAP3K5,MAP3K8,MECOM,MUC1,PGLYRP1,PIK3CB,PIK3R1,PLA2G4A,PLAC8,PML,PPP3CA,PRDX6,PSEN1,PTN,RUNX1,SCP2,SGPP1,SLC9A3R2,SOD2,STK17B,STK38,TGM2,TMEM107,TMEM123,TP53INP1,TP63,TXN,YAP1	53		4.41117
Cell Cycle,Cellular Development	Senescence of epithelial cells	3.96e-05		0.928	AR,ID1,KLF4,KRAS,LATS2,LRRK2,SOD2,SOX2,TGFBR2,TP63,YAP1	11		4.4023
Cellular Movement	Cell movement of cervical cancer cell lines	3.98e-05	Increased	2.194	ACTN4,CAP1,DCBLD2,DSG3,EREG,EZR,HOOK1,MAP3K8,NEDD9,PALLD,PARVA,PIK3C2B,PLXNB1,PTGS2,PTPN14,RPS6KA3,SLC12A6,TGM2,TP63,TXN	20		4.40012
Cell-To-Cell Signaling and Interaction,Cellular Movement	Recruitment of cells	3.98e-05	Increased	3.27	ADGRE5,ADORA2B,AHR,BCL6,C4A/C4B,CAV1,CD14,CD44,CSF3,CX3CL1,DKK1,EDIL3,EGR1,EPAS1,F3,FOS,GLRX,GPRC5A,IL18,IL1A,IL33,KRAS,LGALS3,LIF,LPAR3,LRP1,LRRK2,LY96,LYZ,MAP3K8,P2RY2,PIK3CB,PIK3R1,PIP5K1C,PPARG,PTGS2,PTN,RETNLB,SFTPD,SOD2,STAT6,TGFBR2,TIMP1,TPT1,TXN,XDH,YAP1	47		4.40012
Cardiovascular System Development and Function,Organ Morphology,Organismal Development,Skeletal and Muscular System Development and Function	Morphology of cardiac muscle	4.12e-05			ACADM,ADCY6,CAMK2D,CAV1,CCN2,CREM,CSF3,DUSP1,ERBB2,ERBB3,GNAQ,HDAC9,HHEX,IER3,IGF2R,IL18,IL33,KLF4,KRAS,LIF,MAP3K1,MAP3K5,PLA2G4A,PPARG,PPP3CA,PTGES,PTGS2,RBP4,RBPJ,SIX1,SLC6A6,SOD2,TGM2,TIMP1,TXN,VCL,YAP1	37		4.3851
Cardiovascular System Development and Function,Organ Morphology,Organismal Development	Morphology of heart ventricle	4.15e-05			ADAM9,BCL6,BGN,CAMK2D,CAV1,CCND2,CCND3,CFB,CREM,DSC2,EPAS1,ERBB2,ERBB3,GNAQ,GNG5,GPX1,HDAC9,HHEX,IER3,IGF2R,IL18,ISL1,KCNN4,KRAS,MAP3K1,MBNL1,NR2F2,PBX1,PLA2G4A,PLAT,PPARG,PPP3CA,PTGS2,RBPJ,SLC6A6,SOD2,TEAD1,TGFBR2,TIMP1,TNNC1,TXN,UTRN,VCL	43		4.38195
Embryonic Development,Organismal Development	Development of body axis	4.18e-05		1.925	ADAM9,AIDA,ALDH1A1,ALG5,AQP5,AREG,ARID5B,ASPH,ATXN1,AXIN2,BCL9L,BMPR1A,CCND2,CD46,CDC14B,CEBPA,CEBPD,CLCN3,CLIC4,CREM,CRKL,CX3CL1,DBI,DIAPH1,DKK1,DNAH5,DYNC2H1,EFEMP1,EFNA5,EGR1,EPHA2,EZR,F3,FOS,FOXC1,FOXQ1,FST,GNAQ,GRN,HHEX,HOXA2,HYDIN,ID1,IGF1R,IGFBP7,IKZF2,IPMK,ISL1,ITGA6,ITGB6,KRT4,LAMA3,LAMB2,LGALS3,LIF,LMO4,LMO7,LRP10,LRRK2,MAP3K1,MECOM,MNAT1,NECTIN3,NFIA,NFIB,NFKBIZ,NOTCH2,NOTCH3,NR2C2,NR2…	115		4.37882
Cancer,Organismal Injury and Abnormalities	Embryonal tumor	4.2e-05	Increased	2.019	ADGRE5,ALCAM,ALDH1A1,ALDH2,AR,ARID5B,ARL4C,ATXN1,AXIN2,C4A/C4B,CAMTA1,CAV1,CCDC88C,CCND2,CD14,CD44,CDH6,CFI,DBNDD2,DDX3X,DEPP1,DMBT1,DMXL2,EFEMP1,EFNA5,EPHA2,EPHB6,ERBB2,FAM174B,FAT1,FBXL17,FBXO9,FOXA1,GSR,GSTP1,HDAC9,HELZ,IDH1,IGF1R,IGFBP3,IL13RA1,IL1A,IRAK3,KRAS,LGALS3,LIF,LRRK2,LURAP1L,MAP3K1,MAP4K5,MARCKS,MECOM,MUC16,MUC5B,NISCH,NOTCH3,PALLD,PDP1,PDZD8,PIK3C2B,PIK3R1,PKP4,PLAT,PML,PROM1,RARB,…	79		4.37675
Cell-To-Cell Signaling and Interaction,Hematological System Development and Function,Immune Cell Trafficking,Inflammatory Response	Activation of macrophages	4.2e-05	Increased	2.219	ADORA2B,AHR,ANXA2,C4A/C4B,CD14,CD44,CEBPA,CLCA1,CSF3,CX3CL1,EDN2,ERBB2,GRN,IFNE,IL18,IL33,ITGB6,KLF4,LGALS3,LRP1,MUC5B,PDK2,PLA2G4A,PLAT,PPARG,PRDX6,PSEN1,PTGES,PTGS2,S100A9,STAT6,TGFBR2,TGM2,UPF2	34		4.37675
Hematological System Development and Function,Tissue Development	Accumulation of blood cells	4.41e-05	Increased	2.413	ADGRE5,AHR,BCL10,BCL6,BGN,C4A/C4B,CD44,CEBPA,CSF3,CX3CL1,DUSP1,EDIL3,EGR1,F3,GNAQ,GRN,IER3,IL18,IL33,IP6K1,ITGA2,ITGA6,KRAS,KRT19,MAP3K8,NOTCH2,P2RY2,PLAT,PTGS2,RBPJ,RPL13A,S100A9,SLC46A1,STAT6,TGFBR2,THBD,TIMP1,VEGFC,YAP1	39		4.35556
Cell Death and Survival	Cell death of lymphoma cell lines	4.43e-05		-1.45	ANXA2,ATG3,CCND3,CD44,CD59,CEBPA,DUSP1,EGR1,EZR,FTH1,GPX1,HSPB1,IFNE,IGF1R,IGFBP3,IGFBP7,IRF2,LGALS3,MECOM,MUC1,PML,PPARG,PRDM1,PSEN1,RUNX1,SOD2,STAT6,STK38,TGFBR2,TGM2	30		4.3536
Endocrine System Development and Function	Glucose tolerance	4.43e-05		1.95	ABHD5,ADIPOR2,AGPAT2,CD44,CES1,CX3CL1,ELOVL5,FAM3B,FFAR4,G0S2,GLIS3,GPAT3,ID1,IGFBP3,IRAK3,ISL1,LIF,LPL,LRP1,NUCKS1,OLFM4,PBX1,PIK3CB,PIK3R1,PLA2G4A,PPARG,PRDX5,PRKAR2B,RETNLB,RPH3AL,RPS6KA3,SAT1,SERP1,STEAP4,TFF3,TGFBR2,TGM2,TMBIM6,TP53INP1,USP19	40		4.3536
Cellular Development,Cellular Growth and Proliferation,Hematological System Development and Function,Hematopoiesis,Lymphoid Tissue Structure and Development,Tissue Development	Generation of bone marrow-derived macrophages	4.45e-05		1.98	CAV1,FOS,IL1A,IL33,KCNN4,MAP3K8,NOTCH2,PRDM1,RBPJ,TNFRSF11A	10		4.35164
Cellular Movement	Cell movement of connective tissue cells	4.48e-05	Increased	3.496	AHR,APPL1,AR,ARID5B,CAV1,CCN2,CD44,CRKL,CX3CL1,ERBB2,ERBB3,EZR,F3,FBN1,FOS,HSPB1,ID1,IGF2R,IGFBP3,IL33,LRP1,MAP3K1,MAP3K8,PALLD,PDLIM1,PIK3CB,PML,PTN,RND3,TGFBR2,TNS3,UTRN,VCL	33		4.34872
Infectious Diseases,Organismal Injury and Abnormalities	Infection by RNA virus	4.51e-05	Increased	6.534	ACADSB,ACSL1,ADGRE5,AIDA,ANXA2,AP2B1,AR,ARL4C,ARPC1A,ARPC1B,ATOX1,ATP10A,BCL11A,BLOC1S1,C1GALT1,C2,C4A/C4B,CAMK1D,CAV1,CD14,CD164,CD44,CD9,CDC42EP3,CFB,CFI,CLTA,CSF3,CTSS,CX3CL1,CXCL17,DAG1,DAPP1,DCBLD1,DDX3X,DIAPH1,DMXL1,DPYD,DUSP1,DYNC2H1,EGR1,EHF,EPAS1,EPHA2,EPS15,EPS8,ERBB3,ETHE1,EXOSC5,FAU,FGL2,FOS,GAREM1,GNAQ,GNE,GPD2,GPX1,HDAC4,IDH1,IFNGR2,IGF1R,IL18,IL1A,IRF2,JUNB,KCNJ2,KCNN4,LPL,MARCKS,M…	123		4.34582
Cellular Development,Cellular Growth and Proliferation,Nervous System Development and Function,Tissue Development	Development of neural cells	4.54e-05	Increased	4.23	ADGRE5,AHR,ALCAM,AR,AREG,ARHGAP5,ATP7A,ATXN1,ATXN10,BMPR1A,CAMK1D,CAST,CAV1,CCN2,CD44,CLMN,COL4A5,CRKL,CX3CL1,DAG1,DIAPH1,EDN2,EFNA5,EGR1,EIF2B2,EPHA2,EPS8,ERBB2,ERBB3,EZR,FOS,FOXA1,FOXC1,GJB2,GRN,HSPB1,ID1,IDH1,IGF1R,IL18,IL33,KCNJ2,KLF4,KRAS,LAMB2,LGI1,LIF,LRP1,LRRK2,MARCKS,MARK1,MICOS10-NBL1/NBL1,MYO5B,NEBL,NFIA,NFIB,PALLD,PARD3,PIK3R1,PIP5K1C,PKP4,PLAT,PLXNB1,PPP3CA,PRDM1,PSEN1,PTGS2,PTN,PTPR…	96		4.34294
Drug Metabolism,Lipid Metabolism,Small Molecule Biochemistry	Synthesis of prostaglandin E2	4.55e-05	Increased	2.892	AREG,CAV1,CD14,CSF3,EDN2,ERBB2,EREG,FFAR4,HPGD,IL18,IL1A,KLF5,MAP3K1,MAP3K8,MAPK10,PLA2G4A,PPARG,PTGES,PTGS2,RARB,SGPP1,TGFBR2	22		4.34199
Protein Synthesis	Synthesis of protein	4.6e-05		0.981	AHR,CAV1,CSF3,DDX3X,EIF2B2,EIF3M,ERBB2,ERRFI1,FOS,FST,FTH1,GNAQ,HELZ,HSPB1,IGFBP3,IL18,ITGA2,JUNB,KRAS,LIF,LPL,LRRK2,MAP3K8,MKNK2,PABPC1,PIK3R1,PPARG,PPP1R2,RBMS3,RBP4,RPL13A,RPL23,RPL24,RPL27A,RPL30,RPL38,RPS15,RPS15A,RPS17,RPS23,RPS28,RPS29,RPS3A,RPS6KA1,RPS7,S100A9,SAT1,SERP1,SFTPD,SLC46A1,SOD2,STAT6,TP63,TST,TXN,YBX2,ZFP36	57		4.33724
Reproductive System Development and Function	Litter size	4.74e-05	Increased	3.842	AHR,ASPH,BGN,CD46,CD59,CD9,CDC14B,CEBPA,CLIC4,EFEMP1,EFNA5,FAU,GPD2,IGF1R,IGF2R,IGFBP7,IL1A,LPAR3,NR2F2,PLA2G4A,PLAT,PTGS2,SMAD5,SULT1E1,TIMP1	25		4.32422
Cancer,Organismal Injury and Abnormalities,Renal and Urological Disease	Urinary tract cancer	4.76e-05		-0.447	ACADSB,ACP5,ACVR1B,ADCY6,ADORA2B,AHR,AKAP9,ALAS1,ALDH2,ANAPC11,ANXA2,AR,ARAP2,ARHGAP5,ARID5B,ASH1L,ATP10D,ATP12A,ATP2B1,ATP7A,ATXN1,AXIN2,BCKDHA,BCL6,BCL9L,BLVRB,BTBD7,C2,CAP1,CAV1,CCND2,CCND3,CD44,CD9,CDC14B,CDC42EP3,CDH6,CEBPA,CEBPD,CFAP53,CFI,CHST4,CLCA1,CLMN,CMYA5,COL17A1,COL28A1,CPEB2,CPQ,CREB3L4,CREM,CTSS,CWC27,DMBT1,DMXL1,DMXL2,DNAH5,DNAH7,DNAJC10,DOP1A,DPYD,DST,DUSP6,EBPL,EDIL3,EEF1D,EFR3…	261		4.32239
Organismal Injury and Abnormalities	Hypertrophy	4.76e-05		1	ADCY6,AHR,AR,BGN,BMPR1A,CAMK2D,CAST,CAV1,CCN2,CIB1,CREM,CSF3,DAG1,DBI,DSC2,DUSP1,EEF1D,EPAS1,ERBB2,FST,GNAQ,GPX1,GRN,HDAC4,HDAC9,HOPX,IER3,IGF1R,IGF2R,IL18,IL33,KCNE3,KLF4,KLF5,LIF,MAP3K5,MBNL1,MYH14,NOTCH3,P2RX4,PBX1,PIK3R1,PLA2G4A,PLAT,PPARG,PPP3CA,PTGES,PTGS2,RARB,RBP4,RBPJ,S100A10,S100A6,SIX1,SMAD5,SOD2,SULT1E1,TGFBR2,TIMP1,TNNC1,TXN,YAP1	62		4.32239
Gastrointestinal Disease,Inflammatory Disease,Inflammatory Response,Organismal Injury and Abnormalities	Inflammation of the large intestine	4.81e-05	Decreased	-3.041	ADORA2B,AGR2,AHR,AREG,ARHGDIB,ATXN1,CD44,CDC42EP3,CEBPA,CFB,CKMT1A/CKMT1B,DMBT1,DUOXA2,EREG,FERMT1,FOS,GLRX5,GPX1,GRIN2A,HPGD,IL18,IL1A,IL33,KRAS,LRBA,LRRC26,LRRK2,LY96,LYZ,MAP3K5,MMP13,MUC1,MUC13,NOTCH2,P2RX4,PIK3R1,PLA2G4A,PLS1,PPARG,PPP3CA,PTGS2,RETNLB,S100A9,SCN1B,SGPP1,SLC7A11,SPNS2,STAT6,STEAP4,STK38,TFF3,TGFBR2,TIMP1,TNFAIP8,TP53INP1,TSPO,XDH	57		4.31785
Cellular Function and Maintenance	Function of blood cells	4.96e-05		1.308	ADORA2B,AHR,ARHGDIB,BCL10,BCL6,CAV1,CD14,CD44,CD59,CD9,CLCN3,CSF3,CTSS,CX3CL1,DUSP1,DUSP4,EGR1,ENPP3,EXPH5,F2RL2,F3,FOS,GNAQ,GPX1,GRN,HSPB1,ID1,IFNGR2,IL13RA1,IL18,IL33,IRAK3,ITGA2,KCNN4,LGALS3,LY96,MECOM,MUC5B,NEDD9,NFKBIZ,P2RX4,PIGR,PIK3R1,PLA2G4A,PLAT,PPARG,PTGS2,PTPN13,RETNLB,RHAG,SFTPD,SLC30A2,SPNS2,STAT6,STK10,SULT1E1,TGM2,THBD,ZFP36	59		4.30452
Cancer,Hematological Disease,Hereditary Disorder,Organismal Injury and Abnormalities	Constitutional bone marrow failure syndrome	5.07e-05			AR,DNAJC21,GPX1,RPL26,RPL35,RPS15A,RPS17,RPS19,RPS26,RPS27,RPS28,RPS29,RPS7,RUNX1	14		4.29499
Digestive System Development and Function,Gastrointestinal Disease,Organ Morphology,Organismal Development,Organismal Injury and Abnormalities	Abnormal morphology of stomach	5.07e-05			AGR2,CAV1,ERBB3,FERMT1,KCNE3,KRT4,KRT5,LAMA3,RARB,RDH10,SPDEF,SYTL2,TP63	13		4.29499
Digestive System Development and Function,Organ Morphology,Organismal Development	Morphology of stomach	5.13e-05			AGR2,AHR,CAV1,ERBB3,FERMT1,KCNE3,KRT4,KRT5,LAMA3,RARB,RDH10,SPDEF,SYTL2,TP63	14		4.28988
Tissue Morphology	Morphology of white adipose tissue	5.14e-05			ACACA,ADIPOR2,AIDA,AR,CEBPD,CES1,CFB,DUSP1,EPAS1,FFAR4,G0S2,GPD2,ID1,IGFBP3,IL18,LGALS3,LIF,NR2C2,PON3,PPARG,PPP2R5A,PRDX5,SAT1,STEAP4,SULT1E1,TP53INP1	26		4.28904
Infectious Diseases,Organismal Injury and Abnormalities	COVID-19	5.23e-05			ACSL1,AIDA,AR,ARL4C,ATP10A,BLOC1S1,C1GALT1,C4A/C4B,CFB,CFI,CSF3,CXCL17,DAPP1,DPYD,DUSP1,EGR1,EHF,ERBB3,FGL2,FOS,GPD2,GPX1,IFNGR2,IL18,IL1A,IRF2,JUNB,KCNJ2,MARCKS,NFIB,PABPC1,PCLO,PCYOX1,PHACTR2,PLA2G4A,PLAC8,PPARG,PPP3CA,PTGS2,RBP4,RSBN1L,S100A9,SAT1,SCN1B,SLC7A11,TIMP1,TMEM123,TPT1,TSPO,WFDC2,ZFP36	51		4.2815
Embryonic Development,Organismal Development,Tissue Development	Growth of embryonic tissue	5.23e-05	Increased	3.114	AHR,ARHGAP5,BMPR1A,CCND3,CD44,CSF3,CX3CL1,DKK1,EPAS1,GNG5,GRN,ID1,ISL1,ITGA6,KLF4,LIF,LRRK2,PLAT,PPARG,PSEN1,PTGS2,PTN,RARB,REV3L,RSU1,RUNX1,SCN1B,SERPINB5,SOX2,TCF7L1,TGFBR2,TP63,VCL,VEGFC,YAP1,ZBTB18,ZNF503,ZZEF1	38		4.2815
Organismal Injury and Abnormalities,Respiratory Disease	Damage of lung	5.25e-05		-0.666	ADORA2B,AHR,ANXA2,C2,C4A/C4B,CAV1,CD14,CD44,CDC42EP3,CFB,EGR1,F3,GLRX5,IGFBP3,IL18,IL33,IP6K1,KRAS,LY96,MAP3K5,MAP3K8,MUC1,PIK3CB,PLA2G4A,PLAT,PPARG,PPP3CA,PTGS2,SCN1B,SERPINB1,SFTPD,SULT1E1,TSPO,TXN	34		4.27984
Organ Morphology,Respiratory System Development and Function,Tissue Morphology	Quantity of lung cells	5.32e-05		-1.211	CEBPA,EPAS1,ERRFI1,IGFBP3,KRAS,LIF,RARB,SFTPD	8		4.27409
Cardiovascular Disease,Organismal Injury and Abnormalities	Microangiopathy	5.43e-05			ACTN4,AR,BAAT,C1GALT1,CCND2,CCND3,CD46,CD59,CFB,CFI,COL4A5,DPYD,EPAS1,ERBB2,ERBB3,FOXA1,GNAQ,LIF,LPL,MAP3K1,MAP3K5,NOTCH2,PIK3R1,PPARG,PPP3CA,PSEN1,SLC7A11,SMIM4,TGFBR2,THBD,ZC3H13	31		4.2652
Cellular Movement,Embryonic Development	Migration of embryonic cell lines	5.45e-05		1.509	APPL1,ATG3,CLIC4,CRKL,EFEMP1,EPHA2,FOS,GAB1,ID1,IGF1R,IGFBP3,IPMK,ITGA2,NEDD9,PALLD,PIK3C2B,PROM1,PTN,PTP4A1,RARB,TP53INP1,VCL,VEGFC	23		4.2636
Cancer,Organismal Injury and Abnormalities	Primary neoplasm	5.5e-05		0.958	AGR2,ANXA10,BCL6,BMPR1A,CCND3,CD44,CEBPA,CPQ,DMBT1,DPYD,EFEMP1,EFNA5,EPAS1,EPHA2,ERBB2,ERBB3,EZR,FBXO9,GRIN2A,GSR,HOOK3,HOPX,IGF1R,IGFBP3,KIF21A,KLF4,KRAS,KRT23,LAMB2,LGALS3,MUC1,MUC16,NOTCH2,NOTCH3,PARD3,PIK3CB,PLAC8,PLXNB1,PML,PPARG,PPP3CA,PRDM1,PROM1,PTGS2,PTPN3,RARB,S100A10,S100A6,SDHB,SLC34A2,STAT6,TFF3,TP63,TRIM16,WFDC2,YAP1	56		4.25964
Cancer,Organismal Injury and Abnormalities	Hyperplasia of epithelial cells	5.66e-05		0.914	CAV1,CCND2,CCND3,CEBPA,ERBB2,ERBB3,GJB2,IL33,KRAS,LY96,PARD3,PPARG,PTGS2,STAT6,TMEM79	15		4.24718
Cardiovascular Disease,Hematological Disease,Organismal Injury and Abnormalities	Aplastic anemia	5.66e-05			ALDH2,AR,C4A/C4B,GPX1,PPP3CA,RPL26,RPL35,RPS15A,RPS17,RPS19,RPS26,RPS27,RPS28,RPS29,RPS7,RUNX1	16		4.24718
Molecular Transport	Transport of molecule	5.71e-05	Increased	6.09	ABHD5,ACACA,ACSL1,ADAM9,ADIPOR2,ADORA2B,ANO10,ANXA2,APPL1,AQP3,AQP4,AQP5,ARL6IP5,ARRDC4,ATOX1,ATP10A,ATP10D,ATP13A2,ATP1B3,ATP2B1,ATP7A,CAMK2D,CAV1,CCDC115,CD14,CD44,CD59,CERT1,CES1,CHP1,CLCA1,CLCA2,CLCN3,CLIC3,CLIC4,CLIC5,CMTM6,CREB3L1,CTSS,CX3CL1,DDX3X,DENND10,EDN2,EGR1,ELL2,EPAS1,EPHX1,EPS15,ERBB2,ERBB3,EXOC3,EXPH5,EZR,FECH,FFAR4,FOSB,FST,FTH1,FXYD3,GAB1,GNAQ,GPRC5A,GRIN2A,GRN,GSTP1,GUCA2A,HCL…	168		4.24336
Endocrine System Disorders,Gastrointestinal Disease,Metabolic Disease,Organismal Injury and Abnormalities	Diabetes mellitus	5.71e-05		-0.152	ACACA,ACADSB,ACER2,ACSL1,ADIPOR2,ADORA2B,AGPAT2,AGR2,ALAS1,ALDH1A1,ALDH2,ANXA2,APPL1,AQP5,AR,ARL6IP6,ATP10A,ATP1B3,ATXN1,BCL6,C2,C4A/C4B,CA13,CAMTA1,CAV1,CCDC88C,CCN2,CCND2,CD44,CDC42EP3,CEBPD,CFB,CHP1,CLIC5,COL17A1,COL21A1,COL4A5,CREM,CTNNBL1,CTSS,DKK1,DUSP1,EDIL3,EGR1,EPAS1,ERBB3,EXPH5,F3,FKBP11,FOS,FOXC1,FXYD5,G0S2,GALNT6,GLIS3,GPAT3,GPD2,GRIN2A,GSTP1,HCLS1,HDAC9,HHEX,HNF4G,HPGD,HSPB1,HYAL1,ID…	141		4.24336
Cell Death and Survival,Organismal Injury and Abnormalities,Renal and Urological Disease	Cell death of kidney cells	5.79e-05	Increased	2.768	ALDH3B1,API5,AR,ATP13A2,BCL10,BCL6,BGN,C4A/C4B,CCN2,CD44,CFB,DUSP1,DUSP4,EMP2,EMP3,ERBB2,EZR,F3,FOS,GMFB,GNAQ,GSTP1,HSPB1,IER3,IGF1R,IGFBP3,KRAS,LAMB2,MAP3K1,MAP3K5,MAP3K8,P2RX4,PLA2G4A,PPARG,PPP3CA,PSEN1,PTGS2,RBP4,SH3RF1,SOD2,TFRC,TMEM123,TNFRSF19,TP53INP1,YAP1,YY1	46		4.23732
Cellular Development,Cellular Growth and Proliferation,Hair and Skin Development and Function,Organ Development,Tissue Development	Proliferation of dermal cells	5.84e-05		0.986	AREG,CD44,CDH13,DKK1,EPHA2,EREG,FERMT1,FOS,FST,GRN,IGFBP7,JUNB,KLF4,KLF5,KRAS,MAP3K5,NOTCH2,PARD3,PTGS2,PTPRZ1,RUNX1,SLURP1,STEAP4,TGFBR2,TP63,YAP1,ZFP36	27		4.23359
Cell Death and Survival	Apoptosis of breast cell lines	5.91e-05		-1.598	CEBPD,CLCA2,DYNLL1,ERBB2,FOS,ID1,IGF1R,IL1A,KLF5,KRAS,MAP3K5,TIMP1,WWTR1,YAP1	14		4.22841
Cellular Function and Maintenance	Internalization by tumor cell lines	6.03e-05	Increased	3.294	ACTN4,AREG,ASB1,CAV1,CD44,CERT1,CLIC3,EPS15,ERBB2,EREG,FCHSD2,IL33,LGALS3,LRP1,NME2,PALLD,PDZD8,PLA2G4A,PPP3CA,PTRHD1,RPS21,TGM2	22		4.21968
Developmental Disorder,Hereditary Disorder,Organismal Injury and Abnormalities,Skeletal and Muscular Disorders	Dystrophy of muscle	6.11e-05		-1.199	ABLIM1,ARL4C,BGN,C4A/C4B,CAP1,CAST,CCN2,CCND3,CEBPA,CES1,COL21A1,CPQ,CTSS,DAG1,EGR1,FST,G0S2,LPL,MBNL1,MGST1,NEDD4,PLS3,PPARG,PRKAR2B,RBP4,RSU1,SGCB,SLC7A11,TGFBR2,TP63,UTRN	31		4.21396
Cardiovascular Disease,Cardiovascular System Development and Function,Organ Morphology,Organismal Development,Organismal Injury and Abnormalities,Skeletal and Muscular Disorders	Dilated cardiomyopathy	6.13e-05			ACSL1,AHR,AKAP9,AR,ATXN1,BGN,CAMK2D,CAST,CAV1,CDC42EP3,DAG1,DSC2,DSG2,ERBB2,GLRX5,GNAQ,GPX1,IGF1R,IGF2R,KLF5,MAP3K5,NEBL,PPP2R5A,PSEN1,SDHB,SGCB,SLC6A6,SOD2,STK38,SUCLG1,TFAM,TGFBR2,TIMP1,TMPO,TNNC1,UTRN,VCL,YAP1	38		4.21254
Organismal Injury and Abnormalities	Edema	6.39e-05	Decreased	-3.939	ADORA2B,AHR,AQP4,AR,CA13,CAV1,CCND2,CCND3,CD14,CSF3,DDX3X,DPYD,DSG3,DUSP1,EPHA2,F3,GPX1,HHEX,IGF2R,IL33,IRAK3,ITGB6,KRAS,LGALS3,LIF,MAP3K8,MECOM,NFKBIZ,NOTCH2,PARD3,PBX1,PDK2,PIK3C2B,PIK3R1,PLA2G4A,PLAT,PPARG,PSEN1,PTGES,PTGS2,PTPN14,SCP2,SMAD5,STAT6,TFRC,TGFBR2,THBD,TSPO,VEGFC	49		4.1945
Cellular Movement,Hematological System Development and Function,Immune Cell Trafficking	Cell movement of antigen presenting cells	6.39e-05	Increased	2.316	ALCAM,AR,AREG,BCL6,CAV1,CCN2,CD14,CD44,CES1,CRKL,CX3CL1,CXCL17,DIAPH1,DMBT1,DOCK11,EDN2,EPAS1,EPS8,ERBB2,HCLS1,IL18,IL1A,IL33,LGALS3,LRP1,LRRK2,MAP3K5,MAP3K8,NFKBIZ,PDK2,PIGR,PIK3CB,PLA2G4A,PLXNB1,PPARG,PRDM1,PTGES,PTGS2,PTN,RPL13A,RPS19,RPS6KA3,S100A10,SFTPD,SLC22A5,SULT1E1,TGFBR2,THBD,TIMP1	49		4.1945
Cellular Movement	Cell movement of pancreatic cancer cell lines	6.44e-05	Increased	2.48	ACTN4,ADAM9,AREG,C1GALT1,CAV1,CD44,ERBB2,EREG,MUC13,MUC4,PLXNB1,ROBO1,TMPO,TP53INP1,TP63	15		4.19111
Cardiovascular Disease,Organismal Injury and Abnormalities	Atherosclerosis	6.54e-05		0.917	ADORA2B,AHR,AR,ARHGEF26,CA13,CAMTA1,CAV1,CD14,CD44,CD59,CDH13,CES1,CLIC5,CTNNBL1,CTSS,CX3CL1,DNAH5,EGR1,EREG,F3,FAM107B,FOS,FOSB,GCLM,GPX1,GRIN2A,IL18,IL1A,IL33,JUNB,KCNJ2,KLF4,LGALS3,LPL,LRP1,MARCHF6,MECOM,MMP13,PARVA,PLAT,PON3,PPARG,PPP3CA,PTGES,PTGS2,RNF220,S100A9,SCP2,SLC7A11,TGFBR2,THBD,TIMP1,WWTR1,YAP1,ZFP36	55		4.18442
Cancer,Cardiovascular Disease,Organismal Injury and Abnormalities	Vascular tumor	6.55e-05			ALCAM,AR,AXIN2,CCND2,CCND3,CX3CL1,DPYD,EPAS1,ERBB2,ERBB3,FOXA1,GNAQ,HMGN1,IDH1,IGF1R,IGFBP3,IGFBP7,KLF4,KRAS,MAP3K1,MAP3K5,NOTCH2,NOTCH3,PIK3R1,PPARG,PTGS2,RARB,SERPINE2,SLC9A3R2,SMIM4,STEAP4,TGFBR2,THBD,ZC3H13	34		4.18376
Hematological Disease,Organismal Injury and Abnormalities	Failure of bone marrow	6.78e-05			ALDH2,AR,DNAJC21,GPX1,RPL26,RPL35,RPS15A,RPS17,RPS19,RPS26,RPS27,RPS28,RPS29,RPS7,RUNX1	15		4.16877
Cellular Function and Maintenance	Cellular homeostasis	6.81e-05	Increased	5.851	ABHD5,ACER2,ACSL1,ACVR1B,ADAM9,ADCY6,ADIPOR2,ADORA2B,AGPAT2,AHR,ANXA2,AQP3,AQP4,AQP5,AR,ATG3,ATOX1,ATP12A,ATP13A2,ATP1B3,ATP2B1,ATP7A,BCKDHA,BCL10,BCL11A,BCL6,BLOC1S1,C4A/C4B,CAMK2D,CAST,CAV1,CCDC115,CD46,CEBPA,CLCA2,CLCN3,CLDN1,CLIC4,CLIC5,CX3CL1,CXCL17,DCXR,DEPP1,DKK1,DMXL2,DOCK11,DUSP4,EDN2,EEF1D,EGR1,ELK4,ENPP3,EPAS1,EPHA2,EZR,F3,FAM3B,FECH,FFAR4,FGL2,FOS,FOXA1,FTH1,GAB1,GNAQ,GPD2,GRIN2A,GRN,…	176		4.16685
Organ Morphology	Branching of exocrine gland	6.86e-05		0.426	AHR,AR,AREG,ARHGAP5,CAV1,CEBPD,FST,IGFBP7,ITGA2,ITGA6,SLC30A2,SPRY2,TIMP1	13		4.16368
Cell Signaling,Small Molecule Biochemistry	Synthesis of nitric oxide	6.89e-05	Increased	2.233	ADORA2B,AR,BCL6,CAV1,CD14,CD46,CPD,DUSP1,DUSP6,DYNLL1,GCHFR,GNAI1,IFNE,IGFBP3,IL18,IL1A,IL33,JUNB,KLF4,KRAS,LIF,LRP1,MAP3K1,P2RX4,P2RY2,PIK3R1,PTGS2,RBP4,S100A9,SFTPD,SOD2,STAT6,TGFBR2,TSPO,XDH,YAP1,ZDHHC21	37		4.16178
Cancer,Gastrointestinal Disease,Organismal Injury and Abnormalities	Hyperplasia of gastrointestinal tract	7.03e-05		0.115	AGR2,AHR,KCNE3,KRAS,PTGES,PTGS2,RARB,YAP1	8		4.15304
Organismal Injury and Abnormalities	Visceromegaly	7.19e-05			ACSL1,ADCY6,AHR,AKAP9,AR,ATXN1,BGN,C4A/C4B,CAMK2D,CAST,CAV1,CCN2,CDC42EP3,CEBPA,CIB1,CREM,CSF3,DAG1,DSC2,DSG2,DUSP1,EEF1D,EPAS1,ERBB2,EZR,F3,GLRX5,GNAQ,GPX1,GRN,HDAC4,HDAC9,HOPX,IER3,IGF1R,IGF2R,IL18,IL33,KCNE3,KCNN4,KLF4,KLF5,KRAS,LIF,MAP3K5,MBNL1,MYH14,NEBL,NFKBIZ,P2RX4,PBX1,PIK3R1,PLA2G4A,PLAT,PLXNB1,PPARG,PPP2R5A,PPP3CA,PSEN1,PTGES,PTGS2,RARB,RBP4,RETNLB,S100A10,S100A6,SCP2,SDHB,SGCB,SIX1,SLC…	87		4.14327
Cardiovascular Disease,Cell Death and Survival,Connective Tissue Disorders,Hematological Disease,Hereditary Disorder,Organismal Injury and Abnormalities	Familial hemolytic anemia	7.34e-05			CD46,CD59,CFB,CFI,GSR,KCNN4,NT5C3A,RHAG,THBD	9		4.1343
Cardiovascular Disease,Organismal Injury and Abnormalities,Skeletal and Muscular Disorders	Intrinsic cardiomyopathy	7.38e-05			ACSL1,AHR,AKAP9,AR,ATXN1,BGN,CAMK2D,CAST,CAV1,CDC42EP3,DAG1,DSC2,DSG2,ERBB2,ETHE1,GLRX5,GNAQ,GPX1,IGF1R,IGF2R,KCNJ2,KLF5,KRAS,MAP3K5,NEBL,PPP2R5A,PRDX6,PSEN1,SDHB,SFXN1,SGCB,SLC6A6,SOD2,STK38,STOM,SUCLG1,TFAM,TGFBR2,TIMP1,TMPO,TNNC1,UTRN,VCL,YAP1	44		4.13194
Cardiovascular System Development and Function,Organismal Development,Visual System Development and Function	Neovascularization of eye	7.51e-05		1.543	ADAM9,CAV1,CCN2,CFB,EPAS1,F3,FECH,IGF1R,IGFBP3,IL18,LGALS3,LIF,PLA2G4A,PLAT,PTGS2,TIMP1,VEGFC	17		4.12436
Cancer,Organismal Injury and Abnormalities	Early stage solid tumor	7.64e-05			AIDA,ANXA2,CD44,CLCN3,EFEMP1,EPS8,ERBB2,ERBB3,FOS,GSR,KLF4,LAMA3,MUC1,MUC16,NME2,PTGES,PTGS2,RARB,RPL7,RPS11,RPS27A,SERPINE2,TPT1,WFDC2	24		4.11691
Digestive System Development and Function,Organ Morphology,Organismal Development	Morphology of intestine	7.68e-05			ADGRE5,AGPAT2,AGR2,AHR,AIDA,AREG,C4A/C4B,CLCN3,DKK1,FERMT1,GUCA2A,IRAK3,ITGA6,KLF4,KLF5,MAP3K8,MUC13,PIGR,PLS1,PTGS2,PTN,RDH10,RETNLB,SLC5A1,SPDEF,SPRY2,STAT6,TFF3,TMPO,TNFRSF11A,TP53INP1,TP63	32		4.11464
Cardiovascular System Development and Function,Cellular Development,Cellular Function and Maintenance,Cellular Growth and Proliferation,Organismal Development,Tissue Development	Endothelial cell development	7.8e-05		1.473	ADORA2B,ANXA2,ARHGEF26,ATP1B3,BRMS1,CAMK2D,CAV1,CD44,CD9,CDH13,CLIC4,DKK1,EGR1,ERBB2,F3,FECH,GPX1,GRN,HHEX,ID1,IGFBP3,IL18,IL1A,IL33,ITGA2,KCNJ2,LGALS3,NR2F2,PIK3C2B,PIK3CB,PLA2G4A,PML,POLD4,PPARG,PTGS2,PTN,RUNX1,S100A9,SLC9A3R2,TGFBR2,VEGFC,WWTR1,XDH,YAP1,ZC3H13	45		4.10791
Cardiovascular System Development and Function,Cell-To-Cell Signaling and Interaction	Binding of endothelial cells	7.82e-05	Increased	2.22	ADGRE5,ALCAM,ANXA2,BGN,CD44,CX3CL1,EDIL3,F3,GLRX,IGFBP7,IL1A,ITGA2,ITGA6,LGALS3,MUC4,P2RY2,PIGR,PIK3R1,PPARG,S100A10,SERPINB5,STAT6,TGFBR2,THBD,TXN,WWTR1,YAP1	27		4.10679
Inflammatory Response,Neurological Disease,Organismal Injury and Abnormalities	Inflammation of central nervous system	7.86e-05		1.718	ADAM9,ADORA2B,AHR,ALCAM,ATXN1,BCL6,C4A/C4B,CAV1,CD44,CSF3,DUSP1,EPHB6,GRN,ID1,IFNE,IGF1R,IL18,KLF4,LGALS3,LGI1,LIF,LRP1,LRRK2,MAP3K8,NFKBIZ,NOTCH2,PIK3C2B,PLA2G4A,PLAT,PPARG,PPP3CA,PRDM1,PSEN1,PTGES,PTGS2,PTPRZ1,RBPJ,SCN1B,SERPINB1,SPNS2,STAT6,STIM2,STK17B,TGFBR2,TIMP1,VEGFC,XDH	47		4.10458
Connective Tissue Development and Function	Mass of fat pad	7.88e-05		0.766	AGR2,AIDA,AR,CAV1,CEBPD,DUSP1,EIF3M,G0S2,GPAT3,GPD2,IGFBP3,IL18,LIF,LPL,NR2C2,NUCKS1,PON3,PTGS2,RDH16,SAT1	20		4.10347
Hematological System Development and Function,Inflammatory Response,Tissue Morphology	Quantity of macrophages	7.88e-05		0.215	C4A/C4B,CEBPA,CLDN1,CLIC4,CTSS,CX3CL1,CXCL17,EPHA2,F3,GRN,IGF1R,IL18,IL1A,IL33,IRAK3,ITGB6,KRAS,LGALS3,LIF,PARD3,PGLYRP1,PI3,PLAT,PPARG,PTN,RBPJ,SFTPD,STEAP4,TGFBR2,TGM2,THBD,UTRN,YAP1	33		4.10347
Organismal Injury and Abnormalities	Angiogenesis of lesion	7.92e-05	Increased	2.292	ANXA2,CD44,CD9,CIB1,CSF3,CTSS,EPHA2,F3,IL18,KLF5,KRAS,LRP1,PTGES,PTGS2,SERPINB5,TGFBR2,TGM2,THBD,TIMP1,VEGFC,WNT7B	21		4.10127
Cancer,Neurological Disease,Organismal Injury and Abnormalities	Meningeal neoplasm	7.92e-05			ADIPOR2,AHR,AP2B1,ASPH,ATXN1,CA8,CCND2,CDH6,DDX3X,DST,ELOVL5,ENPP3,EPAS1,ERBB2,ERBB3,FBN1,FBXL17,FGL2,FOS,FTH1,GINM1,GNAQ,GRIN2A,HNF4G,HOOK1,IDH1,IGF2R,KLF4,KRAS,LMO7,LRP1,LTBP4,MAP3K1,MAPK10,MARK1,MBNL1,MIER3,NOTCH2,PIK3R1,PLAT,PRDX4,PRSS36,RBPJ,REV3L,ROBO1,SENP5,SETD1B,SIDT1,SLITRK6,STARD10,STAT6,STON2,SVIL,TGM2,USP42,UTRN,VCL,YAP1	58		4.10127
Infectious Diseases,Inflammatory Disease,Organismal Injury and Abnormalities,Respiratory Disease	Severe acute respiratory syndrome	7.99e-05			ACAP2,ACSL1,ARL4C,BACH1,CD14,CD164,CD9,CDC42SE2,CEBPD,EGR1,ELOVL5,GPX1,HOXA2,IER3,IL18,KRAS,OSBPL3,PABPC1,PGLYRP1,PIK3CB,PPARG,S100A9,SLC35A1,SLCO3A1,TIMP1	25		4.09745
Free Radical Scavenging	Synthesis of reactive oxygen species	8.14e-05		1.039	AHR,ALDH2,ANXA2,AOPEP,ARHGDIB,ATP7A,CAV1,CD14,CD44,CFB,CLCN3,CSF3,CX3CL1,DBI,DUOXA2,DUSP1,EPAS1,FOS,FTH1,GPX1,GRN,GSTP1,HDAC4,HSPB1,IDH1,IL18,IL33,ITGA6,KLF4,KRAS,LGALS3,LIF,LRP1,MAP3K5,MAP3K8,MUC1,NEDD4,NOTCH3,PIK3R1,PLA2G4A,PON3,PPARG,PRDX6,PSEN1,PTGES,PTGFR,PTGS2,RBP4,RBPJ,RND3,ROMO1,RPL26,RPL29,S100A6,SAT1,SERPINB5,SFTPD,SHANK2,SOD2,SPRY2,TFAM,TFRC,TGM2,TIGAR,TMBIM6,XDH	66		4.08938
Carbohydrate Metabolism,Molecular Transport,Small Molecule Biochemistry	Concentration of D-glucose	8.19e-05		1.034	ABHD5,ACADM,ACSL1,ADIPOR2,AGPAT2,ALDH1A1,ATXN1,CD44,CEBPA,CES1,CLCN3,DCXR,DUSP6,EDN2,ELOVL5,FBXO42,FFAR4,FOXA1,GLIS3,GPAT3,GPX1,HDAC4,IFNE,IGFBP3,IL33,LGALS3,LPL,NR2C2,NUCB2,NUCKS1,OLFM4,PBX1,PIK3R1,PPARG,PPP3CA,RPH3AL,RPS6KA3,SIX1,SLC4A7,SLC5A1,SOD2,STEAP4,TMBIM6,UPF2,USP19	45		4.08672
Cancer,Organismal Injury and Abnormalities	Metastatic potential of tumor cell lines	8.25e-05		0.647	AGR2,ALCAM,CD44,CPEB2,ERBB2,PTGS2,RPS6KA1,RPS6KA3,SMURF2,TGM2	10		4.08355
Gastrointestinal Disease,Organismal Injury and Abnormalities	Polyp	8.46e-05		0.995	AHR,ASPH,BMPR1A,CD44,IL18,KRAS,PIK3CB,PIK3R1,PLA2G4A,PPARG,PTGES,PTGS2,SDHB,SERPINE2,TIMP1,YAP1	16		4.07263
Organismal Injury and Abnormalities	Dyskeratosis congenita or aplastic anemia	8.46e-05			ALDH2,AR,C4A/C4B,GPX1,MECOM,PPP3CA,RPL26,RPL35,RPS15A,RPS17,RPS19,RPS26,RPS27,RPS28,RPS29,RPS7,RUNX1	17		4.07263
Cellular Movement,Immune Cell Trafficking	Cell movement of lymphatic system cells	8.46e-05		1.758	ACTN4,AQP3,AR,BCL9L,BGN,CAV1,CD44,CD9,CHST4,CIB1,CRKL,CSF3,CTSS,CX3CL1,CXCL17,DEK,DIAPH1,DKK1,ERBB2,EZR,FOS,GJB2,GPRC5A,HCLS1,IL18,IL1A,IL33,ITGA2,ITGA6,KCNE3,KCNN4,KRAS,LGALS3,LRP1,MAPK10,NEDD9,NOTCH3,PIK3R1,PIP5K1C,PPARG,PTGES,PTGS2,RPS6KA3,RUNX1,SERP1,SERPINE2,SLC22A5,SPNS2,STIM2,TGFBR2,TGM2,TIMP1,VEGFC	53		4.07263
Cardiovascular Disease,Organismal Injury and Abnormalities	Peripheral vascular disease	8.59e-05		-0.645	ADGRE5,ANXA2,AQP4,AR,ARHGDIB,ARL4C,BCL6,CA13,CA8,CAPN7,CAV1,CTSS,CX3CL1,CYRIB,DNAJB4,F2RL2,FTH1,GLRX,GPRC5A,GPX1,GRIN2A,GRN,HCLS1,HDAC9,HSPB1,IGF1R,IL18,KLF4,KRAS,KTN1,LMO4,LPL,LRP1,LY96,MAP3K5,MARCKS,MARK1,NEDD9,NOTCH3,NR2F2,OMD,PIK3C2B,PLA2G4A,PLAT,PLP2,PPARG,PSEN1,PTGES,PTGS2,RUNX1,S100A9,SAT1,SCN1B,SCP2,SLC6A6,THBD,TNFRSF11A,TSPO,VAMP2,XDH	60		4.06601
Organ Morphology,Respiratory System Development and Function,Tissue Morphology	Quantity of type II pneumocytes	8.65e-05		-0.97	CEBPA,EPAS1,ERRFI1,LIF,RARB,SFTPD	6		4.06298
Organismal Development,Tissue Development	Morphogenesis of epithelial tissue	8.66e-05		0.651	AHR,ANXA2,AR,ARHGEF26,CLIC4,DAG1,FAT1,GAB1,HHEX,ID1,LGALS3,MAP3K1,NOTCH2,PALLD,PIK3C2B,POF1B,SERPINB5,SPRY2,TIMP1,VCL,VEGFC	21		4.06248
Cellular Development,Cellular Growth and Proliferation,Embryonic Development,Organismal Development	Proliferation of embryonic cells	8.7e-05	Increased	3.645	ARHGAP5,BMPR1A,CCND3,CD44,CX3CL1,DDX3X,DKK1,ERBB3,GNPNAT1,ID1,ITGA6,KLF4,KRT19,LIF,LRRK2,MAP3K1,PIK3R1,PLAT,PPARG,PRDM1,PSEN1,PTGS2,PTN,RUNX1,SERPINB5,SOX2,TGFBR2,TP63,VEGFC,WNT7B,YAP1,ZZEF1	32		4.06048
Cellular Assembly and Organization,Cellular Function and Maintenance	Microtubule dynamics	8.74e-05	Increased	4.734	ABLIM1,ACACA,ACAP2,ACTN4,ADCY6,AHR,AKAP9,ALCAM,AQP5,AR,AREG,ARHGAP5,ATP2B1,ATP7A,ATXN1,ATXN10,BMPR1A,CAMK1D,CAP1,CAST,CAV1,CCN2,CD44,CD9,CDH13,CFAP53,CHP1,CIB1,CLMN,CRKL,CTSS,DAG1,DIAPH1,DKK1,DNAH5,DOCK11,DST,DYNC2H1,DYNLL1,EDN2,EFNA5,EGR1,EIF2B2,EML4,EPB41,EPHA2,EPHB6,EPS15,EPS8,ERBB2,EZR,F3,FOS,GAB1,GCC2,GJB2,GRN,HDAC4,HOOK1,HOOK3,HSPB1,ID1,IGF1R,IL18,IL1A,IL33,ITGA6,KCNJ2,KIF21A,KLF5,KRAS,KTN1…	129		4.05849
Cancer,Organismal Injury and Abnormalities	Stage I-II tumor	8.87e-05			AIDA,ANXA2,CD44,CLCN3,DPYD,EFEMP1,EPS8,ERBB2,ERBB3,GSR,KLF4,KRAS,LAMA3,MAP4K5,MUC1,MUC16,NME2,PTGES,PTGS2,RARB,RPL7,RPS11,RPS27A,SERPINE2,TPT1,WFDC2	26		4.05208
Cancer,Gastrointestinal Disease,Organismal Injury and Abnormalities,Tumor Morphology	Progression of digestive organ tumor	9.16e-05	Increased	2	AGR2,AR,CCN2,ERBB3,F3,IL18,KRAS,PTGS2	8		4.0381
Cellular Development,Cellular Growth and Proliferation,Connective Tissue Development and Function,Hair and Skin Development and Function,Organ Development,Tissue Development	Proliferation of keratinocytes	9.35e-05		0.847	AREG,CDH13,EPHA2,EREG,FERMT1,FOS,FST,IGFBP7,JUNB,KLF4,KLF5,KRAS,MAP3K5,NOTCH2,PARD3,PTGS2,PTPRZ1,RUNX1,SLURP1,STEAP4,TGFBR2,TP63,YAP1,ZFP36	24		4.02919
Cancer,Cardiovascular Disease,Organismal Injury and Abnormalities	Hemangioma	9.61e-05			ALCAM,AR,CCND2,CCND3,CX3CL1,DPYD,EPAS1,ERBB2,ERBB3,FOXA1,GNAQ,HMGN1,IDH1,IGF1R,IGFBP3,IGFBP7,KLF4,KRAS,MAP3K1,MAP3K5,NOTCH2,PIK3R1,PPARG,SERPINE2,SLC9A3R2,SMIM4,TGFBR2,THBD,ZC3H13	29		4.01728
Cell Death and Survival	Necrosis of prostate cancer cell lines	9.69e-05		-1.856	ABCE1,ACACA,AGR2,ALCAM,AR,CAV1,EGR1,EHF,FOS,FST,ID1,IGFBP3,IGFBP7,ITGA6,LGALS3,PBX1,PRKAR2B,PSEN1,PTGS2,SERPINB5,SH3RF1,SOD2,TMBIM6,TP63,TXN,VEGFC,YY1	27		4.01368
Cellular Response to Therapeutics	Sensitivity of tumor cell lines	9.69e-05	Decreased	-4.286	AGR2,ANXA2,AR,ARID5B,ATP1B3,CWC27,ERBB2,EREG,ERRFI1,FAT1,FBXL14,FBXO42,FOXA1,GAB1,GAREM1,GTF2H5,IGF1R,KRAS,KRT19,MAP3K8,MARCHF6,MBNL1,MNAT1,MSL2,MTIF3,MUC1,NCCRP1,NEK10,NPEPPS,NR2C2,PIK3R1,PKP4,ROBO1,RPS6KA3,RUNX1,SEC63,SETD1B,SHANK2,SLC35A1,TEAD1,UPF2,USP24,VPS8	43		4.01368
Cancer,Organismal Injury and Abnormalities	Neoplasia of fibroblast cell lines	9.93e-05		0.895	CAST,CAV1,CCND2,DYNLL1,ERBB2,G0S2,GAREM1,GNAQ,KRAS,MAP3K8,PIK3CB,PIK3R1,PSEN1,RYK,SLC7A11,SPRY2,TIMP1,YAP1	18		4.00305
Connective Tissue Disorders,Developmental Disorder,Hereditary Disorder,Immunological Disease,Organismal Injury and Abnormalities,Skeletal and Muscular Disorders	Ullrich congenital muscular dystrophy	0.000101			ARL4C,BGN,C4A/C4B,CEBPA,CES1,COL21A1,EGR1,FST,G0S2,MGST1,NEDD4,PPARG,PRKAR2B,RBP4	14		3.99568
Cardiovascular System Development and Function,Cell-To-Cell Signaling and Interaction	Adhesion of endothelial cells	0.000101	Increased	2.838	ADGRE5,ALCAM,CD44,CX3CL1,EDIL3,F3,GLRX,IGFBP7,IL1A,ITGA6,LGALS3,MUC4,P2RY2,PIK3R1,PPARG,SERPINB5,STAT6,TGFBR2,THBD,TXN,WWTR1,YAP1	22		3.99568
Cancer,Organismal Injury and Abnormalities	Stage I-II cancer	0.000101			AIDA,ANXA2,CD44,CLCN3,DPYD,EFEMP1,EPS8,ERBB2,ERBB3,GSR,KLF4,KRAS,LAMA3,MAP4K5,MUC1,MUC16,NME2,PTGES,PTGS2,RARB,RPL7,RPS11,RPS27A,TPT1,WFDC2	25		3.99568
Organismal Injury and Abnormalities	Hamartoma	0.000101			GNAQ,IDH1,KRAS,KRT19,PIK3CB,PTGES,PTGS2	7		3.99568
Cell-To-Cell Signaling and Interaction,Cellular Movement	Recruitment of blood cells	0.000102	Increased	3.036	ADGRE5,ADORA2B,AHR,C4A/C4B,CAV1,CD14,CD44,CSF3,CX3CL1,DKK1,EDIL3,EGR1,EPAS1,F3,FOS,GLRX,GPRC5A,IL18,IL1A,IL33,KRAS,LGALS3,LIF,LPAR3,LRP1,LRRK2,LY96,LYZ,MAP3K8,P2RY2,PIK3CB,PIK3R1,PIP5K1C,PPARG,PTN,SOD2,STAT6,TGFBR2,TIMP1,TPT1,TXN,XDH,YAP1	43		3.9914
Organismal Injury and Abnormalities	Ulcer	0.000104			AHR,AREG,CLIC4,COL17A1,COL21A1,COL4A5,DSG3,ERRFI1,GPX1,IGF1R,ITGB6,MUC13,NFKBIZ,PIK3R1,PLA2G4A,PSEN1,PTGS2,SERPINB13,SLC7A11,TP63	20		3.98297
Cellular Movement	Migration of prostate cancer cell lines	0.000104		1.138	ANXA2,AR,CAV1,CDH13,CPNE3,EHF,GRN,HHEX,ID1,IGF1R,KLF4,KLF5,LGALS3,NAALADL2,NOTCH2,PTN,PTPRZ1,SPDEF,TP63,WWTR1	20		3.98297
Nervous System Development and Function	Development of central nervous system	0.000104	Increased	3.884	ATXN1,AXIN2,BMPR1A,CCND2,CREM,CRKL,CX3CL1,DAG1,DBI,DIAPH1,DKK1,DNAH5,DYNC2H1,ECRG4,EFNA5,EIF2B2,EPHA2,ERBB2,ERBB3,EZR,F3,FOXC1,FOXQ1,GSTP1,HHEX,HYDIN,IDH1,IGF1R,IL33,IPMK,ITGA6,KRAS,LAMB2,LIF,LRRK2,MECOM,MNAT1,NFIA,NFIB,NOTCH3,NR2C2,NR2F2,PARD3,PPARG,PPP3CA,PSEN1,PTN,PTPRZ1,PTS,RARB,RBPJ,RDH10,ROBO1,RPL24,RPS6KA3,RUNX1,RYK,S100A9,SEC24B,SLC45A3,SLC4A7,SLC7A11,SMAD5,SOX2,SPRY2,ST8SIA4,SUZ12,TCF7L1…	76		3.98297
Cardiovascular Disease,Hematological Disease,Organismal Injury and Abnormalities	Thrombus	0.000105		-0.228	ACACA,AHR,ANXA2,AR,BAAT,C2,CCN2,CD46,CFB,CFI,COL4A5,F2RL2,F3,GNAQ,HCLS1,LGALS3,LPL,MAP3K5,PIK3CB,PIP5K1C,PLA2G4A,PLAT,PPP3CA,PTGS2,S100A10,SERPINE2,SLC7A11,SULT1E1,THBD,VEGFC	30		3.97881
Cancer,Neurological Disease,Organismal Injury and Abnormalities	Meningioma	0.000106			ADIPOR2,AHR,AP2B1,ASPH,ATXN1,CA8,CCND2,CDH6,DDX3X,DST,ELOVL5,ENPP3,EPAS1,ERBB2,ERBB3,FBN1,FBXL17,FGL2,FOS,FTH1,GINM1,GNAQ,GRIN2A,HNF4G,HOOK1,IDH1,IGF2R,KLF4,KRAS,LMO7,LTBP4,MAP3K1,MAPK10,MARK1,MBNL1,MIER3,NOTCH2,PIK3R1,PLAT,PRDX4,PRSS36,RBPJ,REV3L,ROBO1,SENP5,SETD1B,SIDT1,SLITRK6,STARD10,STAT6,STON2,SVIL,TGM2,USP42,UTRN,VCL,YAP1	57		3.97469
Gastrointestinal Disease,Organismal Injury and Abnormalities	Colorectal lesion	0.000108		-0.56	ABCE1,ABHD4,ABLIM1,ACADM,ACAP2,ACSL1,ACVR1B,ADAM9,ADD3,ADGRE5,ADIPOR2,AGPAT2,AGR2,AHR,AIDA,AKAP9,ALAS1,ALCAM,ALDH1A1,ALDH2,ALG5,ANO10,ANXA2,AOPEP,AP2B1,API5,APPL1,AQP3,AQP4,AR,ARAP2,AREG,ARHGAP42,ARHGAP5,ARHGEF26,ARID5B,ARL4C,ARL5A,ARPC1A,ASH1L,ATG3,ATP10A,ATP10D,ATP1B3,ATP2B1,ATP7A,ATXN1,ATXN10,AXIN2,BAAT,BBLN,BCKDHA,BCL10,BCL11A,BCL6,BCL9L,BGN,BMP3,BMPR1A,BRMS1,BTBD7,C2,CACHD1,CAMK1D,CAMTA1,CAP…	461		3.96658
Organismal Injury and Abnormalities,Respiratory Disease,Respiratory System Development and Function	Abnormal morphology of respiratory system	0.000108			ALDH1A1,AQP3,ASPH,CAV1,CCN2,CD9,CEBPA,CRKL,DKK1,DUSP1,EDN2,EPAS1,ERRFI1,FBN1,FOS,FST,HYAL1,ID1,IGF2R,ITGA6,ITGB6,LIF,LPL,LRRK2,NFIB,PBX1,PSEN1,RARB,RDH10,ROBO1,SFTPD,SIX1,SPRY2,STAT6,TNFRSF11A,TP63	36		3.96658
Connective Tissue Development and Function,Tissue Morphology	Quantity of adipose tissue	0.000108	Increased	2.494	AGPAT2,AIDA,ALDH1A1,AR,ARHGAP5,ARID5B,CAV1,CD14,CEBPA,CEBPD,CES1,DSG3,DUSP1,EFEMP1,FFAR4,G0S2,GNAQ,GPAT3,GPD2,ID1,IGF1R,IGFBP3,IL18,IL33,LGALS3,LGI1,LPL,NUCKS1,PON3,PPARG,PRKAR2B,RPS6KA3,SCP2,SLURP1,SOD2,STEAP4,XDH	37		3.96658
Cellular Movement,Reproductive System Development and Function	Cell movement of breast cell lines	0.00011		-0.527	AHR,CLCA2,DUSP6,ERBB2,HHEX,IGF1R,ITGA2,KLF4,KRAS,PALLD,PTBP3,PTPN14,SERPINB5,TNFRSF11A,TNS3,TP63,WWTR1,YAP1	18		3.95861
Embryonic Development,Organ Development,Organismal Development,Tissue Development	Development of sensory organ	0.00011		1.633	ADAM9,ALDH1A1,AQP5,AREG,BCL9L,BMPR1A,CD46,CDC14B,CEBPA,CEBPD,CLCN3,CLIC4,EFEMP1,EGR1,EPHA2,FOS,FOXC1,FST,GRN,HOXA2,ID1,IGF1R,IGFBP7,ITGA6,KRT4,LAMB2,LGALS3,LIF,LMO4,LMO7,LRP10,MAP3K1,NECTIN3,NFKBIZ,NOTCH2,NOTCH3,PIK3R1,PRDM1,PROM1,PSEN1,PTGS2,PTN,PTPN13,RARB,RBP4,RBPJ,RDH10,ROBO1,RPL38,SIX1,SIX4,SLC4A7,SLITRK6,SOD2,SOX2,SPRY2,STAT6,THBD,TMEM98,TP63,VEGFC,YAP1,YY1	63		3.95861
Cell-To-Cell Signaling and Interaction	Activation of cells	0.00011	Increased	3.573	ADAM9,ADORA2B,AHR,ANXA2,AQP4,AREG,ARHGAP5,BCL10,BCL6,BMPR1A,C4A/C4B,CAST,CCN2,CD14,CD44,CD46,CD59,CD9,CEBPA,CLCA1,CREB3L1,CSF3,CTSS,CX3CL1,CYRIB,DAPP1,DKK1,DUSP1,EDN2,EPHB6,ERBB2,F2RL2,F3,FBN1,FOS,GNAQ,GP2,GPX1,GRN,HDAC4,HDAC9,ID1,IER3,IFNE,IGF2R,IL18,IL1A,IL33,IRAK3,ITGB6,KCNJ2,KCNN4,KLF4,KRAS,LGALS3,LIF,LRP1,LRRK2,LY96,MAGT1,MAP3K8,MGST1,MMP13,MNAT1,MUC5B,NFKBIZ,NOTCH2,NOTCH3,NUCB2,P2RX4,P2RY2,…	107		3.95861
Carbohydrate Metabolism	Quantity of monosaccharide	0.000111		1.164	ABHD5,ACADM,ACSL1,ADIPOR2,AGPAT2,ALDH1A1,ATXN1,CD44,CEBPA,CES1,CLCN3,CSF3,DCXR,DUSP6,EDN2,ELOVL5,FBXO42,FFAR4,FOXA1,GLIS3,GPAT3,GPX1,HDAC4,IFNE,IGFBP3,IL33,LGALS3,LPL,NR2C2,NUCB2,NUCKS1,OLFM4,PBX1,PIK3R1,PPARG,PPP3CA,RPH3AL,RPS6KA3,SIX1,SLC4A7,SLC5A1,SOD2,STEAP4,TMBIM6,UPF2,USP19	46		3.95468
Drug Metabolism,Protein Synthesis	Metabolism of glutathione	0.000114			ARL6IP5,ETHE1,GCLM,GPX1,GSR,GSTP1,IDH1,MGST1,SLC7A11,SOD2	10		3.9431
Cancer,Organismal Injury and Abnormalities	Breast or gastric cancer	0.000115		0.447	ABHD3,ABLIM1,ACACA,ACAP2,ACP5,ACTN4,ACVR1B,ADAM9,ADCY6,ADD3,ADIPOR2,AGPAT2,AGR2,AIDA,AIG1,AKAP9,ALCAM,ALDH1A1,ALDH2,ALDH3B1,ALG5,AMMECR1L,ANO10,ANTKMT,ANXA10,AOPEP,APPL1,AR,ARAP2,AREG,ARHGAP42,ARHGAP5,ARHGDIB,ARHGEF26,ARID5B,ARL4C,ASH1L,ASPH,ATG3,ATP10A,ATP10D,ATP12A,ATP13A2,ATP1B3,ATP2B1,ATP7A,ATXN1,AXIN2,BAAT,BCKDHA,BCL10,BCL11A,BCL6,BCL9L,BGN,BLOC1S1,BMPR1A,BPHL,BRMS1,BTBD7,C1GALT1,C2,C4A/C4B,…	501		3.9393
Cancer	Transformation of breast cell lines	0.000116	Increased	2.526	DKK1,EPHA2,ERBB2,KRAS,PIK3R1,SIX1,TCIM,TEAD1,TNFRSF11A,WWTR1,YAP1	11		3.93554
Cancer,Organismal Injury and Abnormalities	Blastoma	0.000118		0.218	ADGRE5,ALCAM,ALDH1A1,ALDH2,ARID5B,ARL4C,ATXN1,AXIN2,CAMTA1,CAV1,CCDC88C,CCND2,CD14,CD44,CFI,DBNDD2,DEPP1,DMBT1,DMXL2,EFEMP1,EFNA5,EPHA2,EPHB6,ERBB2,FBXO9,FOXA1,GSR,IDH1,IGF1R,IGFBP3,IL13RA1,IL1A,KRAS,LIF,LRRK2,MAP3K1,MAP4K5,MARCKS,MECOM,NISCH,NOTCH3,PALLD,PDP1,PDZD8,PIK3R1,PKP4,PROM1,RSU1,SLC22A5,SLCO3A1,SOX2,TGFBR2,TIMP1,VEGFC	54		3.92812
Hereditary Disorder,Organismal Injury and Abnormalities,Skeletal and Muscular Disorders	Hereditary skeletal myopathy	0.000118		-1.199	ABLIM1,AR,ARL4C,ATP7A,BGN,C4A/C4B,CAP1,CAST,CCN2,CCND3,CEBPA,CES1,COL21A1,CPQ,CTSS,DAG1,DST,EGR1,FAT1,FST,G0S2,GNE,GRIN2A,HSPB1,KCNE3,KCNJ2,LPL,MBNL1,MGST1,NEDD4,PLS3,PPARG,PRKAR2B,PSEN1,RBP4,RSU1,SGCB,SLC7A11,TGFBR2,TP63,UTRN	41		3.92812
Molecular Transport	Import of heavy metal	0.000119			ATP7A,SLC25A37,SLC31A1,STEAP4,TFRC	5		3.92445
Organ Morphology,Reproductive System Development and Function,Tissue Development	Delay in involution of mammary gland	0.000119			CEBPD,ERBB2,LIF,PTGS2,TGFBR2	5		3.92445
Cancer,Endocrine System Disorders,Organismal Injury and Abnormalities,Reproductive System Disease	Stage I serous ovarian adenocarcinoma	0.000119			MUC1,MUC16,PTGES,PTGS2,WFDC2	5		3.92445
Cellular Development,Connective Tissue Development and Function,Tissue Development	Differentiation of adipocytes	0.00012		1.384	ADORA2B,ARID5B,BMPR1A,CAST,CEBPA,CEBPD,FBN1,FBXO9,FFAR4,FOS,FOSB,GLIS3,GPX1,HDAC9,ITGA6,KLF4,KLF5,LIF,LMO4,LPL,MECOM,NFIA,NFKBIZ,NUCB2,PIK3R1,PLAC8,PPARG,PPP2R5A,PTGFR,PTGS2,RREB1,SIX1,SOD2,SULT1E1,TIMP1,WWTR1,YAP1,ZBTB7C,ZFP36	39		3.92082
Cardiovascular System Development and Function,Cell Morphology,Organismal Development,Tissue Morphology	Morphology of vascular endothelial cells	0.000121			ARHGEF26,C1GALT1,CAV1,CD44,CLIC4,EPHA2,IGFBP7,ISL1,PSEN1,SMAD5	10		3.91721
Cell Morphology	Polarization of myeloid cells	0.000121	Increased	2.137	ADIPOR2,CAST,CTSS,CX3CL1,GAB1,GLRX,GNAI1,MAP3K8,PIK3R1,RBPJ,STAT6,TXN,WWTR1	13		3.91721
Cancer,Organismal Injury and Abnormalities	Carcinoma in situ of breast and genitourinary system	0.000121			ADORA2B,BGN,CAPN13,CD44,DST,EFEMP1,ERBB2,ERBB3,KIF16B,KRAS,LATS2,LTBP4,S100A14,SEC14L4,SEC24B,SOX2,STOM,TFRC	18		3.91721
Cancer,Organismal Injury and Abnormalities	Primary tumor	0.000122			AGR2,ANXA10,BCL6,CCND3,CD44,CEBPA,CPQ,DMBT1,DPYD,EFNA5,EPHA2,ERBB2,ERBB3,FBXO9,GSR,HOOK3,HOPX,IGF1R,IGFBP3,KIF21A,KLF4,KRAS,KRT23,LAMB2,LGALS3,MUC1,MUC16,NOTCH2,NOTCH3,PARD3,PLAC8,PLXNB1,PML,PPARG,PPP3CA,PRDM1,PROM1,PTGS2,PTPN3,RARB,S100A10,S100A6,SLC34A2,STAT6,TFF3,TP63,WFDC2	47		3.91364
Cardiovascular Disease,Developmental Disorder,Hematological Disease,Organismal Injury and Abnormalities	Congenital aplastic anemia	0.000122			AR,GPX1,RPL26,RPL35,RPS15A,RPS17,RPS19,RPS26,RPS27,RPS28,RPS29,RPS7,RUNX1	13		3.91364
Cancer,Organismal Injury and Abnormalities,Renal and Urological Disease	Renal clear cell adenocarcinoma	0.000124			ACADSB,ACP5,ACVR1B,AKAP9,ALAS1,ALDH2,AR,ARAP2,ARID5B,ATXN1,AXIN2,C2,CD44,CDC14B,CDC42EP3,CEBPA,CFAP53,CFI,CLCA1,CLMN,CMYA5,COL28A1,CPEB2,CREM,CWC27,DMXL1,DNAH7,DNAJC10,DOP1A,DST,EBPL,EDIL3,ELOVL5,EMB,ENPP3,EPAS1,EPHB6,EPHX1,ERBB3,FAT1,FBN1,FBXL17,GALNT6,GLRX5,GPD2,GRIN2A,HDAC9,IDH1,IGF1R,JUNB,KIF21A,KRAS,LATS2,LPAR3,LRRCC1,LRRK2,MAP3K1,MAP3K8,MECOM,MIA2,MNAT1,MPHOSPH8,MPZL3,MUC1,MUC16,MUC4,MUC5B,…	112		3.90658
Organ Development,Reproductive System Development and Function	Growth of genital organ	0.000124		0.206	AHR,ANXA2,AR,AREG,BMPR1A,C1GALT1,CCND2,EREG,ERRFI1,FOS,FST,IGF1R,IGFBP7,LIF,PTGS2,RBPJ,STAT6,TGFBR2,WWTR1	19		3.90658
Gastrointestinal Disease,Inflammatory Disease,Inflammatory Response,Organismal Injury and Abnormalities	Dextran sodium sulfate-induced colitis	0.000124		-1.444	AREG,ARHGDIB,CFB,DUOXA2,EREG,FOS,IL1A,LRBA,LRRC26,LRRK2,LYZ,MMP13,P2RX4,PIK3R1,PLA2G4A,RETNLB,S100A9,SGPP1,SLC7A11,SPNS2,STEAP4,TIMP1,TNFAIP8	23		3.90658
Cancer,Neurological Disease,Organismal Injury and Abnormalities	Glioblastoma	0.000125		0.218	ADGRE5,ALCAM,ALDH1A1,ALDH2,ARID5B,ARL4C,ATXN1,AXIN2,CAMTA1,CAV1,CCND2,CD14,CD44,CFI,DBNDD2,DEPP1,DMBT1,DMXL2,EFEMP1,EFNA5,EPHA2,EPHB6,ERBB2,FBXO9,FOXA1,GSR,IDH1,IGF1R,IGFBP3,IL13RA1,IL1A,KRAS,LIF,LRRK2,MAP3K1,MAP4K5,MARCKS,MECOM,NISCH,NOTCH3,PALLD,PDP1,PIK3R1,PKP4,PROM1,RSU1,SLC22A5,SLCO3A1,SOX2,TGFBR2,TIMP1,VEGFC	52		3.90309

## Sheet: TypeC iono Canonical Pathways
Supplementary Table 6: Ingenuity Pathway Analysis (IPA) of differentially expressed genes in Type-C ionocyte for associated canonical pathways.
© 2000-2022 QIAGEN. All rights reserved.
Ingenuity Canonical Pathways	-log(p-value)	Ratio	z-score	Molecules
EIF2 Signaling	14.8	0.221	4.796	EIF2B2,EIF3M,FAU,IGF1R,KRAS,PABPC1,PIK3C2B,PIK3CB,PIK3R1,RPL13A,RPL14,RPL21,RPL23,RPL24,RPL26,RPL27A,RPL28,RPL29,RPL30,RPL32,RPL35,RPL37A,RPL38,RPL4,RPL7,RPLP2,RPS11,RPS15,RPS15A,RPS16,RPS17,RPS19,RPS23,RPS26,RPS27,RPS27A,RPS29,RPS3A,RPS7,RPS8
Regulation of eIF4 and p70S6K Signaling	7.77	0.174	1.134	EIF2B2,EIF3M,FAU,ITGA2,ITGA6,ITGB6,KRAS,PABPC1,PIK3C2B,PIK3CB,PIK3R1,PPM1L,PPP2R5A,RPS11,RPS15,RPS15A,RPS16,RPS17,RPS19,RPS23,RPS26,RPS27,RPS27A,RPS29,RPS3A,RPS7,RPS8
mTOR Signaling	5.72	0.142	1.667	EIF3M,FAU,KRAS,PIK3C2B,PIK3CB,PIK3R1,PPM1L,PPP2R5A,RND3,RPS11,RPS15,RPS15A,RPS16,RPS17,RPS19,RPS23,RPS26,RPS27,RPS27A,RPS29,RPS3A,RPS6KA1,RPS6KA3,RPS7,RPS8,VEGFC
Pulmonary Fibrosis Idiopathic Signaling Pathway	5.6	0.117	5	ACVR1B,AREG,CAV1,CCN2,CERT1,COL17A1,COL21A1,COL28A1,COL4A5,EGR1,FOS,IL13RA1,ITGA2,ITGB6,KRAS,LATS2,MAPK10,MMP13,MUC1,NOTCH2,NOTCH3,PIK3C2B,PIK3CB,PIK3R1,RBPJ,RPS6KA1,RPS6KA3,STAT6,STK38,SUZ12,TCF7L1,TGFBR2,WNT7B,WWTR1,YAP1,YY1
Coronavirus Pathogenesis Pathway	4.86	0.137	-2.558	ADAM9,AR,FAU,FOS,HDAC4,HDAC9,MAPK10,PTGS2,RPS11,RPS15,RPS15A,RPS16,RPS17,RPS19,RPS23,RPS26,RPS27,RPS27A,RPS29,RPS3A,RPS7,RPS8,TGFBR2
Glutathione Redox Reactions I	3.45	0.3	2.236	GPX1,GSR,MGST1,MGST3,PRDX6,PTGES
Role of Osteoblasts, Osteoclasts and Chondrocytes in Rheumatoid Arthritis	3.31	0.108	#NUM!	ACP5,BMP3,BMPR1A,CHP1,CSNK1G3,DKK1,FOS,IL18,IL1A,IL33,LRP1,MAP3K5,MAPK10,MMP13,PIK3C2B,PIK3CB,PIK3R1,PPP3CA,SMAD5,TAB2,TCF7L1,TNFRSF11A,WNT7B
Xenobiotic Metabolism Signaling	3.25	0.104	#NUM!	AHR,ALDH1A1,ALDH2,ALDH3B1,CAMK1D,CAMK2D,CES1,CHST4,FMO2,HDAC4,HS3ST1,IL1A,KRAS,MAP3K1,MAP3K5,MAP3K8,MGST1,MGST3,PIK3C2B,PIK3CB,PIK3R1,PPM1L,PPP2R5A,SULT1B1,SULT1E1
p38 MAPK Signaling	3.15	0.13	2.887	CREB3L1,CREB3L4,DUSP1,HMGN1,HSPB1,IL18,IL1A,IL33,IRAK3,MAP3K5,PLA2G4A,RPS6KA1,RPS6KA3,TAB2,TGFBR2
ERK/MAPK Signaling	3.1	0.107	1.698	CREB3L1,CREB3L4,CRKL,DUSP1,DUSP4,DUSP6,FOS,HSPB1,ITGA2,ITGA6,ITGB6,KRAS,LAMTOR3,PIK3C2B,PIK3CB,PIK3R1,PLA2G4A,PPARG,PPM1L,PPP2R5A,PRKAR2B,RPS6KA1
ERK5 Signaling	3.07	0.155	3.162	CREB3L1,CREB3L4,ELK4,FOS,GAB1,GNAQ,KRAS,LIF,MAP3K8,RPS6KA1,RPS6KA3
ILK Signaling	2.96	0.109	2.357	ACTN4,CREB3L1,CREB3L4,FOS,ITGB6,MAPK10,MUC1,MYH14,MYO5C,PARVA,PIK3C2B,PIK3CB,PIK3R1,PPM1L,PPP2R5A,PTGS2,RND3,RSU1,VCL,VEGFC
Clathrin-mediated Endocytosis Signaling	2.84	0.109	#NUM!	AP2B1,ARPC1A,ARPC1B,CHP1,CLTA,EPS15,ITGB6,PCYOX1,PIK3C2B,PIK3CB,PIK3R1,PIP5K1C,PPP3CA,RAB11A,RBP4,RPS27A,STON2,TFRC,VEGFC
RAR Activation	2.82	0.106	#NUM!	ADCY6,ALDH1A1,DUSP1,FOS,GTF2H5,IGFBP3,MAP3K1,MAP3K5,MAPK10,MNAT1,NR2F2,PIK3CB,PIK3R1,PML,PRKAR2B,RARB,RBP4,RDH10,RDH16,SMAD5
RANK Signaling in Osteoclasts	2.8	0.136	3.464	CHP1,FOS,MAP3K1,MAP3K5,MAP3K8,MAPK10,PIK3C2B,PIK3CB,PIK3R1,PPP3CA,TAB2,TNFRSF11A
Neurotrophin/TRK Signaling	2.78	0.143	2.53	CREB3L1,CREB3L4,FOS,GAB1,KRAS,MAP3K5,PIK3C2B,PIK3CB,PIK3R1,RPS6KA1,SPRY2
HGF Signaling	2.74	0.119	3.464	CRKL,FOS,GAB1,ITGA2,ITGA6,ITGB6,KRAS,MAP3K1,MAP3K5,MAP3K8,MAPK10,PIK3C2B,PIK3CB,PIK3R1,PTGS2
RAC Signaling	2.68	0.117	3.464	ARPC1A,ARPC1B,CD44,ELK4,ITGA2,ITGA6,ITGB6,KRAS,MAP3K1,PARD3,PIK3C2B,PIK3CB,PIK3R1,PIP5K1C,SH3RF1
D-glucuronate Degradation I	2.59	1	#NUM!	CRYL1,DCXR
Adipogenesis pathway	2.52	0.117	#NUM!	AGPAT2,BMPR1A,CEBPA,CEBPD,GTF2H5,HDAC4,HDAC9,KLF5,LPL,MNAT1,NR2F2,PPARG,RPS6KA1,SMAD5
Role of Tissue Factor in Cancer	2.49	0.12	#NUM!	CCN2,EGR1,F3,GNAQ,ITGA6,KRAS,MMP13,PIK3C2B,PIK3CB,PIK3R1,RPS6KA1,RPS6KA3,VEGFC
LPS/IL-1 Mediated Inhibition of RXR Function	2.48	0.099	1	ACSL1,ACSM1,ALAS1,ALDH1A1,ALDH2,ALDH3B1,CD14,CHST4,FMO2,HS3ST1,IL18,IL1A,IL33,LY96,MAP3K1,MGST1,MGST3,PAPSS2,SULT1B1,SULT1E1
Hepatic Fibrosis Signaling Pathway	2.48	0.0838	3.402	ACVR1B,CCN2,CREB3L1,CREB3L4,CSNK1G3,FOS,GNAI1,IL18,IL1A,IL33,IRAK3,ITGA2,ITGA6,ITGB6,KRAS,LRP1,MAPK10,MMP13,PIK3C2B,PIK3CB,PIK3R1,PPARG,PRKAR2B,RND3,SDHB,SOD2,TCF7L1,TFRC,TGFBR2,TIMP1,VEGFC,WNT7B,YAP1
Regulation of Cellular Mechanics by Calpain Protease	2.47	0.131	1	ACTN4,CAPN7,CAST,CCND2,CCND3,EZR,ITGA2,ITGA6,ITGB6,KRAS,VCL
Aryl Hydrocarbon Receptor Signaling	2.45	0.111	1.667	AHR,ALDH1A1,ALDH2,ALDH3B1,CCND2,CCND3,FOS,HSPB1,IL1A,MGST1,MGST3,NFIA,NFIB,RARB,TGM2
Epithelial Adherens Junction Signaling	2.43	0.107	0	ACVR1B,ARPC1A,ARPC1B,DIAPH1,IGF1R,KRAS,LATS2,NECTIN3,NOTCH2,NOTCH3,PPM1L,PPP2R5A,TCF7L1,TGFBR2,VCL,YAP1
Germ Cell-Sertoli Cell Junction Signaling	2.4	0.107	#NUM!	ACTN4,ITGA2,ITGA6,KRAS,MAP3K1,MAP3K5,MAP3K8,MAPK10,NECTIN3,PIK3C2B,PIK3CB,PIK3R1,PLS1,RND3,TGFBR2,VCL
Toll-like Receptor Signaling	2.39	0.135	2.646	CD14,FOS,IL18,IL1A,IL33,IRAK3,LY96,MAP3K1,RPS27A,TAB2
WNT/β-catenin Signaling	2.39	0.104	-0.258	ACVR1B,APPL1,AXIN2,CD44,CSNK1G3,DKK1,GNAQ,LRP1,PPM1L,PPP2R5A,RARB,RPS27A,SOX2,SOX21,TCF7L1,TGFBR2,WNT7B
Integrin Signaling	2.38	0.099	4.123	ACTN4,ARHGAP5,ARPC1A,ARPC1B,CAPN7,CAV1,CRKL,ITGA2,ITGA6,ITGB6,KRAS,NEDD9,PARVA,PIK3C2B,PIK3CB,PIK3R1,RND3,TSPAN6,VCL
Hepatic Fibrosis / Hepatic Stellate Cell Activation	2.26	0.0984	#NUM!	CCN2,CD14,CERT1,COL17A1,COL21A1,COL28A1,COL4A5,IFNGR2,IGF1R,IGFBP3,IL1A,LY96,MMP13,MYH14,MYO5C,TGFBR2,TIMP1,VEGFC
Complement System	2.24	0.182	-0.447	C2,C4A/C4B,CD46,CD59,CFB,CFI
Putrescine Degradation III	2.24	0.267	2	ALDH1A1,ALDH2,ALDH3B1,SAT1
Fatty Acid α-oxidation	2.24	0.267	2	ALDH1A1,ALDH2,ALDH3B1,PTGS2
NGF Signaling	2.23	0.112	3.464	CREB3L1,CREB3L4,GAB1,KRAS,MAP3K1,MAP3K5,MAP3K8,MAPK10,PIK3C2B,PIK3CB,PIK3R1,RPS6KA1,RPS6KA3
Sphingosine and Sphingosine-1-phosphate Metabolism	2.22	0.375	#NUM!	ACER2,ACER3,SGPP1
NF-κB Signaling	2.21	0.0994	3.638	BCL10,BMPR1A,IGF1R,IGF2R,IL18,IL1A,IL33,IRAK3,KRAS,MAP3K1,MAP3K8,PIK3C2B,PIK3CB,PIK3R1,TAB2,TGFBR2,TNFRSF11A
Role of NFAT in Cardiac Hypertrophy	2.2	0.0935	3.771	ADCY6,CAMK1D,CAMK2D,CHP1,GNAI1,GNAQ,GNG5,HDAC4,HDAC9,IGF1R,KRAS,LIF,MAP3K1,MAPK10,PIK3C2B,PIK3CB,PIK3R1,PPP3CA,PRKAR2B,TGFBR2
IL-17 Signaling	2.18	0.101	4	CSF3,FOS,IL18,IL1A,IL33,KRAS,LIF,MAPK10,MMP13,MUC5B,PIK3C2B,PIK3CB,PIK3R1,PTGS2,TAB2,VEGFC
Glioma Signaling	2.16	0.11	2.828	CAMK1D,CAMK2D,CCND2,CCND3,HDAC4,HDAC9,IDH1,IGF1R,IGF2R,KRAS,PIK3C2B,PIK3CB,PIK3R1
Growth Hormone Signaling	2.15	0.132	2.828	CEBPA,FOS,IGF1R,IGFBP3,PIK3C2B,PIK3CB,PIK3R1,RPS6KA1,RPS6KA3
Osteoarthritis Pathway	2.13	0.0922	1.5	ANXA2,BMPR1A,CREB3L1,CREB3L4,DKK1,EPAS1,HDAC4,ITGA2,ITGA6,ITGB6,LRP1,MMP13,PPARG,PTGS2,RBP4,RBPJ,SMAD5,TCF7L1,TGFBR2,VEGFC
Cardiac Hypertrophy Signaling	2.12	0.0891	3.838	ADCY6,ADSS2,CHP1,EIF2B2,GNAI1,GNAQ,GNG5,HSPB1,IGF1R,KRAS,MAP3K1,MAP3K5,MAP3K8,MAPK10,PIK3C2B,PIK3CB,PIK3R1,PPP3CA,PRKAR2B,RND3,RPS6KA1,TGFBR2
NRF2-mediated Oxidative Stress Response	2.09	0.0947	1.897	BACH1,DNAJC10,DNAJC21,EPHX1,FOS,GCLM,GSR,JUNB,KRAS,MAP3K1,MAP3K5,MGST1,MGST3,PIK3C2B,PIK3CB,PIK3R1,SOD2,TXN
HOTAIR Regulatory Pathway	2.08	0.101	3.357	AR,ATG3,ATXN1,CD44,ERBB2,FOXA1,MMP13,PIK3C2B,PIK3CB,PIK3R1,STK38,SUZ12,TCF7L1,WNT7B,YY1
Ephrin Receptor Signaling	2.07	0.0942	2.714	ARPC1A,ARPC1B,CREB3L1,CREB3L4,CRKL,EFNA5,EPHA2,EPHB6,GNAI1,GNAQ,GNG5,GRIN2A,ITGA2,ITGA6,ITGB6,KRAS,PTPN13,VEGFC
SAPK/JNK Signaling	2.07	0.111	2.887	CRKL,DUSP4,GAB1,GNG5,KRAS,MAP3K1,MAP3K5,MAP4K5,MAPK10,PIK3C2B,PIK3CB,PIK3R1
IL-1 Signaling	2.07	0.116	2.646	ADCY6,FOS,GNAI1,GNAQ,GNG5,IL1A,IRAK3,MAP3K1,MAPK10,PRKAR2B,TAB2
Neuregulin Signaling	2.04	0.11	2.121	AREG,CRKL,ERBB2,ERBB3,EREG,ERRFI1,ITGA2,ITGA6,ITGB6,KRAS,PIK3R1,PSEN1
LXR/RXR Activation	2.04	0.11	-0.632	ACACA,C4A/C4B,CD14,IL18,IL1A,IL33,LPL,LY96,PCYOX1,PON3,PTGS2,RBP4
Synaptogenesis Signaling Pathway	2.03	0.0842	4.082	ADCY6,AP2B1,ARPC1A,ARPC1B,CAMK2D,CDH13,CDH6,CREB3L1,CREB3L4,CRKL,EFNA5,EPHA2,EPHB6,GRIN2A,KRAS,LRP1,MARCKS,NECTIN3,NSF,PIK3C2B,PIK3CB,PIK3R1,PRKAR2B,SYT16,VAMP2
p53 Signaling	2.03	0.115	1	CCND2,HDAC9,PIK3C2B,PIK3CB,PIK3R1,PML,SERPINB5,SERPINE2,TIGAR,TP53INP1,TP63
Oxytocin Signaling Pathway	2.03	0.0861	4.264	ATP2B1,CHP1,CREB3L1,CREB3L4,FOS,GNAI1,GNAQ,GNG5,HSPB1,KRAS,LPL,MAPK10,MYH14,MYO5C,PIK3C2B,PIK3CB,PIK3R1,PLA2G4A,PPARG,PPP3CA,PRKAR2B,PTGFR,PTGS2
RHOA Signaling	2.01	0.109	2.309	ARHGAP5,ARPC1A,ARPC1B,CDC42EP3,EZR,IGF1R,KTN1,LPAR3,LPAR6,NEDD4,PIP5K1C,RND3
Role of Macrophages, Fibroblasts and Endothelial Cells in Rheumatoid Arthritis	1.95	0.0828	#NUM!	CAMK2D,CEBPA,CEBPD,CHP1,CREB3L1,CREB3L4,CSNK1G3,DKK1,FOS,GNAQ,IL18,IL1A,IL33,IRAK3,KRAS,LRP1,MMP13,PIK3C2B,PIK3CB,PIK3R1,PPP3CA,RYK,TCF7L1,VEGFC,WNT7B
Role of NANOG in Mammalian Embryonic Stem Cell Pluripotency	1.95	0.107	2.646	BMP3,BMPR1A,GAB1,KRAS,LIF,PIK3C2B,PIK3CB,PIK3R1,SMAD5,SOX2,TCF7L1,WNT7B
Ethanol Degradation IV	1.94	0.222	2	ACSL1,ALDH1A1,ALDH2,ALDH3B1
Paxillin Signaling	1.91	0.11	3	ACTN4,ITGA2,ITGA6,ITGB6,KRAS,MAPK10,PARVA,PIK3C2B,PIK3CB,PIK3R1,VCL
FXR/RXR Activation	1.89	0.105	#NUM!	BAAT,C4A/C4B,FOXA1,IL18,IL1A,IL33,LPL,MAPK10,PCYOX1,PON3,PPARG,RBP4
IGF-1 Signaling	1.88	0.109	2.646	CCN2,FOS,IGF1R,IGFBP3,IGFBP7,KRAS,NEDD4,PIK3C2B,PIK3CB,PIK3R1,PRKAR2B
ID1 Signaling Pathway	1.86	0.0914	4.123	ACVR1B,BMPR1A,CAV1,CCN2,EGR1,ID1,IGF1R,KRAS,LIF,PIK3C2B,PIK3CB,PIK3R1,PLXNB1,SMAD5,TGFBR2,TGM2,VEGFC
Signaling by Rho Family GTPases	1.86	0.0854	3.873	ARPC1A,ARPC1B,CDC42EP3,CDH13,CDH6,EZR,FOS,GNAI1,GNAQ,GNG5,ITGA2,ITGA6,ITGB6,MAPK10,NEDD4,PARD3,PIK3C2B,PIK3CB,PIK3R1,PIP5K1C,RND3
Chronic Myeloid Leukemia Signaling	1.84	0.108	#NUM!	CCND2,CCND3,CRKL,HDAC4,HDAC9,KRAS,MECOM,PIK3C2B,PIK3CB,PIK3R1,TGFBR2
Glutathione Redox Reactions II	1.84	0.5	#NUM!	GLRX,GSR
Non-Small Cell Lung Cancer Signaling	1.84	0.112	2.236	CCND2,CCND3,ERBB2,HDAC4,HDAC9,KRAS,PIK3C2B,PIK3CB,PIK3R1,RARB
P2Y Purigenic Receptor Signaling Pathway	1.83	0.1	2.887	ADCY6,CREB3L1,CREB3L4,FOS,GNAI1,GNAQ,GNG5,KRAS,P2RY2,PIK3C2B,PIK3CB,PIK3R1,PRKAR2B
B Cell Receptor Signaling	1.8	0.092	3.873	BCL10,BCL6,CAMK2D,CREB3L1,CREB3L4,DAPP1,EGR1,GAB1,KRAS,MAP3K1,MAP3K5,MAP3K8,PIK3C2B,PIK3CB,PIK3R1,PPP3CA
Molecular Mechanisms of Cancer	1.8	0.0757	#NUM!	ADCY6,BMP3,BMPR1A,CAMK2D,CCND2,CCND3,FOS,GAB1,GNAI1,GNAQ,GNG5,HDAC4,HDAC9,ITGA2,ITGA6,ITGB6,KRAS,LAMTOR3,LRP1,MAP3K5,MAPK10,PIK3C2B,PIK3CB,PIK3R1,PRKAR2B,PSEN1,RBPJ,RND3,SMAD5,TAB2,TGFBR2,WNT7B
Dopamine Degradation	1.78	0.2	2	ALDH1A1,ALDH2,ALDH3B1,SULT1B1
Xenobiotic Metabolism AHR Signaling Pathway	1.78	0.123	2.121	AHR,ALDH1A1,ALDH2,ALDH3B1,HDAC4,IL1A,MGST1,MGST3
ERBB Signaling	1.77	0.11	3	AREG,ERBB2,ERBB3,EREG,FOS,KRAS,MAPK10,PIK3C2B,PIK3CB,PIK3R1
IL-3 Signaling	1.77	0.115	3	CHP1,CRKL,FOS,KRAS,PIK3C2B,PIK3CB,PIK3R1,PPP3CA,STAT6
FLT3 Signaling in Hematopoietic Progenitor Cells	1.71	0.113	2.828	CREB3L1,CREB3L4,KRAS,PIK3C2B,PIK3CB,PIK3R1,RPS6KA1,RPS6KA3,STAT6
Leukocyte Extravasation Signaling	1.7	0.0894	2.138	ACTN4,ARHGAP5,CD44,CLDN1,CRKL,EDIL3,EZR,GNAI1,ITGA2,MAPK10,MMP13,PIK3C2B,PIK3CB,PIK3R1,TIMP1,VCL
Histamine Degradation	1.69	0.25	#NUM!	ALDH1A1,ALDH2,ALDH3B1
Role of IL-17A in Arthritis	1.69	0.127	#NUM!	MAPK10,MMP13,PIK3C2B,PIK3CB,PIK3R1,PTGS2,RPS6KA1
MIF Regulation of Innate Immunity	1.69	0.14	2.449	CD14,FOS,LY96,MAPK10,PLA2G4A,PTGS2
Protein Kinase A Signaling	1.68	0.0757	0	ADCY6,ADD3,AKAP9,ANAPC11,CAMK2D,CDC14B,CHP1,CREB3L1,CREB3L4,CREM,DUSP1,DUSP4,DUSP6,GNAI1,GNAQ,GNG5,MAP3K1,PDE8B,PPP3CA,PRKAR2B,PTGS2,PTP4A1,PTPN13,PTPN14,PTPN3,PTPRZ1,PYGB,TCF7L1,TGFBR2
Apelin Adipocyte Signaling Pathway	1.67	0.111	1.414	ADCY6,GNAI1,GPX1,MAPK10,MGST1,MGST3,PRDX6,PRKAR2B,PTGES
Insulin Secretion Signaling Pathway	1.67	0.0817	4.472	ADCY6,CAMK2D,CLCN3,CREB3L1,CREB3L4,EIF2B2,GNAQ,NSF,PABPC1,PIK3C2B,PIK3CB,PIK3R1,PRKAR2B,SEC11C,SEC61B,SPCS1,SSR1,SSR3,SSR4,STAT6,VAMP2
RHOGDI Signaling	1.66	0.0867	-2.714	ARHGAP5,ARHGDIB,ARPC1A,ARPC1B,CD44,CDH13,CDH6,EZR,GNAI1,GNAQ,GNG5,ITGA2,ITGA6,ITGB6,MYH14,PIP5K1C,RND3
Virus Entry via Endocytic Pathways	1.66	0.105	#NUM!	AP2B1,CAV1,CLTA,ITGA2,ITGB6,KRAS,PIK3C2B,PIK3CB,PIK3R1,TFRC
CDK5 Signaling	1.65	0.101	2.121	ADCY6,EGR1,FOSB,ITGA2,ITGA6,KRAS,LAMA3,MAPK10,PPM1L,PPP2R5A,PRKAR2B
HIPPO signaling	1.64	0.11	-1.414	CD44,LATS2,PARD3,PPM1L,PPP2R5A,SMAD5,TEAD1,WWTR1,YAP1
Tight Junction Signaling	1.64	0.0898	#NUM!	CEBPA,CLDN1,EPB41,F2RL2,FOS,MYH14,MYO5C,NECTIN3,NSF,PPM1L,PPP2R5A,PRKAR2B,TGFBR2,VAMP2,VCL
Systemic Lupus Erythematosus In T Cell Signaling Pathway	1.6	0.0854	2.5	BCL6,CD44,CHP1,CREB3L1,CREB3L4,CREM,EZR,FOS,GNAI1,KRAS,PIK3C2B,PIK3CB,PIK3R1,PPM1L,PPP2R5A,PPP3CA,RND3
Melanocyte Development and Pigmentation Signaling	1.6	0.103	3	ADCY6,CREB3L1,CREB3L4,KRAS,PIK3C2B,PIK3CB,PIK3R1,PRKAR2B,RPS6KA1,RPS6KA3
FGF Signaling	1.58	0.107	2.828	CREB3L1,CREB3L4,CRKL,GAB1,MAP3K1,MAP3K5,PIK3C2B,PIK3CB,PIK3R1
Vitamin-C Transport	1.57	0.174	2	GJB2,GLRX,STOM,TXN
Endocannabinoid Cancer Inhibition Pathway	1.57	0.0922	-2.309	ADCY6,CCND2,CCND3,CREB3L1,CREB3L4,GNAI1,GNAQ,PIK3C2B,PIK3CB,PIK3R1,PRKAR2B,TCF7L1,VEGFC
Gα12/13 Signaling	1.55	0.0945	2.309	CDH13,CDH6,F2RL2,KRAS,LPAR3,LPAR6,MAP3K1,MAP3K5,MAPK10,PIK3C2B,PIK3CB,PIK3R1
Atherosclerosis Signaling	1.55	0.0973	#NUM!	ABHD3,F3,IL18,IL1A,IL33,LPL,MMP13,PCYOX1,PLA2G4A,PRDX6,RBP4
Factors Promoting Cardiogenesis in Vertebrates	1.55	0.0915	2.714	ACVR1B,BMP3,BMPR1A,CAMK2D,CREB3L1,CREB3L4,DKK1,LRP1,MAPK10,SMAD5,TCF7L1,TGFBR2,WNT7B
VDR/RXR Activation	1.51	0.11	#NUM!	CD14,CEBPA,IGFBP3,KLF4,S100G,SERPINB1,THBD,YY1
Wound Healing Signaling Pathway	1.5	0.0818	3.3	ACVR1B,CERT1,COL17A1,COL21A1,COL28A1,COL4A5,FOS,IFNGR2,IL18,IL1A,IL33,ITGA6,KRAS,LAMA3,LIF,MAPK10,TGFBR2,VEGFC
CD28 Signaling in T Helper Cells	1.5	0.0957	3.317	ARPC1A,ARPC1B,BCL10,CHP1,FOS,MAP3K1,MAPK10,PIK3C2B,PIK3CB,PIK3R1,PPP3CA
Mouse Embryonic Stem Cell Pluripotency	1.49	0.099	2.53	BMPR1A,ID1,KRAS,LIF,PIK3C2B,PIK3CB,PIK3R1,SMAD5,SOX2,TCF7L1
GDNF Family Ligand-Receptor Interactions	1.48	0.108	2.646	FOS,GAB1,KRAS,MAPK10,PDLIM7,PIK3C2B,PIK3CB,PIK3R1
Inositol Pyrophosphates Biosynthesis	1.47	0.333	#NUM!	IP6K1,IPMK
Ceramide Degradation	1.47	0.333	#NUM!	ACER2,ACER3
Actin Cytoskeleton Signaling	1.47	0.0811	3.742	ACTN4,ARPC1A,ARPC1B,CD14,CRKL,DIAPH1,EZR,ITGA2,ITGA6,ITGB6,KRAS,MYH14,MYO5C,PIK3C2B,PIK3CB,PIK3R1,PIP5K1C,VCL
3-phosphoinositide Biosynthesis	1.47	0.0838	3.464	ACP5,DUSP1,DUSP4,DUSP6,IPMK,NUDT4,PIK3C2B,PIK3CB,PIK3R1,PIP5K1C,PPM1L,PPP2R5A,PPP3CA,PTPN13,SGPP1,TNS3
Reelin Signaling in Neurons	1.46	0.0916	3.317	ARHGEF26,ARPC1A,ARPC1B,CAMK2D,CRKL,GRIN2A,MAPK10,NECTIN3,PDK2,PIK3C2B,PIK3CB,PIK3R1
CDP-diacylglycerol Biosynthesis I	1.45	0.16	2	ABHD5,AGPAT2,GPAT3,MBOAT1
Oxidative Ethanol Degradation III	1.45	0.16	2	ACSL1,ALDH1A1,ALDH2,ALDH3B1
Ethanol Degradation II	1.45	0.16	2	ACSL1,ALDH1A1,ALDH2,ALDH3B1
Dopamine-DARPP32 Feedback in cAMP Signaling	1.44	0.0847	2.714	ADCY6,CHP1,CREB3L1,CREB3L4,CREM,CSNK1G3,GNAI1,GNAQ,GRIN2A,KCNJ16,KCNJ2,PPM1L,PPP2R5A,PPP3CA,PRKAR2B
IL-13 Signaling Pathway	1.44	0.0971	3.162	AGR2,CLCA1,DUSP1,IL13RA1,IL33,PIK3C2B,PIK3CB,PIK3R1,SPDEF,STAT6
Acute Myeloid Leukemia Signaling	1.44	0.101	1.134	CEBPA,IDH1,KRAS,PIK3C2B,PIK3CB,PIK3R1,PML,RUNX1,TCF7L1
eNOS Signaling	1.42	0.0878	2.53	ADCY6,AQP3,AQP4,AQP5,CAV1,GNAQ,LPAR3,LPAR6,PIK3C2B,PIK3CB,PIK3R1,PRKAR2B,VEGFC
Small Cell Lung Cancer Signaling	1.41	0.1	2	CCND2,CCND3,HDAC4,HDAC9,PIK3C2B,PIK3CB,PIK3R1,PTGS2,RARB
Phosphatidylglycerol Biosynthesis II (Non-plastidic)	1.39	0.154	2	ABHD5,AGPAT2,GPAT3,MBOAT1
Estrogen-Dependent Breast Cancer Signaling	1.39	0.104	2.646	CREB3L1,CREB3L4,FOS,IGF1R,KRAS,PIK3C2B,PIK3CB,PIK3R1
Colorectal Cancer Metastasis Signaling	1.37	0.0769	3.5	ADCY6,APPL1,FOS,GNAI1,GNAQ,GNG5,KRAS,LRP1,MAPK10,MMP13,PIK3C2B,PIK3CB,PIK3R1,PRKAR2B,PTGS2,RND3,TCF7L1,TGFBR2,VEGFC,WNT7B
IL-8 Signaling	1.37	0.0812	3.742	CCND2,CCND3,FOS,GNAI1,GNAQ,GNG5,IRAK3,KRAS,MAPK10,PIK3C2B,PIK3CB,PIK3R1,PTGS2,RAB11FIP2,RND3,VEGFC
Pancreatic Adenocarcinoma Signaling	1.36	0.0909	2.828	ERBB2,HDAC4,HDAC9,KRAS,MAPK10,PIK3C2B,PIK3CB,PIK3R1,PTGS2,TGFBR2,VEGFC
HMGB1 Signaling	1.36	0.0861	3.464	FOS,IFNGR2,IL18,IL1A,IL33,KRAS,LIF,MAPK10,PIK3C2B,PIK3CB,PIK3R1,PLAT,RND3
Tryptophan Degradation X (Mammalian, via Tryptamine)	1.35	0.188	#NUM!	ALDH1A1,ALDH2,ALDH3B1
Heme Biosynthesis II	1.34	0.286	#NUM!	ALAS1,FECH
Cardiac Hypertrophy Signaling (Enhanced)	1.34	0.0682	4.95	ACVR1B,ADCY6,CAMK2D,CHP1,DIAPH1,EIF2B2,GNAI1,GNAQ,GNG5,HDAC4,HDAC9,HSPB1,IGF1R,IL13RA1,IL18,IL1A,IL33,ITGA2,ITGA6,ITGB6,KRAS,LIF,MAP3K1,MAP3K5,MAP3K8,MAPK10,PDE8B,PIK3C2B,PIK3CB,PIK3R1,PPP3CA,PRKAR2B,PTGS2,TGFBR2,WNT7B
UVB-Induced MAPK Signaling	1.33	0.115	2.449	FOS,MAPK10,PIK3C2B,PIK3CB,PIK3R1,RPS6KA3
MSP-RON Signaling In Macrophages Pathway	1.32	0.0926	1	CREB3L1,CREB3L4,FOS,IFNGR2,KRAS,NFKBIZ,PIK3C2B,PIK3CB,PIK3R1,PTGS2
GNRH Signaling	1.32	0.0815	3.742	ADCY6,CAMK2D,CREB3L1,CREB3L4,EGR1,FOS,GNAI1,GNAQ,GNG5,KRAS,MAP3K1,MAP3K5,MAP3K8,MAPK10,PRKAR2B
IL-12 Signaling and Production in Macrophages	1.32	0.0894	#NUM!	FOS,IL18,MAP3K8,MAPK10,PCYOX1,PIK3C2B,PIK3CB,PIK3R1,PPARG,RBP4,STAT6
Endocannabinoid Developing Neuron Pathway	1.32	0.0894	2.333	ADCY6,CREB3L1,CREB3L4,GNAI1,GNG5,KRAS,MAPK10,PIK3C2B,PIK3CB,PIK3R1,PRKAR2B
Sertoli Cell-Sertoli Cell Junction Signaling	1.3	0.0811	#NUM!	ACTN4,CLDN1,EPB41,ITGA2,ITGA6,ITGB6,KRAS,MAP3K1,MAP3K5,MAP3K8,MAPK10,NECTIN3,PLS1,PRKAR2B,VCL
Mitochondrial Dysfunction	1.3	0.0887	#NUM!	GPD2,GSR,LRRK2,MAPK10,NDUFA2,NDUFA3,PRDX5,PSEN1,SDHB,SOD2,XDH
IL-6 Signaling	1.3	0.0887	3.162	CD14,FOS,HSPB1,IL18,IL1A,IL33,KRAS,MAPK10,PIK3C2B,PIK3CB,PIK3R1
Thiamin Salvage III	1.29	1	#NUM!	TPK1
Acute Phase Response Signaling	1.29	0.0824	2.714	C2,C4A/C4B,CFB,FOS,IL18,IL1A,IL33,KRAS,MAP3K1,MAP3K5,PIK3CB,PIK3R1,RBP4,SOD2
Human Embryonic Stem Cell Pluripotency	1.29	0.0839	#NUM!	BMP3,BMPR1A,GNAI1,GNAQ,GNG5,PIK3C2B,PIK3CB,PIK3R1,SMAD5,SOX2,TCF7L1,TGFBR2,WNT7B
Superpathway of Inositol Phosphate Compounds	1.28	0.078	3.742	ACP5,DUSP1,DUSP4,DUSP6,IP6K1,IPMK,NUDT4,PIK3C2B,PIK3CB,PIK3R1,PIP5K1C,PPM1L,PPP2R5A,PPP3CA,PTPN13,SGPP1,TNS3
Neuroinflammation Signaling Pathway	1.28	0.0742	2.236	ACVR1B,CHP1,CREB3L1,CREB3L4,CX3CL1,FOS,GRIN2A,IFNGR2,IL18,IRAK3,MAPK10,PIK3C2B,PIK3CB,PIK3R1,PLA2G4A,PPP3CA,PSEN1,PTGS2,S100G,SOD2,TGFBR2
CNTF Signaling	1.26	0.111	2.449	KRAS,PIK3C2B,PIK3CB,PIK3R1,RPS6KA1,RPS6KA3
fMLP Signaling in Neutrophils	1.26	0.0873	3.162	ARPC1A,ARPC1B,CHP1,GNAI1,GNAQ,GNG5,KRAS,PIK3C2B,PIK3CB,PIK3R1,PPP3CA
Cholecystokinin/Gastrin-mediated Signaling	1.26	0.0901	3.162	CREM,FOS,GNAQ,IL18,IL1A,IL33,KRAS,MAPK10,PTGS2,RND3
CTLA4 Signaling in Cytotoxic T Lymphocytes	1.25	0.0976	#NUM!	AP1S3,AP2B1,CLTA,PIK3C2B,PIK3CB,PIK3R1,PPM1L,PPP2R5A
PDGF Signaling	1.25	0.0976	2.121	CAV1,CRKL,FOS,KRAS,MAP3K1,PIK3C2B,PIK3CB,PIK3R1
Sumoylation Pathway	1.24	0.0928	0	AR,ARHGDIB,CEBPA,FOS,MAP3K5,MAPK10,PML,RND3,SENP5
Prostanoid Biosynthesis	1.23	0.25	#NUM!	PTGES,PTGS2
Heparan Sulfate Biosynthesis (Late Stages)	1.23	0.109	2.236	ALDH2,CHST4,HS3ST1,PRDX6,SULT1B1,SULT1E1
Glioma Invasiveness Signaling	1.22	0.101	1.89	CD44,KRAS,PIK3C2B,PIK3CB,PIK3R1,RND3,TIMP1
GM-CSF Signaling	1.22	0.101	2.449	CAMK2D,KRAS,PIK3C2B,PIK3CB,PIK3R1,PPP3CA,RUNX1
Role of IL-17F in Allergic Inflammatory Airway Diseases	1.22	0.119	2	CREB3L1,CREB3L4,MMP13,RPS6KA1,RPS6KA3
Neuropathic Pain Signaling In Dorsal Horn Neurons	1.22	0.0918	3	CAMK1D,CAMK2D,FOS,GRIN2A,KCNN4,PIK3C2B,PIK3CB,PIK3R1,PRKAR2B
LPS-stimulated MAPK Signaling	1.2	0.0952	2.646	CD14,FOS,KRAS,MAP3K5,MAPK10,PIK3C2B,PIK3CB,PIK3R1
Role of PI3K/AKT Signaling in the Pathogenesis of Influenza	1.2	0.107	2.236	CRKL,GNAI1,IFNE,PIK3C2B,PIK3CB,PIK3R1
Role of MAPK Signaling in Inhibiting the Pathogenesis of Influenza	1.2	0.1	2.449	ABHD3,MAP3K5,MAPK10,PLA2G4A,PRDX6,PTGS2,RPS6KA3
cAMP-mediated signaling	1.18	0.0756	1.069	ADCY6,ADORA2B,AKAP9,CAMK1D,CAMK2D,CREB3L1,CREB3L4,CREM,DUSP1,DUSP4,DUSP6,GNAI1,LAMTOR3,PDE8B,PPP3CA,PRKAR2B,RPS6KA1
Production of Nitric Oxide and Reactive Oxygen Species in Macrophages	1.18	0.0791	2.673	FOS,IFNGR2,MAP3K1,MAP3K5,MAP3K8,MAPK10,PCYOX1,PIK3C2B,PIK3CB,PIK3R1,PPM1L,PPP2R5A,RBP4,RND3
Glucocorticoid Receptor Signaling	1.17	0.0669	#NUM!	AR,CAV1,CEBPA,CHP1,DUSP1,FOS,GTF2H5,IFNE,IL13RA1,IL1A,KRAS,KRT15,KRT19,KRT23,KRT4,KRT5,MAP3K1,MAPK10,MMP13,MNAT1,NDUFA2,NDUFA3,PIK3C2B,PIK3CB,PIK3R1,PLA2G4A,PPARG,PPP3CA,PTGS2,RARB,SDHB,TGFBR2
Embryonic Stem Cell Differentiation into Cardiac Lineages	1.14	0.222	#NUM!	ISL1,SOX2
Xenobiotic Metabolism CAR Signaling Pathway	1.13	0.0811	3.464	ALDH1A1,ALDH2,ALDH3B1,CHST4,FMO2,HS3ST1,MGST1,MGST3,PPM1L,PPP2R5A,SULT1B1,SULT1E1
Renin-Angiotensin Signaling	1.13	0.0855	3	ADCY6,FOS,GNAQ,KRAS,MAP3K1,MAPK10,PIK3C2B,PIK3CB,PIK3R1,PRKAR2B
Iron homeostasis signaling pathway	1.13	0.0855	#NUM!	BMP3,BMPR1A,CIAO2A,EPAS1,FECH,LRP1,SLC25A37,SLC46A1,SMAD5,TFRC
Ceramide Signaling	1.13	0.092	0.707	FOS,KRAS,MAP3K1,PIK3C2B,PIK3CB,PIK3R1,PPM1L,PPP2R5A
Regulation Of The Epithelial Mesenchymal Transition By Growth Factors Pathway	1.13	0.0778	3.207	EGR1,ERBB2,FOS,GAB1,KRAS,LATS2,MAP3K1,MAPK10,PIK3C2B,PIK3CB,PIK3R1,TGFBR2,WWTR1,YAP1
Apelin Pancreas Signaling Pathway	1.12	0.111	0.447	MAPK10,PIK3C2B,PIK3CB,PIK3R1,PRKAR2B
Notch Signaling	1.11	0.125	#NUM!	NOTCH2,NOTCH3,PSEN1,RBPJ
Endothelin-1 Signaling	1.11	0.0773	3.051	ABHD3,ADCY6,FOS,GAB1,GNAI1,GNAQ,KRAS,MAPK10,PIK3C2B,PIK3CB,PIK3R1,PLA2G4A,PRDX6,PTGS2
MSP-RON Signaling In Cancer Cells Pathway	1.1	0.0821	2.53	CREB3L1,CREB3L4,FOS,ITGA6,KRAS,PIK3C2B,PIK3CB,PIK3R1,RPS6KA3,TCF7L1,VEGFC
Th1 and Th2 Activation Pathway	1.1	0.08	#NUM!	ACVR1B,IFNGR2,IL18,IL33,NOTCH2,NOTCH3,PIK3C2B,PIK3CB,PIK3R1,PSEN1,STAT6,TGFBR2
Th2 Pathway	1.09	0.084	1.667	ACVR1B,IL33,NOTCH2,NOTCH3,PIK3C2B,PIK3CB,PIK3R1,PSEN1,STAT6,TGFBR2
Macropinocytosis Signaling	1.09	0.0946	2	ACTN4,CD14,ITGB6,KRAS,PIK3C2B,PIK3CB,PIK3R1
Prostate Cancer Signaling	1.09	0.0865	#NUM!	AR,CREB3L1,CREB3L4,HDAC4,HDAC9,KRAS,PIK3C2B,PIK3CB,PIK3R1
Semaphorin Neuronal Repulsive Signaling Pathway	1.09	0.0815	-0.632	CD44,ERBB2,ITGA2,ITGA6,ITGB6,PIK3C2B,PIK3CB,PIK3R1,PIP5K1C,PLXNB1,PRKAR2B
iNOS Signaling	1.09	0.109	2.236	CD14,FOS,IFNGR2,IRAK3,LY96
Ephrin A Signaling	1.09	0.109	#NUM!	EFNA5,EPHA2,PIK3C2B,PIK3CB,PIK3R1
Ovarian Cancer Signaling	1.08	0.0795	2.449	CD44,HDAC4,HDAC9,KRAS,PIK3C2B,PIK3CB,PIK3R1,PRKAR2B,PTGS2,TCF7L1,VEGFC,WNT7B
Xenobiotic Metabolism PXR Signaling Pathway	1.08	0.0795	2.887	ALDH1A1,ALDH2,ALDH3B1,CAMK2D,CES1,CHST4,HS3ST1,MGST1,MGST3,PRKAR2B,SULT1B1,SULT1E1
Eicosanoid Signaling	1.08	0.1	#NUM!	ABHD3,PLA2G4A,PRDX6,PTGES,PTGFR,PTGS2
Fatty Acid β-oxidation I	1.08	0.121	#NUM!	ACADM,ACSL1,ACSM1,SCP2
Calcium Signaling	1.07	0.075	2.121	ASPH,ATP2B1,CAMK1D,CAMK2D,CHP1,CREB3L1,CREB3L4,GRIN2A,HDAC4,HDAC9,MYH14,MYO5C,PPP3CA,PRKAR2B,TP63
Estrogen Receptor Signaling	1.07	0.0679	4.472	ADCY6,CAV1,CREB3L1,CREB3L4,EIF2B2,FOS,FOXA1,GNAI1,GNAQ,GNG5,IGF1R,IGF2R,KRAS,MED24,MMP13,NDUFA2,NDUFA3,PIK3C2B,PIK3CB,PIK3R1,PRKAR2B,SDHB,SOD2,VEGFC,ZDHHC21
Apelin Endothelial Signaling Pathway	1.07	0.0809	1.667	ADCY6,FOS,GNAI1,GNAQ,GNG5,HDAC4,KRAS,MAPK10,PIK3C2B,PIK3CB,PIK3R1
NF-κB Activation by Viruses	1.07	0.0933	2.646	ITGA2,ITGA6,KRAS,MAP3K1,PIK3C2B,PIK3CB,PIK3R1
Renal Cell Carcinoma Signaling	1.07	0.0933	2.449	FOS,GAB1,KRAS,PIK3C2B,PIK3CB,PIK3R1,RPS27A
Role of MAPK Signaling in the Pathogenesis of Influenza	1.07	0.0933	#NUM!	ABHD3,KRAS,MAP3K5,MAPK10,PLA2G4A,PRDX6,PTGS2
GP6 Signaling Pathway	1.06	0.0826	3.162	CERT1,COL17A1,COL21A1,COL28A1,COL4A5,LAMA3,LAMB2,PIK3C2B,PIK3CB,PIK3R1
Heparan Sulfate Biosynthesis	1.06	0.0984	2.236	ALDH2,CHST4,HS3ST1,PRDX6,SULT1B1,SULT1E1
BEX2 Signaling Pathway	1.04	0.0921	0.378	ERBB2,ITGB6,MAPK10,PPM1L,PPP2R5A,TCF7L1,VEGFC
Senescence Pathway	1.04	0.0699	3.638	ACVR1B,ANAPC11,CAPN7,CCND2,CCND3,CHP1,IL1A,KRAS,PDK2,PIK3C2B,PIK3CB,PIK3R1,PML,PPM1L,PPP2R5A,PPP3CA,SMAD5,SOD2,TGFBR2,YPEL3
Xenobiotic Metabolism General Signaling Pathway	1.02	0.0813	3.162	AHR,KRAS,MAP3K1,MAP3K5,MAP3K8,MGST1,MGST3,PIK3C2B,PIK3CB,PIK3R1
PKCθ Signaling in T Lymphocytes	1.02	0.0774	3.464	BCL10,CAMK2D,CHP1,FOS,KRAS,MAP3K1,MAP3K5,MAP3K8,PIK3C2B,PIK3CB,PIK3R1,PPP3CA
Phospholipase C Signaling	1.02	0.0709	3.207	ADCY6,CHP1,CREB3L1,CREB3L4,GNAQ,GNG5,HDAC4,HDAC9,ITGA2,ITGA6,ITGB6,KRAS,MARCKS,PLA2G4A,PPP3CA,RND3,RPS6KA3,TGM2
Opioid Signaling Pathway	1.02	0.0701	2.84	ADCY6,AP2B1,CAMK1D,CAMK2D,CLTA,CREB3L1,CREB3L4,FOS,FOSB,GNAI1,GNAQ,GNG5,GRIN2A,KRAS,PPP3CA,PRKAR2B,RPS6KA1,RPS6KA3,TCF7L1
Agranulocyte Adhesion and Diapedesis	1.01	0.0756	#NUM!	CLDN1,CX3CL1,CXCL17,EZR,GNAI1,IL18,IL1A,IL33,ITGA2,ITGA6,MMP13,MYH14,MYO5C
UDP-D-xylose and UDP-D-glucuronate Biosynthesis	1	0.5	#NUM!	UGDH
Sulfate Activation for Sulfonation	1	0.5	#NUM!	PAPSS2
Glycerol-3-phosphate Shuttle	1	0.5	#NUM!	GPD2
1D-myo-inositol Hexakisphosphate Biosynthesis V (from Ins(1,3,4)P3)	1	0.5	#NUM!	IPMK
Synaptic Long Term Potentiation	1	0.0806	3	CAMK2D,CHP1,CREB3L1,CREB3L4,GNAQ,GRIN2A,KRAS,PPP3CA,PRKAR2B,RPS6KA1
ERB2-ERBB3 Signaling	1	0.0952	2.449	ERBB2,ERBB3,KRAS,PIK3C2B,PIK3CB,PIK3R1
Regulation of IL-2 Expression in Activated and Anergic T Lymphocytes	1	0.086	2.121	BCL10,CHP1,FOS,KRAS,MAP3K1,MAPK10,PPP3CA,TGFBR2
MIF-mediated Glucocorticoid Regulation	1	0.114	2	CD14,LY96,PLA2G4A,PTGS2
SNARE Signaling Pathway	0.987	0.08	3.162	ADCY6,CAMK2D,MYH14,MYO5C,NSF,PRKAR2B,RAB11A,RAB9B,SYT16,VAMP2
T Cell Exhaustion Signaling Pathway	0.987	0.0764	0.333	ACVR1B,BCL6,FOS,KRAS,MAPK10,PIK3C2B,PIK3CB,PIK3R1,PPM1L,PPP2R5A,PRDM1,TGFBR2
γ-glutamyl Cycle	0.983	0.182	#NUM!	GCLM,GGT7
Guanosine Nucleotides Degradation III	0.983	0.182	#NUM!	NT5C3A,XDH
Adrenomedullin signaling pathway	0.983	0.0737	3.742	ADCY6,FOS,GNAQ,IL18,IL1A,IL33,KCNN4,KRAS,MAPK10,PIK3C2B,PIK3CB,PIK3R1,PPARG,PRKAR2B
Agrin Interactions at Neuromuscular Junction	0.979	0.0938	2	DAG1,ERBB2,ERBB3,KRAS,MAPK10,UTRN
ERBB4 Signaling	0.979	0.0938	2	KRAS,PIK3C2B,PIK3CB,PIK3R1,PSEN1,YAP1
Amyotrophic Lateral Sclerosis Signaling	0.975	0.0818	1	CAPN7,GPX1,GRIN2A,PIK3C2B,PIK3CB,PIK3R1,PPP3CA,SSR4,VEGFC
PTEN Signaling	0.971	0.0775	-2.828	BMPR1A,IGF1R,IGF2R,ITGA2,ITGA6,ITGB6,KRAS,PIK3CB,PIK3R1,TGFBR2,TNFRSF11A
TEC Kinase Signaling	0.963	0.0743	2.828	FOS,GNAI1,GNAQ,GNG5,ITGA2,ITGA6,ITGB6,MAPK10,PIK3C2B,PIK3CB,PIK3R1,RND3,STAT6
UVA-Induced MAPK Signaling	0.963	0.0842	2.449	FOS,KRAS,MAPK10,PIK3C2B,PIK3CB,PIK3R1,RPS6KA1,RPS6KA3
VEGF Signaling	0.963	0.0842	1.89	ACTN4,EIF2B2,KRAS,PIK3C2B,PIK3CB,PIK3R1,VCL,VEGFC
CXCR4 Signaling	0.959	0.0755	2.53	ADCY6,EGR1,FOS,GNAI1,GNAQ,GNG5,KRAS,MAPK10,PIK3C2B,PIK3CB,PIK3R1,RND3
CDC42 Signaling	0.936	0.0781	2.449	ARPC1A,ARPC1B,DIAPH1,EXOC3,FOS,ITGA2,ITGA6,ITGB6,MAPK10,PARD3
Dermatan Sulfate Biosynthesis (Late Stages)	0.936	0.108	2	CHST4,HS3ST1,SULT1B1,SULT1E1
JAK/STAT Signaling	0.936	0.0864	2.646	FOS,GNAQ,KRAS,PIK3C2B,PIK3CB,PIK3R1,STAT6
BMP signaling pathway	0.936	0.0864	1.89	BMP3,BMPR1A,FST,KRAS,MAPK10,PRKAR2B,SMAD5
IL-10 Signaling	0.932	0.0909	#NUM!	BLVRB,CD14,FOS,IL18,IL1A,IL33
CD40 Signaling	0.932	0.0909	2.236	FOS,MAPK10,PIK3C2B,PIK3CB,PIK3R1,PTGS2
Sphingosine-1-phosphate Signaling	0.921	0.0796	1.89	ACER2,ACER3,ADCY6,GNAI1,GNAQ,PIK3C2B,PIK3CB,PIK3R1,RND3
Glutathione-mediated Detoxification	0.921	0.125	#NUM!	MGST1,MGST3,PTGES
Leukotriene Biosynthesis	0.917	0.167	#NUM!	GGT7,MGST3
Urate Biosynthesis/Inosine 5'-phosphate Degradation	0.917	0.167	#NUM!	NT5C3A,XDH
VEGF Family Ligand-Receptor Interactions	0.914	0.0854	2.646	FOS,KRAS,PIK3C2B,PIK3CB,PIK3R1,PLA2G4A,VEGFC
Telomerase Signaling	0.907	0.0816	0.816	HDAC4,HDAC9,KRAS,PIK3C2B,PIK3CB,PIK3R1,PPM1L,PPP2R5A
PEDF Signaling	0.893	0.0843	1.89	KRAS,PIK3C2B,PIK3CB,PIK3R1,PPARG,SOD2,TCF7L1
CD27 Signaling in Lymphocytes	0.886	0.0943	2.236	FOS,MAP3K1,MAP3K5,MAP3K8,MAPK10
EGF Signaling	0.886	0.0943	2.236	FOS,MAP3K1,PIK3C2B,PIK3CB,PIK3R1
Role of MAPK Signaling in Promoting the Pathogenesis of Influenza	0.886	0.0808	2.646	ABHD3,KRAS,MAP3K5,MAPK10,PLA2G4A,PRDX6,PTGS2,RPS6KA3
Axonal Guidance Signaling	0.879	0.0632	#NUM!	ABLIM1,ADAM9,ARPC1A,ARPC1B,BMP3,CHP1,CRKL,EFNA5,EPHA2,EPHB6,ERBB2,GNAI1,GNAQ,GNG5,ITGA2,ITGA6,ITGB6,KRAS,MMP13,PIK3C2B,PIK3CB,PIK3R1,PLXNB1,PPP3CA,PRKAR2B,ROBO1,SHANK2,VEGFC,WNT7B
D-myo-inositol (1,4,5,6)-Tetrakisphosphate Biosynthesis	0.873	0.0727	3	ACP5,DUSP1,DUSP4,DUSP6,IPMK,NUDT4,PPM1L,PPP2R5A,PPP3CA,PTPN13,SGPP1,TNS3
D-myo-inositol (3,4,5,6)-tetrakisphosphate Biosynthesis	0.873	0.0727	3	ACP5,DUSP1,DUSP4,DUSP6,IPMK,NUDT4,PPM1L,PPP2R5A,PPP3CA,PTPN13,SGPP1,TNS3
14-3-3-mediated Signaling	0.87	0.0776	3	FOS,KRAS,MAP3K5,MAPK10,PIK3C2B,PIK3CB,PIK3R1,RPS6KA1,YAP1
Regulation of the Epithelial-Mesenchymal Transition Pathway	0.87	0.0714	#NUM!	EGR1,GAB1,KRAS,NOTCH2,NOTCH3,PIK3C2B,PIK3CB,PIK3R1,PSEN1,RBPJ,TCF7L1,TGFBR2,WNT7B
Oxytocin In Brain Signaling Pathway	0.857	0.071	3.464	ABHD3,CREB3L1,CREB3L4,GNAI1,GNAQ,GNG5,KRAS,PIK3C2B,PIK3CB,PIK3R1,PLA2G4A,PRDX6,PTGS2
Bile Acid Biosynthesis, Neutral Pathway	0.857	0.154	#NUM!	BAAT,SCP2
Adenosine Nucleotides Degradation II	0.857	0.154	#NUM!	NT5C3A,XDH
Actin Nucleation by ARP-WASP Complex	0.854	0.0824	2.236	ARPC1A,ARPC1B,ITGA2,ITGA6,ITGB6,KRAS,RND3
Ferroptosis Signaling Pathway	0.854	0.0769	1.667	ACACA,HSPB1,KRAS,SAT1,SLC1A5,SLC7A11,TFRC,WWTR1,YAP1
Chondroitin Sulfate Biosynthesis (Late Stages)	0.845	0.1	2	CHST4,HS3ST1,SULT1B1,SULT1E1
G-Protein Coupled Receptor Signaling	0.845	0.0604	4.323	ADCY6,ADGRE5,ADGRF2,ADORA2B,CAMK2D,CHP1,CREB3L1,CREB3L4,DUSP1,DUSP4,DUSP6,F2RL2,FOS,GNAI1,GNAQ,GNG5,GPR155,GPRC5A,KCNN4,KRAS,LATS2,LPAR3,LPAR6,MAP3K1,MAP3K5,MAP3K8,MAPK10,P2RY2,PDE8B,PIK3C2B,PIK3CB,PIK3R1,PPP3CA,PRKAR2B,PTGFR,RPS6KA1,SIX1,SIX4,WWTR1,YAP1
Autophagy	0.845	0.0697	1.387	ATG3,CHP1,CREB3L1,CREB3L4,FOS,MAPK10,PIK3C2B,PIK3CB,PIK3R1,PPM1L,PPP2R5A,PPP3CA,PRKAR2B,SLC1A5
Uracil Degradation II (Reductive)	0.839	0.333	#NUM!	DPYD
Heme Degradation	0.839	0.333	#NUM!	BLVRB
Heme Biosynthesis from Uroporphyrinogen-III I	0.839	0.333	#NUM!	FECH
Glutathione Biosynthesis	0.839	0.333	#NUM!	GCLM
Ascorbate Recycling (Cytosolic)	0.839	0.333	#NUM!	GLRX
Tetrahydrobiopterin Biosynthesis I	0.839	0.333	#NUM!	PTS
Thymine Degradation	0.839	0.333	#NUM!	DPYD
Biotin-carboxyl Carrier Protein Assembly	0.839	0.333	#NUM!	ACACA
Thiosulfate Disproportionation III (Rhodanese)	0.839	0.333	#NUM!	TST
Tetrahydrobiopterin Biosynthesis II	0.839	0.333	#NUM!	PTS
Th1 Pathway	0.818	0.0777	2.828	IFNGR2,IL18,NOTCH2,NOTCH3,PIK3C2B,PIK3CB,PIK3R1,PSEN1
Serotonin Degradation	0.815	0.0976	2	ALDH1A1,ALDH2,ALDH3B1,SULT1B1
GADD45 Signaling	0.812	0.0893	0.447	ACVR1B,CCND2,CCND3,MAPK10,TGFBR2
Noradrenaline and Adrenaline Degradation	0.81	0.111	#NUM!	ALDH1A1,ALDH2,ALDH3B1
Pulmonary Healing Signaling Pathway	0.807	0.0695	3.606	BMPR1A,KRAS,MAPK10,MMP13,NOTCH2,NOTCH3,RBPJ,SMAD5,TCF7L1,VEGFC,WNT7B,WWTR1,YAP1
Chemokine Signaling	0.801	0.0833	2.449	CAMK1D,CAMK2D,FOS,GNAI1,GNAQ,KRAS
PI3K/AKT Signaling	0.796	0.0691	0.333	GAB1,IL13RA1,ITGA2,ITGA6,ITGB6,KRAS,MAP3K5,MAP3K8,PIK3CB,PIK3R1,PPM1L,PPP2R5A,PTGS2
T Cell Receptor Signaling	0.796	0.0702	2.887	BCL10,CHP1,DUSP6,FOS,ITGA2,KRAS,MAP3K1,PIK3C2B,PIK3CB,PIK3R1,PPP3CA,TCF7L1
Gαs Signaling	0.793	0.0744	1.633	ADCY6,ADD3,ADORA2B,CREB3L1,CREB3L4,GNAI1,GNAQ,GNG5,PRKAR2B
Triacylglycerol Degradation	0.788	0.0952	#NUM!	ALDH2,CES1,LPL,PRDX6
Huntington's Disease Signaling	0.785	0.0659	2.828	CAPN7,CLTA,CREB3L1,CREB3L4,GNAQ,GNG5,HDAC4,HDAC9,IGF1R,NSF,PIK3C2B,PIK3CB,PIK3R1,RPS27A,SDHB,TGM2,VAMP2
Role of p14/p19ARF in Tumor Suppression	0.775	0.107	#NUM!	PIK3C2B,PIK3CB,PIK3R1
Systemic Lupus Erythematosus In B Cell Signaling Pathway	0.762	0.0658	4	BCL10,CCND2,CCND3,CHP1,FOS,GAB1,IFNGR2,IL18,IL1A,IL33,KRAS,LIF,PIK3C2B,PIK3CB,PIK3R1,PPP3CA
Fatty Acid Activation	0.757	0.133	#NUM!	ACSL1,ACSM1
Endometrial Cancer Signaling	0.747	0.0847	2	ERBB2,KRAS,PIK3C2B,PIK3CB,PIK3R1
IL-2 Signaling	0.747	0.0847	2.236	FOS,KRAS,PIK3C2B,PIK3CB,PIK3R1
PAK Signaling	0.74	0.0741	2.449	ITGA2,ITGA6,ITGB6,KRAS,MAPK10,PIK3C2B,PIK3CB,PIK3R1
Triacylglycerol Biosynthesis	0.738	0.0909	2	ABHD5,AGPAT2,GPAT3,MBOAT1
TGF-β Signaling	0.73	0.0761	1.89	ACVR1B,BMPR1A,FOS,KRAS,SMAD5,SMURF2,TGFBR2
CLEAR Signaling Pathway	0.728	0.0644	1.5	BLOC1S1,BMPR1A,CHP1,CREB3L1,CREB3L4,IGF1R,IGF2R,KRAS,LAMTOR3,PML,PPM1L,PPP2R5A,PPP3CA,TGFBR2,TNFRSF11A,VPS8,WDR45
Thyroid Cancer Signaling	0.726	0.0789	2.449	FOS,KRAS,PIK3C2B,PIK3CB,PIK3R1,TCF7L1
Branched-chain α-keto acid Dehydrogenase Complex	0.726	0.25	#NUM!	BCKDHA
Tetrapyrrole Biosynthesis II	0.726	0.25	#NUM!	ALAS1
Spermine and Spermidine Degradation I	0.726	0.25	#NUM!	SAT1
Phenylethylamine Degradation I	0.726	0.25	#NUM!	ALDH2
Rapoport-Luebering Glycolytic Shunt	0.726	0.25	#NUM!	TIGAR
Acetate Conversion to Acetyl-CoA	0.726	0.25	#NUM!	ACSL1
Role of Cytokines in Mediating Communication between Immune Cells	0.714	0.0889	#NUM!	CSF3,IL18,IL1A,IL33
Extrinsic Prothrombin Activation Pathway	0.714	0.125	#NUM!	F3,THBD
nNOS Signaling in Neurons	0.714	0.0889	#NUM!	CAPN7,CHP1,GRIN2A,PPP3CA
Purine Nucleotides Degradation II (Aerobic)	0.714	0.125	#NUM!	NT5C3A,XDH
IL-23 Signaling Pathway	0.714	0.0889	2	PIK3C2B,PIK3CB,PIK3R1,RUNX1
p70S6K Signaling	0.695	0.0703	1.667	F2RL2,GNAI1,GNAQ,KRAS,PIK3C2B,PIK3CB,PIK3R1,PPM1L,PPP2R5A
Thrombopoietin Signaling	0.688	0.0806	2.236	FOS,KRAS,PIK3C2B,PIK3CB,PIK3R1
Endocannabinoid Neuronal Synapse Pathway	0.684	0.0685	1.897	ADCY6,CHP1,GNAI1,GNAQ,GNG5,GRIN2A,MAPK10,PPP3CA,PRKAR2B,PTGS2
Hereditary Breast Cancer Signaling	0.682	0.0698	#NUM!	CCND2,CCND3,HDAC4,HDAC9,KRAS,PIK3C2B,PIK3CB,PIK3R1,RPS27A
IL-4 Signaling	0.674	0.0759	#NUM!	IL13RA1,KRAS,PIK3C2B,PIK3CB,PIK3R1,STAT6
Chondroitin Sulfate Biosynthesis	0.67	0.0851	2	CHST4,HS3ST1,SULT1B1,SULT1E1
Cancer Drug Resistance By Drug Efflux	0.67	0.0851	#NUM!	KRAS,PIK3CB,PIK3R1,PTGS2
Aldosterone Signaling in Epithelial Cells	0.66	0.0676	1.633	DNAJC10,DNAJC21,DUSP1,HSPB1,KRAS,NEDD4,PIK3C2B,PIK3CB,PIK3R1,PIP5K1C
Cyclins and Cell Cycle Regulation	0.658	0.075	0	CCND2,CCND3,HDAC4,HDAC9,PPM1L,PPP2R5A
Gap Junction Signaling	0.658	0.0656	#NUM!	ADCY6,CAV1,CSNK1G3,GJB2,GNAI1,GNAQ,KRAS,PIK3C2B,PIK3CB,PIK3R1,PPP3CA,PRKAR2B
Regulation of Actin-based Motility by Rho	0.654	0.0722	2.236	ARPC1A,ARPC1B,ITGA2,ITGA6,ITGB6,PIP5K1C,RND3
Systemic Lupus Erythematosus Signaling	0.652	0.0663	#NUM!	CREM,FOS,IL18,IL1A,IL33,KRAS,LSM5,PIK3C2B,PIK3CB,PIK3R1,PPIH
Relaxin Signaling	0.648	0.0671	2.646	ADCY6,FOS,GNAI1,GNAQ,GNG5,PDE8B,PIK3C2B,PIK3CB,PIK3R1,PRKAR2B
Amyloid Processing	0.648	0.0833	#NUM!	CAPN7,MARK1,PRKAR2B,PSEN1
PFKFB4 Signaling Pathway	0.648	0.0833	#NUM!	CREB3L1,CREB3L4,PRKAR2B,XDH
STAT3 Pathway	0.644	0.0682	2.828	BMPR1A,IGF1R,IGF2R,IL13RA1,IL1A,KRAS,MAPK10,TGFBR2,TNFRSF11A
Insulin Receptor Signaling	0.644	0.0682	2.333	CRKL,EIF2B2,GAB1,KRAS,PIK3C2B,PIK3CB,PIK3R1,PRKAR2B,VAMP2
CMP-N-acetylneuraminate Biosynthesis I (Eukaryotes)	0.64	0.2	#NUM!	GNE
Glycerol Degradation I	0.64	0.2	#NUM!	GPD2
PPAR Signaling	0.64	0.0714	-1.89	FOS,IL18,IL1A,IL33,KRAS,PPARG,PTGS2
Mitochondrial L-carnitine Shuttle Pathway	0.636	0.111	#NUM!	ACSL1,ACSM1
TCA Cycle II (Eukaryotic)	0.636	0.111	#NUM!	SDHB,SUCLG1
Retinoate Biosynthesis I	0.631	0.0909	#NUM!	ALDH1A1,RDH10,RDH16
Melanoma Signaling	0.627	0.0816	2	KRAS,PIK3C2B,PIK3CB,PIK3R1
Transcriptional Regulatory Network in Embryonic Stem Cells	0.627	0.0816	#NUM!	FOXC1,ISL1,SOX2,TCF7L1
Dermatan Sulfate Biosynthesis	0.627	0.0816	2	CHST4,HS3ST1,SULT1B1,SULT1E1
Unfolded protein response	0.627	0.0732	2	CEBPA,CEBPD,DNAJC10,DNAJC21,MAP3K5,PPARG
Type II Diabetes Mellitus Signaling	0.625	0.0662	1.414	ACSL1,ACSM1,ADIPOR2,MAP3K1,MAP3K5,MAPK10,PIK3C2B,PIK3CB,PIK3R1,PPARG
IL-17A Signaling in Airway Cells	0.614	0.0758	2	MAPK10,MUC5B,PIK3C2B,PIK3CB,PIK3R1
Role of JAK1 and JAK3 in γc Cytokine Signaling	0.614	0.0758	#NUM!	KRAS,PIK3C2B,PIK3CB,PIK3R1,STAT6
Coagulation System	0.607	0.0882	#NUM!	F3,PLAT,THBD
PI3K Signaling in B Lymphocytes	0.607	0.0667	3	BCL10,CAMK2D,CHP1,DAPP1,FOS,KRAS,PIK3CB,PIK3R1,PPP3CA
HER-2 Signaling in Breast Cancer	0.606	0.0631	3.464	AREG,ERBB2,ERBB3,FOS,IL1A,ITGB6,KRAS,NUP35,PARD3,PIK3C2B,PIK3CB,PIK3R1,PTGS2
Differential Regulation of Cytokine Production in Intestinal Epithelial Cells by IL-17A and IL-17F	0.6	0.105	#NUM!	CSF3,IL1A
γ-linolenate Biosynthesis II (Animals)	0.6	0.105	#NUM!	ACSL1,ACSM1
Polyamine Regulation in Colon Cancer	0.587	0.0784	0	FOS,KRAS,PPARG,SAT1
IL-9 Signaling	0.583	0.0857	#NUM!	PIK3C2B,PIK3CB,PIK3R1
Antiproliferative Role of TOB in T Cell Signaling	0.583	0.0857	#NUM!	PABPC1,RPS6KA1,TGFBR2
Hematopoiesis from Pluripotent Stem Cells	0.583	0.0857	#NUM!	CSF3,IL1A,LIF
Ephrin B Signaling	0.582	0.0735	1	CAP1,EPHB6,GNAI1,GNAQ,GNG5
Granulocyte Adhesion and Diapedesis	0.582	0.0645	#NUM!	CLDN1,CSF3,CX3CL1,CXCL17,EZR,GNAI1,IL18,IL1A,IL33,MMP13
PPARα/RXRα Activation	0.58	0.0636	-0.333	ACVR1B,ADCY6,ADIPOR2,GNAQ,GPD2,KRAS,LPL,MED24,NR2C2,PRKAR2B,TGFBR2
UDP-N-acetyl-D-glucosamine Biosynthesis II	0.572	0.167	#NUM!	GNPNAT1
Cardiomyocyte Differentiation via BMP Receptors	0.569	0.1	#NUM!	BMPR1A,SMAD5
Docosahexaenoic Acid (DHA) Signaling	0.561	0.0833	#NUM!	PIK3C2B,PIK3CB,PIK3R1
Inhibition of Matrix Metalloproteases	0.561	0.0833	#NUM!	LRP1,MMP13,TIMP1
α-Adrenergic Signaling	0.559	0.0673	2	ADCY6,GNAI1,GNAQ,GNG5,KRAS,PRKAR2B,PYGB
3-phosphoinositide Degradation	0.55	0.0625	2.828	ACP5,DUSP1,DUSP4,DUSP6,NUDT4,PPM1L,PPP2R5A,PPP3CA,PTPN13,SGPP1,TNS3
Thrombin Signaling	0.544	0.061	2.714	ADCY6,ARHGEF26,CAMK1D,CAMK2D,F2RL2,GNAI1,GNAQ,GNG5,KRAS,PIK3C2B,PIK3CB,PIK3R1,RND3
Dilated Cardiomyopathy Signaling Pathway	0.541	0.0638	1	ADCY6,CAMK1D,CAMK2D,DSC2,DSG2,GAB1,MYH14,MYO5C,PRKAR2B
Erythropoietin Signaling Pathway	0.541	0.0629	0.632	CCND2,FOS,IL18,IL1A,IL33,KRAS,LIF,PIK3C2B,PIK3CB,PIK3R1
IL-17A Signaling in Fibroblasts	0.539	0.0811	#NUM!	CEBPD,FOS,NFKBIZ
Valine Degradation I	0.539	0.0952	#NUM!	ACADSB,BCKDHA
T Helper Cell Differentiation	0.535	0.0704	#NUM!	BCL6,IFNGR2,IL18,STAT6,TGFBR2
IL-7 Signaling Pathway	0.535	0.0704	2	BCL6,CCND3,PIK3C2B,PIK3CB,PIK3R1
SPINK1 General Cancer Pathway	0.533	0.0741	2	KRAS,PIK3C2B,PIK3CB,PIK3R1
Hepatic Cholestasis	0.532	0.0618	#NUM!	ADCY6,CD14,IL18,IL1A,IL33,IRAK3,LIF,LY96,MAPK10,PRKAR2B,SLCO3A1
Role of NFAT in Regulation of the Immune Response	0.532	0.0618	3.162	CHP1,CSNK1G3,FOS,GNAI1,GNAQ,GNG5,KRAS,PIK3C2B,PIK3CB,PIK3R1,PPP3CA
Antiproliferative Role of Somatostatin Receptor 2	0.52	0.0694	2.236	GNG5,KRAS,PIK3C2B,PIK3CB,PIK3R1
Ceramide Biosynthesis	0.516	0.143	#NUM!	KDSR
Thioredoxin Pathway	0.516	0.143	#NUM!	TXN
Phosphatidylcholine Biosynthesis I	0.516	0.143	#NUM!	PCYT1A
Remodeling of Epithelial Adherens Junctions	0.516	0.0727	#NUM!	ACTN4,ARPC1A,ARPC1B,VCL
NAD Salvage Pathway II	0.511	0.0909	#NUM!	ACP5,NT5C3A
CCR3 Signaling in Eosinophils	0.51	0.0635	2.236	GNAI1,GNAQ,GNG5,KRAS,PIK3C2B,PIK3CB,PIK3R1,PLA2G4A
AMPK Signaling	0.506	0.0593	1.265	ACACA,CREB3L1,CREB3L4,GNAI1,GNAQ,GNG5,PIK3C2B,PIK3CB,PIK3R1,PPM1L,PPP2R5A,PRKAR2B,RAB11A,RAB9B
D-myo-inositol-5-phosphate Metabolism	0.504	0.0608	2.828	ACP5,DUSP1,DUSP4,DUSP6,NUDT4,PPM1L,PPP2R5A,PPP3CA,PTPN13,SGPP1,TNS3
PD-1, PD-L1 cancer immunotherapy pathway	0.502	0.0659	-0.447	IFNGR2,LATS2,PIK3C2B,PIK3CB,PIK3R1,YAP1
GABA Receptor Signaling	0.5	0.063	#NUM!	ADCY6,AP2B1,GNAI1,GNAQ,GNG5,KCNN4,NSF,RPS27A
PXR/RXR Activation	0.484	0.0702	2	ALAS1,ALDH1A1,PAPSS2,PRKAR2B
Leptin Signaling in Obesity	0.479	0.0667	#NUM!	ADCY6,PIK3C2B,PIK3CB,PIK3R1,PRKAR2B
Fc Epsilon RI Signaling	0.478	0.0631	2.646	GAB1,KRAS,MAPK10,PIK3C2B,PIK3CB,PIK3R1,PLA2G4A
Superoxide Radicals Degradation	0.467	0.125	#NUM!	SOD2
Dopamine Receptor Signaling	0.466	0.0658	#NUM!	ADCY6,PPM1L,PPP2R5A,PRKAR2B,PTS
Oncostatin M Signaling	0.461	0.0732	#NUM!	EPAS1,KRAS,MMP13
B Cell Activating Factor Signaling	0.444	0.0714	#NUM!	FOS,MAP3K1,MAPK10
Role of OCT4 in Mammalian Embryonic Stem Cell Pluripotency	0.444	0.0714	#NUM!	FOXA1,NR2F2,SOX2
Graft-versus-Host Disease Signaling	0.444	0.0714	#NUM!	IL18,IL1A,IL33
G Protein Signaling Mediated by Tubby	0.444	0.0714	#NUM!	GNAI1,GNAQ,GNG5
April Mediated Signaling	0.444	0.0714	#NUM!	FOS,MAP3K1,MAPK10
Retinol Biosynthesis	0.444	0.0714	#NUM!	CES1,LPL,RDH10
Role of Pattern Recognition Receptors in Recognition of Bacteria and Viruses	0.44	0.0602	2	IL18,IL1A,IL33,LIF,MAPK10,PIK3C2B,PIK3CB,PIK3R1
Phospholipases	0.44	0.0667	#NUM!	ABHD3,LPL,PLA2G4A,PRDX6
IL-17A Signaling in Gastric Cells	0.439	0.08	#NUM!	FOS,MAPK10
Tumor Microenvironment Pathway	0.434	0.0585	3.162	CD44,CSF3,FOS,KRAS,MMP13,PIK3C2B,PIK3CB,PIK3R1,PTGS2,VEGFC
IL-15 Signaling	0.428	0.0633	2.236	KRAS,PIK3C2B,PIK3CB,PIK3R1,STAT6
Leucine Degradation I	0.427	0.111	#NUM!	ACADM
Apelin Liver Signaling Pathway	0.417	0.0769	#NUM!	EDN2,MAPK10
FcγRIIB Signaling in B Lymphocytes	0.406	0.0617	2.236	KRAS,MAPK10,PIK3C2B,PIK3CB,PIK3R1
Regulation Of The Epithelial Mesenchymal Transition In Development Pathway	0.406	0.0617	2	AXIN2,PSEN1,RBPJ,TCF7L1,WNT7B
SPINK1 Pancreatic Cancer Pathway	0.397	0.0667	#NUM!	CPD,CPQ,TGFBR2
HIF1α Signaling	0.395	0.0564	2.714	CAMK1D,CAMK2D,CHP1,KRAS,MMP13,PIK3C2B,PIK3CB,PIK3R1,PPP3CA,SAT1,VEGFC
Calcium Transport I	0.391	0.1	#NUM!	ATP2B1
NAD Phosphorylation and Dephosphorylation	0.391	0.1	#NUM!	ACP5
Glycogen Degradation II	0.391	0.1	#NUM!	PYGB
Purine Nucleotides De Novo Biosynthesis II	0.391	0.1	#NUM!	ADSS2
Dolichyl-diphosphooligosaccharide Biosynthesis	0.391	0.1	#NUM!	ALG5
Cell Cycle: G1/S Checkpoint Regulation	0.388	0.0625	-2	CCND2,CCND3,HDAC4,HDAC9
CSDE1 Signaling Pathway	0.382	0.0652	#NUM!	CCND3,FOS,PABPC1
Apelin Muscle Signaling Pathway	0.382	0.0652	#NUM!	GNAI1,GNAQ,GNG5
Role of Hypercytokinemia/hyperchemokinemia in the Pathogenesis of Influenza	0.376	0.0615	2	AREG,IL18,IL1A,IL33
Prolactin Signaling	0.373	0.0595	2.236	FOS,KRAS,PIK3C2B,PIK3CB,PIK3R1
Sperm Motility	0.364	0.0546	#NUM!	ABHD3,EPHA2,ERBB2,ERBB3,GNAI1,GNAQ,GNG5,IGF1R,PLA2G4A,PRDX6,PRKAR2B,RYK,STYK1
Antioxidant Action of Vitamin C	0.363	0.0577	#NUM!	ABHD3,GLRX,MAPK10,PLA2G4A,PRDX6,TXN
Airway Inflammation in Asthma	0.36	0.069	#NUM!	IFNGR2,IL33
Gustation Pathway	0.36	0.0552	2.53	ADCY6,KCNN4,LIPH,LPAR6,LPL,P2RX4,P2RY2,PRKAR2B,SCN1B,SLC5A1
Phagosome Maturation	0.355	0.0565	#NUM!	CTSS,DYNC2H1,DYNLL1,NSF,PRDX5,PRDX6,VAMP2
Stearate Biosynthesis I (Animals)	0.354	0.0625	#NUM!	ACSL1,ACSM1,PTGR1
Caveolar-mediated Endocytosis Signaling	0.353	0.0597	#NUM!	CAV1,ITGA2,ITGA6,ITGB6
Gαq Signaling	0.351	0.0552	2.828	CHP1,GNAI1,GNAQ,GNG5,PIK3C2B,PIK3CB,PIK3R1,PPP3CA,RND3
FAK Signaling	0.349	0.0525	5.303	ACVR1B,ADGRE5,ADGRF2,ADORA2B,ARPC1A,ARPC1B,CAPN7,CRKL,EFNA5,ERBB2,F2RL2,FOS,GPR155,GPRC5A,IGF1R,IL13RA1,IL33,ITGA2,ITGA6,ITGB6,KRAS,LPAR3,LPAR6,MAPK10,NEDD9,P2RY2,PIK3C2B,PIK3CB,PIK3R1,PTGFR,TCF7L1,TGFBR2
ICOS-ICOSL Signaling in T Helper Cells	0.345	0.0566	2.449	CAMK2D,CHP1,PIK3C2B,PIK3CB,PIK3R1,PPP3CA
Nucleotide Excision Repair Pathway	0.343	0.0667	#NUM!	GTF2H5,MNAT1
Melatonin Signaling	0.342	0.0588	1	CAMK2D,GNAI1,GNAQ,PRKAR2B
Role of WNT/GSK-3β Signaling in the Pathogenesis of Influenza	0.342	0.0588	#NUM!	CSNK1G3,IFNE,TCF7L1,WNT7B
Glioblastoma Multiforme Signaling	0.336	0.0545	2.646	CCND2,CCND3,IGF1R,KRAS,PIK3C2B,PIK3CB,PIK3R1,RND3,WNT7B
Corticotropin Releasing Hormone Signaling	0.334	0.0548	2.449	ADCY6,CREB3L1,CREB3L4,FOS,GNAI1,GNAQ,PRKAR2B,PTGS2
Fcγ Receptor-mediated Phagocytosis in Macrophages and Monocytes	0.333	0.0568	2.236	ARPC1A,ARPC1B,EZR,PIK3R1,RAB11A
Hematopoiesis from Multipotent Stem Cells	0.333	0.0833	#NUM!	CSF3
Glycogen Degradation III	0.333	0.0833	#NUM!	PYGB
UDP-N-acetyl-D-galactosamine Biosynthesis II	0.333	0.0833	#NUM!	GNPNAT1
UVC-Induced MAPK Signaling	0.329	0.06	#NUM!	FOS,KRAS,MAPK10
TNFR2 Signaling	0.327	0.0645	#NUM!	FOS,MAP3K1
Inhibition of Angiogenesis by TSP1	0.327	0.0645	#NUM!	MAPK10,TGFBR2
Bladder Cancer Signaling	0.32	0.055	#NUM!	ERBB2,HDAC4,HDAC9,KRAS,MMP13,VEGFC
Neurovascular Coupling Signaling Pathway	0.312	0.0529	3.317	ABHD3,ADORA2B,GNAQ,GRIN2A,KCNJ16,KCNJ2,KCNN4,PLA2G4A,PRDX6,PRKAR2B,PTGS2
Netrin Signaling	0.311	0.0563	2	ABLIM1,CHP1,PPP3CA,PRKAR2B
Chondroitin Sulfate Degradation (Metazoa)	0.308	0.0769	#NUM!	HYAL1
Phenylalanine Degradation IV (Mammalian, via Side Chain)	0.308	0.0769	#NUM!	ALDH2
Lymphotoxin β Receptor Signaling	0.305	0.0577	#NUM!	PIK3C2B,PIK3CB,PIK3R1
Dendritic Cell Maturation	0.304	0.0529	2.828	CREB3L1,CREB3L4,IL18,IL1A,IL33,MAPK10,PIK3C2B,PIK3CB,PIK3R1
GPCR-Mediated Integration of Enteroendocrine Signaling Exemplified by an L Cell	0.301	0.0556	0	ADCY6,GNAI1,GNAQ,PRKAR2B
Pyrimidine Ribonucleotides Interconversion	0.298	0.0606	#NUM!	DDX3X,NME2
Nitric Oxide Signaling in the Cardiovascular System	0.297	0.0536	1.633	CAV1,PIK3C2B,PIK3CB,PIK3R1,PRKAR2B,VEGFC
NER (Nucleotide Excision Repair, Enhanced Pathway)	0.29	0.0538	2.236	GTF2H5,HMGN1,MNAT1,POLD4,POLE4
Gαi Signaling	0.288	0.0526	0.447	ADCY6,CAV1,GNAI1,GNAQ,GNG5,KRAS,PRKAR2B
Breast Cancer Regulation by Stathmin1	0.287	0.051	3	ADGRE5,ADGRF2,ADORA2B,CAMK1D,CAMK2D,CCND2,CCND3,CREB3L1,CREB3L4,F2RL2,GNAQ,GNG5,GPR155,GPRC5A,KRAS,LPAR3,LPAR6,P2RY2,PIK3C2B,PIK3CB,PIK3R1,PPM1L,PPP2R5A,PRKAR2B,PTGFR,RPS6KA3,SPDEF,VEGFC
Differential Regulation of Cytokine Production in Macrophages and T Helper Cells by IL-17A and IL-17F	0.286	0.0714	#NUM!	CSF3
Choline Biosynthesis III	0.286	0.0714	#NUM!	PCYT1A
1D-myo-inositol Hexakisphosphate Biosynthesis II (Mammalian)	0.286	0.0714	#NUM!	IPMK
Dermatan Sulfate Degradation (Metazoa)	0.286	0.0714	#NUM!	HYAL1
Colanic Acid Building Blocks Biosynthesis	0.286	0.0714	#NUM!	UGDH
4-1BB Signaling in T Lymphocytes	0.284	0.0588	#NUM!	MAP3K5,MAPK10
MSP-RON Signaling Pathway	0.283	0.0556	#NUM!	PIK3C2B,PIK3CB,PIK3R1
Angiopoietin Signaling	0.282	0.0541	#NUM!	KRAS,PIK3C2B,PIK3CB,PIK3R1
ATM Signaling	0.282	0.0532	-1	CREB3L1,CREB3L4,MAPK10,PPM1L,PPP2R5A
NUR77 Signaling in T Lymphocytes	0.282	0.0541	1	CHP1,HDAC9,PPP3CA,RPS6KA3
Cardiac β-adrenergic Signaling	0.28	0.0517	0.447	ADCY6,AKAP9,GNAI1,GNAQ,GNG5,PDE8B,PPM1L,PPP2R5A,PRKAR2B
Airway Pathology in Chronic Obstructive Pulmonary Disease	0.274	0.0526	#NUM!	IL18,IL1A,IL33,LIF,RBP4
Apelin Cardiomyocyte Signaling Pathway	0.274	0.0526	2.236	GNAI1,MAPK10,PIK3C2B,PIK3CB,PIK3R1
Cell Cycle Regulation by BTG Family Proteins	0.271	0.0571	#NUM!	PPM1L,PPP2R5A
Necroptosis Signaling Pathway	0.268	0.0515	2.646	CAMK2D,CAPN7,CHP1,PLA2G4A,PPP3CA,TAB2,TSPO
IL-15 Production	0.268	0.0517	2.449	EPHA2,ERBB2,ERBB3,IGF1R,RYK,STYK1
Role of Lipids/Lipid Rafts in the Pathogenesis of Influenza	0.266	0.0667	#NUM!	IFNE
D-myo-inositol (1,3,4)-trisphosphate Biosynthesis	0.266	0.0667	#NUM!	IPMK
Pyrimidine Ribonucleotides De Novo Biosynthesis	0.258	0.0556	#NUM!	DDX3X,NME2
PCP (Planar Cell Polarity) Pathway	0.253	0.0526	#NUM!	JUNB,MAPK10,WNT7B
Pyroptosis Signaling Pathway	0.249	0.0513	1	IL18,IL1A,IRF2,PRKAR2B
Ubiquinol-10 Biosynthesis (Eukaryotic)	0.248	0.0625	#NUM!	BCKDHA
Methylglyoxal Degradation III	0.248	0.0625	#NUM!	PTGR1
Mitotic Roles of Polo-Like Kinase	0.244	0.0517	#NUM!	ANAPC11,PPM1L,PPP2R5A
Inflammasome pathway	0.231	0.0588	#NUM!	IL18
Isoleucine Degradation I	0.216	0.0556	#NUM!	ACADSB
Endoplasmic Reticulum Stress Pathway	0.202	0.0526	#NUM!	MAP3K5
NAD Signaling Pathway	0	0.0438	2.449	ACADM,PIK3C2B,PIK3CB,PIK3R1,SLC5A8,SOD2
Natural Killer Cell Signaling	0	0.0473	2.828	IL18,KRAS,MAP3K1,MAP3K5,MAP3K8,PIK3C2B,PIK3CB,PIK3R1
Circadian Rhythm Signaling	0	0.0395	#NUM!	ADCY6,CAMK2D,CREB3L1,CREB3L4,GNAI1,GNAQ,GNG5,GRIN2A,KRAS,PRKAR2B
Synaptic Long Term Depression	0	0.0489	1.414	ABHD3,GNAI1,GNAQ,IGF1R,KRAS,PLA2G4A,PPM1L,PPP2R5A,PRDX6
TR/RXR Activation	0	0.0506	#NUM!	ACACA,PIK3C2B,PIK3CB,PIK3R1
Activation of IRF by Cytosolic Pattern Recognition Receptors	0	0.0185	#NUM!	MAPK10
Role of PKR in Interferon Induction and Antiviral Response	0	0.0413	2.236	FOS,IFNGR2,IL18,MAPK10,TAB2
TREM1 Signaling	0	0.0159	#NUM!	IL18
CCR5 Signaling in Macrophages	0	0.0476	#NUM!	FOS,GNAI1,GNAQ,GNG5,MAPK10
IL-22 Signaling	0	0.0417	#NUM!	MAPK10
Calcium-induced T Lymphocyte Apoptosis	0	0.0351	#NUM!	CHP1,PPP3CA
Induction of Apoptosis by HIV1	0	0.0333	#NUM!	MAP3K5,MAPK10
Mechanisms of Viral Exit from Host Cells	0	0.027	#NUM!	NEDD4
Cellular Effects of Sildenafil (Viagra)	0	0.0362	#NUM!	ADCY6,KCNN4,MYH14,MYO5C,PRKAR2B
Semaphorin Signaling in Neurons	0	0.0364	#NUM!	PLXNB1,RND3
Lipid Antigen Presentation by CD1	0	0.0455	#NUM!	AP2B1
Maturity Onset Diabetes of Young (MODY) Signaling	0	0.0139	#NUM!	APPL1
Role of CHK Proteins in Cell Cycle Checkpoint Control	0	0.0357	#NUM!	PPM1L,PPP2R5A
Androgen Signaling	0	0.0429	#NUM!	AR,GNAI1,GNAQ,GNG5,GTF2H5,MNAT1,PRKAR2B
CREB Signaling in Neurons	0	0.0507	4.707	ADCY6,ADGRE5,ADGRF2,ADORA2B,BMPR1A,CAMK2D,CREB3L1,CREB3L4,F2RL2,GNAI1,GNAQ,GNG5,GPR155,GPRC5A,GRIN2A,IGF1R,IGF2R,KRAS,LPAR3,LPAR6,P2RY2,PIK3C2B,PIK3CB,PIK3R1,PRKAR2B,PTGFR,RPS6KA1,TGFBR2,TNFRSF11A
Type I Diabetes Mellitus Signaling	0	0.0286	#NUM!	IFNGR2,MAP3K5,MAPK10
Basal Cell Carcinoma Signaling	0	0.0455	#NUM!	BMP3,TCF7L1,WNT7B
MYC Mediated Apoptosis Signaling	0	0.0204	#NUM!	PRKAR2B
G Beta Gamma Signaling	0	0.0472	2.449	CAV1,GNAI1,GNAQ,GNG5,KRAS,PRKAR2B
Communication between Innate and Adaptive Immune Cells	0	0.04	#NUM!	IL18,IL1A,IL33
Crosstalk between Dendritic Cells and Natural Killer Cells	0	0.0256	#NUM!	CAMK2D,IL18
Retinoic acid Mediated Apoptosis Signaling	0	0.04	#NUM!	IFNE,RARB
Altered T Cell and B Cell Signaling in Rheumatoid Arthritis	0	0.0357	#NUM!	IL18,IL1A,IL33
Neuroprotective Role of THOP1 in Alzheimer's Disease	0	0.0303	#NUM!	PRKAR2B,PRSS36,TMPRSS11A
TNFR1 Signaling	0	0.0417	#NUM!	FOS,MAP3K1
OX40 Signaling Pathway	0	0.0222	#NUM!	MAPK10
Intrinsic Prothrombin Activation Pathway	0	0.0256	#NUM!	THBD
Assembly of RNA Polymerase II Complex	0	0.0435	#NUM!	GTF2H5,MNAT1
Spliceosomal Cycle	0	0.0435	#NUM!	CTNNBL1,SF1
Role of JAK1, JAK2 and TYK2 in Interferon Signaling	0	0.04	#NUM!	IFNGR2
Role of JAK family kinases in IL-6-type Cytokine Signaling	0	0.04	#NUM!	MAPK10
nNOS Signaling in Skeletal Muscle Cells	0	0.0213	#NUM!	DAG1
Thyroid Hormone Metabolism II (via Conjugation and/or Degradation)	0	0.05	#NUM!	SULT1B1
tRNA Splicing	0	0.0222	#NUM!	PDE8B
The Visual Cycle	0	0.0476	#NUM!	RDH10
Melatonin Degradation I	0	0.027	#NUM!	SULT1B1
Pyridoxal 5'-phosphate Salvage Pathway	0	0.0161	#NUM!	MAP3K8
Pyrimidine Deoxyribonucleotides De Novo Biosynthesis I	0	0.0435	#NUM!	NME2
D-myo-inositol (1,4,5)-Trisphosphate Biosynthesis	0	0.0385	#NUM!	PIP5K1C
Nicotine Degradation II	0	0.025	#NUM!	FMO2
Superpathway of D-myo-inositol (1,4,5)-trisphosphate Metabolism	0	0.05	#NUM!	IPMK
Salvage Pathways of Pyrimidine Ribonucleotides	0	0.0319	#NUM!	CDADC1,MAP3K8,NME2
Superpathway of Melatonin Degradation	0	0.0244	#NUM!	SULT1B1
Acetone Degradation I (to Methylglyoxal)	0	0.0345	#NUM!	PTGR1
Oxidative Phosphorylation	0	0.0417	#NUM!	NDUFA2,NDUFA3,SDHB
BER (Base Excision Repair) Pathway	0	0.0227	#NUM!	ARL6IP5
WNT/Ca+ pathway	0	0.0462	#NUM!	CREB3L1,CREB3L4,PPP3CA
Interferon Signaling	0	0.0323	#NUM!	IFNGR2
Protein Ubiquitination Pathway	0	0.0494	#NUM!	ANAPC11,DNAJC10,DNAJC21,HSPB1,NEDD4,RPS27A,SMURF2,USP19,USP24,USP42,USP53,USP54
Cell Cycle: G2/M DNA Damage Checkpoint Regulation	0	0.0204	#NUM!	RPS6KA1
Serotonin Receptor Signaling	0	0.0488	#NUM!	ADCY6,PTS
Phototransduction Pathway	0	0.0192	#NUM!	PRKAR2B
Sonic Hedgehog Signaling	0	0.0345	#NUM!	PRKAR2B
Death Receptor Signaling	0	0.0333	#NUM!	ARHGDIB,HSPB1,MAP3K5
Glutamate Receptor Signaling	0	0.0328	#NUM!	GNG5,GRIN2A
Apoptosis Signaling	0	0.0404	0	CAPN7,KRAS,MAP3K5,RPS6KA1
Hypoxia Signaling in the Cardiovascular System	0	0.0282	#NUM!	CREB3L1,CREB3L4
GPCR-Mediated Nutrient Sensing in Enteroendocrine Cells	0	0.0442	1.342	ADCY6,GNAI1,GNAQ,GNG5,PRKAR2B
Phagosome Formation	0	0.0501	5.209	ABHD3,ADGRE5,ADGRF2,ADORA2B,AP1S3,ARPC1A,ARPC1B,BCL10,CD14,CRKL,DIAPH1,F2RL2,GPR155,GPRC5A,ITGA2,ITGA6,ITGB6,KRAS,LPAR3,LPAR6,MARCKS,MYH14,MYO5C,P2RY2,PIK3C2B,PIK3CB,PIK3R1,PIP5K1C,PLA2G4A,PRDX6,PTGFR
Sirtuin Signaling Pathway	0	0.046	0.333	ATG3,DUSP6,EPAS1,NDUFA2,NDUFA3,NEDD4,PPARG,RARB,SDHB,SOD2,TSPO
Th17 Activation Pathway	0	0.0385	#NUM!	AHR,IRAK3,RUNX1
Apelin Cardiac Fibroblast Signaling Pathway	0	0.0435	#NUM!	CCN2
BAG2 Signaling Pathway	0	0.0135	#NUM!	ANXA2
FAT10 Cancer Signaling Pathway	0	0.0426	#NUM!	ACVR1B,TGFBR2
White Adipose Tissue Browning Pathway	0	0.0451	2.236	ADCY6,CREB3L1,CREB3L4,PPARG,PRKAR2B,RARB
Inhibition of ARE-Mediated mRNA Degradation Pathway	0	0.0338	-1.342	EXOSC5,PPM1L,PPP2R5A,PRKAR2B,ZFP36
Kinetochore Metaphase Signaling Pathway	0	0.0202	#NUM!	ANAPC11,PPP2R5A
