# Supplementary material for: Transgenic ferret models define pulmonary ionocyte diversity and function
Source: Nature. 2023 Sep 20;621(7980):857–67. doi: 10.1038/s41586-023-06549-9 (PMC10533402; doi:10.1038/s41586-023-06549-9)
Supplement: Supplementary file 11 — Primers for molecular characterization of transgenic ferret models. [file 41586_2023_6549_MOESM11_ESM.xlsx]

## Sheet: Sheet1
Supplementary Table 7: Primers for molecular characterization of transgenic ferret models.
Ferret Line	Primer sets	Forward	Reverse
FOXI1-KO	Set 1	AGAGGAACCAAGTGAGGAGAAA	CTTACCTGGGTCGTCCTCAT
FOXI1-KO	Set 2	AGGAACCAAGTGAGGAGAAAGG	CTTACCTGGGTCGTCCTCATC
CFTRL/L	Set 3 (right arm)	ACTGTAATCTTAGCTCCTCTGTG	TGCTAGGCACTGAGATAACAGG
CFTRL/L	Set 4 (left arm)	TCCCTCTGAGTGTATGTGTGTGTG	CGTCTCTATCTATTCCTCCCGTAC
FOXI1-CREERT2	Set 5 (left arm)	TCCAGTTCCATGACTGGCCT	GAAGCTTCCAGAGGAACTGCTT
FOXI1-CREERT2	Set 6 (left arm)	GAGGGTGAGTGTCCAGTTCC	GCTACAGACGTTGTTTGTCTTCA
FOXI1-CREERT2	Set 7 (right arm)	GAGACGGACCAAAGCCACTT	CACTTCCCAGCGTGTGTCAT
FOXI1-CREERT2	Set 8 (right arm)	CAAAGCCACTTGGCCACTGC	AACACTTCCCAGCGTGTGTCA
FOXI1-CREERT2	Set 9 (CRE IRES ERT2)	ACATCCTGGACAGTGCTTCA	CACAGATGGTCCCCGTGATTA
