# Supplementary material for: Transgenic ferret models define pulmonary ionocyte diversity and function
Source: Nature. 2023 Sep 20;621(7980):857–67. doi: 10.1038/s41586-023-06549-9 (PMC10533402; doi:10.1038/s41586-023-06549-9)
Supplement: Supplementary file 12 — Primer sequences for mRNA quantification using RT–qPCR. [file 41586_2023_6549_MOESM12_ESM.xlsx]

## Sheet: RT PCR primers
Supplementary Table 8: Primer sequences for mRNA quantification using RT-qPCR.
Gene	For Sequence1	Rew Sequence 2	Sequence 3
SLC26A4 (PENDRIN) (ferret) set1	TCG TCT GTG GAG ACA GAA TAA G	CAT GAG GCC GGC TAG TAA A	/56-FAM/TG GGT GTT T/Zen/A CGT GCA TAG CAT CCA /3IABkFQ/
SLC26A4 (PENDRIN) (ferret) set2	GTG TCT GTG GGC AAA GTT TAT G	CCC GAG AAG ATG TTG CTG AT	/56-FAM/CC CAA AGG C/Zen/A ATG AAT TCC TGG TTC C/3IABkFQ/
SLC4A1 (AE 1) (ferret)	GGC TGC TGT CAT CTT CAT CTA C	CCA TCA TGT TCT GGG TCT TCT C	/56-FAM/TT GTC ACC T/Zen/G CCA TCA CTT TCG GT/3IABkFQ/
GAPDH (ferret)	GAT GCT GGT GCT GAG TAT GT	CAG AAG GAG CAG AGA TGA TGA C	/56-FAM/TT CAC CAC C/Zen/A TGG AGA AGG CTG G/3IABkFQ/
ATP6V0D2 (ferret)	ACT ACG CAA CAA ACT GTA CAA ATC	CCT GTC AGC CTC AAA CTC AA	/56-FAM/TG TCA CAG C/Zen/A GAA ATC ATG TGT CCC A/3IABkFQ/
CFTR (ferret)	TGGCTTGGAAATCAGTGAGG	CTTGTGGATAGTAACATATCGGAGG	/56-FAM/ACT GGT GGT /ZEN/ATG CTT TCA ACA TCG TCA/3IABkFQ/
FOXI1 (ferret)	TTT TCT CTT CCT CTT CCT GCG	AGG CAA AGG GAA TTA CTG GAC	/56-FAM/CCT GGA CCC /ZEN/CAA CTG TGA AAA GAT GT/3IABkFQ/
BSND (ferret) set1	AAT GCT ACC CCA AGA TCA CC	CTC CCA CAG CCT GAT GTA TG	/56-FAM/TCA TAC CCG /ZEN/CTG ACT CTG ACT TCC A/3IABkFQ/
BSND (ferret) set2	GTC ATC CAC AGA GGC TCG	GAG TCC ACA TCC AGC TCA TC	/56-FAM/TGC TCG GAG /ZEN/TCG GGT TGC TT/3IABkFQ/
ASCL3 (ferret) set2	AAT GGC AGG TCT TCA GAG TAA G	ACT GAC CAG GTC CTT CTA TCT	/56-FAM/ACT TTC CAC /ZEN/CTG TAT CCT GAT GCC C/3IABkFQ/
ASCL3 (ferret) set1	GCC TTA TCA GGG TAC AGA AGA G	GCC AGA AGA GTA CTT GGA GAA A	/56-FAM/AAA CCC TCA /ZEN/GAG CTG CCA TCA AGT /3IABkFQ/
ID3 (ferret)	AGC TTA GCC AGG TGG AAA TC	GCT GTC TGG ATG GGA AGA TG	/56-FAM/AGG ATA TAG /ZEN/TCG ATG ACG CGC TGC /3IABkFQ/
CXCL17 (ferret)	AAAAGACTGGTTCCTGAGAGC	GCTTGTTTGGCTTCCTGTG	/56-FAM/AGTGTCCCT/ZEN/GTGATCAGTTCAAGGC/3IABkFQ/
SCNN1A (ferret)	GGC TGT GCC TAC ATC TTC TAT C	AAA GGC ATC CTG GAG CTT ATA G	/56-FAM/TGC CCA AGA /ZEN/ATG CAG AGT TCT GTG A/3IABkFQ/
