# Supplementary material for: Transgenic ferret models define pulmonary ionocyte diversity and function
Source: Nature. 2023 Sep 20;621(7980):857–67. doi: 10.1038/s41586-023-06549-9 (PMC10533402; doi:10.1038/s41586-023-06549-9)
Supplement: Supplementary file 13 — Channel expression and fraction of cells that express each channel across all ferret airway epithelial cell types. [file 41586_2023_6549_MOESM13_ESM.xlsx]

## Sheet: ion_channel_expression_and_spec
Supplementary Table 9: Channel expression and fraction of cells that expression each channel across all ferret airway epithelial cell types.
Gene	Cell	Fraction Expressing	Scaled Mean Expression	Mean Expression	Minimum Pairwise Fold Change	Maximum Pairwise FDR
GLRB	Secretory	0.00241639	0.462199	0.526545	-0.0137287	1
GRIA2	Secretory	0.00558187	0.419871	0.517651	-0.01667	0.848361
SLC35E4	Secretory	0.121158	0.292269	0.540719	-0.0537011	0.081193
SLC5A1	Secretory	0.331505	1.23596	0.647082	0.0520221	2.11515e-05
SLC7A11	Secretory	0.484535	1.22169	0.747299	0.0456711	0.000321351
UCP1	Secretory	0.113087	0.38452	0.555883	-0.0552687	0.440455
ATP5ME	Secretory	0.946211	-0.782767	1.56561	-0.328487	0.499113
SLC49A3	Secretory	0.0326938	0.83566	0.530112	-0.0154076	1
SLC26A1	Secretory	0.000169147	1.0891	0.53636	0	1
LETM1	Secretory	0.319761	0.835233	0.589444	-0.0908525	0.00645984
SLC2A9	Secretory	0.0772521	0.933457	0.503343	-0.0174005	0.017662
SLC34A2	Secretory	0.76068	1.00368	1.10635	-0.0195046	1.08822e-11
CHRNA9	Secretory	0.0012082	0.664441	0.459927	-0.0016575	1
ATP5MGL	Secretory	0.00804659	0.716717	0.532259	-0.0104298	1
SLC30A9	Secretory	0.518679	-0.22846	0.679141	-0.24051	0.00693384
ATP8A1	Secretory	0.341557	-0.164957	0.64708	-1.01806	0.00787696
SLC25A26	Secretory	0.20201	0.366337	0.526461	-0.142698	0.628194
CACNA1D	Secretory	0.0040837	-0.165855	0.531401	-0.0374795	1
SLC38A3	Secretory	0.000144984	0.184134	0.419404	-0.155148	1
SLC25A20	Secretory	0.319713	0.574376	0.593762	-0.0840722	0.0620713
SLC26A6	Secretory	0.0345544	0.416669	0.49463	-0.0244143	0.643401
SLC6A20	Secretory	0.0330804	-0.0350635	0.536833	-0.264178	0.18705
ATP13A1	Secretory	0.191378	0.613672	0.562129	-0.00983959	0.0248113
SLC25A42	Secretory	0.0444858	0.829056	0.500557	-0.00531974	0.760679
KCNN1	Secretory	0.000821574	0.764488	0.453524	-0.00176445	1
SLC5A5	Secretory	0.19191	1.05436	0.641996	-0.0127839	6.76844e-05
SLC27A1	Secretory	0.0406437	0.798967	0.51342	-0.0282824	0.658185
SLC35E1	Secretory	0.119225	0.622719	0.528308	-0.0666933	0.0824779
SLC1A6	Secretory	0.00439783	0.0591455	0.529716	-0.0200734	0.980141
CACNA1A	Secretory	0.0230524	-0.388152	0.539104	-1.76371	1
SLC44A2	Secretory	0.046733	0.218153	0.510463	-0.131014	0.216976
MCOLN1	Secretory	0.162261	0.591292	0.53941	-0.0604676	0.129643
SLC25A23	Secretory	0.0521941	0.256187	0.511876	-0.0887215	0.402307
SLC25A41	Secretory	0.00205393	0.447118	0.515858	-0.010465	1
SLC39A3	Secretory	0.24176	0.245965	0.547214	-0.117382	0.000405696
ATP8B3	Secretory	2.41639e-05	0.663377	0.425321	-0.00039405	1
ATP5F1D	Secretory	0.916755	-0.488774	1.45947	-0.587193	0.0314969
ABCA7	Secretory	0.0326938	0.860756	0.584292	-0.051494	1
GRIN3B	Secretory	0.0258796	-0.341495	0.488047	-0.194544	0.132947
HCN2	Secretory	0.000869901	0.863621	0.487479	-0.0214906	1
SLC6A3	Secretory	0.000217475	0.78372	0.409968	-0.000853739	1
SLC12A7	Secretory	0.463488	0.607904	0.697751	-0.253195	5.49343e-08
SLC9A3	Secretory	7.24918e-05	1.78228	0.577468	0	1
P2RX3	Secretory	0.00828823	0.81415	0.57761	-0.0151589	1
SLC43A3	Secretory	2.41639e-05	-0.984004	0.136619	-0.00878842	1
SLC43A1	Secretory	0.0180746	0.0224131	0.528461	-0.0252656	0.370048
SLC15A3	Secretory	0.00654842	0.676684	0.51847	-0.0103581	1
SLC3A2	Secretory	0.541393	0.66402	0.713398	-0.0763493	0.00502566
SLC22A8	Secretory	7.24918e-05	1.17489	0.342861	-0.00344205	1
SLC22A10	Secretory	0.00012082	0.0686518	0.392351	-0.00667166	1
SLC22A9	Secretory	0.0780495	0.333286	0.539201	-0.0769989	0.806171
SLC22A11	Secretory	0.000362459	0.615754	0.573125	-0.00131292	1
SLC25A45	Secretory	0.00775662	-0.112239	0.496719	-0.0248468	0.653893
KCNK7	Secretory	0.0140151	0.776851	0.468999	-0.00145284	0.987445
CATSPER1	Secretory	7.24918e-05	1.03882	0.45224	-0.00629743	1
TCIRG1	Secretory	0.35115	0.956597	0.651142	-0.209367	0.393522
TPCN2	Secretory	0.0484487	0.685971	0.520173	-0.0392664	0.740204
ANO1	Secretory	0.281389	0.970213	0.656762	-0.186951	0.0582271
SLC22A18	Secretory	0.0862894	0.696827	0.500323	-0.0718157	0.138214
KCNQ1	Secretory	0.342886	-0.216707	0.59838	-0.640948	0.00474977
TRPM5	Secretory	0.00181229	-0.186343	0.566585	-1.2744	0.886303
SLC25A22	Secretory	0.0935869	0.757492	0.528569	-0.0493278	1
SLC35F4	Secretory	2.41639e-05	1.19569	0.227461	-0.00165066	1
SLC38A6	Secretory	0.313261	0.731416	0.59723	-0.0212925	0.0459696
KCNH5	Secretory	0.000289967	0.394214	0.522325	-0.247975	1
ATP6V1D	Secretory	0.675092	-0.126704	0.793103	-0.617342	0.0215208
SLC39A9	Secretory	0.200271	0.671311	0.54507	-0.0262359	0.21068
SLC10A1	Secretory	0.00483279	-0.26681	0.505244	-0.00596026	1
SLC8A3	Secretory	0.00149816	0.578575	0.533757	-0.0746074	0.985907
FLVCR2	Secretory	0.0128552	0.929401	0.578686	-0.0316736	0.97303
SLC25A29	Secretory	0.253214	0.364635	0.589567	-0.279848	0.000209138
TAP2	Secretory	0.0515658	0.6661	0.506274	-0.0139461	0.558836
TAP1	Secretory	0.101658	1.05036	0.52466	-0.0436707	0.756978
SLC39A7	Secretory	0.476682	0.694737	0.652944	-0.0502035	0.0957507
ITPR3	Secretory	0.241567	0.836259	0.588913	-0.170953	0.17813
SLC26A8	Secretory	2.41639e-05	0.480509	0.412504	-0.00212962	1
SLC17A5	Secretory	0.146143	1.10155	0.539007	-0.0353711	0.357234
KCNQ5	Secretory	0.0184854	0.607709	0.489504	-0.0137619	0.626134
ORAI2	Secretory	0.0458873	0.194261	0.498821	-0.0903219	0.531049
SLC12A9	Secretory	0.137638	0.649747	0.556952	-0.0747279	0.506131
GJC3	Secretory	0.000265803	0.516689	0.501225	-0.00461915	1
ATP5MF	Secretory	0.953581	-0.701038	1.64736	-0.326363	0.0435997
SLC29A4	Secretory	0.00111154	0.484937	0.488863	-0.0897403	1
SLC30A5	Secretory	0.174947	0.700865	0.532741	-0.0579687	0.603195
SLC38A9	Secretory	0.0566886	0.204439	0.507732	-0.0357051	0.804401
SLC35A4	Secretory	0.170017	0.718142	0.530896	-0.0889296	0.0450424
SLC4A9	Secretory	0.0158757	0.411209	0.579859	-0.0395641	0.968401
SLC23A1	Secretory	0.0554562	0.204508	0.540504	-0.191295	0.885994
PKD2L2	Secretory	0.0155857	0.480808	0.511253	-0.0961826	0.554097
SLC25A48	Secretory	0.0032138	0.710834	0.504736	-0.00961025	1
CATSPER3	Secretory	0.0153199	0.668566	0.514096	-0.0111639	1
SLC22A5	Secretory	0.309709	0.984112	0.621559	-0.000247731	0.00699974
SLC22A4	Secretory	0.039508	-0.12607	0.508128	-0.397318	0.130369
SLC27A6	Secretory	0.000265803	1.02976	0.409016	-0.000515808	1
SLC12A2	Secretory	0.93454	0.31302	1.39623	-1.04278	4.2323e-13
SFXN1	Secretory	0.383047	1.54285	0.64581	0.00580264	0.00494872
ATP6V0E1	Secretory	0.96721	0.67927	1.7556	-0.0945838	0.548136
GABRP	Secretory	0.443577	0.763863	0.965327	-0.51617	2.19276e-13
GABRG2	Secretory	2.41639e-05	0.669268	0.435999	-0.00680813	1
GABRA1	Secretory	0.000724918	0.859192	0.539386	-0.00127127	1
ATP10B	Secretory	0.0814566	0.722431	0.555463	-0.132226	0.345401
ATP6V1H	Secretory	0.376015	-0.185879	0.59736	-0.777388	9.91065e-05
GJA10	Secretory	0.00519524	0.939085	0.562898	-0.00194409	1
GABRR1	Secretory	0.00108738	0.545819	0.487299	-0.00300422	1
SLC35A1	Secretory	0.788493	1.18108	0.924978	-0.18588	1.12995e-14
GJB7	Secretory	0.00724918	-0.0499272	0.575662	-0.496342	1
ATP4A	Secretory	2.41639e-05	0.796179	0.428336	-0.000357297	1
FXYD1	Secretory	0.00079741	0.475253	0.497121	-0.00224341	1
FXYD3	Secretory	0.986734	0.438946	2.84218	-0.690795	0.966336
SLC7A10	Secretory	0.000193311	1.17341	0.560075	-0.000930317	1
SLC7A9	Secretory	0.393123	0.682033	0.723967	-0.147019	0.0730735
ABCC12	Secretory	7.24918e-05	0.49107	0.416694	-0.0722265	1
ABCC11	Secretory	0.00157066	0.444588	0.519823	-0.00197635	1
SLC6A2	Secretory	4.83279e-05	0.590252	0.41896	-0.0186919	1
SLC12A3	Secretory	0.0101247	0.827811	0.555776	-0.0125329	1
SLC38A7	Secretory	0.0596124	0.789845	0.511944	-0.0200659	0.321025
SLC9A5	Secretory	0.00137734	0.698064	0.517965	-0.00459507	1
ATP6V0D1	Secretory	0.58409	-0.30049	0.709196	-0.298556	0.188094
SLC12A4	Secretory	0.0512759	0.902	0.535196	-0.0981956	0.215606
SLC7A6	Secretory	0.132104	1.16241	0.537409	0.0154887	0.00289117
SLC38A8	Secretory	0.00577518	0.703727	0.556095	-0.0116455	1
KCNG4	Secretory	0.000217475	0.778827	0.480467	-0.00326732	1
ATP2C2	Secretory	0.0255413	0.393606	0.549585	-0.23025	0.597642
SLC7A5	Secretory	0.0578243	-0.0782029	0.541338	-0.235597	0.00650484
PIEZO1	Secretory	0.321622	0.772642	0.641923	-0.180976	0.0775835
SLC25A30	Secretory	0.02919	0.599445	0.513809	-0.039718	0.817953
TRPV4	Secretory	0.241035	1.18144	0.577446	-0.050939	0.284991
KCNK6	Secretory	0.0843321	0.868756	0.533521	-0.0153924	0.716954
RYR1	Secretory	0.000265803	0.985522	0.464532	-0.0013986	0.881246
SLC27A5	Secretory	0.0953025	0.709548	0.539071	-0.0461045	0.272566
ATP6V1D.1	Secretory	0.000773246	1.12027	0.511266	-0.000583652	1
KCNC3	Secretory	0.00478446	0.0652002	0.499367	-0.038833	0.665484
SLC17A7	Secretory	0.000628262	0.695713	0.430526	-0.00125129	1
TRPM4	Secretory	0.222695	0.913105	0.59457	-0.0205803	0.47042
KCNA7	Secretory	0.000241639	0.718233	0.475886	-0.00267496	1
KCNJ14	Secretory	0.00144984	0.3907	0.497993	-0.0102596	0.95211
GRIN2D	Secretory	0.000700754	0.587574	0.391221	-0.00200977	1
SLC8A2	Secretory	0.00181229	0.730642	0.554516	-0.00680504	1
SLC1A5	Secretory	0.241301	1.00243	0.608797	-0.222649	0.314401
KCNN4	Secretory	0.125604	-0.375503	0.558245	-0.452606	0.218587
ATP1A3	Secretory	2.41639e-05	1.23209	0.243795	-0.00274313	1
GRIK5	Secretory	0.0133627	0.606765	0.52485	-0.133642	0.65014
GRIA4	Secretory	0.0346027	0.16334	0.481195	-0.130175	0.370963
SLC35F2	Secretory	0.185434	1.52581	0.555015	-0.0158078	0.150406
SLC9A2	Secretory	0.113885	0.980613	0.559418	0.0126174	0.143023
SLC9A4	Secretory	0.0233907	0.786036	0.563595	-0.0119378	0.799688
ATP6V1E2	Secretory	2.41639e-05	1.69373	0.524947	0	1
SLC3A1	Secretory	0.0193553	0.96208	0.577183	-0.0122823	0.521949
ABCG8	Secretory	9.66557e-05	0.867462	0.426405	-0.00254424	1
ABCG5	Secretory	0.000845737	0.861963	0.56743	-0.00643261	0.851284
CNGA3	Secretory	0.000918229	0.0346416	0.505804	-0.0570522	0.584869
KCNK12	Secretory	0.000628262	0.575722	0.478742	-0.266264	1
SLC1A4	Secretory	0.0803692	0.0106112	0.562632	-0.320424	0.301451
NIPAL2	Secretory	0.398028	0.820424	0.641368	-0.0800276	0.0731864
KCNS2	Secretory	0.000773246	1.10371	0.682788	-0.00337761	1
ATP6V1C1	Secretory	0.153223	0.60155	0.517402	-0.0639146	0.0640187
SLC25A32	Secretory	0.0864102	0.251762	0.517758	-0.164517	0.0757394
KCNK9	Secretory	0.012976	0.593086	0.526608	-0.0100238	0.812714
SLC45A4	Secretory	0.177146	0.643357	0.553065	-0.0464939	0.000693933
CLCN3	Secretory	0.59552	0.506884	0.732007	-0.086824	0.0285335
SLC10A7	Secretory	0.250701	0.891975	0.579725	-0.00927539	0.00115968
SLC24A3	Secretory	0.0269428	0.27391	0.542799	-0.207878	0.0720674
SLC39A10	Secretory	0.219674	0.5286	0.57311	-0.0544458	0.253572
ABCA12	Secretory	0.0918713	0.536971	0.613355	-0.276179	0.0187665
SLC11A1	Secretory	0.0119853	1.10806	0.50882	-0.0357743	1
SLC23A3	Secretory	0.00577518	0.888579	0.552481	-0.00311551	0.930783
ABCB6	Secretory	0.122463	0.51646	0.537161	-0.159869	0.0975928
SLC4A3	Secretory	0.000700754	-0.0927645	0.456428	-0.0187573	0.517979
SLC19A3	Secretory	0.00906147	0.636923	0.448373	-0.0618498	0.98004
SLC16A14	Secretory	0.00222308	0.621732	0.473202	-0.0242539	0.871744
CHRND	Secretory	0.00538856	0.246216	0.490878	-0.348155	1
CHRNG	Secretory	9.66557e-05	0.981531	0.363069	-0.020638	1
KCNJ13	Secretory	0.0255171	0.469809	0.5262	-0.0243048	0.957024
ATP6V1B1	Secretory	0.221535	-0.156438	0.625524	-1.47575	0.00104065
SFXN5	Secretory	0.124275	0.367618	0.542495	-0.173564	0.0151047
SLC4A5	Secretory	0.110405	0.143139	0.560248	-0.343421	0.326399
SLC20A1	Secretory	0.325923	-0.585371	0.612767	-0.257229	0.000646387
KCNG3	Secretory	0.00369708	0.696302	0.54834	-0.0957281	1
SLC8A1	Secretory	0.0163107	0.773996	0.518148	-0.133466	0.680874
SLC30A6	Secretory	0.131718	0.538683	0.524203	-0.0382871	0.326638
SLC35F6	Secretory	0.082254	0.786011	0.504116	-0.0171457	0.116903
KCNK3	Secretory	0.00012082	1.44088	0.502846	-0.0123628	1
MFSD2B	Secretory	0.00587183	1.01994	0.561592	-0.00466469	1
ABCG2	Secretory	0.0490528	0.782172	0.530065	0.0109892	0.00462202
PKD2	Secretory	0.0892374	0.581846	0.542647	-0.0711489	0.311699
SLC10A6	Secretory	0.0798859	1.07532	0.554874	0.00552689	0.519135
SLC45A2	Secretory	0.000579934	0.516564	0.467657	-0.00571753	1
SLC1A3	Secretory	0.00768413	0.491824	0.481501	-0.0423996	1
HCN1	Secretory	0.000193311	0.703005	0.513692	-0.0408484	1
SLC26A2	Secretory	0.301445	0.361876	0.632177	-0.312196	0.0573572
SLC36A2	Secretory	0.000869901	0.71685	0.423004	-0.00150757	0.724128
SLC36A1	Secretory	0.0707761	0.145198	0.511575	-0.0610961	0.775543
GLRA1	Secretory	0.000459115	1.36276	0.594995	-0.000841344	1
NIPAL4	Secretory	7.24918e-05	0.619416	0.37606	-0.00214741	1
SLC24A2	Secretory	0.00654842	0.0929096	0.513643	-0.0174583	1
GABRG1	Secretory	0.00524357	0.712939	0.526593	-0.0057665	0.95259
GABRA2	Secretory	7.24918e-05	0.691458	0.467678	-0.0160568	1
GABRB1	Secretory	0.00128069	0.061262	0.523505	-0.00501177	1
ATP10D	Secretory	0.654915	1.15086	0.855876	-0.0811037	1.83854e-06
CNGA1	Secretory	0.000338295	1.14328	0.521808	-0.000359001	1
NIPAL1	Secretory	0.0587908	1.30073	0.573137	-0.0140437	0.562989
SLC10A4	Secretory	9.66557e-05	0.53971	0.501658	-0.00353765	1
TMEM165	Secretory	0.559685	-0.369506	0.69849	-0.364295	0.0151527
ATP1A1.1	Secretory	0.00393872	0.64333	0.474683	-0.00487681	1
SLC4A4	Secretory	0.00792577	0.543136	0.573201	-0.0416199	0.960965
MPC1	Secretory	0.797095	-0.524434	0.94299	-0.870487	0.205747
SLC22A3	Secretory	0.0153441	0.790066	0.536826	-0.00108533	0.640919
SLC22A2	Secretory	0.604219	-0.519282	0.872578	-0.608775	0.521348
SLC22A1	Secretory	0.000289967	1.4601	0.58566	-0.00184241	1
MFSD4B	Secretory	0.027716	0.87351	0.507104	-0.01139	0.339461
SLC16A10	Secretory	0.0423594	0.926567	0.524459	-0.0567542	0.815287
SLC22A16	Secretory	0.000749082	1.00815	0.506171	-0.00369279	1
GRIK4	Secretory	0.00188479	0.811785	0.554077	-0.0188519	1
ABCG4	Secretory	0.000845737	0.755608	0.483564	-0.00743679	1
SLC37A4	Secretory	0.0632853	0.317235	0.509833	-0.0335326	1
FXYD2	Secretory	0.00106321	-0.41862	0.863124	-1.84517	0.608266
HTR3A	Secretory	0.0366808	0.654676	0.562275	-0.0369082	1
HTR3B	Secretory	0.00981055	0.118949	0.486029	-0.0215947	0.695835
ATP7B	Secretory	0.326092	0.178932	0.675556	-0.484371	1.33738e-05
KCNH4	Secretory	4.83279e-05	1.15246	0.466883	-0.00482581	1
ATP6V0A1	Secretory	0.270032	-0.0553054	0.576923	-0.326031	0.0165665
SLC25A39	Secretory	0.464213	0.334794	0.635319	-0.230519	0.310313
GJC1	Secretory	0.00132902	1.10498	0.555067	-0.00185328	1
KCNH6	Secretory	0.000386623	0.327082	0.440295	-0.318847	1
SCN4A	Secretory	7.24918e-05	1.34179	0.490264	0	1
SLC16A6	Secretory	0.00393872	0.435305	0.501545	-0.0172638	1
ABCA8	Secretory	0.000193311	2.47487	0.610093	0	1
ABCA10	Secretory	0.000579934	1.4244	0.524996	-0.00116908	1
ABCA5	Secretory	0.00386623	0.96147	0.523999	-0.0103408	1
KCNJ16	Secretory	0.151121	1.37955	0.687965	-0.0350869	0.426229
KCNJ2	Secretory	0.184129	-0.191221	0.587988	-0.58585	0.000404279
CACNA1S	Secretory	0.000144984	1.37117	0.516217	-0.00234865	1
ATP2B4	Secretory	0.0894549	-0.15511	0.546097	-0.204976	0.00759475
MFSD4A	Secretory	0.0731684	1.11516	0.571995	-0.127246	0.144186
SLC45A3	Secretory	0.38974	0.884602	0.680038	-0.222756	6.98899e-11
SLC41A1	Secretory	0.216509	1.08389	0.575124	-0.0819325	0.0489609
SLC26A9	Secretory	0.035521	0.0657644	0.676898	-1.08876	0.677964
KCNT2	Secretory	0.0163831	0.349348	0.535841	-0.0229043	0.897534
SLC30A10	Secretory	0.0143292	0.456056	0.511811	-0.00496363	0.966888
ATP4B	Secretory	0.000628262	0.71005	0.560373	-0.0350358	1
ATP11A	Secretory	0.387976	0.289537	0.646653	-0.320249	0.00431908
SLC10A2	Secretory	0.0120336	0.922312	0.565288	-0.00507914	1
NALCN	Secretory	0.000144984	0.661146	0.472451	-0.0178803	1
SLC15A1	Secretory	0.0017398	0.903655	0.44602	-0.00179208	1
TAP1.1	Secretory	0.00621013	1.11482	0.570176	-0.00851515	1
SLC25A51	Secretory	0.282211	-0.0617328	0.567664	-0.719096	0.284773
GRIN3A	Secretory	0.0263145	0.861174	0.550929	0.00191679	0.824995
ABCA1	Secretory	0.437802	0.301248	0.740051	-0.453321	0.00887561
SLC44A1	Secretory	0.612024	1.01093	0.76711	-0.0648913	0.184655
SLC46A2	Secretory	0.00621013	0.426923	0.495875	-0.200935	1
SLC31A2	Secretory	0.452204	0.814222	0.682971	-0.19527	1.04565e-05
SLC31A1	Secretory	0.860743	0.913564	1.18477	-0.180875	0.000129628
GJA5	Secretory	0.00149816	-0.164054	0.538213	-0.00725229	1
ATP1A1	Secretory	0.929973	-0.493214	1.26563	-0.875829	0.328401
SLC22A15	Secretory	0.0398705	0.472835	0.541419	-0.167249	0.274455
SLC16A1	Secretory	0.0263145	0.308329	0.501972	-0.095252	0.715958
SLC16A1.1	Secretory	0.00111154	1.12452	0.541948	-0.00285994	1
ATP5PB	Secretory	0.950996	-0.493406	1.56381	-0.360586	0.128925
KCNA3	Secretory	0.000966557	0.15872	0.42121	-0.207639	1
KCNA2	Secretory	2.41639e-05	1.96212	0.507094	-0.00203113	1
SLC16A4	Secretory	0.00908564	0.21748	0.52273	-0.00256434	0.617658
KCNC4	Secretory	4.83279e-05	1.30747	0.404168	-0.000358801	1
SLC6A17	Secretory	0.000434951	0.436779	0.37388	-0.0290327	1
SLC25A24	Secretory	0.742074	1.27096	0.885466	0.0479707	7.35745e-05
ANKH	Secretory	0.0506476	-0.101648	0.535424	-0.461031	0.636818
ATP9A	Secretory	0.352503	0.113841	0.615648	-0.242966	0.141804
KCNG1	Secretory	0.0205393	0.707318	0.501305	-0.0112465	0.963266
SLC9A8	Secretory	0.188648	0.44819	0.571129	-0.0700441	0.00574271
KCNB1	Secretory	0.00224725	1.0683	0.54389	-0.310659	1
SLC2A10	Secretory	0.0136285	0.777484	0.519758	-0.00927863	0.601278
SLC13A3	Secretory	0.00186062	0.540509	0.478666	-0.0116843	1
SLC35C2	Secretory	0.225232	0.00125365	0.538724	-0.198437	0.429519
SLC12A5	Secretory	0.000241639	1.45056	0.463573	-0.000961134	1
KCNS1	Secretory	0.0286101	0.54467	0.504088	-0.0407364	0.223652
SLC2A8	Secretory	0.0508651	0.481498	0.507222	-0.0508473	0.392094
SLC25A25	Secretory	0.139088	0.666222	0.552462	-0.0314457	0.0121583
SLC27A4	Secretory	0.0818916	0.747095	0.519598	-0.0176104	0.679326
SLC2A6	Secretory	0.0456698	0.886426	0.52573	-0.0810688	0.491729
ABCA2	Secretory	0.118403	0.590149	0.568049	-0.140574	0.323781
GRIN1	Secretory	0.00159482	0.620801	0.495715	-0.00167697	1
SLC34A3	Secretory	0.00425285	0.635457	0.538044	-0.00606568	0.713915
CACNA1B	Secretory	0.00362459	0.259419	0.48052	-0.185016	0.792038
SLC6A15	Secretory	0.00546105	-0.260541	0.518183	-0.277375	0.856761
ATP2B1	Secretory	0.732457	0.41955	0.865238	-0.209464	0.00347009
SV2A	Secretory	0.000217475	0.901266	0.493585	-0.0474244	1
SPNS3	Secretory	0.0284168	0.0673431	0.471673	-0.130702	0.305582
SPNS2	Secretory	0.431181	1.09946	0.663103	-0.00198152	0.000785358
SLC13A5	Secretory	0.200512	1.18379	0.698581	-0.112135	0.0121821
SLC25A11	Secretory	0.703799	-0.589186	0.828275	-0.31039	2.51387e-07
CHRNE	Secretory	0.0808042	0.748797	0.511022	-0.0298051	0.0337116
SLC16A13	Secretory	0.0376474	0.708958	0.520742	-0.0160481	0.210414
SLC16A11	Secretory	0.330659	0.98995	0.701615	-0.120404	0.00449314
SLC2A4	Secretory	0.0774937	1.13369	0.554974	-0.00636525	0.514193
CHRNB1	Secretory	0.241228	0.168862	0.571976	-0.167135	0.00162156
SLC35G6	Secretory	0.117098	0.355761	0.520739	-0.0671785	0.0660516
MPDU1	Secretory	0.417263	0.248389	0.625887	-0.0807911	0.313169
SLC25A35	Secretory	0.0409095	0.530304	0.53851	-0.143744	1
SLC25A16	Secretory	0.181302	0.393328	0.518162	-0.05992	1
ATP5PD.1	Secretory	0.00483279	0.477244	0.518254	-0.00502981	0.883721
SLC29A3	Secretory	0.0975981	0.567962	0.519407	-0.0143708	0.0549209
KCNMA1	Secretory	0.0925962	-0.451443	0.570806	-1.12504	0.515287
KCNJ12	Secretory	0.0182921	0.173115	0.49138	-0.155604	0.359194
SLC5A10	Secretory	0.0536439	0.435426	0.490799	-0.114335	0.646722
SLC47A2	Secretory	0.00118403	0.767025	0.59382	-0.00115882	1
SLC25A17	Secretory	0.489223	-0.162789	0.648991	-0.166504	8.19738e-05
CACNA1I	Secretory	0.000217475	0.483262	0.506098	-0.00138629	1
SLC16A8	Secretory	0.00101488	0.729968	0.447671	-0.0100448	1
ATP5PD.2	Secretory	0.212377	0.163027	0.529945	-0.0865608	0.0712637
SLC52A3	Secretory	0.0747874	1.27527	0.532812	-0.0108467	0.467082
GRIK2	Secretory	4.83279e-05	-0.0622902	0.256726	-0.00135578	1
SLC19A1	Secretory	0.138024	0.841039	0.528546	-0.135756	0.00215869
TRPM2	Secretory	0.000217475	0.779698	0.422393	-0.0241194	1
SLC37A1	Secretory	0.0492461	0.947337	0.517011	-0.00739641	0.270941
ABCG1	Secretory	0.131983	0.373885	0.564991	-0.130222	0.530003
KCNJ15	Secretory	0.00507442	0.225959	0.471553	-0.0340233	0.871952
KCNJ6	Secretory	0.000169147	1.25833	0.794908	-0.00581154	1
SLC5A3	Secretory	0.106007	-0.589538	0.553767	-0.826034	0.0910351
SLC30A1	Secretory	0.216074	0.692219	0.570993	-0.0318133	0.200133
FLVCR1	Secretory	0.15738	0.958726	0.569971	-0.0273788	0.507027
SLC41A2	Secretory	0.0913396	0.367382	0.525008	-0.0975841	0.096396
SLC5A8	Secretory	0.702083	1.68913	0.99912	0.109307	5.00047e-05
SLC25A3	Secretory	0.931689	-0.811334	1.35457	-0.565813	3.92387e-06
SLC66A3	Secretory	0.311401	-0.113868	0.595488	-0.372101	0.00111441
KCNF1	Secretory	0.000338295	0.498172	0.440137	-0.156529	0.796935
ATP6V1C2	Secretory	0.0959308	-0.447796	0.573093	-2.29078	7.00872e-10
ATP5PF	Secretory	0.974	-0.596192	2.08136	-0.261315	0.303612
ATP9B	Secretory	0.292867	0.360525	0.591146	-0.0679172	0.214452
KCNG2	Secretory	0.000386623	0.637016	0.583666	-0.00346199	1
SLC66A2	Secretory	0.260173	0.702134	0.587108	-0.0589244	0.0886952
TRPM6	Secretory	0.0166731	0.944174	0.566506	-0.0247549	1
TRPV2	Secretory	0.471197	-0.415524	0.674165	-0.311572	0.0494176
ATP2A3	Secretory	0.118621	-0.239762	0.586807	-1.62404	0.445455
P2RX1	Secretory	0.000628262	-0.133251	0.448574	-0.0396866	1
P2RX5	Secretory	0.00413203	0.866072	0.536099	-0.0623551	1
CTNS	Secretory	0.0940218	0.726857	0.520148	-0.0761254	0.0167898
TRPV1	Secretory	0.0149575	0.557944	0.576743	-0.0762778	0.297849
TRPV3	Secretory	0.000241639	0.779735	0.573939	-0.00158862	1
SLC16A3	Secretory	0.584719	0.928261	0.776649	-0.074315	8.45992e-05
SLC25A10	Secretory	0.424101	0.431769	0.647276	-0.178018	0.017046
SLC38A10	Secretory	0.359463	0.237437	0.631944	-0.305117	0.170311
SLC26A11	Secretory	0.250532	0.656659	0.618445	-0.133371	0.293927
ZACN	Secretory	0.00130485	-0.393393	0.495514	-0.820592	0.933178
SLC25A19	Secretory	0.0452349	0.455162	0.490171	-0.137182	0.29644
SLC16A5	Secretory	0.0841146	0.131826	0.516558	-0.164326	0.114193
ATP5PD	Secretory	0.478373	-0.246613	0.681436	-0.233793	0.0324523
GRIN2C	Secretory	0.0211676	0.757379	0.533058	-0.0303136	0.910358
SLC39A11	Secretory	0.434709	0.787555	0.632887	-0.0493905	0.0328824
SLC23A2	Secretory	0.21547	0.692754	0.583764	-0.0955849	0.109414
SLC4A11	Secretory	0.0593466	0.5903	0.499121	-0.0681827	0.091719
SLC28A3	Secretory	0.42862	1.82989	0.755595	0.0798801	1.28534e-05
SLC35D2	Secretory	0.710371	1.46695	0.826938	0.0651109	4.37188e-06
SLC4A2	Secretory	0.186304	0.873635	0.55673	-0.0445342	0.396122
ASIC3	Secretory	0.00164315	0.656293	0.545065	-0.00527405	0.96294
ABCB8	Secretory	0.169607	0.782907	0.554759	-0.0558103	0.556511
KCNH2	Secretory	0.00444616	0.193043	0.490744	-0.223465	1
ATP6V0E2	Secretory	0.000821574	0.0862216	0.501496	-0.00985603	1
SLC40A1	Secretory	0.0296008	0.438255	0.550373	-0.112839	0.421179
KCNJ9	Secretory	0.00012082	0.815945	0.625837	-0.00406753	1
SLC25A44	Secretory	0.353228	-0.5084	0.595813	-0.264487	2.51251e-06
HCN3	Secretory	0.00273052	0.450542	0.505353	-0.0417401	0.957992
SLC50A1	Secretory	0.3685	0.704053	0.597591	-0.152846	0.337182
KCNN3	Secretory	0.00171564	-0.0632073	0.471914	-0.0903679	0.895292
CHRNB2	Secretory	2.41639e-05	1.46491	0.345451	-0.00635979	1
ATP8B2	Secretory	0.0164073	0.786462	0.521496	-0.0304409	0.362017
AQP10	Secretory	0.004422	0.874702	0.542574	-0.00704685	1
SLC39A1	Secretory	0.323579	0.248152	0.593036	-0.197206	0.200795
SLC27A3	Secretory	0.108158	0.872049	0.542013	-0.128274	0.868346
ATP6V1G3	Secretory	0.0326696	-0.179786	0.591957	-1.84286	0.0218039
KCNH1	Secretory	0.00244056	0.367702	0.505988	-0.00451869	1
ABCB10	Secretory	0.206336	0.972013	0.562338	-0.0258515	0.396152
SLC25A46	Secretory	0.392084	-0.0387091	0.620576	-0.163956	0.0050307
PANX1	Secretory	0.0564228	0.414254	0.503167	-0.127194	0.939714
SLC36A4	Secretory	0.220158	0.256562	0.572541	-0.174388	0.104053
KCNK1	Secretory	0.694568	-0.344097	0.821044	-0.857408	0.0278723
SLC35F3	Secretory	0.000918229	-0.514983	0.409357	-0.364667	0.621153
SLC16A2	Secretory	0.00613764	0.875509	0.499832	-0.0129038	0.908112
ABCB7	Secretory	0.322903	0.765301	0.581307	-0.118885	0.0812444
RYR2	Secretory	2.41639e-05	1.17672	0.967132	-0.00816095	1
PANX2	Secretory	0.0129035	0.981799	0.515503	-0.0249942	1
SLC19A2	Secretory	0.0110429	0.109576	0.52548	-0.0264013	0.503437
ATP1B1	Secretory	0.986565	0.109134	1.95575	-1.10743	0.00673723
MPC2	Secretory	0.946936	0.240459	1.53257	-0.331302	0.0168879
AQP3	Secretory	0.683791	-0.1779	1.12287	-1.34883	0.0074019
AQP7	Secretory	0.0237531	0.810647	0.514671	-0.0502033	1
GABRR3	Secretory	0.000265803	0.980994	0.523665	-0.000675146	1
SLC35A5	Secretory	0.132612	0.86479	0.544756	-0.0171672	0.980337
ATP6V1A	Secretory	0.614972	0.158634	0.746913	-0.740678	6.37384e-08
SLC25A36	Secretory	0.639015	-0.120318	0.760903	-0.276712	0.0849831
ATP1B3	Secretory	0.594529	-0.342956	0.759459	-0.913602	2.17353e-05
TRPC1	Secretory	0.118524	0.0381607	0.546313	-0.234842	0.999085
SLC9A9	Secretory	0.114078	0.64204	0.548957	-0.0146199	0.4146
SLC33A1	Secretory	0.291755	0.564343	0.581064	-0.0281978	0.0638335
SLC7A14	Secretory	0.0122994	0.441035	0.532463	-0.243592	0.923491
ATP11B	Secretory	0.349894	0.578272	0.612518	-0.0874949	0.233005
ABCC5	Secretory	0.887082	0.773183	1.44787	-0.352898	0.99432
HTR3C	Secretory	0.00654842	0.400001	0.516656	-0.00957049	1
HTR3E	Secretory	0.000362459	0.261018	0.462854	-0.352763	1
CLCN2	Secretory	0.00862652	0.678827	0.549063	-0.0267392	1
ATP13A5	Secretory	0.271868	0.728221	0.661562	-0.23615	0.647659
ATP13A4	Secretory	0.0634786	1.00502	0.578494	-0.0333145	0.0656549
ATP13A3	Secretory	0.32486	0.808617	0.641865	-0.11673	0.88934
SLC51A	Secretory	0.001474	0.542714	0.413692	-0.011509	1
SLC12A8	Secretory	0.00947226	0.453598	0.479181	-0.0461851	0.802887
SLC49A4	Secretory	0.125701	0.472521	0.525061	-0.0519927	0.161089
SLC15A2	Secretory	0.541683	0.937196	0.74673	-0.0977647	6.2076e-05
SLC35G2	Secretory	0.000193311	0.280369	0.332804	-0.126872	1
SLCO2A1	Secretory	0.056302	0.321462	0.525752	-0.0712058	0.115284
ATP2C1	Secretory	0.33368	0.255196	0.597701	-0.28249	0.0510443
KCNH8	Secretory	0.00727334	-0.295312	0.473126	-0.259748	0.87873
SLC4A7	Secretory	0.774091	0.301495	0.97451	-0.666869	0.000805537
SLC22A13	Secretory	0.0199836	0.531871	0.556985	-0.0223948	0.584921
SCN5A	Secretory	0.0242606	0.111845	0.555648	-0.290553	0.781648
SCN11A	Secretory	0.00169147	0.514668	0.569383	-0.020189	1
SLC25A38	Secretory	0.109076	0.758332	0.51886	-0.0477905	0.122957
SLC41A3.1	Secretory	0.016069	0.496922	0.502656	-0.0119897	0.914432
SLC25A6	Secretory	0.975933	-0.551261	2.07094	-0.75609	0.281421
CLCN4	Secretory	0.0368742	0.386267	0.51915	-0.0882923	0.883061
NPC1L1	Secretory	9.66557e-05	0.355951	0.437127	-0.00537136	1
SLC26A3	Secretory	0.0344819	0.727809	0.536825	-0.0237475	0.910961
SLC26A4	Secretory	0.032718	1.19525	0.593591	-0.0542248	1
SLC26A5	Secretory	0.000314131	1.05792	0.675817	-0.0024338	1
ABCB4	Secretory	0.00222308	0.493471	0.48267	-0.0458594	0.901583
ABCB1	Secretory	0.0216026	0.653318	0.632848	-0.0364856	0.640452
SLC25A40	Secretory	0.0272569	0.478801	0.488662	-0.0201153	0.669
SLC25A13	Secretory	0.481104	0.949229	0.671679	-0.0577896	0.0317345
AQP1	Secretory	0.001474	0.488301	0.530813	-0.043087	0.864792
CFTR	Secretory	0.359366	0.123401	0.662677	-0.873886	1.00266e-07
KCND2	Secretory	0.000193311	1.60507	0.704562	-0.0073603	1
SLC13A1	Secretory	0.0201527	0.616359	0.554028	-0.179927	0.966025
ATP6V1F	Secretory	0.951334	0.169115	1.61535	-0.469897	0.000431488
SLC35B4	Secretory	0.101126	0.280928	0.530156	-0.043901	0.463199
SLC13A4	Secretory	0.000531606	0.754371	0.515268	-0.00138933	1
ATP6V0A4	Secretory	0.0950367	-0.201709	0.523612	-1.21411	0.724544
SLC37A3	Secretory	0.316813	0.790845	0.600755	-0.0805828	0.163502
TRPV6	Secretory	0.124275	1.03301	0.692465	0.0376503	0.027891
CLCN1	Secretory	0.00548521	1.00893	0.491845	-0.00208912	1
SLC26A7	Secretory	0.000338295	1.3737	0.754899	-0.0061367	1
SLC7A13	Secretory	0.0562053	0.995234	0.54068	-0.00141793	0.297938
ATP6V0D2	Secretory	0.00171564	-0.573409	0.549532	-1.37694	0.967809
KCNB2	Secretory	0.000869901	-0.038953	0.462548	-0.168255	0.951057
TRPA1	Secretory	0.000193311	-0.338631	0.33049	-0.242063	1
SLCO5A1	Secretory	0.0141601	0.0839641	0.527328	-0.0111877	1
ITPR1	Secretory	0.0700996	0.873293	0.538908	-0.0599381	0.626
ATP2B2	Secretory	0.000773246	0.34996	0.541829	-0.00607212	0.761859
SLC6A11	Secretory	0.000169147	1.221	0.52043	-0.00261032	1
SLC6A6	Secretory	0.598661	0.735771	0.82609	-0.171256	0.000206077
SLC41A3	Secretory	0.0792818	0.325047	0.510649	-0.0616933	0.122136
SCNN1D	Secretory	0.00596849	0.551934	0.496322	-0.0132857	1
GABRD	Secretory	2.41639e-05	0.466825	0.41908	-0.00121836	1
SLC2A5	Secretory	0.0195486	0.0572171	0.542006	-0.134758	0.859741
SLC25A33	Secretory	0.229461	-0.221168	0.547202	-0.634843	0.0477777
CLCN6	Secretory	0.0797651	0.216123	0.539008	-0.117381	0.928587
SLC25A34	Secretory	0.00246472	0.734283	0.471582	-0.00991746	1
CLCNKA	Secretory	0.00195728	-0.299456	0.595662	-1.59399	0.9564
ATP13A2	Secretory	0.731611	0.791832	0.885685	-0.140592	2.43325e-07
SLC66A1	Secretory	0.0724193	0.291978	0.505879	-0.0329831	0.0965566
NIPAL3	Secretory	0.525372	-0.184761	0.700752	-0.295169	0.0140914
SLC30A2	Secretory	0.273705	1.33304	0.654058	-0.0476449	6.37379e-06
CATSPER4	Secretory	0.000289967	0.42556	0.519794	-0.0134343	1
SLC9A1	Secretory	0.294462	0.673907	0.597616	-0.0752524	0.00931938
GJB5	Secretory	0.0065001	0.142938	0.431687	-0.0783568	1
GJB4	Secretory	0.0526049	0.218415	0.527724	-0.301059	0.0358898
GJB3	Secretory	0.0385173	0.160292	0.492765	-0.211916	0.476619
GJA4	Secretory	0.00111154	0.730999	0.553732	-0.00669745	1
GRIK3	Secretory	0.0859511	0.474099	0.557171	-0.127304	0.539281
GJA9	Secretory	0.0252513	0.553075	0.511031	0.0012673	0.441383
MFSD2A	Secretory	0.0623913	0.439876	0.509648	-0.0933827	0.622118
KCNQ4	Secretory	0.00447033	0.898419	0.520782	0.000996599	0.976892
SLC2A1	Secretory	0.304683	-0.229971	0.612488	-0.301727	0.00366502
ATP6V0B	Secretory	0.903054	-0.227477	1.2111	-1.09194	8.23514e-05
SLC6A9	Secretory	0.0514692	0.946195	0.531373	-0.0243726	0.912672
SLC5A9	Secretory	0.00362459	0.665176	0.556261	-0.00184871	1
SLC1A7	Secretory	4.83279e-05	0.503802	0.354037	-0.0254744	1
BSND	Secretory	0.00693505	-0.0848932	0.56097	-1.3434	0.91358
SLC35D1	Secretory	0.0780253	0.638539	0.528204	-0.0275215	0.0876648
SLC44A5	Secretory	0.000289967	0.356505	0.374622	-0.00250494	1
MCOLN2	Secretory	0.00118403	0.295333	0.538645	-0.00535185	1
MCOLN3	Secretory	0.00471197	0.00854294	0.526069	-0.172069	1
ABCA4	Secretory	0.0372608	0.587716	0.513938	-0.0206838	0.524295
ABCD3	Secretory	0.464745	0.708956	0.656605	-0.0312167	0.0146127
SLC44A3	Secretory	0.640296	0.965551	0.741537	0.0380278	0.0190312
SLC35A3	Secretory	0.673135	0.566453	0.794233	-0.175835	0.0752251
SLC30A7	Secretory	0.493814	0.0112981	0.679727	-0.139673	0.615708
SLC1A1	Secretory	0.141335	-0.161221	0.605038	-0.851081	0.0133441
TRPM3	Secretory	0.057486	-0.0224214	0.591054	-0.0459498	0.895969
SLC19A3.1	Secretory	0.0258071	0.26342	0.538497	-0.0252341	0.576948
SLC44A4	Secretory	0.875217	0.419502	1.10902	-0.644643	1.28838e-14
ATP6V1G2	Secretory	0.0579934	0.320269	0.556121	-0.0819731	0.488118
SLC2A11	Secretory	4.83279e-05	0.91322	0.408706	-0.00146059	1
P2RX6	Secretory	0.000459115	0.804056	0.521179	-0.0117903	1
SLC7A4	Secretory	0.0356176	0.809412	0.513883	-0.0742722	0.438476
SLC25A1	Secretory	0.398222	-0.339209	0.619902	-0.282597	0.0121092
PIEZO2	Secretory	0.0350619	1.49885	0.537067	-0.0369268	0.789341
NPC1	Secretory	0.411318	1.1553	0.65287	0.0243414	0.0246693
AQP4	Secretory	0.918519	1.16982	1.67526	-0.208536	3.35375e-09
SLC39A6	Secretory	0.427387	-0.0533484	0.659038	-0.413625	0.809895
SLC14A1	Secretory	0.000338295	0.544192	0.412192	-0.0030926	1
ATP5F1A	Secretory	0.832327	-0.53209	1.00804	-0.608408	0.00161869
ATP8B1	Secretory	0.35678	1.19807	0.621804	0.0169214	0.000596568
MTCH2	Secretory	0.695583	0.540741	0.78408	-0.14272	0.0428967
SLC39A13	Secretory	0.079016	0.419568	0.501882	-0.0636761	0.159141
SLC35C1	Secretory	0.148946	0.854489	0.541437	-0.0767449	0.669945
SLC1A2	Secretory	0.0035521	0.652436	0.458944	-0.0215363	1
KCNA4	Secretory	0.00161898	0.787372	0.578519	-0.00633215	0.9961
SLC5A12	Secretory	0.000773246	0.809561	0.561781	-0.00119323	1
SLC17A6	Secretory	0.000700754	1.04824	0.540479	-0.00145464	0.997447
SLC6A5	Secretory	0.00183646	0.29278	0.551106	-0.255106	0.935939
KCNC1	Secretory	0.00633095	0.559127	0.524895	-0.0761374	0.951698
ABCC8	Secretory	4.83279e-05	0.564717	0.359428	-0.025132	1
KCNJ11	Secretory	0.00427702	0.604632	0.53851	-0.0266061	1
ATP7A	Secretory	0.464769	1.15208	0.687354	-0.00610166	0.18936
MAGT1	Secretory	0.880824	1.26765	1.10341	-0.117065	7.80998e-06
TMEM30A	Secretory	0.555263	-0.0994658	0.688294	-0.30322	0.359207
SLC35D3	Secretory	0.000579934	0.0129718	0.413219	-0.265335	1
SLC2A12	Secretory	0.00717669	0.412397	0.491394	-0.128715	0.639399
SLC18B1	Secretory	0.0144984	1.20903	0.501488	-0.00976447	0.916246
GJA1	Secretory	0.000845737	0.334349	0.448323	-0.00918205	1
SLC25A31	Secretory	0.0158032	1.02812	0.558289	-0.0316391	0.659816
ATP5PD.3	Secretory	0.0353518	0.697255	0.46448	-0.0226374	0.326987
SLC35F5	Secretory	0.300938	0.545697	0.574586	-0.099233	0.0150788
CHRNA1	Secretory	2.41639e-05	0.47353	0.169472	-0.0187855	1
SLC25A12	Secretory	0.256307	0.464819	0.575896	-0.0802419	0.00877786
ABCB11	Secretory	0.0106563	0.958292	0.492282	-0.0289755	1
SCN9A	Secretory	0.00144984	-0.13636	0.663058	-1.27946	0.904493
SCN2A	Secretory	0.00280302	0.477293	0.483021	-0.00527226	1
SCN3A	Secretory	0.00079741	0.222083	0.530289	-0.567049	1
SLC38A11	Secretory	0.00169147	-0.0742535	0.529247	-0.0100076	1
KCNH7	Secretory	4.83279e-05	-0.181792	0.208495	-0.0344365	1
SLC4A10	Secretory	4.83279e-05	0.597787	0.22494	0	1
KCNJ3	Secretory	0.00183646	0.730102	0.554801	-0.00763055	1
TRPM8	Secretory	0.00628262	0.274361	0.497906	-0.0143549	0.983879
SLC22A23	Secretory	0.321163	1.31278	0.623381	0.0164241	0.00183319
SLC35B3	Secretory	0.328098	0.355758	0.583085	-0.0847266	0.00498424
GRID2	Secretory	9.66557e-05	0.611455	0.370384	-0.00656224	1
SLC39A8	Secretory	0.256113	0.41881	0.613588	-0.159788	0.00737483
SLC9B1	Secretory	0.00227141	0.715778	0.529406	-0.10101	0.904148
SLC9B2	Secretory	0.0500918	0.22291	0.575945	-0.000111935	0.308513
CHRNA3	Secretory	0.138532	0.190238	0.57767	-0.146938	0.276386
CHRNA5	Secretory	0.00430118	0.523654	0.475989	-0.0135452	1
SLC28A1	Secretory	0.00152233	0.664144	0.493456	-0.000253846	1
RHCG	Secretory	0.00567852	0.50931	0.511712	-0.13609	1
SLCO3A1	Secretory	0.122753	-0.360055	0.553853	-0.983981	0.00304118
SLC51B	Secretory	0.000265803	1.04137	0.485972	-0.0167576	1
SLC24A1	Secretory	0.0011357	0.373826	0.502583	-0.0167762	0.876723
SLC39A2	Secretory	0.000773246	0.745474	0.467302	-0.00168118	1
SLC12A6	Secretory	0.168858	0.272452	0.561325	-0.193866	0.0109247
RYR3	Secretory	0.00244056	0.367609	0.483414	-0.00551329	1
CATSPER2	Secretory	0.0133385	0.584383	0.51967	-0.0305817	0.990805
SLC30A4	Secretory	0.61531	1.27469	0.779466	-0.00634916	0.00554686
SLC24A5	Secretory	0.00396288	-0.170075	0.481494	-0.0740165	0.988585
SLC12A1	Secretory	0.000362459	1.10577	0.462487	-0.000906267	1
ATP8B4	Secretory	0.0118645	0.857159	0.535494	-0.0048922	1
SLC27A2	Secretory	0.123816	1.00801	0.592893	-0.0383968	0.00639667
TRPM7	Secretory	0.319882	0.416177	0.618541	-0.0689307	0.472131
SLC7A7	Secretory	0.021965	0.736472	0.503578	-0.0535284	1
SLC7A8	Secretory	0.000604098	0.756916	0.477552	-0.0532566	1
SLC22A17	Secretory	0.0111637	-0.0695405	0.525014	-0.439287	0.882277
SLC25A21	Secretory	0.134061	0.338738	0.558568	-0.120724	0.206588
SLC10A3	Secretory	0.246448	0.359907	0.55063	-0.0518256	0.238333
ABCD1	Secretory	0.0959791	0.627104	0.521075	-0.0313376	0.371957
SLC6A8	Secretory	0.0156824	-0.145724	0.491402	-0.0109942	0.544603
ATP2B3	Secretory	0.00488111	0.304752	0.475889	-0.00762022	1
GABRA3	Secretory	7.24918e-05	0.208512	0.375747	-0.000395979	1
ATP11C	Secretory	0.244563	0.547983	0.580392	-0.10394	0.0244971
SLC9A6	Secretory	0.123212	1.09474	0.534958	-0.0423711	0.820844
SLC25A14	Secretory	0.0479654	0.647665	0.515263	-0.160947	0.784589
GRIA3	Secretory	0.00492944	0.146559	0.548594	-0.357178	1
SLC25A5	Secretory	0.73021	-0.552868	0.879814	-0.664933	0.0149311
SLC25A43	Secretory	0.137009	0.566692	0.536314	-0.0439717	0.523485
SLC6A14	Secretory	0.0681906	1.71561	0.688331	-0.00154172	0.91435
TRPC5	Secretory	0.0107529	0.699182	0.557643	-0.0187035	1
CLCN5	Secretory	0.136357	0.643605	0.560575	-0.065225	0.0391262
KCND1	Secretory	0.0202252	0.674689	0.50071	-0.0138265	0.705843
SLC35A2	Secretory	0.0676107	0.181072	0.500074	-0.0619639	0.0497407
SLC38A5	Secretory	0.000894065	0.385073	0.423202	-0.0326171	1
SLC9A7	Secretory	0.105355	0.425514	0.547963	-0.108692	0.326331
SLC18A2	Secretory	0.00410787	0.743638	0.482941	-0.145924	0.922786
SFXN2	Secretory	0.0451141	0.228482	0.492503	-0.0815296	0.0946876
SFXN3	Secretory	0.0183887	0.507666	0.486463	-0.0596418	1
PKD2L1	Secretory	0.041127	0.414279	0.577731	-0.215565	1
ABCC2	Secretory	0.00154649	0.668043	0.434056	-0.000187131	1
SLC25A28	Secretory	0.0985888	0.405596	0.512553	-0.0397333	0.252667
SLC35G1	Secretory	0.16922	1.25708	0.549544	-0.0106927	0.642422
SLC16A12	Secretory	0.0490286	0.00577185	0.526469	-0.273443	0.387894
GRID1	Secretory	0.0438092	0.670517	0.564721	8.32058e-05	0.0914487
KCNC2	Secretory	0.0040837	0.783775	0.526272	-0.016972	1
GJD4	Secretory	0.00287551	0.616198	0.551902	-0.00385606	1
SLC25A4	Secretory	0.616373	-0.494469	0.744516	-0.529008	0.534431
SLC18A1	Secretory	0.000338295	0.768417	0.437209	-0.271951	1
ATP6V1B2	Secretory	0.249686	0.66497	0.551435	-0.0697139	0.00474544
SLC39A14	Secretory	0.0220617	-0.096474	0.491909	-0.0188642	0.739654
SLC25A37	Secretory	0.366132	0.599702	0.654207	-0.163235	0.000456792
ATP8A2	Secretory	0.000531606	-0.0772576	0.470502	-0.233675	1
SLC46A3	Secretory	0.470544	0.539751	0.662127	-0.25836	0.0101791
SLC7A1	Secretory	0.184975	1.10806	0.573167	-0.0730009	0.042012
SLC9C2	Secretory	0.001474	0.590428	0.528321	-0.0184617	1
SLC16A9	Secretory	0.0242364	1.03233	0.54187	-0.0277926	1
GJD3	Secretory	0.000507442	0.430386	0.448301	-0.00790279	1
SLC35B1	Secretory	0.557728	0.488568	0.683916	-0.0936168	0.0827371
ABCC3	Secretory	0.307438	0.0141521	0.60798	-0.325113	0.000801424
ASIC2	Secretory	7.24918e-05	1.02221	0.513144	-0.00335181	1
SLC46A1	Secretory	0.45317	1.02227	0.693604	-0.0996723	0.0352505
SLC13A2	Secretory	0.0366084	0.820412	0.56996	-0.10242	1
SLC6A4	Secretory	0.0169872	0.416568	0.484701	-0.0754894	0.686344
SLC43A2	Secretory	0.0193311	-0.286595	0.460974	-0.6852	1
CHRNA7	Secretory	0.00101488	0.556131	0.546425	-0.00369965	0.777204
ATP10A	Secretory	0.287092	0.620204	0.627316	-0.252082	0.0026518
GABRB3	Secretory	0.0128552	0.748443	0.628848	-0.0355623	1
GABRA5	Secretory	0.00212643	0.837426	0.590527	-0.000397045	1
NIPA1	Secretory	0.15274	0.605092	0.545008	-0.0858455	0.777082
NIPA2	Secretory	0.709211	-0.123478	0.811577	-0.842044	0.000114666
HCN4	Secretory	0.000604098	0.575858	0.521298	-0.286581	1
ATP5F1E	Secretory	0.985067	-0.163265	2.61288	-0.199576	0.385577
SLCO4A1	Secretory	0.307099	0.212099	0.62322	-0.210999	0.0344535
SLC17A9	Secretory	0.00857819	0.605523	0.466031	-0.0427109	1
KCNQ2	Secretory	9.66557e-05	0.719045	0.39463	-0.0254614	1
ABCC4	Secretory	0.145564	0.592138	0.566368	-0.284843	0.70826
CHRNA6	Secretory	7.24918e-05	0.721573	0.296906	-0.00044891	1
SLC20A2	Secretory	0.249251	0.824359	0.573935	-0.0771426	0.0157832
LETM2	Secretory	0.0156341	0.705459	0.501974	-0.0306042	0.494397
SLC35F1	Secretory	0.000773246	0.821414	0.51849	-0.0140302	1
MTCH1	Secretory	0.633699	-0.722673	0.747132	-0.4402	3.91594e-08
KCNK5	Secretory	0.0251546	0.0379158	0.540274	-0.295691	0.881957
SLC22A7	Secretory	0.00012082	1.53981	0.701777	0	1
ABCC10	Secretory	0.0375024	0.34799	0.532271	-0.0188931	0.31619
SLC29A1	Secretory	0.0230524	-0.733901	0.490573	-0.32386	0.372111
SLC35B2	Secretory	0.281558	0.531567	0.569121	-0.0671425	0.117326
SLC25A27	Secretory	0.0228591	0.682589	0.54449	-0.0741777	0.570299
RHAG	Secretory	0.0374541	1.25242	0.746543	-0.171642	0.275025
CHRNA10	Secretory	0.00437367	-0.286022	0.55777	-0.219402	0.911888
UCP2	Secretory	0.0583559	-1.06474	0.539727	-0.509133	0.575134
UCP3	Secretory	7.24918e-05	1.14685	0.567311	-0.00223055	1
AQP11	Secretory	0.0210951	0.698664	0.493786	-0.00233268	0.89379
SLC39A5	Secretory	0.000459115	-0.139168	0.45524	-0.000993141	1
MIP	Secretory	0.00217475	0.829896	0.527708	-0.0263611	0.981818
ATP5F1B	Secretory	0.960033	-0.618426	1.46873	-0.582189	0.105424
SLC16A7	Secretory	0.319254	1.20945	0.598435	-0.0579502	0.00156345
SLC2A3	Secretory	0.00135318	0.661093	0.608389	-0.0766672	0.868455
SCNN1A	Secretory	0.974652	0.658767	1.64169	-0.281958	0.113495
KCNA5	Secretory	0.000217475	0.669987	0.545206	-0.0446477	1
KCNA1	Secretory	0.00239223	0.96843	0.564968	-0.0102988	1
KCNA6	Secretory	0.000144984	1.31278	0.469423	0	1
SLC6A12	Secretory	0.000507442	0.39139	0.543355	-0.00172382	1
SLC6A13	Secretory	0.000265803	0.344784	0.551786	-0.00443127	1
CACNA1C	Secretory	0.00695921	0.44923	0.537218	-0.327804	1
SLC25A18	Secretory	0.00263387	0.277499	0.514481	-0.00620935	1
ATP6V1E1	Secretory	0.713416	-0.408918	0.81765	-0.989479	0.0284445
KCNK2	Secretory	0.000459115	1.16032	0.675865	-0.00251407	1
ABCC6	Secretory	0.000144984	1.143	0.597658	-0.00133054	1
ABCC1	Secretory	0.21025	0.66675	0.57022	-0.123037	0.0888502
ATP5F1A.1	Secretory	0.000314131	0.78614	0.469942	-0.000888169	1
GRIN2A	Secretory	0.338005	1.13121	0.628333	-0.040104	0.268056
ATP6V0C	Secretory	0.925623	-0.419263	1.2735	-1.68346	0.312395
ABCA3	Secretory	0.143195	0.376013	0.579389	-0.0118837	0.708654
CLCN7	Secretory	0.00427702	0.959637	0.534127	-0.00805734	0.976244
CACNA1H	Secretory	0.00347961	0.43041	0.438909	-0.0691242	0.910236
ATP6V1E1.1	Secretory	0.122173	0.252187	0.504097	-0.233839	0.0521503
ATP5F1C	Secretory	0.397642	-0.0519523	0.597365	-0.169497	0.0100709
ATP12A	Secretory	0.46228	0.638183	0.829855	-0.202614	0.605302
GJA3	Secretory	0.0427943	0.6036	0.537311	-0.0320047	0.430274
GJB2	Secretory	0.390247	0.399169	0.664124	-0.222464	0.0493609
GJB6	Secretory	0.0524599	0.380766	0.530071	-0.253582	0.550403
SLC5A2	Secretory	0.00451865	0.168085	0.508839	-0.0066704	1
ORAI3	Secretory	0.561811	0.272947	0.711577	-0.129245	0.366403
ATP2A1	Secretory	0.0811908	0.250558	0.523859	-0.0805571	0.0843985
SPNS1	Secretory	0.203146	0.348886	0.538583	-0.0469345	0.0040375
AQP8	Secretory	0.000483279	0.889954	0.535519	-0.0019928	1
SCNN1G	Secretory	0.0955683	0.029564	0.543465	-0.503825	0.584171
SCNN1B	Secretory	0.197009	0.376023	0.588789	-0.193326	0.43895
SLC5A11	Secretory	0.00195728	0.656265	0.520686	-0.0168986	1
MFSD5	Secretory	0.390054	0.973373	0.608902	-0.0155515	0.0676218
SCN8A	Secretory	0.00630679	-0.0159824	0.51677	-0.0669521	1
SLC4A8	Secretory	0.0460564	-0.19416	0.531773	-0.449192	0.548649
LETMD1	Secretory	0.10823	0.302671	0.518283	-0.0565262	0.69046
SLC11A2	Secretory	0.171443	0.615012	0.565112	-0.0278704	0.00248505
ASIC1	Secretory	0.287623	0.734576	0.598986	-0.0188355	0.0171142
AQP6	Secretory	0.0192828	0.530623	0.526269	-0.00308685	1
AQP5	Secretory	0.696936	1.65776	1.56943	0.0861703	5.29942e-14
AQP2	Secretory	0.000265803	0.793141	0.511219	-0.00189749	1
KCNH3	Secretory	0.00289967	0.760555	0.519986	-0.163758	1
SLC48A1	Secretory	0.259835	0.190687	0.556559	-0.218477	0.188092
SLC38A4	Secretory	0.00575101	0.673937	0.570628	-0.00794775	1
SLC38A2	Secretory	0.402571	0.0795133	0.665209	-0.177622	0.000556934
SLC38A1	Secretory	0.282597	-0.409204	0.621826	-0.362074	0.237223
SLC2A13	Secretory	0.354461	0.825884	0.636414	-0.0755869	0.0266979
ABCD2	Secretory	0.00570269	0.211165	0.515852	-0.000742925	1
SLC7A3.2	Secretory	0.0890199	0.393062	0.566758	-0.0675832	0.413914
KCNJ8	Secretory	0.00746665	0.394675	0.495456	-0.191661	1
ABCC9	Secretory	0.000314131	0.111812	0.420794	-0.0525787	1
ITPR2	Secretory	0.361758	-0.50679	0.648555	-1.69803	0.0582702
SLC7A3.4	Secretory	0.0194036	0.651509	0.503909	-0.00383235	0.782592
SLC7A3.5	Secretory	0.000314131	0.905041	0.522346	-0.00147193	1
SLC7A3.9	Secretory	0.00202977	0.434368	0.544892	-0.00373965	1
SLCO1A2	Secretory	0.000144984	1.34326	0.308575	0	1
GRIN2B	Secretory	0.0641552	1.04994	0.565523	-0.0152611	0.163203
SLC35E3	Secretory	0.079596	0.878651	0.514777	-0.0883899	0.50673
SLC15A4	Secretory	0.342113	0.430818	0.597602	-0.0443715	0.0576137
ATP6V0A2	Secretory	0.178499	-0.0141116	0.540654	-0.33985	0.121214
ABCB9	Secretory	0.0607723	0.0564072	0.518787	-0.475038	0.271362
ORAI1	Secretory	0.0439542	0.256124	0.504359	-0.0508264	0.0503276
P2RX4	Secretory	0.61345	0.0314019	0.75458	-0.598519	0.124216
P2RX7	Secretory	0.173328	0.23945	0.593563	-0.156446	0.771457
ATP2A2	Secretory	0.749613	0.455451	0.863715	-0.116435	0.195146
HVCN1	Secretory	0.0110429	0.844486	0.520531	-0.00359619	1
TPCN1	Secretory	0.0869176	0.514488	0.545505	-0.0235009	0.253061
SLC8B1	Secretory	0.0770104	0.424162	0.531471	-0.0818698	0.940036
SLC39A2.1	Secretory	0.00280302	1.00705	0.497833	-0.00260966	1
KCNS3	Secretory	0.200416	0.355248	0.54444	-0.219034	0.137001
SLC30A3	Secretory	0.00193311	0.915013	0.572291	-0.00824835	0.796079
SLC5A6	Secretory	0.233979	0.504888	0.568635	-0.150628	0.0732189
SLC7A3	Secretory	0.000314131	0.547454	0.505342	-0.00559034	1
GJB1	Secretory	0.00778078	0.819981	0.545514	-0.0202793	1
ATP6V1G1	Secretory	0.953605	-0.340426	1.56995	-0.491472	0.0179889
SLC39A4	Secretory	0.000362459	1.44813	0.536073	-0.00161338	1
SLC52A2	Secretory	0.557848	0.210503	0.698563	-0.143539	0.375052
XPR1	Secretory	0.131959	0.0473707	0.536196	-0.17007	0.0751802
CACNA1E	Secretory	0.00219892	0.288187	0.535385	-0.11072	1
SLCO4C1	Secretory	0.63121	1.97874	0.836773	0.105437	2.63989e-05
GLRB	Basal	0.00401149	0.142369	0.500631	-0.0119389	0.907566
GRIA2	Basal	0.00162628	-0.438536	0.406236	-0.0184764	1
SLC35E4	Basal	0.230769	-0.14556	0.499934	0.00975325	0.00603162
SLC5A1	Basal	0.0791999	-0.562443	0.486635	-0.173533	0.764485
SLC7A11	Basal	0.0896081	-0.881005	0.488487	-0.349353	0.162952
UCP1	Basal	0.184908	-0.423984	0.480033	-0.0297106	0.711493
ATP5ME	Basal	0.950941	-1.01268	1.5426	-0.347488	0.815187
SLC49A3	Basal	0.0284599	-0.149923	0.437103	-0.0205889	0.535972
SLC26A1	Basal	0.000162628	1.70373	0.720909	0	1
LETM1	Basal	0.368298	-0.784837	0.519254	-0.0874986	0.268689
SLC2A9	Basal	0.0540467	-0.319038	0.419963	-0.0358971	0.969626
SLC34A2	Basal	0.501599	-0.40656	0.739847	-0.570819	2.1653e-05
CHRNA9	Basal	0.000758931	0.664992	0.460043	-0.00216823	1
ATP5MGL	Basal	0.00422833	-0.109943	0.375224	-0.0134615	0.600323
SLC30A9	Basal	0.583401	-0.862502	0.618889	-0.222836	0.212085
ATP8A1	Basal	0.194395	-0.718546	0.490423	-1.13253	0.129509
SLC25A26	Basal	0.34179	-0.165349	0.49054	-0.0744795	0.329554
CACNA1D	Basal	0.00417412	-0.591306	0.48223	-0.0374291	1
SLC38A3	Basal	0.000487884	0.420831	0.476661	-0.155148	1
SLC25A20	Basal	0.243942	-0.718183	0.45877	-0.160281	0.00851284
SLC26A6	Basal	0.0835366	-0.310707	0.435068	0.00306131	0.310638
SLC6A20	Basal	0.0105708	-0.741356	0.447372	-0.271412	0.959774
ATP13A1	Basal	0.234347	-0.468265	0.471874	-0.00873955	0.264769
SLC25A42	Basal	0.0474332	-0.345836	0.409414	-0.00980867	1
KCNN1	Basal	0.00471621	0.589507	0.417587	-0.000572117	0.935037
SLC5A5	Basal	0.179867	1.00968	0.635928	0.0127839	0.000145205
SLC27A1	Basal	0.0718274	-0.442034	0.428193	-0.0136266	0.577255
SLC35E1	Basal	0.139047	-0.35446	0.455095	-0.0734901	0.891159
SLC1A6	Basal	0.00769773	-0.360623	0.44974	-0.0165189	0.957074
CACNA1A	Basal	0.0617987	-0.525755	0.469896	-1.75027	0.412122
SLC44A2	Basal	0.0456443	-0.493766	0.414804	-0.135597	0.41985
MCOLN1	Basal	0.210224	-0.359185	0.461054	-0.0451434	0.585775
SLC25A23	Basal	0.0319835	-0.405347	0.429045	-0.107383	0.928825
SLC25A41	Basal	0.0011384	0.0113466	0.418836	-0.0107338	1
SLC39A3	Basal	0.349379	-0.416875	0.49652	-0.0629254	0.633134
ATP8B3	Basal	5.42094e-05	1.29322	0.595681	-0.00039405	1
ATP5F1D	Basal	0.943948	-0.126016	1.56851	-0.516179	0.214903
ABCA7	Basal	0.02228	-0.688214	0.441839	-0.0614892	0.947678
GRIN3B	Basal	0.338321	0.459264	0.557682	0.0299456	5.4017e-06
HCN2	Basal	0.010354	0.799342	0.47697	-0.0133365	0.532994
SLC6A3	Basal	0.000758931	0.73552	0.399554	-0.00128562	1
SLC12A7	Basal	0.317775	-0.622791	0.540323	-0.404659	0.369512
SLC9A3	Basal	0.000108419	0.720384	0.329596	0	1
P2RX3	Basal	0.00699301	0.154748	0.45327	-0.0230112	1
SLC43A3	Basal	0.000216837	0.946858	0.533477	-0.00878842	1
SLC43A1	Basal	0.039627	-0.472939	0.433309	-0.0146137	1
SLC15A3	Basal	0.00699301	-0.0305524	0.392942	-0.0105632	0.888032
SLC3A2	Basal	0.644549	0.154546	0.679942	-0.0225683	0.571165
SLC22A8	Basal	0.00715564	1.55102	0.411245	0.000146636	1
SLC22A10	Basal	0.00119261	0.656422	0.568878	-0.00605152	1
SLC22A9	Basal	0.13368	-0.454606	0.469927	-0.0529557	0.667895
SLC22A11	Basal	0.000379465	0.476061	0.527935	-0.000806923	1
SLC25A45	Basal	0.0415786	-0.717159	0.412017	-0.0162252	0.883123
KCNK7	Basal	0.0123597	0.0156869	0.348288	-0.0061032	1
SLC29A2	Basal	5.42094e-05	-0.346515	0.135669	-0.00827328	1
TCIRG1	Basal	0.605193	1.71583	0.722317	0.209367	1.03193e-22
TPCN2	Basal	0.078712	-0.528417	0.428166	-0.0310947	0.753897
ANO1	Basal	0.356101	0.379109	0.618493	-0.152792	0.00755674
SLC22A18	Basal	0.0659728	-0.629923	0.393258	-0.0998364	1
KCNQ1	Basal	0.423212	-0.460469	0.5584	-0.613404	0.181948
TRPM5	Basal	0.0104624	-0.498573	0.472917	-1.26979	0.980637
SLC25A22	Basal	0.144468	-0.300247	0.445136	-0.0334799	0.780383
SLC38A6	Basal	0.352198	-0.349591	0.517587	-0.0292797	0.619368
KCNH5	Basal	0.000704722	0.334609	0.506256	-0.245986	1
ATP6V1D	Basal	0.66092	-0.625827	0.677129	-0.680489	0.000190162
SLC39A9	Basal	0.242966	-0.428429	0.469669	-0.0318613	0.743394
SLC10A1	Basal	0.00433675	-0.0703323	0.530652	-0.00545583	1
SLC8A3	Basal	0.0175096	0.305409	0.484249	-0.0665187	0.609739
SLC24A4	Basal	5.42094e-05	1.52937	0.448481	-0.00515133	1
FLVCR2	Basal	0.00449938	-0.595227	0.424778	-0.0433138	0.959512
SLC25A29	Basal	0.204966	-0.213059	0.519918	-0.34786	0.355879
TAP2	Basal	0.0711227	0.0577837	0.457319	-0.0181234	0.847068
TAP1	Basal	0.215482	0.634408	0.498123	0.0436707	0.00330877
SLC39A7	Basal	0.500407	-0.246055	0.574028	-0.0836466	1
ITPR3	Basal	0.50084	1.30794	0.62362	0.0870885	0.000292808
SLC17A5	Basal	0.112213	-0.249768	0.436538	-0.0586205	0.366959
KCNQ5	Basal	0.0318209	0.103307	0.403015	-0.0122703	0.389036
ORAI2	Basal	0.232396	0.149747	0.495762	0.023851	0.00343323
SLC12A9	Basal	0.155798	-0.328419	0.474228	-0.064236	0.537117
GJC3	Basal	0.000108419	0.309603	0.439993	-0.00461786	1
ATP5MF	Basal	0.953543	-1.32105	1.56126	-0.416249	5.47239e-08
SLC29A4	Basal	0.00672196	0.0734164	0.412253	-0.0873419	1
SLC30A5	Basal	0.196997	-0.495828	0.448529	-0.0618911	0.838222
SLC38A9	Basal	0.0799588	-0.346147	0.443347	-0.0312315	0.778783
SLC35A4	Basal	0.232883	-0.581279	0.455279	-0.0581944	0.670825
SLC4A9	Basal	0.0177807	-0.0863866	0.53135	-0.0441805	0.562058
SLC23A1	Basal	0.0468911	-0.451673	0.469419	-0.19867	0.954632
PKD2L2	Basal	0.0213043	-0.0879436	0.464019	-0.0835537	0.745071
SLC25A48	Basal	0.0179433	0.450249	0.459298	0.000909865	0.700735
CATSPER3	Basal	0.0239605	-0.271825	0.451481	-0.00899552	1
SLC22A5	Basal	0.193419	-0.540921	0.465885	-0.103645	0.148115
SLC22A4	Basal	0.0527999	-0.527305	0.412324	-0.389262	0.130369
SLC27A6	Basal	0.000704722	1.20581	0.445898	-0.000232139	1
SLC12A2	Basal	0.767659	-0.580614	0.968527	-1.58237	0.336536
SLC34A1	Basal	0.000487884	2.47487	0.471872	0	1
SFXN1	Basal	0.286605	-0.556603	0.493045	-0.114659	0.459436
ATP6V0E1	Basal	0.955711	-0.045276	1.58902	-0.219174	0.0434493
GABRP	Basal	0.126416	-0.748915	0.665049	-0.940291	0.900781
GABRG2	Basal	5.42094e-05	-0.487026	0.181324	-0.00738146	1
GABRA1	Basal	0.00140944	0.711116	0.504733	-0.000789277	1
ATP10B	Basal	0.084675	0.363161	0.518826	-0.120557	0.55854
ATP6V1H	Basal	0.52209	-0.297514	0.574426	-0.684629	0.326494
GJA10	Basal	0.00585461	0.124364	0.418409	-0.00204259	1
GABRR2	Basal	0.000596303	1.29822	0.540708	-0.000360868	1
GABRR1	Basal	0.00119261	0.44889	0.469714	-0.00192014	1
SLC35A1	Basal	0.453678	-0.818115	0.594171	-0.625998	0.109743
GJB7	Basal	0.00937822	-0.472222	0.520222	-0.496922	1
ATP4A	Basal	0.000758931	0.770655	0.422755	-0.000322322	1
FXYD1	Basal	0.00157207	0.237088	0.434087	-0.00027306	1
FXYD3	Basal	0.989321	0.417365	2.83042	-0.737205	0.966336
SLC7A10	Basal	0.000216837	0.67342	0.426128	-0.000930317	1
SLC7A9	Basal	0.28834	-0.732406	0.535167	-0.229195	0.264115
ABCC11	Basal	0.000921559	0.534034	0.537924	-0.00245531	0.948048
SLC6A2	Basal	0.000108419	0.985313	0.517816	-0.0183252	1
SLC12A3	Basal	0.0140944	-0.325711	0.450403	-0.0124397	1
SLC38A7	Basal	0.0774652	-0.110981	0.442147	-0.00699989	1
SLC9A5	Basal	0.00308993	0.339022	0.434686	-0.00394696	0.988933
ATP6V0D1	Basal	0.762834	0.258293	0.781125	-0.10573	0.161499
SLC12A4	Basal	0.236895	0.469364	0.506634	0.0630026	2.25335e-07
SLC7A6	Basal	0.0799588	-0.426609	0.419228	-0.0448446	0.942949
SLC38A8	Basal	0.00661354	-0.254654	0.430847	-0.0114922	1
KCNG4	Basal	0.00590882	0.728673	0.469565	0.00122248	1
ATP2C2	Basal	0.00899875	-0.258018	0.481496	-0.240459	0.59256
SLC7A5	Basal	0.129344	-1.20809	0.438332	-0.224739	0.77204
PIEZO1	Basal	0.376701	-0.241599	0.557143	-0.169518	0.0775835
SLC25A30	Basal	0.0323088	-0.517753	0.423928	-0.0379904	1
TRPV4	Basal	0.387217	0.460071	0.536184	0.0318239	0.00759914
KCNK6	Basal	0.092698	-0.302947	0.442311	-0.0237836	0.98296
RYR1	Basal	0.000162628	-0.135282	0.243673	-0.00183277	1
SLC27A5	Basal	0.130645	-0.452687	0.447506	-0.0360953	0.975483
ATP6V1D.1	Basal	0.000975768	0.575054	0.388263	-0.000514538	1
KCNC3	Basal	0.0177807	-0.588441	0.420053	-0.0284061	1
SLC17A7	Basal	0.00108419	0.864411	0.469624	-0.00199257	1
TRPM4	Basal	0.145389	-0.594284	0.460053	-0.0671177	0.641141
KCNA7	Basal	0.00504147	0.508971	0.431153	0.000390347	0.822373
KCNJ14	Basal	0.00222258	-0.118903	0.380004	-0.00918331	1
GRIN2D	Basal	0.004662	0.6788	0.408225	-0.00415178	0.967866
SLC8A2	Basal	0.00292731	0.0247112	0.420014	-0.00732493	0.812834
SLC1A5	Basal	0.273757	-0.74631	0.509272	-0.212995	0.314401
KCNN4	Basal	0.595707	1.89634	0.720389	-0.0647798	0.0186205
GRIK5	Basal	0.0137692	-0.321422	0.4542	-0.134425	0.370956
GRIA4	Basal	0.0679243	-0.346374	0.430844	-0.116175	0.437509
SLC35F2	Basal	0.144251	-0.396919	0.429741	-0.0642029	0.268475
SLC9A2	Basal	0.09942	-0.148568	0.47328	-0.0126174	0.818986
SLC9A4	Basal	0.0142029	-0.341216	0.466133	-0.0143366	0.658674
ATP6V1E2	Basal	5.42094e-05	0.707986	0.30864	-0.000344681	1
SLC3A1	Basal	0.0135523	-0.463943	0.446456	-0.0148435	1
ABCG8	Basal	0.000108419	0.881734	0.429783	-0.00318236	1
ABCG5	Basal	0.00216837	0.586435	0.513943	-0.00969548	1
CNGA3	Basal	0.00130102	-0.0224035	0.492409	-0.0508895	1
KCNK12	Basal	0.00135523	0.255961	0.41839	-0.264932	1
SLC1A4	Basal	0.205237	-0.520957	0.511521	-0.264715	0.234742
NIPAL2	Basal	0.371443	-0.883828	0.524915	-0.124737	0.133953
KCNS2	Basal	0.000487884	-0.151496	0.404105	-0.0030487	1
ATP6V1C1	Basal	0.162899	-0.476434	0.441316	-0.0836554	0.719233
SLC25A32	Basal	0.158237	-0.727723	0.440162	-0.153715	0.605721
KCNK9	Basal	0.0265084	-0.348968	0.451021	-0.00210792	1
SLC45A4	Basal	0.198786	-0.378312	0.466168	-0.0437066	0.186011
CLCN3	Basal	0.494606	-0.784325	0.58109	-0.209473	0.0736188
SLC10A7	Basal	0.224318	-0.512369	0.46798	-0.0605495	0.792989
SLC24A3	Basal	0.197702	0.718603	0.595669	-0.0969111	0.0103615
SLC39A10	Basal	0.346831	-0.108215	0.52671	0.0112199	0.206721
ABCA12	Basal	0.465333	0.928206	0.66548	0.173064	1.99243e-23
SLC11A1	Basal	0.00395728	0.211829	0.44072	-0.0401277	0.106187
SLC23A3	Basal	0.00775194	0.279978	0.439606	-0.00253904	1
ABCB6	Basal	0.163821	-0.603909	0.452819	-0.166688	0.669521
SLC4A3	Basal	0.0208164	0.126264	0.509698	-0.00695836	1
SLC19A3	Basal	0.114599	0.561696	0.443499	-0.0126149	0.118488
SLC16A14	Basal	0.00254784	0.281716	0.417399	-0.0232237	0.871744
CHRND	Basal	0.00525831	-0.045565	0.453916	-0.34886	1
KCNJ13	Basal	0.0475958	-0.0783582	0.474351	-0.0197015	1
ATP6V1B1	Basal	0.0332303	-0.465028	0.503654	-1.5972	0.462787
SFXN5	Basal	0.119803	-0.626547	0.434736	-0.187524	0.917894
SLC4A5	Basal	0.127555	-0.428403	0.470536	-0.381693	1
SLC20A1	Basal	0.545942	-0.210261	0.637435	-0.114014	0.669087
KCNG3	Basal	0.00487884	-0.207494	0.454741	-0.091678	1
SLC8A1	Basal	0.17141	0.756652	0.516347	-0.0552291	0.000528744
SLC30A6	Basal	0.139643	-0.491002	0.439543	-0.0461526	0.883222
SLC35F6	Basal	0.118664	-0.498043	0.412105	-0.00919845	1
KCNK3	Basal	0.000325256	1.01854	0.410924	-0.0124443	1
MFSD2B	Basal	0.00943243	0.345938	0.440613	-0.00118941	0.905081
ABCG2	Basal	0.0302488	-0.189279	0.433092	-0.0121458	0.968455
PKD2	Basal	0.191142	-0.245259	0.480066	-0.027296	0.682431
SLC10A6	Basal	0.100829	0.271449	0.473548	-0.0076969	0.519135
SLC45A2	Basal	0.00130102	0.267342	0.411115	-0.00796276	1
SLC1A3	Basal	0.0731284	0.0914776	0.427956	-0.023004	0.0322627
HCN1	Basal	0.000379465	0.102659	0.406466	-0.0408484	1
SLC26A2	Basal	0.252561	-0.723358	0.498706	-0.38345	0.569781
SLC36A2	Basal	0.00352361	1.02606	0.495129	-0.00250835	1
SLC36A1	Basal	0.208327	-0.155459	0.473952	0.0367527	1.50114e-06
GLRA1	Basal	0.000325256	0.813003	0.447428	-0.000341201	1
NIPAL4	Basal	0.0063967	1.08993	0.480242	0.00190019	0.520765
SLC24A2	Basal	0.00710143	-0.533733	0.425179	-0.0169756	1
GABRG1	Basal	0.00742668	0.139663	0.416437	-0.00427784	1
GABRA2	Basal	5.42094e-05	1.60862	0.741932	-0.016024	1
GABRB1	Basal	0.00222258	0.081333	0.528695	-0.00490735	1
ATP10D	Basal	0.344392	-0.872748	0.534448	-0.473284	0.0760329
CNGA1	Basal	0.000162628	1.00269	0.488715	-0.000906237	1
NIPAL1	Basal	0.0243942	0.0066811	0.43024	-0.0357448	1
SLC10A4	Basal	0.000271047	0.646772	0.529335	-0.00349135	1
TMEM165	Basal	0.665149	-0.551123	0.683223	-0.310761	0.372442
ATP1A1.1	Basal	0.00411991	-0.2769	0.402058	-0.00506918	1
SLC4A4	Basal	0.0144739	-0.079024	0.446511	-0.0335993	0.691486
MPC1	Basal	0.798612	-0.821212	0.855731	-0.98317	0.709345
SLC22A3	Basal	0.00422833	0.158153	0.375059	-0.0052323	0.966903
SLC22A2	Basal	0.705643	-0.405643	0.898789	-0.436962	0.104535
SLC22A1	Basal	5.42094e-05	1.30802	0.544652	-0.00158552	1
MFSD4B	Basal	0.04868	-0.135338	0.426548	-0.0135693	0.941542
SLC16A10	Basal	0.139155	-0.0525644	0.449897	-0.0287009	0.0378936
SLC22A16	Basal	0.000433675	0.281278	0.33688	-0.00210237	1
SLC37A2	Basal	0.000162628	1.33719	0.470564	0	1
GRIK4	Basal	0.00292731	-0.105694	0.459945	-0.0208264	0.854818
ABCG4	Basal	0.000704722	0.212282	0.397854	-0.00743679	1
SLC37A4	Basal	0.0728032	-0.565127	0.420137	-0.0311728	0.405178
FXYD2	Basal	0.00211416	-0.161241	0.99904	-1.84303	0.608266
HTR3A	Basal	0.0426086	-0.465101	0.456715	-0.0331591	0.844494
HTR3B	Basal	0.017347	-0.257591	0.443511	-0.0198252	0.411527
ATP7B	Basal	0.123706	-0.846766	0.473859	-0.697525	0.00715103
KCNH4	Basal	0.000487884	0.768537	0.388037	-0.00482581	1
ATP6V0A1	Basal	0.256031	-0.713012	0.4849	-0.342478	0.0037696
SLC25A39	Basal	0.514447	-0.967628	0.585432	-0.237097	1
GJC1	Basal	0.0046078	1.05693	0.546429	-0.000419138	1
KCNH6	Basal	0.000704722	0.401345	0.458293	-0.317616	1
SCN4A	Basal	0.000216837	0.667683	0.328696	0	1
SLC16A6	Basal	0.0349108	-0.250039	0.443399	-0.0102388	0.908617
ABCA10	Basal	0.000704722	0.67813	0.3523	0	1
ABCA5	Basal	0.0153955	0.00801858	0.457941	-0.00904964	1
KCNJ16	Basal	0.085705	-0.182314	0.53054	-0.0773338	0.663382
KCNJ2	Basal	0.316149	-0.107694	0.600794	-0.512038	0.462364
CACNA1S	Basal	0.00710143	1.1602	0.467379	0.00234865	0.404382
ATP2B4	Basal	0.186263	0.328926	0.596229	-0.151544	0.0150836
MFSD4A	Basal	0.15016	-0.2152	0.47059	-0.106416	0.945288
SLC45A3	Basal	0.135849	-0.702826	0.456301	-0.428766	0.390701
SLC41A1	Basal	0.347916	0.230915	0.532709	-0.0120962	0.423841
SLC26A9	Basal	0.00748089	-0.48033	0.49985	-1.10085	0.542423
KCNT2	Basal	0.0497642	-0.487754	0.450151	-0.019795	0.825124
SLC30A10	Basal	0.017347	-0.438919	0.410392	-0.00522644	1
ATP4B	Basal	0.00124682	0.422364	0.484592	-0.0328567	1
ATP11A	Basal	0.276739	-0.705565	0.51019	-0.422472	0.898584
SLC10A2	Basal	0.00607145	0.0326149	0.403024	-0.00558267	1
NALCN	Basal	0.00102998	0.261451	0.388477	-0.016734	1
SLC15A1	Basal	0.00124682	0.669254	0.401393	-0.00120744	1
TAP1.1	Basal	0.0110587	0.167669	0.480966	-0.00717877	0.953246
SLC25A51	Basal	0.272836	-0.539151	0.472959	-0.749707	0.102171
GRIN3A	Basal	0.0166423	0.150017	0.385701	-0.00983785	0.642582
ABCA1	Basal	0.743373	1.87119	0.947229	0.40254	2.97192e-27
SLC44A1	Basal	0.687917	0.788437	0.74722	0.0232064	0.00135695
SLC46A2	Basal	0.041958	-0.137361	0.428819	-0.189543	0.412217
SLC31A2	Basal	0.344392	-0.321294	0.530793	-0.271808	0.000609734
SLC31A1	Basal	0.415677	-0.908742	0.659162	-0.908065	0.0384697
GJA5	Basal	0.00168049	-0.782207	0.425176	-0.00683602	1
ATP1A1	Basal	0.938039	-0.586442	1.23996	-0.891498	0.95617
SLC22A15	Basal	0.00683038	-1.3054	0.353815	-0.181893	0.414527
SLC16A1	Basal	0.0994742	-0.698653	0.436295	-0.065437	0.199068
SLC16A1.1	Basal	0.00151786	0.152282	0.370594	-0.00188236	1
ATP5PB	Basal	0.96677	0.439463	1.68728	-0.221087	0.0716363
KCNA3	Basal	0.00330677	-0.100095	0.372034	-0.206355	1
SLC16A4	Basal	0.0107877	0.260761	0.531864	-0.0053933	0.600524
KCNC4	Basal	5.42094e-05	0.659332	0.273837	0	1
SLC6A17	Basal	0.00102998	0.838422	0.452024	-0.0280234	1
SLC25A24	Basal	0.5557	-0.55043	0.647339	-0.271808	0.889242
ANKH	Basal	0.0755678	-0.72387	0.454403	-0.456842	1
ATP9A	Basal	0.331599	-0.643528	0.514671	-0.335289	0.760144
KCNG1	Basal	0.031062	-0.409752	0.419123	-0.0129619	0.95007
SLC9A8	Basal	0.152111	-0.611561	0.469159	-0.112067	0.537338
KCNB1	Basal	0.00617987	-0.819426	0.390579	-0.306526	0.933734
SLC2A10	Basal	0.0196238	0.349538	0.446621	-0.00675547	1
SLC13A3	Basal	0.00178891	0.397086	0.452672	-0.0100074	0.933757
SLC35C2	Basal	0.316908	-0.494271	0.496432	-0.168896	0.880075
SLC12A5	Basal	0.00178891	1.27141	0.427717	0	1
KCNS1	Basal	0.0368082	0.101036	0.422239	-0.0359854	1
SLC2A8	Basal	0.101588	-0.583493	0.428012	-0.0346995	0.917905
SLC25A25	Basal	0.074321	-0.694883	0.434941	-0.0706881	0.16027
SLC27A4	Basal	0.11178	-0.438977	0.429113	-0.0123161	0.978294
SLC2A6	Basal	0.193527	0.529943	0.503191	0.0173978	0.0760095
ABCA2	Basal	0.148425	-0.680842	0.461924	-0.149187	0.399278
GRIN1	Basal	0.00336098	0.138883	0.381654	-0.00274958	1
SLC34A3	Basal	0.00184312	-0.472181	0.38131	-0.00711945	1
CACNA1B	Basal	0.11037	1.04784	0.581148	-0.118792	0.00339434
SLC6A15	Basal	0.123868	-0.0998062	0.536099	-0.203588	0.317096
ATP2B1	Basal	0.782729	0.377106	0.861953	-0.164486	0.0900852
SV2A	Basal	0.000487884	1.24901	0.578342	-0.047631	1
SPNS3	Basal	0.012685	-0.718933	0.381341	-0.145702	1
SPNS2	Basal	0.278528	0.12949	0.556237	-0.121056	0.939979
SLC13A5	Basal	0.0234727	-0.4878	0.499075	-0.26425	0.802697
SLC25A11	Basal	0.834607	0.0222749	0.890641	-0.169575	0.158236
CHRNE	Basal	0.147287	-0.0952379	0.454637	-0.00353136	0.334964
SLC16A13	Basal	0.0511194	-0.374387	0.428114	-0.0200979	0.309457
SLC16A11	Basal	0.094758	-0.691601	0.491095	-0.346598	0.0499713
SLC2A4	Basal	0.0954085	0.231519	0.487305	0.00636525	0.514193
CHRNB1	Basal	0.29208	-0.479746	0.511486	-0.160432	0.02762
SLC35G6	Basal	0.114544	-0.409133	0.455983	-0.0788488	0.153487
MPDU1	Basal	0.502846	-0.542476	0.574081	-0.0557833	0.602381
SLC25A35	Basal	0.0462406	-0.378275	0.460465	-0.153563	1
SLC25A16	Basal	0.189407	-0.604416	0.441754	-0.0740646	0.00266822
ATP5PD.1	Basal	0.00645091	-0.651619	0.389288	-0.00361595	1
SLC29A3	Basal	0.161815	-0.235519	0.454292	0.0143708	0.147425
KCNMA1	Basal	0.268065	-0.368206	0.59267	-1.01334	0.857605
KCNJ12	Basal	0.0914512	-0.397688	0.439436	-0.11577	0.272475
SLC5A10	Basal	0.237166	0.780334	0.508577	-0.0172096	0.272742
SLC47A2	Basal	0.000921559	0.257541	0.479613	-0.00115882	1
SLC25A17	Basal	0.589201	-0.760409	0.621595	-0.134482	0.166772
CACNA1I	Basal	0.00336098	0.524413	0.51624	0.000284583	0.94918
SLC16A8	Basal	0.0011384	0.278671	0.35862	-0.0114261	1
ATP5PD.2	Basal	0.202906	-0.583075	0.461983	-0.109425	0.000218081
SLC52A3	Basal	0.0105166	-0.651457	0.372038	-0.047457	0.265891
GRIK2	Basal	0.000162628	0.0227223	0.295821	-0.00106969	1
SLC19A1	Basal	0.238142	-0.447778	0.4679	-0.0905651	0.254901
TRPM2	Basal	0.00081314	0.824023	0.432015	-0.023317	1
SLC37A1	Basal	0.0330135	0.0501644	0.429892	-0.0242337	0.251348
ABCG1	Basal	0.327858	0.0969846	0.541029	0.0162938	0.060087
KCNJ15	Basal	0.0681954	0.162703	0.458119	0.0100028	0.685382
KCNJ6	Basal	0.000325256	0.428084	0.513781	-0.00529986	1
SLC5A3	Basal	0.243237	-0.735496	0.521174	-0.760513	2.09937e-06
SLC30A1	Basal	0.228709	-0.271105	0.491174	-0.0388248	0.375354
FLVCR1	Basal	0.149238	-0.750799	0.452307	-0.0407642	0.662682
SLC41A2	Basal	0.0433675	-0.653485	0.445524	-0.127925	1
SLC5A8	Basal	0.122513	-0.463906	0.631554	-0.584492	0.944229
SLC25A3	Basal	0.965523	0.275577	1.61636	-0.28342	5.82705e-11
SLC66A3	Basal	0.400661	-0.543768	0.545204	-0.309344	0.046867
KCNF1	Basal	0.0108419	0.483108	0.436856	-0.153977	0.49103
ATP6V1C2	Basal	0.0228763	-0.492909	0.544394	-2.34858	0.278795
ATP5PF	Basal	0.974034	-1.52798	1.95718	-0.39985	8.9919e-10
ATP9B	Basal	0.371334	-0.423611	0.52917	-0.021743	0.905924
KCNG2	Basal	0.000758931	0.320143	0.477734	-0.00346199	1
SLC66A2	Basal	0.349813	-0.0509597	0.525167	0.00448701	1
TRPM6	Basal	0.0232558	-0.146648	0.449157	-0.0204353	0.888796
TRPV2	Basal	0.618366	-0.0499452	0.70664	-0.18268	0.766664
ATP2A3	Basal	0.0796878	-0.623021	0.422841	-1.66419	0.890321
P2RX1	Basal	0.0205453	-0.554019	0.395206	-0.0336826	0.606201
P2RX5	Basal	0.00477042	0.313468	0.434467	-0.0648939	1
CTNS	Basal	0.22383	0.263885	0.487136	0.0571154	0.0425548
TRPV1	Basal	0.0147992	-0.448464	0.487494	-0.0788007	0.877027
TRPV3	Basal	0.000108419	0.277806	0.401137	-0.00158862	1
SLC16A3	Basal	0.166097	-1.30131	0.525052	-0.44109	0.0457175
SLC25A10	Basal	0.501762	-0.320369	0.590473	-0.144798	0.381432
SLC38A10	Basal	0.480241	-0.214101	0.588096	-0.247665	0.609165
SLC26A11	Basal	0.107931	-0.693699	0.454163	-0.260542	0.130662
ZACN	Basal	0.00200575	-0.417981	0.488317	-0.821136	1
SLC25A19	Basal	0.130482	-0.501049	0.434507	-0.0996393	0.357005
SLC16A5	Basal	0.230119	-0.264123	0.482597	-0.0960415	1
ATP5PD	Basal	0.508267	-0.743647	0.606492	-0.271755	7.5476e-05
GRIN2C	Basal	0.0320919	-0.0370093	0.470311	-0.0260371	0.916677
SLC39A11	Basal	0.362281	-0.536417	0.511861	-0.148547	0.353269
SLC23A2	Basal	0.334363	-0.216833	0.530943	-0.036637	0.149398
SLC4A11	Basal	0.11552	-0.510585	0.437758	-0.054249	0.0659875
SLC28A3	Basal	0.0544804	-0.463553	0.51872	-0.304774	0.767875
SLC35D2	Basal	0.435518	-0.345633	0.610841	-0.364337	0.50573
SLC4A2	Basal	0.309156	0.0614862	0.50606	0.0289198	0.215675
ASIC3	Basal	0.00308993	0.170616	0.442917	-0.00254165	1
ABCB8	Basal	0.188757	-0.45614	0.462945	-0.0436017	1
KCNH2	Basal	0.0104082	-0.0759182	0.468585	-0.219964	1
ATP6V0E2	Basal	0.0011384	-0.32527	0.424196	-0.00988128	0.457835
SLC40A1	Basal	0.0292731	-0.142575	0.507697	-0.122282	0.746454
KCNJ9	Basal	0.000433675	0.316948	0.496181	-0.00299647	1
RHBG	Basal	0.000271047	1.75416	0.624816	-0.0112848	1
SLC25A44	Basal	0.573914	-0.278928	0.612523	-0.0964022	1
HCN3	Basal	0.00769773	0.148741	0.448446	-0.0386832	1
SLC50A1	Basal	0.373774	-1.13342	0.513436	-0.199998	0.982704
KCNN3	Basal	0.00205996	-0.299301	0.439466	-0.0887464	0.794136
ATP8B2	Basal	0.0689001	0.233407	0.480834	-0.000851472	0.890492
AQP10	Basal	0.00791457	0.109571	0.451328	-0.00299052	1
SLC39A1	Basal	0.521277	0.206203	0.590402	-0.0767687	1
SLC27A3	Basal	0.230607	-0.286521	0.490057	-0.0769659	0.736771
ATP6V1G3	Basal	0.00487884	-0.222501	0.566385	-1.85729	0.657141
KCNH1	Basal	0.00645091	0.185374	0.471345	-0.00256041	0.983004
ABCB10	Basal	0.210332	-0.434277	0.467716	-0.0535951	0.195985
SLC25A46	Basal	0.503659	-0.511995	0.582227	-0.107419	0.221618
PANX1	Basal	0.248496	0.220745	0.493514	-0.0307022	0.0475145
SLC36A4	Basal	0.166694	-0.842685	0.464386	-0.223073	0.000814694
KCNK1	Basal	0.567355	-0.934577	0.649614	-1.03773	0.00521299
SLC35F3	Basal	0.00200575	-0.111236	0.457265	-0.363447	0.616586
SLC16A2	Basal	0.0166965	0.456944	0.471207	-0.0040818	1
ABCB7	Basal	0.414539	-0.343646	0.530387	-0.0989214	1
RYR2	Basal	5.42094e-05	0.0485707	0.474311	-0.00816095	1
PANX2	Basal	0.0260747	-0.231582	0.423871	-0.0208502	1
SLC19A2	Basal	0.0194069	-0.574361	0.40977	-0.0182663	0.373204
ATP1B1	Basal	0.892015	-0.967885	1.32457	-1.83909	0.298566
MPC2	Basal	0.923511	-0.898664	1.24374	-0.603411	0.000394567
AQP3	Basal	0.647206	0.855421	1.59817	-1.18771	5.54795e-17
AQP7	Basal	0.0334472	-0.310912	0.418194	-0.030196	1
GABRR3	Basal	5.42094e-05	0.83433	0.488191	-0.00109569	1
SLC35A5	Basal	0.111183	-0.475609	0.432118	-0.0379784	0.583296
ATP6V1A	Basal	0.413726	-0.60031	0.557379	-0.96972	0.417242
SLC25A36	Basal	0.663251	-0.563323	0.700083	-0.336597	0.000408984
ATP1B3	Basal	0.917602	1.4563	1.28788	-0.198344	1.86745e-11
TRPC1	Basal	0.178457	-0.71305	0.461788	-0.212942	1
SLC9A9	Basal	0.128151	-0.486701	0.456666	-0.0257427	0.991562
SLC33A1	Basal	0.276847	-0.512989	0.487435	-0.0688689	0.406806
SLC7A14	Basal	0.00997452	-0.633345	0.424639	-0.245766	1
SLC2A2	Basal	0.000162628	1.30811	0.570887	-0.0013521	1
ATP11B	Basal	0.461647	-0.050657	0.572986	-0.0296095	0.790748
ABCC5	Basal	0.819212	0.0170872	1.23228	-0.615023	0.0796497
HTR3C	Basal	0.0121429	-0.676232	0.416038	-0.00801427	1
HTR3E	Basal	0.000271047	0.252519	0.460216	-0.352763	1
CLCN2	Basal	0.011384	-0.125457	0.391389	-0.0296522	1
ATP13A5	Basal	0.0325256	-0.418546	0.498761	-0.380647	1
ATP13A4	Basal	0.00607145	-0.430573	0.434983	-0.0639221	0.574667
ATP13A3	Basal	0.32428	-0.911379	0.519299	-0.138141	0.294401
SLC51A	Basal	0.02537	0.505424	0.408369	-0.00116505	0.323079
SLC12A8	Basal	0.040386	-0.447023	0.414056	-0.0301184	1
SLC49A4	Basal	0.203122	-0.36687	0.456921	-0.0275104	0.500072
SLC15A2	Basal	0.115358	-0.573454	0.527716	-0.440273	0.823583
SLC35G2	Basal	0.00130102	0.476291	0.368553	-0.121472	1
SLCO2A1	Basal	0.0493847	-0.650314	0.441105	-0.0746478	0.630744
ATP2C1	Basal	0.35003	-0.449771	0.512481	-0.294066	0.981645
KCNH8	Basal	0.0282431	0.0080929	0.503422	-0.243893	0.0307083
SLC4A7	Basal	0.610397	-0.717919	0.705006	-0.953325	0.670688
SLC22A13	Basal	0.0400607	-0.44295	0.470838	-0.013642	0.756078
SCN5A	Basal	0.00981189	-0.619726	0.481201	-0.296881	0.780229
SCN11A	Basal	0.00124682	-0.178385	0.441521	-0.020258	1
SLC25A38	Basal	0.134873	-0.628979	0.430228	-0.0543478	0.337898
SLC41A3.1	Basal	0.0340435	-0.449004	0.423607	0.00116693	0.890806
SLC25A6	Basal	0.983737	0.485092	2.44251	-0.426953	3.57103e-05
CLCN4	Basal	0.0241774	-0.935949	0.391453	-0.0955594	1
NPC1L1	Basal	0.000379465	-0.107516	0.320271	-0.00537136	1
SLC26A3	Basal	0.0415244	-0.452487	0.438107	-0.0272733	0.986381
SLC26A4	Basal	0.00368624	-0.85427	0.453754	-0.0793589	0.933757
SLC26A5	Basal	0.00130102	0.407762	0.464198	-0.00278944	1
ABCB4	Basal	0.00081314	0.56193	0.495071	-0.0454215	1
ABCB1	Basal	0.0314414	-0.296709	0.488194	-0.0403877	0.707615
SLC25A40	Basal	0.0442348	-0.388764	0.41372	-0.0136596	0.919954
SLC25A13	Basal	0.392693	-1.27517	0.541935	-0.164414	0.191228
AQP1	Basal	0.00449938	1.02443	0.679674	-0.0439922	0.856486
CFTR	Basal	0.297121	-0.116529	0.599454	-0.930959	9.57693e-06
SLC13A1	Basal	0.0249363	-0.263024	0.466288	-0.159242	0.657157
ATP6V1F	Basal	0.948122	-0.501546	1.42358	-0.639838	1
SLC35B4	Basal	0.119261	-0.757948	0.424531	-0.0371827	0.745173
SLC13A4	Basal	0.00471621	0.626318	0.480121	0.00132595	0.521249
ATP6V0A4	Basal	0.160297	-0.280551	0.498421	-1.18543	0.0051068
SLC37A3	Basal	0.437849	0.208331	0.556571	0.0348953	0.0826204
TRPV6	Basal	0.0127934	-0.387749	0.522956	-0.0673571	1
CLCN1	Basal	0.0069388	0.179908	0.408722	-0.00328427	1
SLC26A7	Basal	0.000162628	0.0446241	0.340863	-0.00645558	1
SLC7A13	Basal	0.0411991	-0.0147777	0.450384	-0.023343	1
ATP6V0D2	Basal	0.0382718	-0.518854	0.570739	-1.3503	0.644697
KCNB2	Basal	0.00130102	0.21825	0.523818	-0.167801	1
TRPA1	Basal	0.000433675	1.13101	0.648739	-0.242608	1
SLCO5A1	Basal	0.0417412	-0.231758	0.489879	0.00739216	0.477493
ITPR1	Basal	0.131187	-0.366086	0.45559	-0.0441255	1
ATP2B2	Basal	0.00108419	-0.346015	0.353715	-0.00607212	0.798138
SLC6A11	Basal	0.000162628	0.871837	0.440559	-0.00342117	1
SLC6A1	Basal	0.000542094	1.19511	0.477403	-0.014624	1
SLC6A6	Basal	0.499648	-0.489783	0.662843	-0.291037	0.00720807
SLC41A3	Basal	0.221445	-0.14982	0.475121	0.00930769	0.473246
SCNN1D	Basal	0.0110587	-0.13415	0.433289	-0.0113996	1
GABRD	Basal	0.000162628	1.06186	0.546204	-0.00121836	1
SLC45A1	Basal	0.000162628	0.781777	0.354509	-0.00851875	1
SLC2A5	Basal	0.100884	-0.364694	0.48229	-0.0957852	0.00228523
SLC25A33	Basal	0.146691	-0.729742	0.437296	-0.715332	0.724899
CLCN6	Basal	0.129777	-0.457711	0.463856	-0.119318	0.505977
SLC25A34	Basal	0.0075351	0.404172	0.418575	-0.00129034	1
CLCNKA	Basal	0.002331	-0.0509008	0.708963	-1.59438	0.781198
ATP13A2	Basal	0.447769	-0.607775	0.63867	-0.542931	0.00360357
SLC66A1	Basal	0.143275	0.000495495	0.48063	0.0109511	0.342096
NIPAL3	Basal	0.652518	-0.236169	0.694864	-0.202583	0.299517
SLC30A2	Basal	0.0543178	-0.672038	0.456027	-0.2265	0.68596
CATSPER4	Basal	0.000216837	1.33402	0.705163	-0.0163444	1
SLC9A1	Basal	0.41752	0.388114	0.569844	0.0630479	0.121051
GJB5	Basal	0.159213	0.262587	0.455545	0.021487	0.00882119
GJB4	Basal	0.481054	2.25038	0.70932	0.108744	7.18315e-11
GJB3	Basal	0.381309	0.855828	0.575622	-0.00669375	0.891824
GJA4	Basal	0.0154497	1.2372	0.687314	0.00613122	0.229511
GRIK3	Basal	0.11384	-0.412806	0.474076	-0.121627	0.379391
GJA9	Basal	0.0153412	-0.246787	0.404384	-0.00836552	1
MFSD2A	Basal	0.0798504	-0.800033	0.409595	-0.106351	1
KCNQ4	Basal	0.00417412	0.550056	0.452704	-0.00235872	0.905924
SLC2A1	Basal	0.568222	0.410231	0.670777	-0.111705	0.36732
ATP6V0B	Basal	0.83786	-0.835101	0.929394	-1.37149	2.99608e-17
SLC6A9	Basal	0.0812056	-0.410812	0.425419	-0.00783371	0.8159
SLC5A9	Basal	0.00238521	0.0917912	0.400563	-0.0040172	1
SLC1A7	Basal	0.000108419	0.131452	0.256682	-0.0271936	1
BSND	Basal	0.0168049	-0.335683	0.472537	-1.34063	1
SLC35D1	Basal	0.116984	-0.518793	0.442045	-0.0111352	0.451742
SLC44A5	Basal	0.00661354	0.514411	0.415694	0.00236582	0.42047
MCOLN2	Basal	0.00135523	-0.069408	0.446578	-0.0052201	0.990292
MCOLN3	Basal	0.00455359	-0.288083	0.501012	-0.198475	1
ABCA4	Basal	0.0846208	-0.0290466	0.457653	0.00445653	0.840884
ABCD3	Basal	0.381363	-0.79831	0.517359	-0.129955	0.0240404
SLC44A3	Basal	0.339676	-0.720758	0.524926	-0.322275	0.400825
SLC35A3	Basal	0.568656	-1.15586	0.626304	-0.379803	1.54896e-05
SLC30A7	Basal	0.609855	-0.472654	0.643077	-0.0600194	0.585318
SLC1A1	Basal	0.0416328	-0.641816	0.486278	-0.943515	0.375134
TRPM3	Basal	0.143221	-0.235138	0.539277	0.0423964	0.000369716
SLC19A3.1	Basal	0.0422833	-0.364108	0.46998	-0.0141949	0.941683
SLC44A4	Basal	0.278311	-0.753246	0.658155	-1.42365	0.32423
ATP6V1G2	Basal	0.0863013	-0.574794	0.46579	-0.0659254	0.722027
SLC2A11	Basal	0.000271047	0.229099	0.250295	-0.00146059	1
P2RX6	Basal	0.000433675	0.119121	0.371073	-0.0222567	1
SLC7A4	Basal	0.0118176	-0.956955	0.355464	-0.092651	0.418677
SLC25A1	Basal	0.673877	1.54987	0.720959	-0.018877	0.678944
PIEZO2	Basal	0.0268878	-0.364913	0.412794	-0.0441039	0.480805
NPC1	Basal	0.328617	-0.349881	0.518678	-0.0956755	1
AQP4	Basal	0.54643	-0.300145	1.0803	-1.10479	0.929791
SLC39A6	Basal	0.642218	0.290446	0.71084	-0.234921	1.55293e-06
SLC14A1	Basal	0.00130102	0.774828	0.468668	-0.00210412	1
ATP5F1A	Basal	0.889142	-0.0588202	1.10545	-0.502662	0.558462
ATP8B1	Basal	0.217867	-0.566299	0.486795	-0.11936	0.882181
MTCH2	Basal	0.700819	-1.07488	0.721648	-0.229868	0.725652
SLC39A13	Basal	0.198623	-0.00253633	0.4692	0.0119642	0.0260947
SLC35C1	Basal	0.0535588	-0.604217	0.415873	-0.11753	0.37028
SLC1A2	Basal	0.00796878	0.276577	0.444628	-0.0197422	1
KCNA4	Basal	0.0017347	0.461371	0.504775	-0.00673151	1
SLC5A12	Basal	0.00178891	0.608595	0.512937	-0.00147636	1
SLC17A6	Basal	0.00140944	0.271678	0.409175	-0.0017526	0.810537
SLC6A5	Basal	0.00281889	-0.0855519	0.459547	-0.255757	0.807907
KCNC1	Basal	0.00720984	0.0752124	0.436141	-0.0776825	0.958024
KCNJ11	Basal	0.00314414	-0.0148441	0.418719	-0.0280418	1
ATP7A	Basal	0.333388	-0.552957	0.526339	-0.135254	0.416106
MAGT1	Basal	0.751992	-0.647279	0.78057	-0.464075	0.487652
TMEM30A	Basal	0.687483	-0.0192855	0.695391	-0.206001	0.0703498
SLC35D3	Basal	0.000975768	0.70797	0.554051	-0.265447	0.846444
SLC2A12	Basal	0.0142571	-0.617483	0.408231	-0.124036	0.775322
SLC18B1	Basal	0.0285141	0.204558	0.437544	-0.00855779	1
GJA1	Basal	0.0211959	0.398874	0.464304	0.00618727	0.673925
SLC25A31	Basal	0.017347	-0.184347	0.441149	-0.0366695	0.583185
ATP5PD.3	Basal	0.0335556	-0.334277	0.402703	-0.0204451	0.940561
SLC35F5	Basal	0.36987	-0.325965	0.51089	-0.0847376	0.926938
SLC25A12	Basal	0.272781	-0.644545	0.477907	-0.108303	0.00178363
ABCB11	Basal	0.0052041	-0.252489	0.403588	-0.0392981	0.926996
SCN9A	Basal	0.00384886	-0.405143	0.569724	-1.27374	0.904493
SCN1A	Basal	5.42094e-05	1.0394	0.316873	-0.00385199	1
SCN2A	Basal	0.00384886	0.235783	0.43747	-0.00566116	1
SCN3A	Basal	0.00130102	-0.0044534	0.461093	-0.565645	1
SLC38A11	Basal	0.00444517	-0.357021	0.469107	-0.0074088	1
KCNH7	Basal	0.000216837	1.60684	0.644394	-0.0352267	1
SLC4A10	Basal	0.000162628	1.56407	0.392704	0	1
KCNJ3	Basal	0.00542094	0.0825511	0.416412	-0.0056552	1
TRPM8	Basal	0.0204911	0.160229	0.473664	-0.00234205	1
SLC22A23	Basal	0.213531	-0.292867	0.482921	-0.0900335	0.903273
SLC35B3	Basal	0.317504	-0.640091	0.490123	-0.106353	0.0737919
GRID2	Basal	5.42094e-05	0.412375	0.310903	-0.00656224	1
SLC39A8	Basal	0.328888	-0.257323	0.552796	-0.136959	0.0333094
SLC9B1	Basal	0.00428254	0.143776	0.42968	-0.105253	1
SLC9B2	Basal	0.0625034	-0.227555	0.483552	-0.00048811	0.212708
CHRNA3	Basal	0.193744	-0.596974	0.492466	-0.129343	1
CHRNA5	Basal	0.00368624	0.349165	0.444548	-0.0170938	1
SLC28A1	Basal	0.00276468	0.510022	0.456733	-0.0040801	0.803102
RHCG	Basal	0.00298151	-0.609628	0.38888	-0.139481	0.882818
SLCO3A1	Basal	0.421857	-0.215613	0.588571	-0.814129	0.000212019
SLC51B	Basal	0.00081314	0.80828	0.42848	-0.0134714	1
SLC24A1	Basal	0.00130102	0.861652	0.610462	-0.00998756	0.938777
SLC39A2	Basal	0.00130102	0.0409509	0.284943	-0.000916168	1
SLC12A6	Basal	0.13406	-0.563238	0.467435	-0.240425	0.417317
RYR3	Basal	0.00889033	0.322993	0.479805	-0.0040152	1
CATSPER2	Basal	0.0123055	-0.310657	0.458201	-0.031562	0.366314
SLC30A4	Basal	0.516019	-0.239139	0.637673	-0.165426	0.0490444
SLC24A5	Basal	0.00569198	0.836674	0.531212	-0.0703424	0.988585
SLC12A1	Basal	0.000379465	0.988993	0.434693	-0.000423985	1
ATP8B4	Basal	0.0131729	0.115933	0.460438	-0.00421086	1
SLC27A2	Basal	0.0151786	-0.818345	0.445508	-0.112029	0.0603666
TRPM7	Basal	0.451076	-0.0659888	0.581911	-0.0118565	1
SLC7A7	Basal	0.0252074	-0.014202	0.426232	-0.0626502	1
SLC7A8	Basal	0.00151786	0.367485	0.381702	-0.0500545	1
SLC22A17	Basal	0.0288394	-0.511031	0.470314	-0.435092	0.44272
SLC25A21	Basal	0.198894	-0.492019	0.480845	-0.0936354	0.0663721
SLC10A3	Basal	0.290345	-0.4194	0.482762	-0.0484911	0.803568
ABCD1	Basal	0.0913428	-0.497	0.424747	-0.032433	0.893136
SLC6A8	Basal	0.0284599	-0.386949	0.423092	-0.00744355	1
ATP2B3	Basal	0.0203285	0.00649599	0.448284	0.00248226	0.309545
GABRA3	Basal	5.42094e-05	2.08129	1.00292	-0.000379048	1
ATP11C	Basal	0.291321	-0.487284	0.502534	-0.0871128	0.443115
SLC9A6	Basal	0.147992	-0.380751	0.441195	-0.0432208	0.905335
SLC25A14	Basal	0.090367	-0.3639	0.433354	-0.127275	0.677093
GRIA3	Basal	0.00525831	-0.414672	0.465805	-0.355052	1
SLC25A5	Basal	0.870169	0.564896	1.11853	-0.388426	0.00638684
SLC25A43	Basal	0.156286	-0.710815	0.440089	-0.0402546	0.918513
SLC6A14	Basal	0.0174554	-0.244136	0.493443	-0.0360931	0.836712
TRPC5	Basal	0.0157207	-0.350047	0.451324	-0.0206172	0.726897
SLC25A53	Basal	5.42094e-05	0.660345	0.297215	-0.012393	1
CLCN5	Basal	0.0902044	-0.700393	0.444798	-0.0908828	0.612419
KCND1	Basal	0.0266168	0.103761	0.40177	-0.0163277	0.972271
SLC35A2	Basal	0.17309	-0.251483	0.45079	-0.0100163	0.674543
SLC38A5	Basal	0.00411991	0.348825	0.414314	-0.0299206	1
SLC9A7	Basal	0.0872229	-0.50545	0.455274	-0.123268	0.731488
SLC18A2	Basal	0.0011384	0.125558	0.363861	-0.14705	1
SFXN2	Basal	0.130211	-0.295846	0.454445	-0.0489284	0.817534
SFXN3	Basal	0.0963842	-0.291802	0.435842	-0.0262502	0.0500222
PKD2L1	Basal	0.037296	-0.687947	0.451238	-0.220903	0.993883
ABCC2	Basal	0.000650512	0.430938	0.387153	-0.000535978	1
SLC25A28	Basal	0.115629	-0.431136	0.444504	-0.0276908	0.274867
SLC35G1	Basal	0.111563	-0.72199	0.418428	-0.0578905	0.874659
SLC16A12	Basal	0.424893	1.5014	0.651787	0.183055	2.76913e-16
GRID1	Basal	0.0259663	-0.166338	0.396262	-0.0132688	0.813407
KCNC2	Basal	0.00775194	-0.212887	0.416587	-0.0156519	1
GJD4	Basal	0.00504147	0.211278	0.471308	-0.00170347	1
SLC25A4	Basal	0.69594	-0.609058	0.722196	-0.503904	0.0151275
SLC18A1	Basal	0.000650512	0.565339	0.383854	-0.275871	1
ATP6V1B2	Basal	0.37605	0.260028	0.52387	-0.012957	0.0316074
SLC39A14	Basal	0.0561067	-0.377842	0.423484	-0.00263472	1
SLC25A37	Basal	0.607307	1.39918	0.712135	0.0691575	0.000683714
ATP8A2	Basal	0.00401149	-0.0117324	0.508325	-0.231145	1
SLC46A3	Basal	0.273649	-0.650702	0.515084	-0.410396	1
SLC7A1	Basal	0.229902	-0.522008	0.480846	-0.0735367	0.509297
SLC9C2	Basal	0.00108419	0.831978	0.574623	-0.0192805	1
SLC16A9	Basal	0.038055	0.16847	0.456213	-0.0247463	0.814648
GJD3	Basal	0.0034694	0.250777	0.402203	-0.00554358	0.782931
SLC35B1	Basal	0.677509	0.354539	0.67834	-0.0177722	0.930204
ABCC3	Basal	0.146636	-1.15537	0.441779	-0.431582	8.9405e-19
ASIC2	Basal	0.000108419	0.63823	0.423297	-0.00252385	1
SLC46A1	Basal	0.296742	-0.193408	0.543408	-0.243593	0.187261
SLC13A2	Basal	0.00688459	-0.32437	0.41812	-0.112285	0.994242
SLC6A4	Basal	0.128151	0.918335	0.520952	-0.00270815	0.645341
SLC43A2	Basal	0.170488	-0.184919	0.47728	-0.615758	0.0677034
TRPM1	Basal	0.00119261	1.24838	0.444739	-0.000173967	0.991488
CHRNA7	Basal	0.00140944	0.148069	0.457287	-0.00440114	0.999429
ATP10A	Basal	0.0891744	-0.539094	0.470463	-0.376227	0.898584
GABRB3	Basal	0.0118176	-0.144006	0.509404	-0.0319091	0.989884
GABRA5	Basal	0.000433675	0.124159	0.404273	-0.000740678	1
NIPA1	Basal	0.150702	-0.697927	0.436111	-0.111765	0.814168
NIPA2	Basal	0.679623	-0.585238	0.691119	-0.958244	0.20581
HCN4	Basal	0.00205996	-0.130862	0.436227	-0.287917	1
ATP5F1E	Basal	0.979292	-1.75881	2.38131	-0.454819	2.68863e-16
SLCO4A1	Basal	0.247954	-0.853156	0.511691	-0.264345	0.0221148
SLC17A9	Basal	0.0331219	-0.525381	0.396844	-0.0333234	0.840271
KCNQ2	Basal	0.00119261	0.942919	0.440942	-0.0242637	0.941749
ABCC4	Basal	0.173687	-0.536849	0.46057	-0.283349	0.675786
CHRNA6	Basal	0.000108419	1.36439	0.430424	-0.00044891	1
SLC20A2	Basal	0.342115	-0.254607	0.508057	-0.0473008	0.113966
LETM2	Basal	0.0299778	-0.548681	0.421779	-0.0214202	0.908438
SLC35F1	Basal	0.00168049	0.502985	0.448265	-0.0153937	1
MTCH1	Basal	0.843877	0.432512	0.917196	-0.161621	1
KCNK5	Basal	0.0361576	-0.591694	0.452005	-0.293868	0.881957
SLC22A7	Basal	5.42094e-05	0.13579	0.287682	-0.000564262	1
ABCC10	Basal	0.0570825	-0.60983	0.436044	-0.00472546	0.504212
SLC29A1	Basal	0.24069	0.871914	0.566418	-0.247311	0.0424412
SLC35B2	Basal	0.294411	-0.588199	0.482071	-0.096658	1
SLC25A27	Basal	0.0162086	-0.275325	0.476655	-0.082797	0.837974
RHAG	Basal	0.10934	0.76939	0.698804	-0.10754	5.46331e-06
CHRNA10	Basal	0.0052041	-0.711461	0.512392	-0.220179	1
UCP2	Basal	0.371605	0.249344	0.683485	-0.327137	1.31876e-05
UCP3	Basal	0.000433675	0.604007	0.417315	-0.000949762	1
AQP11	Basal	0.0203827	-0.26512	0.427453	-0.00347242	0.988092
SLC39A5	Basal	0.00124682	-0.0619399	0.477033	-0.000547305	0.961958
MIP	Basal	0.00791457	0.289371	0.431875	-0.0257951	1
ATP5F1B	Basal	0.972353	-0.0795405	1.59995	-0.476421	0.524008
SLC16A7	Basal	0.295333	-0.522376	0.506145	-0.109721	0.650138
SLC2A3	Basal	0.00314414	-0.34224	0.507625	-0.0750544	1
SCNN1A	Basal	0.372147	-1.39503	0.903644	-1.5531	1.03105e-12
KCNA5	Basal	0.00119261	0.537191	0.513103	-0.0436156	1
KCNA1	Basal	0.00243942	-0.18613	0.438066	-0.00763647	1
KCNA6	Basal	0.000271047	0.954015	0.386568	0	1
SLC6A12	Basal	0.0011384	0.0742713	0.463219	-0.002011	1
SLC6A13	Basal	0.000216837	-0.471188	0.324301	-0.00443127	1
CACNA1C	Basal	0.0178349	0.0831729	0.507252	-0.319915	1
SLC25A18	Basal	0.00449938	0.0258078	0.478531	-0.00651402	1
ATP6V1E1	Basal	0.781699	-0.477063	0.795065	-0.976054	0.0284445
KCNK2	Basal	0.00189733	0.391873	0.516591	-0.00253581	1
ABCC6	Basal	0.00108419	0.687446	0.461515	-0.0012122	0.93193
ABCC1	Basal	0.344338	-0.16499	0.523956	-0.0623033	0.00746826
ATP5F1A.1	Basal	0.000487884	0.395352	0.376876	-0.00104881	1
GRIN2A	Basal	0.315661	-0.661981	0.512307	-0.0883876	0.656311
ATP6V0C	Basal	0.950995	-0.25165	1.37005	-1.52437	0.000133407
ABCA3	Basal	0.0536131	-0.692921	0.439293	-0.0642783	0.650957
CLCN7	Basal	0.00715564	0.111392	0.458024	-0.00553846	0.96799
CACNA1H	Basal	0.142462	1.04601	0.493233	0.0440377	3.50832e-06
ATP6V1E1.1	Basal	0.154985	-0.425871	0.441517	-0.224804	0.832066
ATP5F1C	Basal	0.505773	-0.423599	0.566994	-0.136909	0.942875
ATP12A	Basal	0.414864	-0.545849	0.661524	-0.267257	0.189661
GJA3	Basal	0.0606603	-0.341654	0.454607	-0.0310009	0.634558
GJB2	Basal	0.459153	1.11905	0.732921	-0.165814	0.45762
GJB6	Basal	0.0269421	-0.828257	0.404013	-0.270212	1
SLC5A2	Basal	0.0147449	0.089809	0.491907	0.00326963	0.308865
ORAI3	Basal	0.671003	0.0831972	0.696704	-0.045552	0.670856
ATP2A1	Basal	0.0493305	-0.374996	0.447609	-0.105481	0.0092006
SPNS1	Basal	0.304331	-0.337481	0.484927	0.0124731	0.445718
AQP8	Basal	0.000542094	0.667894	0.481799	-0.00123203	1
SCNN1G	Basal	0.156773	-0.276441	0.496955	-0.481927	0.0199147
SCNN1B	Basal	0.180463	-0.445842	0.501669	-0.226536	0.611392
SLC5A11	Basal	0.00200575	0.841612	0.553163	-0.0208632	1
MFSD5	Basal	0.381038	-0.70101	0.506235	-0.0692549	0.636839
SCN8A	Basal	0.0269421	-0.0250258	0.515644	-0.0605514	0.968909
SLC4A8	Basal	0.0599013	-0.299565	0.519277	-0.472063	0.640399
LETMD1	Basal	0.21803	-0.330479	0.464278	-0.0168464	0.363478
SLC11A2	Basal	0.16111	-0.560777	0.46051	-0.0461944	0.370392
ASIC1	Basal	0.286984	-0.45678	0.503216	-0.0456567	0.679792
AQP6	Basal	0.00932401	-0.215172	0.377552	-0.00732139	0.950823
AQP5	Basal	0.281021	0.216109	1.21359	-0.745839	1
AQP2	Basal	0.000325256	0.969867	0.544538	-0.000744702	1
KCNH3	Basal	0.00433675	-0.351929	0.414646	-0.163537	1
SLC48A1	Basal	0.27869	-0.782104	0.473737	-0.222987	0.563191
SLC38A4	Basal	0.00883613	0.184198	0.47392	-0.00911899	1
SLC38A2	Basal	0.607036	0.607138	0.704967	-0.00639118	0.910691
SLC38A1	Basal	0.497859	-0.106336	0.640765	-0.220915	0.00153299
SLC2A13	Basal	0.279449	-0.0276192	0.556773	-0.144415	0.736473
ABCD2	Basal	0.00081314	-0.294432	0.387116	-0.0035363	1
SLC7A3.2	Basal	0.110208	-0.517745	0.470858	-0.0682279	0.0729941
KCNJ8	Basal	0.0303572	-0.280195	0.413315	-0.179079	0.473078
ABCC9	Basal	0.00688459	0.362796	0.465313	-0.0474379	0.623615
ITPR2	Basal	0.519326	-0.537099	0.632992	-1.60217	0.011451
SLC7A3.4	Basal	0.0220632	0.25259	0.436003	0.00112166	0.782592
SLC7A3.5	Basal	0.00086735	0.240632	0.372419	-0.000688784	1
SLC7A3.9	Basal	0.00108419	-0.433175	0.418404	-0.00304914	0.715812
GRIN2B	Basal	0.0285683	-0.269787	0.442056	-0.0370005	0.967686
SLC35E3	Basal	0.252507	0.497856	0.490617	0.00762928	0.356803
SLC15A4	Basal	0.462243	-0.164203	0.555921	-0.000639999	0.6873
ATP6V0A2	Basal	0.204586	-0.661059	0.4567	-0.324863	0.00096824
ABCB9	Basal	0.0695506	-0.500463	0.422772	-0.456825	0.0949397
ORAI1	Basal	0.0857592	-0.524673	0.421022	-0.0410304	0.60868
P2RX4	Basal	0.633762	-0.354375	0.670582	-0.60024	0.553177
P2RX7	Basal	0.249092	-0.49944	0.520939	-0.126985	0.912303
ATP2A2	Basal	0.786903	-0.149299	0.82027	-0.107411	0.770143
HVCN1	Basal	0.0143655	0.24857	0.461521	-0.00179303	0.788696
TPCN1	Basal	0.0621239	-0.468854	0.433265	-0.0575475	0.7365
SLC8B1	Basal	0.137963	-0.37508	0.453331	-0.0529841	0.200408
SLC39A2.1	Basal	0.00281889	0.107079	0.352577	-0.00231554	1
KCNS3	Basal	0.187076	-0.386965	0.463377	-0.241601	0.614127
SLC30A3	Basal	0.000487884	0.175702	0.42653	-0.00636087	1
SLC5A6	Basal	0.256519	-0.740836	0.484647	-0.143531	0.488922
SLC7A3	Basal	0.000542094	0.336594	0.441858	-0.00559034	1
GJB1	Basal	0.00758931	-0.147924	0.448846	-0.022008	1
ATP6V1G1	Basal	0.961674	-0.666086	1.48128	-0.562668	1.79484e-05
SLC39A4	Basal	0.000108419	0.0778212	0.281895	-0.00210133	1
SLC52A2	Basal	0.717461	0.593097	0.721766	-0.0162503	0.229646
XPR1	Basal	0.246056	-0.445533	0.484209	-0.114608	0.264791
CACNA1E	Basal	0.00281889	-0.328754	0.483552	-0.111862	1
SLCO4C1	Basal	0.300157	-0.532925	0.606401	-0.338916	0.148027
GLRB	Ciliated	0.00768473	0.611515	0.538644	-0.0142289	1
GRIA2	Ciliated	0.00423645	0.280745	0.499594	-0.0163887	0.983053
SLC35E4	Ciliated	0.104138	0.281823	0.539746	-0.0591082	0.369917
SLC5A1	Ciliated	0.097734	0.136791	0.549018	-0.134538	0.388685
SLC7A11	Ciliated	0.245911	0.207784	0.622501	-0.228235	0.596092
UCP1	Ciliated	0.161675	0.985065	0.612223	-0.0164229	0.974532
ATP5ME	Ciliated	0.896059	0.486022	1.69258	-0.344544	0.0441137
SLC49A3	Ciliated	0.0424631	0.997942	0.545427	-0.0145225	1
SLC26A1	Ciliated	0.000394089	0.693249	0.417501	-0.0010808	1
LETM1	Ciliated	0.280394	0.668332	0.582213	-0.142184	1
SLC2A9	Ciliated	0.103744	0.839843	0.497111	0.00162343	0.211072
SLC34A2	Ciliated	0.74532	1.7354	1.29652	0.0195046	1.08822e-11
CHRNA9	Ciliated	0.00325123	0.893411	0.507903	0.000148482	1
ATP5MGL	Ciliated	0.0133005	0.748332	0.538265	-0.0102834	1
SLC30A9	Ciliated	0.680296	1.4088	0.834726	-0.00766123	0.846869
ATP8A1	Ciliated	0.402857	-0.0176679	0.688761	-0.966162	0.0013366
SLC25A26	Ciliated	0.159606	0.35171	0.525473	-0.170525	0.00064594
CACNA1D	Ciliated	0.0435468	0.115119	0.563874	-0.0103935	0.933107
SLC38A3	Ciliated	0.000197044	0.231568	0.430879	-0.154983	1
SLC25A20	Ciliated	0.354483	0.736264	0.61067	-0.0305405	0.729509
SLC26A6	Ciliated	0.0191133	0.0394076	0.463737	-0.0321521	0.140929
SLC6A20	Ciliated	0.405714	1.38266	0.716405	0.209776	1.00422e-22
ATP13A1	Ciliated	0.198621	0.498835	0.552549	-0.0207552	0.333512
SLC25A42	Ciliated	0.03133	0.938969	0.509083	-0.0135722	0.737123
KCNN1	Ciliated	0.00118227	1.28285	0.559985	-0.00119317	1
SLC5A5	Ciliated	0.0368473	0.488029	0.565086	-0.0879124	0.924136
SLC27A1	Ciliated	0.0520197	0.922863	0.521929	-0.0190744	0.834255
SLC35E1	Ciliated	0.133399	0.493745	0.518645	-0.0766527	0.5095
SLC1A6	Ciliated	0.00758621	0.349189	0.584977	-0.0175887	0.927907
CACNA1A	Ciliated	0.276158	0.0721266	0.770603	-1.56129	1.81418e-08
SLC44A2	Ciliated	0.0173399	0.138135	0.499711	-0.15273	0.0564251
MCOLN1	Ciliated	0.133793	0.576405	0.538183	-0.0787128	0.0958166
SLC25A23	Ciliated	0.0283744	-0.18545	0.456578	-0.10539	0.928825
SLC25A41	Ciliated	0.00423645	-0.0452125	0.406243	-0.00846862	1
SLC39A3	Ciliated	0.263153	0.398756	0.5589	-0.0911958	1
ATP8B3	Ciliated	0.000295567	1.13206	0.55209	0	1
ATP5F1D	Ciliated	0.789163	-1.64746	1.1112	-1.07776	4.94983e-40
ABCA7	Ciliated	0.0302463	0.84585	0.582922	-0.0533924	1
GRIN3B	Ciliated	0.119901	-0.047594	0.513605	-0.123731	0.033845
HCN2	Ciliated	0.000492611	0.496801	0.427506	-0.0206478	1
SLC6A3	Ciliated	0.000689655	1.15199	0.489534	-0.000525667	1
SLC12A7	Ciliated	0.521182	0.718978	0.711959	-0.214005	5.60284e-08
SLC9A3	Ciliated	0.000197044	0.955435	0.384463	0	1
P2RX3	Ciliated	0.0442365	0.755493	0.566549	0.0151589	0.0140557
SLC43A3	Ciliated	0.000197044	0.303119	0.401167	-0.00878842	1
SLC43A1	Ciliated	0.011133	-0.0976205	0.505404	-0.0232418	0.366648
SLC15A3	Ciliated	0.00768473	0.48647	0.484709	-0.00995989	0.888032
SLC3A2	Ciliated	0.360099	-0.569704	0.632382	-0.258171	3.48952e-08
SLC22A10	Ciliated	0.000394089	-0.277513	0.288386	-0.00667166	1
SLC22A9	Ciliated	0.1267	0.901527	0.589162	-0.044264	0.305806
SLC22A11	Ciliated	0.00118227	0.685787	0.595779	-0.000142669	1
SLC25A45	Ciliated	0.0304433	0.288627	0.552849	-0.0100319	0.738933
KCNK7	Ciliated	0.00768473	0.481584	0.422174	-0.00145543	1
CATSPER1	Ciliated	0.00275862	1.02923	0.450154	-0.00356061	1
SLC29A2	Ciliated	0.000591133	1.15231	0.411956	-0.00792563	1
TCIRG1	Ciliated	0.175665	0.188301	0.579116	-0.330608	0.405246
TPCN2	Ciliated	0.069064	0.804074	0.52912	-0.026501	0.995628
ANO1	Ciliated	0.0439409	-1.01103	0.528495	-0.319362	0.00148218
SLC22A18	Ciliated	0.0364532	0.201867	0.460381	-0.10321	0.862411
KCNQ1	Ciliated	0.435369	0.110998	0.652127	-0.561625	0.977724
TRPM5	Ciliated	0.00256158	-0.0232061	0.615526	-1.27419	1
SLC25A22	Ciliated	0.103153	0.73975	0.527169	-0.0322631	0.80983
SLC38A6	Ciliated	0.26335	0.92171	0.61125	-0.0545785	0.817801
KCNH5	Ciliated	0.000591133	-0.00155227	0.415629	-0.249506	1
ATP6V1D	Ciliated	0.777143	0.937129	1.04029	-0.353842	0.000467821
SLC39A9	Ciliated	0.219212	0.801901	0.554024	-0.0277186	0.27854
SLC10A1	Ciliated	0.00561576	0.564508	0.612746	-0.00575142	0.922461
SLC8A3	Ciliated	0.00413793	0.459705	0.512213	-0.0701786	0.989597
SLC24A4	Ciliated	0.000492611	0.369576	0.212854	-0.00638776	1
FLVCR2	Ciliated	0.073202	1.0219	0.588024	0.00665109	0.755596
SLC25A29	Ciliated	0.378424	0.903992	0.654594	-0.212994	5.17994e-09
TAP2	Ciliated	0.0280788	0.265497	0.474035	-0.037553	0.866767
TAP1	Ciliated	0.0347783	0.386747	0.482322	-0.0985186	0.448055
SLC39A7	Ciliated	0.239015	-0.586444	0.545475	-0.248757	1.64179e-10
ITPR3	Ciliated	0.0908374	0.0714877	0.532642	-0.254116	0.351812
SLC26A8	Ciliated	0.000985222	0.339217	0.365067	-0.000856779	1
SLC17A5	Ciliated	0.0670936	0.775735	0.514301	-0.0745559	0.0147267
KCNQ5	Ciliated	0.00610837	0.344645	0.444397	-0.0202282	1
ORAI2	Ciliated	0.146108	0.915601	0.548396	-0.0450879	0.434405
SLC12A9	Ciliated	0.122069	0.71999	0.562892	-0.0647398	0.35964
GJC3	Ciliated	0.00315271	0.973552	0.636315	-0.00386409	0.391956
ATP5MF	Ciliated	0.893892	-0.608174	1.66026	-0.43912	0.00489233
SLC29A4	Ciliated	0.02	0.281869	0.451059	-0.0816049	0.655531
SLC30A5	Ciliated	0.255665	1.13345	0.563183	0.0199239	0.281315
SLC38A9	Ciliated	0.114187	0.27713	0.516232	0.0196606	0.0267365
SLC35A4	Ciliated	0.0961576	0.142697	0.497409	-0.113622	0.204162
SLC4A9	Ciliated	0.0473892	0.293569	0.56839	-0.0245464	0.636
SLC23A1	Ciliated	0.30335	1.55132	0.686406	0.168295	2.05551e-09
PKD2L2	Ciliated	0.165911	1.37938	0.585879	0.0601275	0.0218391
SLC25A48	Ciliated	0.013202	0.911435	0.539714	-0.000909865	0.707102
CATSPER3	Ciliated	0.0321182	1.24956	0.552782	0.00123652	0.916033
SLC22A5	Ciliated	0.22867	0.788106	0.601551	-0.0710474	0.813179
SLC22A4	Ciliated	0.140099	0.146106	0.573116	-0.332244	2.56688e-05
SLC12A2	Ciliated	0.569655	-0.805949	0.86068	-1.79929	5.82752e-05
SFXN1	Ciliated	0.311724	0.758819	0.58876	-0.0559637	0.083612
ATP6V0E1	Ciliated	0.890443	-0.502118	1.48399	-0.486884	4.90736e-10
GABRP	Ciliated	0.125419	-0.33827	0.74656	-0.887241	0.320365
GABRG2	Ciliated	0.000394089	1.51552	0.622387	-0.00575953	1
GABRA1	Ciliated	0.00118227	0.920092	0.553638	-0.00127127	1
ATP10B	Ciliated	0.0221675	0.349098	0.517392	-0.159858	0.765966
ATP6V1H	Ciliated	0.291921	-0.346292	0.564406	-0.844188	0.188739
GJA10	Ciliated	0.00955665	0.757823	0.530752	-0.000826909	1
GABRR2	Ciliated	9.85222e-05	0.573368	0.360868	0	1
GABRR1	Ciliated	0.00325123	1.10295	0.588376	-0.0019042	1
SLC35A1	Ciliated	0.544631	-0.000984352	0.729382	-0.491536	0.127733
GJB7	Ciliated	0.49133	1.06157	0.721584	-0.162392	3.80398e-10
ATP4A	Ciliated	0.00118227	1.20737	0.51825	-0.000148877	1
FXYD1	Ciliated	0.000788177	1.16985	0.680956	-0.000551551	1
FXYD3	Ciliated	0.88	-1.40375	1.83749	-1.90688	0.0132475
SLC7A10	Ciliated	0.000197044	1.17999	0.561836	-0.000930317	1
SLC7A9	Ciliated	0.505222	1.09168	0.778647	0.0852321	0.149783
ABCC12	Ciliated	9.85222e-05	1.01747	0.578276	-0.0716483	1
ABCC11	Ciliated	0.00502463	0.62323	0.555975	0.00079046	0.754388
SLC6A2	Ciliated	9.85222e-05	-0.341039	0.185925	-0.0186919	1
SLC12A3	Ciliated	0.015468	0.792377	0.552539	-0.00906966	0.876222
SLC38A7	Ciliated	0.0479803	0.906015	0.520945	-0.0240239	1
SLC9A5	Ciliated	0.00325123	1.05506	0.600771	-0.00343968	0.876574
ATP6V0D1	Ciliated	0.451921	-0.70907	0.656602	-0.408304	0.00262075
SLC12A4	Ciliated	0.0497537	0.873295	0.533301	-0.110697	0.890775
SLC7A6	Ciliated	0.0742857	0.853636	0.514445	-0.0265241	0.935952
SLC38A8	Ciliated	0.0114286	1.2601	0.628805	-0.00815159	0.880449
KCNG4	Ciliated	0.000492611	1.25335	0.583616	-0.0021709	1
ATP2C2	Ciliated	0.31202	2.08179	0.725984	0.169447	1.47678e-18
SLC7A5	Ciliated	0.105222	-0.134421	0.536212	-0.219806	0.77204
PIEZO1	Ciliated	0.195271	0.375099	0.608693	-0.257035	0.164624
SLC25A30	Ciliated	0.0348768	0.694432	0.52145	-0.0293676	0.852383
TRPV4	Ciliated	0.148966	0.687766	0.549208	-0.113109	0.957502
KCNK6	Ciliated	0.0430542	0.422681	0.498797	-0.0325715	0.568691
RYR1	Ciliated	0.000985222	1.06455	0.480104	-0.00183277	1
SLC27A5	Ciliated	0.130739	1.20562	0.578154	-0.0322996	0.930156
ATP6V1D.1	Ciliated	0.00118227	0.720059	0.420977	-0.000679174	1
KCNC3	Ciliated	0.0149754	0.8935	0.599873	-0.0331637	0.7044
SLC17A7	Ciliated	0.0035468	1.20922	0.54954	0.000922492	1
TRPM4	Ciliated	0.0740887	0.176242	0.528814	-0.0915701	0.000799265
KCNA7	Ciliated	0.000197044	1.2556	0.590758	-0.00214895	1
KCNJ14	Ciliated	0.0208867	0.584832	0.542941	0.00359625	0.803975
GRIN2D	Ciliated	0.0145813	0.997944	0.467715	0.00145279	0.783622
SLC8A2	Ciliated	0.00334975	0.918978	0.5904	-0.00620626	0.784538
SLC1A5	Ciliated	0.129064	-0.021389	0.550529	-0.29063	0.184273
KCNN4	Ciliated	0.189754	-0.0131851	0.584104	-0.41279	0.594192
GRIK5	Ciliated	0.109064	0.851033	0.543443	-0.0947802	1
GRIA4	Ciliated	0.0408867	-0.102406	0.454944	-0.123334	0.39829
SLC35F2	Ciliated	0.0305419	0.276729	0.473632	-0.113483	0.184389
SLC9A2	Ciliated	0.0561576	1.10071	0.568579	-0.0229874	0.835608
SLC9A4	Ciliated	0.0183251	0.821462	0.566658	-0.00784223	0.916828
ATP6V1E2	Ciliated	0.000689655	1.09098	0.392682	-0.000524947	1
SLC3A1	Ciliated	0.0451232	0.732838	0.556168	0.0096314	0.947527
ABCG8	Ciliated	0.00660099	1.02288	0.463185	0.0012521	0.62569
ABCG5	Ciliated	0.0169458	1.10245	0.614115	0.00643261	0.0848821
CNGA3	Ciliated	0.0930049	0.676653	0.656549	0.0508895	0.0012876
KCNK12	Ciliated	0.00108374	0.475953	0.459912	-0.264683	1
SLC1A4	Ciliated	0.492709	1.8908	0.743416	0.0320093	0.113217
NIPAL2	Ciliated	0.314975	0.388403	0.611847	-0.139335	0.203678
KCNS2	Ciliated	0.00157635	1.01379	0.662825	-0.00182909	1
ATP6V1C1	Ciliated	0.195074	0.818831	0.532738	-0.0521444	0.583219
SLC25A32	Ciliated	0.34069	1.44057	0.611936	0.110249	5.88561e-08
KCNK9	Ciliated	0.0203941	1.07715	0.565447	-0.00453806	0.942147
SLC45A4	Ciliated	0.169655	0.412521	0.533432	-0.0538149	0.265769
CLCN3	Ciliated	0.63931	0.889207	0.776693	0.0210418	0.783139
SLC10A7	Ciliated	0.22069	0.642771	0.559895	-0.0197477	0.642642
SLC24A3	Ciliated	0.00965517	-0.101405	0.498178	-0.211048	0.745366
SLC39A10	Ciliated	0.110345	-0.28197	0.51405	-0.116451	2.43777e-07
ABCA12	Ciliated	0.0192118	0.164884	0.563782	-0.296743	1
SLC11A1	Ciliated	0.033399	0.809218	0.486113	-0.0241131	0.793916
SLC23A3	Ciliated	0.00827586	0.935419	0.561168	-0.00277172	0.98518
ABCB6	Ciliated	0.356946	1.89139	0.640667	0.089209	3.6563e-11
SLC4A3	Ciliated	0.00384236	0.445503	0.58734	-0.0170666	0.997488
SLC19A3	Ciliated	0.00876847	0.729875	0.454395	-0.0611051	0.980349
SLC16A14	Ciliated	0.00315271	0.739921	0.4926	-0.0241303	0.758668
CHRND	Ciliated	0.00660099	0.423877	0.513383	-0.349503	0.827065
CHRNG	Ciliated	0.000197044	1.26208	0.422911	-0.0200327	1
KCNJ13	Ciliated	0.0633498	0.662682	0.544443	0.00731722	0.933752
ATP6V1B1	Ciliated	0.358818	-0.074427	0.657912	-1.39071	7.74318e-09
SFXN5	Ciliated	0.0934975	0.293675	0.53448	-0.191293	0.464468
SLC4A5	Ciliated	0.505616	2.07395	0.863319	0.268527	1.73883e-08
SLC20A1	Ciliated	0.45064	0.367832	0.67545	-0.171342	0.704397
KCNG3	Ciliated	0.00650246	0.324483	0.509834	-0.0918883	1
SLC8A1	Ciliated	0.00935961	0.563413	0.496276	-0.137973	0.5482
SLC30A6	Ciliated	0.114483	0.386517	0.511692	-0.0523668	0.434521
SLC35F6	Ciliated	0.0652217	0.394814	0.476084	-0.0181119	0.90123
MFSD2B	Ciliated	0.00748768	1.00941	0.559702	-0.0032125	0.905081
ABCG2	Ciliated	0.0117241	0.416997	0.493612	-0.0212647	0.968455
PKD2	Ciliated	0.160394	0.824766	0.561027	-0.0186021	0.617828
SLC10A6	Ciliated	0.0402956	0.88381	0.535499	-0.0330466	0.951162
SLC45A2	Ciliated	0.00995074	0.757972	0.522427	0.00389705	0.268405
SLC1A3	Ciliated	0.0017734	1.16327	0.571304	-0.0449925	0.80009
HCN1	Ciliated	0.00689655	0.300838	0.441862	-0.0379568	0.850964
SLC26A2	Ciliated	0.322956	0.50832	0.650187	-0.27329	0.101103
SLC36A2	Ciliated	0.00394089	1.34326	0.569114	-5.57443e-06	0.951606
SLC36A1	Ciliated	0.0252217	0.180488	0.515991	-0.0911434	0.0607657
GLRA1	Ciliated	0.000591133	1.25113	0.565031	0	1
NIPAL4	Ciliated	9.85222e-05	1.36053	0.54016	-0.00274114	1
SLC24A2	Ciliated	0.0197044	0.307665	0.54396	-0.0155979	0.813179
GABRG1	Ciliated	0.0105419	1.00617	0.582937	-0.00117335	0.826026
GABRA2	Ciliated	9.85222e-05	0.294474	0.34897	-0.0155009	1
GABRB1	Ciliated	0.00394089	0.320355	0.5905	-0.00243091	1
ATP10D	Ciliated	0.573793	0.825127	0.804136	-0.174383	0.000122794
CNGA1	Ciliated	0.000295567	0.686506	0.41429	-0.00107522	1
NIPAL1	Ciliated	0.00965517	0.999026	0.539821	-0.0401036	0.998708
SLC10A4	Ciliated	0.00285714	0.497384	0.490717	-0.0015153	0.8671
TMEM165	Ciliated	0.623645	0.381426	0.761615	-0.276086	0.24871
ATP1A1.1	Ciliated	0.00512315	0.0641287	0.428972	-0.00497369	1
SLC4A4	Ciliated	0.0840394	0.310436	0.525816	0.0335993	0.000824739
MPC1	Ciliated	0.81064	0.0543102	1.11315	-0.767155	0.0133509
SLC22A3	Ciliated	0.0035468	0.818665	0.544147	-0.00746376	0.966903
SLC22A2	Ciliated	0.78601	1.69834	1.38409	0.169056	0.717682
SLC22A1	Ciliated	0.0026601	0.790349	0.405052	0.000314213	0.758191
MFSD4B	Ciliated	0.0580296	1.04437	0.520747	0.00383636	0.574859
SLC16A10	Ciliated	0.0997044	1.31996	0.554416	-0.0245136	0.012098
SLC22A16	Ciliated	0.000985222	0.718697	0.438756	-0.00369279	1
KCNJ1	Ciliated	0.00118227	2.47487	0.376171	0	1
SLC37A2	Ciliated	0.000689655	1.87014	0.604549	0	1
GRIK4	Ciliated	0.00236453	1.14726	0.588496	-0.0216539	0.893552
ABCG4	Ciliated	0.00985222	0.722645	0.478364	-0.00505218	0.527823
SLC37A4	Ciliated	0.121773	0.227549	0.500716	-0.00117181	0.153366
FXYD2	Ciliated	0.00275862	-0.578832	0.77852	-1.84156	0.583219
HTR3A	Ciliated	0.0965517	1.10062	0.604313	0.0112086	0.218841
HTR3B	Ciliated	0.0480788	0.578311	0.5379	0.00236235	0.886242
ATP7B	Ciliated	0.696453	1.82829	0.999892	0.188468	8.51784e-11
KCNH4	Ciliated	0.0008867	0.521619	0.337327	-0.00456272	1
ATP6V0A1	Ciliated	0.24069	-0.172289	0.560555	-0.347351	0.00149266
SLC25A39	Ciliated	0.383251	-0.855552	0.589725	-0.287673	0.459844
GJC1	Ciliated	0.00275862	0.472863	0.44142	-0.00119796	0.996077
KCNH6	Ciliated	0.00108374	0.562039	0.497237	-0.318902	1
SCN4A	Ciliated	0.0008867	1.50918	0.530384	0	1
SLC16A6	Ciliated	0.0230542	1.66805	0.606134	-0.00171068	0.742101
ABCA10	Ciliated	0.000295567	1.28837	0.493516	-0.000192171	1
ABCA5	Ciliated	0.00492611	-0.167937	0.44575	-0.0140076	1
KCNJ16	Ciliated	0.182759	0.845359	0.634123	-0.0231028	0.426229
KCNJ2	Ciliated	0.283645	-0.0562092	0.608688	-0.52947	0.462364
CACNA1S	Ciliated	0.000197044	0.907503	0.408882	-0.00323149	1
ATP2B4	Ciliated	0.281182	0.388899	0.602441	-0.0721022	0.394115
MFSD4A	Ciliated	0.0125123	0.25345	0.506312	-0.153685	0.122534
SLC45A3	Ciliated	0.202463	0.263778	0.592537	-0.369065	0.241627
SLC41A1	Ciliated	0.110936	-0.0854755	0.516976	-0.158941	0.61533
SLC26A9	Ciliated	0.00935961	-0.314201	0.55371	-1.09982	0.537808
KCNT2	Ciliated	0.0561576	0.776713	0.579588	0.00586175	0.92527
SLC30A10	Ciliated	0.0140887	0.511481	0.518092	-0.00403586	1
ATP4B	Ciliated	0.0487685	0.866028	0.60146	0.0257809	0.00476772
ATP11A	Ciliated	0.484039	0.745124	0.70913	-0.23302	5.12221e-06
SLC10A2	Ciliated	0.00758621	0.637698	0.51338	-0.00276425	0.949478
NALCN	Ciliated	0.00275862	0.523381	0.443507	-0.0158092	0.997925
SLC15A1	Ciliated	0.00285714	1.12746	0.488629	-0.0010955	0.901429
TAP1.1	Ciliated	0.00246305	0.96333	0.555908	-0.00894609	0.999119
SLC25A51	Ciliated	0.263941	-0.0386154	0.57225	-0.713203	0.102655
GRIN3A	Ciliated	0.00305419	0.645605	0.500844	-0.0131491	0.88131
ABCA1	Ciliated	0.232512	0.10242	0.713813	-0.597543	0.685445
SLC44A1	Ciliated	0.262167	-0.465236	0.635145	-0.352028	0.000176268
SLC46A2	Ciliated	0.00157635	-0.3653	0.401732	-0.203383	0.915702
SLC31A2	Ciliated	0.235369	0.0798291	0.58455	-0.340096	0.231325
SLC31A1	Ciliated	0.88532	1.18315	1.26253	-0.096548	0.000129628
GJA5	Ciliated	0.00128079	-0.0782445	0.553905	-0.00905973	1
ATP1A1	Ciliated	0.915468	-0.332767	1.30982	-0.831948	0.71459
SLC22A15	Ciliated	0.0536946	0.58478	0.553229	-0.153213	0.106662
SLC16A1	Ciliated	0.0329064	0.712732	0.528348	-0.0898273	1
SLC16A1.1	Ciliated	0.0062069	0.615902	0.452306	0.0010591	0.963949
ATP5PB	Ciliated	0.897537	-0.809547	1.52196	-0.507588	0.672712
KCNA3	Ciliated	0.00128079	1.23699	0.626087	-0.208308	0.555757
KCNA2	Ciliated	9.85222e-05	0.506264	0.225718	-0.00203113	1
SLC16A4	Ciliated	0.0148768	0.672817	0.618824	0.00233204	0.740853
KCNC4	Ciliated	0.000394089	1.5455	0.452032	0	1
SLC6A17	Ciliated	0.00561576	0.98108	0.47978	-0.028499	1
SLC25A24	Ciliated	0.440887	-0.261625	0.685097	-0.315892	0.0816887
ANKH	Ciliated	0.224532	0.138019	0.566632	-0.381391	5.46369e-05
ATP9A	Ciliated	0.613695	1.49241	0.799449	0.111233	0.0480262
KCNG1	Ciliated	0.0310345	1.37353	0.550318	-0.00352537	0.625982
SLC9A8	Ciliated	0.305123	0.952179	0.619622	0.0197206	0.36353
KCNB1	Ciliated	0.00630542	-0.0477792	0.453248	-0.306843	1
SLC2A10	Ciliated	0.0297537	0.619718	0.492796	0.00276371	0.0648986
SLC13A3	Ciliated	0.00275862	0.679764	0.503906	-0.0114431	1
SLC35C2	Ciliated	0.297833	0.484894	0.580001	-0.142806	0.761573
KCNS1	Ciliated	0.0408867	0.861417	0.562527	-0.0257817	0.395855
KCNK15	Ciliated	0.00128079	1.68819	0.439065	-0.00138323	1
SLC17A1	Ciliated	0.00108374	2.47487	0.613527	0	1
SLC2A8	Ciliated	0.0528079	0.268265	0.491363	-0.0499424	0.159959
SLC25A25	Ciliated	0.134581	1.04	0.584735	-0.0225825	0.356285
SLC27A4	Ciliated	0.0172414	0.715542	0.51719	-0.0507598	0.0172721
SLC2A6	Ciliated	0.0397044	0.498723	0.501218	-0.0783614	0.858503
ABCA2	Ciliated	0.269163	1.23897	0.622224	-0.0309854	0.112513
GRIN1	Ciliated	0.000591133	0.905733	0.563154	-0.0018866	1
SLC34A3	Ciliated	0.00344828	0.914703	0.577558	-0.00355542	1
CACNA1B	Ciliated	0.00512315	0.927587	0.5658	-0.183575	1
SLC6A15	Ciliated	0.00699507	-0.527552	0.488421	-0.277404	1
ATP2B1	Ciliated	0.657833	-0.243528	0.813911	-0.302869	0.544742
SV2A	Ciliated	0.0026601	0.64105	0.430161	-0.0466774	1
SPNS3	Ciliated	0.246798	1.28697	0.611791	0.120412	3.701e-06
SPNS2	Ciliated	0.312217	0.671386	0.61594	-0.103546	0.836662
SLC13A5	Ciliated	0.371133	1.51394	0.737985	0.112135	9.57605e-07
SLC25A11	Ciliated	0.634286	-0.821862	0.804544	-0.422496	9.22828e-07
CHRNE	Ciliated	0.0569458	0.464659	0.49204	-0.0443301	0.761798
SLC16A13	Ciliated	0.0605911	0.612265	0.512475	-0.00922593	0.799895
SLC16A11	Ciliated	0.419606	0.985702	0.701084	-0.118556	0.00449314
SLC2A4	Ciliated	0.0473892	0.921356	0.539047	-0.0271663	0.828587
CHRNB1	Ciliated	0.292414	0.482929	0.601266	-0.12612	0.668027
SLC35G6	Ciliated	0.128966	0.227328	0.509865	-0.0761529	0.209876
MPDU1	Ciliated	0.33931	-0.249288	0.593286	-0.144905	0.000464176
SLC25A35	Ciliated	0.16197	1.29084	0.603839	-0.0584698	0.757433
SLC25A16	Ciliated	0.12335	0.325024	0.512931	-0.100504	0.000460246
ATP5PD.1	Ciliated	0.00699507	1.05122	0.583827	-0.00274039	0.901801
SLC29A3	Ciliated	0.0784236	0.217289	0.490988	-0.0344466	1
KCNMA1	Ciliated	0.207882	-0.101829	0.66264	-1.03023	0.801562
KCNJ12	Ciliated	0.229852	1.76374	0.636128	0.000186678	0.642693
SLC5A10	Ciliated	0.0588177	0.0229849	0.469539	-0.115136	1
SLC47A2	Ciliated	0.00118227	0.457259	0.524383	-0.0014394	0.985402
SLC25A17	Ciliated	0.580493	2.07877	0.751747	-0.0615336	0.0332969
CACNA1I	Ciliated	0.0017734	0.105781	0.413061	-0.000579372	0.975728
SLC16A8	Ciliated	0.000788177	0.584661	0.418998	-0.0110463	1
ATP5PD.2	Ciliated	0.250837	0.278147	0.540431	-0.0833498	0.321192
SLC52A3	Ciliated	0.0470936	0.740724	0.488207	-0.0143404	1
GRIK2	Ciliated	0.00118227	0.194134	0.37465	-0.000514524	0.859685
SLC19A1	Ciliated	0.0781281	0.108737	0.494087	-0.156097	0.388207
TRPM2	Ciliated	0.000295567	0.771529	0.42062	-0.0233221	1
SLC37A1	Ciliated	0.0324138	0.737544	0.496639	-0.0189755	0.457286
ABCG1	Ciliated	0.0975369	0.329344	0.561137	-0.153568	0.394481
KCNJ15	Ciliated	0.000689655	1.07387	0.651628	-0.0260062	0.938966
KCNJ6	Ciliated	9.85222e-05	1.20153	0.775675	-0.00581154	1
SLC5A3	Ciliated	0.470837	0.320961	0.757085	-0.533632	0.0446887
SLC30A1	Ciliated	0.138522	0.297201	0.538262	-0.0877894	0.00746607
FLVCR1	Ciliated	0.0841379	0.640099	0.54804	-0.0622431	0.157169
SLC41A2	Ciliated	0.235172	1.52168	0.61488	0.0437906	0.0146333
SLC5A8	Ciliated	0.400493	0.0589911	0.720823	-0.37761	0.0072888
SLC25A3	Ciliated	0.854975	-1.38638	1.21607	-0.785661	2.26287e-20
SLC66A3	Ciliated	0.498227	1.0483	0.731424	-0.175135	0.438751
KCNF1	Ciliated	0.000788177	0.133033	0.360592	-0.1541	1
ATP6V1C2	Ciliated	0.535862	-0.129147	0.775806	-1.95448	0.0202596
ATP5PF	Ciliated	0.928079	0.4784	2.22457	-0.277237	0.0217781
ATP9B	Ciliated	0.356847	0.85943	0.630577	-0.0272373	0.861126
KCNG2	Ciliated	0.00206897	0.77391	0.629431	-0.00129969	1
SLC66A2	Ciliated	0.249951	0.758929	0.591779	-0.0302986	0.364576
TRPM6	Ciliated	0.0539901	1.17358	0.591185	0.00612115	0.749249
TRPV2	Ciliated	0.322069	-1.0334	0.619278	-0.439808	1.16237e-11
ATP2A3	Ciliated	0.0590148	-0.273168	0.572515	-1.66041	0.890321
P2RX1	Ciliated	0.000394089	-0.647239	0.383383	-0.0395856	1
P2RX5	Ciliated	0.121773	0.975965	0.55631	0.0578019	1.68864e-06
CTNS	Ciliated	0.0788177	0.428241	0.498855	-0.0761897	0.808141
TRPV1	Ciliated	0.053399	1.03773	0.61929	-0.0540015	0.566907
TRPV3	Ciliated	0.000985222	1.07206	0.674579	-0.00121997	1
SLC16A3	Ciliated	0.211034	-0.661446	0.597259	-0.389362	0.0457175
SLC25A10	Ciliated	0.165616	-1.00791	0.538547	-0.353513	9.38798e-05
SLC38A10	Ciliated	0.431724	0.592411	0.666415	-0.258691	0.845877
SLC26A11	Ciliated	0.408867	1.45261	0.715279	0.0841846	2.39594e-06
ZACN	Ciliated	0.00492611	-0.466658	0.47407	-0.825196	1
SLC25A19	Ciliated	0.0273892	0.134933	0.47153	-0.142524	0.306382
SLC16A5	Ciliated	0.08	0.273763	0.528732	-0.162387	0.631715
ATP5PD	Ciliated	0.504335	0.583447	0.806594	-0.15388	0.00747993
GRIN2C	Ciliated	0.0418719	0.823414	0.538274	-0.0200576	0.811654
SLC39A11	Ciliated	0.325025	0.315044	0.589694	-0.137619	0.723831
SLC23A2	Ciliated	0.253202	1.20155	0.61331	-0.077071	0.267632
SLC4A11	Ciliated	0.0702463	0.986918	0.521228	-0.0607375	0.0659875
SLC28A3	Ciliated	0.237044	0.267669	0.594243	-0.162397	0.329274
SLC35D2	Ciliated	0.529754	0.676164	0.73266	-0.205089	4.47373e-05
SLC4A2	Ciliated	0.189557	1.00664	0.565029	-0.0549307	0.985874
ASIC3	Ciliated	0.0102463	0.791729	0.57355	0.0022554	0.629291
ABCB8	Ciliated	0.236158	1.15727	0.5825	0.0327071	0.103631
KCNH2	Ciliated	0.277931	1.69058	0.614124	-0.0600159	0.0148435
ATP6V0E2	Ciliated	0.00167488	0.219128	0.526463	-0.00921758	1
SLC40A1	Ciliated	0.0241379	0.518797	0.556291	-0.120794	0.869483
KCNJ9	Ciliated	0.000985222	0.346154	0.50377	-0.00449717	0.888347
RHBG	Ciliated	0.000295567	0.76344	0.372122	-0.0112848	1
SLC25A44	Ciliated	0.464729	0.800057	0.691095	-0.123569	0.63081
HCN3	Ciliated	0.00236453	0.429855	0.501453	-0.0399395	1
SLC50A1	Ciliated	0.364138	0.824352	0.603101	-0.161913	0.258641
KCNN3	Ciliated	0.00630542	0.509822	0.550669	-0.0870857	0.992183
ATP8B2	Ciliated	0.0548768	1.24234	0.555014	-0.0107122	1
AQP10	Ciliated	0.010936	1.00768	0.558432	-0.00338873	1
SLC39A1	Ciliated	0.223448	-0.563039	0.542099	-0.27599	2.20844e-05
SLC27A3	Ciliated	0.0560591	-0.375069	0.486087	-0.170388	0.0305132
ATP6V1G3	Ciliated	0.00394089	0.0260973	0.715214	-1.8552	0.583023
KCNH1	Ciliated	0.00384236	0.861172	0.599749	-0.00198001	0.980014
ABCB10	Ciliated	0.225419	1.03071	0.566287	-0.0108896	0.312142
SLC25A46	Ciliated	0.412315	0.594731	0.671902	-0.11667	0.0572438
PANX1	Ciliated	0.0505419	0.733884	0.519111	-0.126873	0.118884
SLC36A4	Ciliated	0.473498	1.41534	0.686552	0.049419	1.63841e-05
KCNK1	Ciliated	0.689458	-0.182018	0.8681	-0.813098	3.34919e-09
SLC35F3	Ciliated	0.0008867	-0.418374	0.42082	-0.365244	0.331607
SLC16A2	Ciliated	0.00699507	0.908087	0.50206	-0.0127335	1
ABCB7	Ciliated	0.228079	0.19664	0.555196	-0.168257	0.0427874
RYR2	Ciliated	0.000197044	0.148762	0.518079	-0.00748002	1
PANX2	Ciliated	0.0115271	0.617878	0.48802	-0.0284019	0.947796
SLC19A2	Ciliated	0.0169458	-0.0673746	0.495543	-0.0131441	0.255627
ATP1B1	Ciliated	0.864236	-0.867855	1.38319	-1.84865	0.298566
MPC2	Ciliated	0.920197	1.78355	1.92383	0.0887877	2.26034e-14
AQP3	Ciliated	0.762463	-0.275567	1.07795	-1.30973	0.0074019
AQP7	Ciliated	0.102167	1.2141	0.549376	0.030196	0.00468017
GABRR3	Ciliated	0.00137931	0.574463	0.425336	0.000250694	0.952371
SLC35A5	Ciliated	0.134384	0.620518	0.524229	-0.0316237	1
ATP6V1A	Ciliated	0.486502	-0.088164	0.685279	-0.872637	0.154596
SLC25A36	Ciliated	0.502562	-0.431939	0.71812	-0.416183	0.00302374
ATP1B3	Ciliated	0.588867	-0.327756	0.763923	-0.949889	0.685769
TRPC1	Ciliated	0.148966	0.323656	0.578436	-0.220747	0.512763
SLC9A9	Ciliated	0.101872	0.797969	0.561707	-0.0114927	0.810641
SLC33A1	Ciliated	0.238227	0.359338	0.563247	-0.0655636	0.1482
SLC7A14	Ciliated	0.0219704	0.589749	0.547387	-0.244392	0.923491
SLC2A2	Ciliated	0.00167488	1.17078	0.532302	-0.000761341	1
ATP11B	Ciliated	0.277635	0.315286	0.595988	-0.126429	0.433595
ABCC5	Ciliated	0.57734	-1.33554	0.846595	-1.01848	0.0139979
HTR3C	Ciliated	0.0106404	0.704766	0.545149	-0.00414799	0.887854
HTR3E	Ciliated	0.0008867	1.02554	0.700249	-0.352763	1
CLCN2	Ciliated	0.0026601	0.651271	0.543661	-0.0290512	0.832152
ATP13A5	Ciliated	0.0625616	-0.00390536	0.557625	-0.360129	0.456063
ATP13A4	Ciliated	0.00738916	0.243438	0.502361	-0.0644157	0.96007
ATP13A3	Ciliated	0.411823	1.18592	0.668751	-0.026064	0.0018877
SLC51A	Ciliated	0.00325123	0.497962	0.407304	-0.00884116	0.990192
SLC12A8	Ciliated	0.00807882	0.0676379	0.451272	-0.0474294	0.972282
SLC49A4	Ciliated	0.0961576	0.0171117	0.488092	-0.0827834	0.0353783
SLC15A2	Ciliated	0.592611	1.52535	0.832001	0.0746129	1.37441e-13
SLC35G2	Ciliated	0.00108374	0.580309	0.387533	-0.125258	1
SLCO2A1	Ciliated	0.157833	1.23598	0.605411	0.0279777	7.95422e-05
ATP2C1	Ciliated	0.607488	1.76105	0.779738	0.28249	3.23246e-15
KCNH8	Ciliated	0.00275862	-0.468996	0.455782	-0.259753	0.876479
SLC4A7	Ciliated	0.432611	-0.588059	0.739338	-1.08736	1.33363e-08
SLC22A13	Ciliated	0.0538916	1.25807	0.621161	0.00364268	0.939773
SCN5A	Ciliated	0.00965517	-0.113997	0.532665	-0.297594	0.780229
SCN11A	Ciliated	0.00738916	0.17975	0.507593	-0.0184148	0.480852
SLC25A38	Ciliated	0.131527	1.0234	0.535795	-0.0377068	0.278942
SLC41A3.1	Ciliated	0.0207882	0.364296	0.491573	-0.00799483	0.974907
SLC25A6	Ciliated	0.9067	-1.82237	1.61519	-1.35209	2.62778e-37
CLCN4	Ciliated	0.0593103	0.47084	0.527317	-0.0804947	0.952477
NPC1L1	Ciliated	0.00315271	0.607478	0.500545	-0.00468385	0.896327
SLC26A3	Ciliated	0.0730049	1.02298	0.561512	0.00151553	1
SLC26A4	Ciliated	0.0744828	0.581675	0.551727	-0.024261	0.649542
SLC26A5	Ciliated	0.000591133	0.636526	0.538658	-0.0035212	1
ABCB4	Ciliated	0.0335961	0.645565	0.510222	-0.0300444	0.238117
ABCB1	Ciliated	0.00738916	-0.0568071	0.524722	-0.0365137	1
SLC25A40	Ciliated	0.0459113	0.400899	0.481932	-0.014849	0.663695
SLC25A13	Ciliated	0.430049	0.616997	0.6523	-0.0961515	0.475481
AQP1	Ciliated	0.0696552	1.02416	0.679597	0.0417301	0.00026497
CFTR	Ciliated	0.100591	-0.335186	0.541837	-1.06963	0.687001
KCND2	Ciliated	0.000295567	0.460006	0.438028	-0.0073603	1
SLC13A1	Ciliated	0.254778	1.80348	0.672473	0.138754	4.85709e-06
ATP6V1F	Ciliated	0.910246	0.894037	1.82264	-0.382871	1.59906e-12
SLC35B4	Ciliated	0.0925123	0.415222	0.54381	-0.0438539	0.374103
SLC13A4	Ciliated	0.00167488	0.449946	0.431713	-0.00174523	1
ATP6V0A4	Ciliated	0.0683744	-0.28415	0.497271	-1.23596	0.652565
SLC37A3	Ciliated	0.255862	0.537052	0.581505	-0.105779	0.592685
TRPV6	Ciliated	0.0312315	0.44279	0.622046	-0.0670942	0.635272
CLCN1	Ciliated	0.00935961	0.964742	0.487414	0.000561778	1
SLC26A7	Ciliated	0.000197044	-0.151092	0.279893	-0.00645558	1
SLC7A13	Ciliated	0.053399	1.36879	0.574077	0.00141793	1
ATP6V0D2	Ciliated	0.00197044	-0.733217	0.487411	-1.37669	0.895518
KCNB2	Ciliated	0.00187192	0.0351441	0.480199	-0.167964	1
TRPA1	Ciliated	0.000591133	-0.0159155	0.400374	-0.242222	1
SLCO5A1	Ciliated	0.020197	0.537388	0.581111	-0.00739216	0.755971
ITPR1	Ciliated	0.077931	0.978512	0.545981	-0.0612113	0.199699
ATP2B2	Ciliated	0.0026601	0.766397	0.654386	-0.0037952	0.599748
SLC6A11	Ciliated	0.00137931	0.778074	0.41911	-0.00324006	1
SLC6A6	Ciliated	0.549064	0.278484	0.765178	-0.227832	0.000206077
SLC41A3	Ciliated	0.0745813	0.369381	0.513966	-0.0854597	0.650877
SCNN1D	Ciliated	0.0360591	0.518622	0.493262	0.00784363	0.259991
GABRD	Ciliated	0.00433498	0.33157	0.390184	-2.56571e-05	0.949849
SLC45A1	Ciliated	0.000394089	1.58376	0.545386	-0.00867951	1
SLC2A5	Ciliated	0.0250246	0.535502	0.609701	-0.12186	0.942867
SLC25A33	Ciliated	0.374483	0.133119	0.623766	-0.525368	3.34828e-10
CLCN6	Ciliated	0.255074	1.17741	0.646219	0.0653264	0.000824023
SLC25A34	Ciliated	0.0129064	0.958633	0.507607	0.000810258	0.82266
CLCNKA	Ciliated	0.00344828	-0.271526	0.608394	-1.59332	0.9564
ATP13A2	Ciliated	0.506897	-0.100853	0.728136	-0.419636	0.00614973
SLC66A1	Ciliated	0.03133	0.242985	0.501635	-0.0483995	0.00838682
NIPAL3	Ciliated	0.632808	1.08633	0.846345	-0.081312	0.205297
SLC30A2	Ciliated	0.188473	0.689994	0.590548	-0.135008	0.0108504
CATSPER4	Ciliated	0.0331034	0.266975	0.487435	0.0134343	0.0209983
SLC9A1	Ciliated	0.116552	0.0681685	0.538753	-0.164643	0.582232
GJB5	Ciliated	0.00285714	0.17159	0.4374	-0.0869308	0.985677
GJB4	Ciliated	0.0181281	0.0411777	0.511885	-0.334038	0.689528
GJB3	Ciliated	0.0765517	0.165841	0.493426	-0.201976	0.0786703
GJA4	Ciliated	0.00147783	0.920021	0.603613	-0.00613122	1
GRIK3	Ciliated	0.126108	0.692912	0.577672	-0.10182	0.591979
GJA9	Ciliated	0.0194089	1.10228	0.584257	-0.00624566	0.75774
MFSD2A	Ciliated	0.0669951	0.679867	0.529014	-0.0996556	0.844269
KCNQ4	Ciliated	0.00197044	1.05196	0.550787	-0.0030462	1
SLC2A1	Ciliated	0.296946	-0.205765	0.614692	-0.321408	3.09586e-07
ATP6V0B	Ciliated	0.823054	-0.318916	1.16871	-1.23179	8.22649e-14
SLC6A9	Ciliated	0.0481773	0.754958	0.516442	-0.0231692	0.942899
SLC5A9	Ciliated	0.00285714	0.982193	0.642344	-0.00129723	0.864161
SLC1A7	Ciliated	9.85222e-05	1.30484	0.563479	-0.0271936	1
BSND	Ciliated	0.0142857	-0.145927	0.539449	-1.33796	1
SLC35D1	Ciliated	0.0644335	0.460409	0.514943	-0.0452377	0.328845
SLC44A5	Ciliated	0.000492611	1.5339	0.680866	-0.00517355	1
MCOLN2	Ciliated	0.00935961	0.554487	0.60406	6.80502e-05	1
MCOLN3	Ciliated	0.289261	1.81182	0.678402	0.163689	2.52606e-15
ABCA4	Ciliated	0.0521182	0.855825	0.538405	-0.00739049	1
ABCD3	Ciliated	0.448177	0.684219	0.65432	-0.0254825	0.955661
SLC44A3	Ciliated	0.339901	0.0399963	0.622647	-0.272986	0.199133
SLC35A3	Ciliated	0.583645	0.0117617	0.74015	-0.293221	0.540893
SLC30A7	Ciliated	0.545123	1.27797	0.775652	-0.0486154	1
SLC1A1	Ciliated	0.786798	2.28832	1.21034	0.743091	1.81305e-37
TRPM3	Ciliated	0.0303448	0.00641799	0.598074	-0.0741266	0.472963
SLC19A3.1	Ciliated	0.0591133	0.616299	0.577026	0.00582061	0.825798
SLC44A4	Ciliated	0.962167	1.93645	1.69221	0.45637	2.69094e-60
ATP6V1G2	Ciliated	0.162365	0.68331	0.592759	-0.0196139	0.429126
SLC2A11	Ciliated	0.000295567	1.70078	0.591068	-0.00146059	1
P2RX6	Ciliated	0.037734	0.629545	0.482934	0.0117903	0.0166497
SLC7A4	Ciliated	0.0295567	0.377888	0.475181	-0.0825968	0.76095
SLC25A1	Ciliated	0.404335	-0.301109	0.62194	-0.272973	1
PIEZO2	Ciliated	0.0101478	0.713606	0.484708	-0.0559254	1
NPC1	Ciliated	0.406995	1.03147	0.64183	-0.0243414	0.124302
AQP4	Ciliated	0.955271	1.47433	1.79851	0.208536	1.28814e-12
SLC39A6	Ciliated	0.301281	-0.409351	0.605397	-0.52286	2.50377e-11
SLC14A1	Ciliated	0.00433498	1.02475	0.529866	0.000314541	0.675167
ATP5F1A	Ciliated	0.691133	-1.27071	0.856027	-0.882711	1.30591e-17
ATP8B1	Ciliated	0.12798	0.111231	0.53864	-0.145038	0.34744
MTCH2	Ciliated	0.649754	0.855538	0.796244	-0.172013	0.790264
SLC39A13	Ciliated	0.0627586	0.323951	0.494478	-0.0700271	0.668084
SLC35C1	Ciliated	0.0702463	0.169137	0.482443	-0.1049	0.356912
SLC1A2	Ciliated	0.00876847	0.434833	0.450656	-0.019989	1
KCNA4	Ciliated	0.0127094	0.840873	0.590621	0.00210023	0.945726
SLC5A12	Ciliated	0.00463054	0.719816	0.539969	-0.000221202	0.980645
SLC17A6	Ciliated	0.00108374	1.06018	0.542498	-0.0017526	0.878129
SLC6A5	Ciliated	0.00551724	0.612934	0.628585	-0.255023	1
KCNC1	Ciliated	0.0107389	0.54937	0.523105	-0.0776871	1
ABCC8	Ciliated	9.85222e-05	0.409468	0.312431	-0.0267511	1
KCNJ11	Ciliated	0.00660099	0.836229	0.583296	-0.0215445	1
ATP7A	Ciliated	0.327291	0.399223	0.616258	-0.0970757	0.816419
MAGT1	Ciliated	0.647783	-0.463169	0.81161	-0.584958	0.0152924
TMEM30A	Ciliated	0.555468	0.0324169	0.699968	-0.29524	0.0231736
SLC35D3	Ciliated	0.0008867	0.67861	0.548102	-0.268641	1
SLC2A12	Ciliated	0.0223645	0.93057	0.533237	-0.117126	0.908434
SLC18B1	Ciliated	0.037734	1.23816	0.503342	-0.00115488	0.522196
GJA1	Ciliated	0.000492611	1.00547	0.614542	-0.00902589	1
SLC25A31	Ciliated	0.086798	0.796864	0.535946	0.0316391	0.018082
ATP5PD.3	Ciliated	0.0682759	0.263551	0.438506	-0.0112033	0.277428
SLC35F5	Ciliated	0.275665	0.577632	0.576919	-0.0833542	0.175411
SLC25A12	Ciliated	0.205714	0.140679	0.547265	-0.128167	0.00178363
ABCB11	Ciliated	0.0799015	1.09497	0.502294	0.0289755	0.00529725
SCN9A	Ciliated	0.00364532	-0.0833856	0.681453	-1.27931	0.672199
SCN2A	Ciliated	0.00453202	0.20446	0.431562	-0.00536456	1
SCN3A	Ciliated	0.00374384	0.326602	0.562215	-0.564596	0.632595
SLC38A11	Ciliated	0.00403941	-0.0899549	0.525907	-0.00777132	1
KCNH7	Ciliated	9.85222e-05	0.701235	0.423693	-0.0349029	1
SLC4A10	Ciliated	0.000197044	1.32724	0.351586	0	1
KCNJ3	Ciliated	0.0134975	0.73275	0.555367	0.0029916	0.939743
TRPM8	Ciliated	0.00167488	-0.131888	0.411616	-0.0148844	0.851859
SLC22A23	Ciliated	0.11064	0.295149	0.53436	-0.111957	0.490425
SLC35B3	Ciliated	0.346502	0.439216	0.590875	-0.068311	0.332257
SLC39A8	Ciliated	0.209655	0.811824	0.648925	-0.17559	0.00296119
SLC9B1	Ciliated	0.187488	0.758176	0.536798	0.0881028	1.28183e-11
SLC9B2	Ciliated	0.0405911	0.0356174	0.53753	-0.00816387	0.308513
CHRNA3	Ciliated	0.232808	0.887523	0.653141	-0.0630198	0.0211042
CHRNA5	Ciliated	0.0388177	0.445193	0.461851	0.00808432	0.00832773
SLC28A1	Ciliated	0.00630542	0.4665	0.446363	0.000253846	1
RHCG	Ciliated	0.00128079	0.172024	0.474687	-0.139926	0.694957
SLCO3A1	Ciliated	0.0642365	-0.410528	0.541721	-1.03699	0.514693
SLC51B	Ciliated	0.0226601	1.119	0.505119	0.00665326	0.101479
SLC24A1	Ciliated	0.0264039	0.491754	0.528662	0.00998756	0.0321239
SLC39A2	Ciliated	0.000295567	1.5361	0.671947	-0.00244428	1
SLC12A6	Ciliated	0.434384	1.56589	0.706642	0.119355	3.40145e-08
RYR3	Ciliated	0.00246305	0.733963	0.513046	-0.00534829	1
CATSPER2	Ciliated	0.0259113	0.92851	0.543303	-0.0235278	0.453675
SLC30A4	Ciliated	0.605222	1.40481	0.791654	0.00634916	1.15544e-05
SLC24A5	Ciliated	0.0923153	1.59216	0.568522	-0.0116001	0.0465327
SLC12A1	Ciliated	0.00137931	1.40441	0.53357	0.000350788	0.829818
ATP8B4	Ciliated	0.019803	1.3084	0.581187	0.00306537	0.744824
SLC27A2	Ciliated	0.181379	0.930281	0.58662	-0.0134181	0.167351
TRPM7	Ciliated	0.369754	1.10295	0.670714	-0.0242171	0.819409
SLC7A7	Ciliated	0.134089	1.0628	0.537202	0.0535284	0.000473056
SLC7A8	Ciliated	0.000985222	0.778831	0.482946	-0.052489	1
SLC22A17	Ciliated	0.0353695	-0.157463	0.51412	-0.428038	0.470697
SLC25A21	Ciliated	0.268374	1.29181	0.647734	0.0158652	1
SLC10A3	Ciliated	0.228276	0.241711	0.540337	-0.0684042	0.651385
ABCD1	Ciliated	0.037931	0.413566	0.502776	-0.0495771	0.00231134
SLC6A8	Ciliated	0.01133	-0.0669572	0.513707	-0.012593	0.347437
ATP2B3	Ciliated	0.00364532	0.287751	0.474315	-0.00811518	1
GABRA3	Ciliated	9.85222e-05	-0.0365978	0.293663	-0.000395979	1
[truncated: 3,293 more rows]
