# Supplementary material for: Transgenic ferret models define pulmonary ionocyte diversity and function
Source: Nature. 2023 Sep 20;621(7980):857–67. doi: 10.1038/s41586-023-06549-9 (PMC10533402; doi:10.1038/s41586-023-06549-9)
Supplement: Supplementary file 14 — Identification of unannotated ferret genes using mouse and human orthologues. [file 41586_2023_6549_MOESM14_ESM.xlsx]

## Sheet: Sheet 1 - annot_table_SupTab
Supplementary Table 10: Identification of unannotated ferret genes using mouse and human orthologs.
annot_table_SupTab
Unannotated Gene	Annotation Source	Annotated Description	Annotated Name
LOC101680223	Entrez Name	APOBEC3H	APOBEC3H
LOC101678249	Entrez Name	BCL2L2	BCL2L2
LOC106007309	Entrez Name	BSPH1	BSPH1
LOC101686704	Entrez Name	CES3	CES3
LOC101686568	Entrez Name	CLEC9A	CLEC9A
LOC101686728	Entrez Name	CNPY2	CNPY2
LOC101670087	Entrez Name	COLEC11	COLEC11
LOC101680516	Entrez Name	CPA1	CPA1
LOC101693490	Entrez Name	CUNH7orf61	CUNH7orf61
LOC106003971	Entrez Name	CYSLTR2	CYSLTR2
LOC101688019	Entrez Name	GPBP1L1	GPBP1L1
LOC101687717	Entrez Name	H3-4	H3-4
LOC101673521	Entrez Name	HSD17B12	HSD17B12
LOC101679442	Entrez Name	KRT16	KRT16
LOC101669871	NA	NA	NA
LOC101669883	MM or HS ortholog	OR10AD1	OR10AD1
LOC101669887	NA	NA	NA
LOC101669892	MM or HS ortholog	SIRPA	SIRPA
LOC101669908	MM or HS ortholog	IFI16	IFI16
LOC101669919	Entrez Alias	TAS2R42	TAS2R42
LOC101669923	Entrez Description	putative vomeronasal receptor-like protein 4	NA
LOC101669926	Entrez Description	heat shock 70 kDa protein 1	NA
LOC101669937	MM or HS ortholog	OR5D18	OR5D18
LOC101669947	Entrez Description	melanoma-associated antigen B10-like	NA
LOC101669954	NA	NA	NA
LOC101669962	NA	NA	NA
LOC101669963	MM or HS ortholog	Rpl35a	Rpl35a
LOC101669968	NA	NA	NA
LOC101669986	NA	NA	NA
LOC101669993	Entrez Description	cytochrome c oxidase copper chaperone	NA
LOC101670017	MM or HS ortholog	ZNF131	ZNF131
LOC101670020	NA	NA	NA
LOC101670023	Entrez Description	translation initiation factor IF-2-like	NA
LOC101670027	MM or HS ortholog	Olfr639	Olfr639
LOC101670028	MM or HS ortholog	OR2W1	OR2W1
LOC101670033	Entrez Description	PEST proteolytic signal-containing nuclear protein-like	NA
LOC101670038	Entrez Alias	KPRP	KPRP
LOC101670039	MM or HS ortholog	Olfr782	Olfr782
LOC101670041	MM or HS ortholog	Actl11	Actl11
LOC101670048	NA	NA	NA
LOC101670052	NA	NA	NA
LOC101670059	NA	NA	NA
LOC101670064	Entrez Description	phosphatidylinositol 3	4	5-trisphosphate 3-phosphatase and dual-specificity protein phosphatase PTEN	NA
LOC101670065	NA	NA	NA
LOC101670083	NA	NA	NA
LOC101670084	NA	NA	NA
LOC101670086	NA	NA	NA
LOC101670087	Entrez Alias	ALLC	COLEC11	ALLC	COLEC11
LOC101670092	NA	NA	NA
LOC101670095	NA	NA	NA
LOC101670098	Entrez Alias	CDCA5	CDCA5
LOC101670109	Entrez Alias	AVP	AVP
LOC101670124	NA	NA	NA
LOC101670130	Entrez Description	EF-hand calcium-binding domain-containing protein 1	NA
LOC101670133	NA	NA	NA
LOC101670340	NA	NA	NA
LOC101670137	MM or HS ortholog	SPATA31D1	SPATA31D1
LOC101670138	MM or HS ortholog	Them7	Them7
LOC101670141	Entrez Alias	ZNF26	ZNF26
LOC101670155	MM or HS ortholog	Msx3	Msx3
LOC101670156	Entrez Description	H-2 class II histocompatibility antigen	E-S beta chain	NA
LOC101670157	MM or HS ortholog	OR11H7	OR11H7
LOC101670158	MM or HS ortholog	Xlr5c	Xlr5c
LOC101670160	Entrez Description	spermatogenesis-associated protein 22-like	NA
LOC101670161	Entrez Description	hsc70-interacting protein-like	NA
LOC101670163	Entrez Description	UDP-glucuronosyltransferase 3A2	NA
LOC101670164	NA	NA	NA
LOC101670167	NA	NA	NA
LOC101669954	NA	NA	NA
LOC101670183	Entrez Description	inactive serine/threonine-protein kinase TEX14-like	NA
LOC101670187	MM or HS ortholog	Adam34l	Adam34l
LOC101670199	Entrez Description	28S ribosomal protein S15	mitochondrial-like	NA
LOC101670208	Entrez Description	ubiquitin-conjugating enzyme E2 N	NA
LOC101670216	NA	NA	NA
LOC101670220	Entrez Alias	KRT73	KRT73
LOC101670221	MM or HS ortholog	SPDYE6	SPDYE6
LOC101670234	Entrez Description	taste receptor type 2 member 42-like	NA
LOC101670239	NA	NA	NA
LOC101670240	Entrez Description	zinc finger protein 679-like	NA
LOC101670246	Entrez Description	heat shock 70 kDa protein 1	NA
LOC101670252	MM or HS ortholog	Gm49339	Gm49339
LOC101670254	MM or HS ortholog	OR5L2	OR5L2
LOC101670048	NA	NA	NA
LOC101670264	MM or HS ortholog	DCAF8L2	DCAF8L2
LOC101670281	NA	NA	NA
LOC101670294	Entrez Description	olfactory receptor 52J3-like	NA
LOC101670298	Entrez Alias	MBP	MBP
LOC101670300	NA	NA	NA
LOC101670305	MM or HS ortholog	OR4D1	OR4D1
LOC101670323	NA	NA	NA
LOC101670330	MM or HS ortholog	GAPDH	GAPDH
LOC101670332	MM or HS ortholog	H2AC21	H2AC21
LOC101670336	Entrez Description	heterogeneous nuclear ribonucleoprotein A1-like	NA
LOC101670339	NA	NA	NA
LOC101670340	Entrez Description	casein kinase 2 subunit alpha' interacting protein	NA
LOC101670342	Entrez Description	T cell receptor alpha variable 18-like	NA
LOC101671123	NA	NA	NA
LOC101670346	Entrez Description	olfactory receptor 56A1	NA
LOC101670347	Entrez Description	olfactory receptor 51Q1-like	NA
LOC101670359	Entrez Alias	MTPAP	MTPAP
LOC101670361	Entrez Description	olfactory receptor 10G3	NA
LOC101670362	Entrez Description	DLA class II histocompatibility antigen	DR-1 beta chain	NA
LOC101670363	Entrez Description	olfactory receptor 4K5-like	NA
LOC101670366	Entrez Description	probable non-functional immunoglobulin lambda variable 1-50	NA
LOC101670372	NA	NA	NA
LOC101670391	MM or HS ortholog	CGGBP1	CGGBP1
LOC101670392	NA	NA	NA
LOC101670393	Entrez Alias	NOSIP	NOSIP
LOC101670399	Entrez Description	glutamate decarboxylase 1-like	NA
LOC101670409	NA	NA	NA
LOC101670414	Entrez Description	carbonyl reductase [NADPH] 2	NA
LOC101670425	Entrez Description	RNA polymerase II elongation factor ELL2-like	NA
LOC101670427	Entrez Description	calcitonin receptor-stimulating peptide 1-like	NA
LOC101694020	Entrez Description	zinc finger protein 33B-like	NA
LOC101670429	Entrez Alias	TRRAP	TRRAP
LOC101670438	Entrez Alias	DHRS4	DHRS4
LOC101670441	NA	NA	NA
LOC101670445	NA	NA	NA
LOC101670446	MM or HS ortholog	DCAF12L2	DCAF12L2
LOC101670453	MM or HS ortholog	Olfr1239	Olfr1239
LOC101670459	MM or HS ortholog	Xlr4c	Xlr4c
LOC101670464	Entrez Description	UDP-glucuronosyltransferase 3A2-like	NA
LOC101670470	NA	NA	NA
LOC101670474	Entrez Alias	AGTRAP	AGTRAP
LOC101670478	Entrez Description	glucokinase regulatory protein	NA
LOC101670480	Entrez Description	60S ribosomal protein L36a-like	NA
LOC101670481	Entrez Description	zinc finger and SCAN domain-containing protein 2	NA
LOC101670493	NA	NA	NA
LOC101670494	NA	NA	NA
LOC101670497	Entrez Alias	FIBP	FIBP
LOC101670517	NA	NA	NA
LOC101670520	MM or HS ortholog	Olfr718-ps1	Olfr718-ps1
LOC101670521	NA	NA	NA
LOC101670523	Entrez Description	eyes shut homolog	NA
LOC101670543	Entrez Alias	HSPA1L	HSPA1L
LOC101670546	Entrez Alias	PCDH8	PCDH8
LOC101670548	MM or HS ortholog	OR5L2	OR5L2
LOC101670552	MM or HS ortholog	RNF167	RNF167
LOC101670554	MM or HS ortholog	PPP4R3C	PPP4R3C
LOC101670555	Entrez Alias	CACYBP	CACYBP
LOC101670556	MM or HS ortholog	TEX13D	TEX13D
LOC101670560	NA	NA	NA
LOC101670567	NA	NA	NA
LOC101670571	Entrez Alias	CLEC4D	CLEC4D
LOC101670580	MM or HS ortholog	Olfr586	Olfr586
LOC101693900	NA	NA	NA
LOC101670584	Entrez Alias	EDEM2	EDEM2
LOC101670614	Entrez Description	cytochrome P450 2F2	NA
LOC101670619	NA	NA	NA
LOC101670624	Entrez Description	tubulin beta chain	NA
LOC101670626	Entrez Description	T cell receptor delta constant-like	NA
LOC101670630	Entrez Description	olfactory receptor 56A4-like	NA
LOC101670637	MM or HS ortholog	Olfr1368	Olfr1368
LOC101670642	Entrez Alias	MRAP	MRAP
LOC101670646	Entrez Description	39S ribosomal protein L13	mitochondrial-like	NA
LOC101670649	MM or HS ortholog	OR7A10	OR7A10
LOC101670650	MM or HS ortholog	OR4E2	OR4E2
LOC101670652	MM or HS ortholog	Btnl1	Btnl1
LOC101670653	Entrez Description	olfactory receptor 4K15-like	NA
LOC101670654	Entrez Description	olfactory receptor 2T27-like	NA
LOC101670656	MM or HS ortholog	Ftl1	Ftl1
LOC101670658	Entrez Alias	TRAIP	TRAIP
LOC101670673	Entrez Description	F-box/WD repeat-containing protein 1A-like	NA
LOC101670706	NA	NA	NA
LOC101670709	NA	NA	NA
LOC101670710	Entrez Alias	PET100	PET100
LOC101670715	NA	NA	NA
LOC101670720	NA	NA	NA
LOC101670731	MM or HS ortholog	COX6B2	COX6B2
LOC101670740	NA	NA	NA
LOC101670744	Entrez Alias	CPTP	GLTPD1	CPTP	GLTPD1
LOC101670748	MM or HS ortholog	Olfr1239	Olfr1239
LOC101670751	Entrez Alias	NCR1	NCR1
LOC101670754	Entrez Description	olfactory receptor 8B8-like	NA
LOC101670762	Entrez Alias	CRCP	CRCP
LOC101670765	Entrez Alias	TAAR8	TAAR8
LOC101670770	NA	NA	NA
LOC101670772	MM or HS ortholog	C2orf16	C2orf16
LOC101670773	NA	NA	NA
LOC101670788	NA	NA	NA
LOC101670792	Entrez Description	plasmanylethanolamine desaturase	NA
LOC101670800	Entrez Description	60S ribosomal protein L9-like	NA
LOC101670804	Entrez Alias	TIRAP	TIRAP
LOC101670817	Entrez Description	histone H2B type 2-E	NA
LOC101670818	Entrez Alias	PET117	PET117
LOC101670827	Entrez Description	taste receptor type 2 member 43-like	NA
LOC101670828	NA	NA	NA
LOC101670830	MM or HS ortholog	PSMC1	PSMC1
LOC101670840	MM or HS ortholog	CYP11A1	CYP11A1
LOC101670847	Entrez Description	olfactory receptor 5D14-like	NA
LOC101670851	MM or HS ortholog	Gm36368	Gm36368
LOC101670852	NA	NA	NA
LOC101670853	NA	NA	NA
LOC101670855	NA	NA	NA
LOC101670857	Entrez Description	melanoma-associated antigen B16	NA
LOC101670868	NA	NA	NA
LOC101670881	MM or HS ortholog	ATP5PD	ATP5PD
LOC101670884	Entrez Description	secretoglobin family 1D member-like	NA
LOC101670885	NA	NA	NA
LOC101670895	NA	NA	NA
LOC101670905	MM or HS ortholog	CALCA	CALCA
LOC101670915	MM or HS ortholog	Tmbim7	Tmbim7
LOC101670922	Entrez Description	uridine 5'-monophosphate synthase-like	NA
LOC101670926	Entrez Description	zinc finger protein 77	NA
LOC101670930	NA	NA	NA
LOC101670931	Entrez Description	endogenous retrovirus group V member 2 Env polyprotein-like	NA
LOC101670933	Entrez Description	olfactory receptor 56A4-like	NA
LOC101670934	Entrez Description	olfactory receptor 51M1	NA
LOC101670942	MM or HS ortholog	Olfr1368	Olfr1368
LOC101670946	Entrez Description	protein S100-A15A	NA
LOC101670947	MM or HS ortholog	ZNF195	ZNF195
LOC101670952	MM or HS ortholog	NME2	NME2
LOC101670957	Entrez Description	butyrophilin subfamily 3 member A2-like	NA
LOC101670958	Entrez Description	olfactory receptor 11H12-like	NA
LOC101670959	MM or HS ortholog	OR2W3	OR2W3
LOC101670962	MM or HS ortholog	Gm2663	Gm2663
LOC101670969	Entrez Description	trem-like transcript 4 protein	NA
LOC101670983	NA	NA	NA
LOC101670985	MM or HS ortholog	CASP12	CASP12
LOC101671006	NA	NA	NA
LOC101671012	NA	NA	NA
LOC101671020	Entrez Alias	MVP	MVP
LOC101671028	NA	NA	NA
LOC101671038	NA	NA	NA
LOC101671042	MM or HS ortholog	COA8	COA8
LOC101671045	Entrez Description	histone H3.1	NA
LOC101671047	MM or HS ortholog	OR4C6	OR4C6
LOC101671053	MM or HS ortholog	Abcg2	Abcg2
LOC101671056	NA	NA	NA
LOC101671059	NA	NA	NA
LOC101671067	MM or HS ortholog	Taar7e	Taar7e
LOC101671078	NA	NA	NA
LOC101671079	MM or HS ortholog	OCIAD1	OCIAD1
LOC101671084	Entrez Alias	TOR1AIP2	TOR1AIP2
LOC101671093	NA	NA	NA
LOC101671096	MM or HS ortholog	RPS3A	RPS3A
LOC101671106	NA	NA	NA
LOC101679168	Entrez Description	histone H2A type 2-C-like	NA
LOC101671122	Entrez Description	T cell receptor delta variable 3-like	NA
LOC101671123	NA	NA	NA
LOC101671124	Entrez Alias	CP	CP
LOC101671127	Entrez Alias	TAS2R10	TAS2R10
LOC101671133	Entrez Description	vomeronasal type-1 receptor 4-like	NA
LOC101671142	Entrez Description	protocadherin-8-like	NA
LOC101671146	Entrez Description	olfactory receptor 5D13-like	NA
LOC101671154	Entrez Alias	XIAP	XIAP
LOC101671161	Entrez Alias	RGS7BP	RGS7BP
LOC101671174	MM or HS ortholog	OR52E2	OR52E2
LOC101671185	NA	NA	NA
LOC101671187	NA	NA	NA
LOC101671189	NA	NA	NA
LOC101671196	Entrez Description	ATP synthase F(0) complex subunit C2	mitochondrial	NA
LOC101671200	Entrez Description	proline-rich proteoglycan 2-like	NA
LOC101671209	NA	NA	NA
LOC101671217	MM or HS ortholog	RPL30	RPL30
LOC101671219	Entrez Description	40S ribosomal protein S24-like	NA
LOC101671220	Entrez Alias	APMAP	APMAP
LOC101671225	Entrez Alias	EBP	EBP
LOC101671227	NA	NA	NA
LOC101671233	Entrez Description	olfactory receptor 56A4	NA
LOC101671234	Entrez Description	olfactory receptor 51B5	NA
LOC101671235	Entrez Alias	GABRG3	GABRG3
LOC101671241	MM or HS ortholog	Olfr1368	Olfr1368
LOC101671244	NA	NA	NA
LOC101684724	Entrez Alias	BTNL2	BTNL2
LOC101671253	MM or HS ortholog	OR2AK2	OR2AK2
LOC106003295	Entrez Description	endoplasmic reticulum mannosyl-oligosaccharide 1	2-alpha-mannosidase	NA
LOC101671258	MM or HS ortholog	ZNF706	ZNF706
LOC101671264	MM or HS ortholog	Irs3	Irs3
LOC101671272	NA	NA	NA
LOC101671290	MM or HS ortholog	GTF3C6	GTF3C6
LOC101671291	Entrez Alias	CLEC4E	CLEC4E
LOC101671296	Entrez Alias	ADCY3	ADCY3
LOC101671306	NA	NA	NA
LOC101671307	MM or HS ortholog	MS4A4A	MS4A4A
LOC101671308	Entrez Description	ATP-binding cassette sub-family C member 2-like	NA
LOC101671319	Entrez Description	proteinase-activated receptor 1-like	NA
LOC101671324	NA	NA	NA
LOC101671332	NA	NA	NA
LOC101671338	NA	NA	NA
LOC101671346	Entrez Alias	ATP6AP1L	ATP6AP1L
LOC101671352	Entrez Description	X antigen family member 3-like	NA
LOC101671353	Entrez Description	putative neuroblastoma breakpoint family member 5	NA
LOC101671358	NA	NA	NA
LOC101671379	MM or HS ortholog	TOR1AIP2	TOR1AIP2
LOC101671383	NA	NA	NA
LOC101671386	Entrez Alias	BLCAP	BLCAP
LOC101671389	MM or HS ortholog	BAAT	BAAT
LOC101671390	MM or HS ortholog	MAN2B2	MAN2B2
LOC101671395	Entrez Alias	LGALS3BP	LGALS3BP
LOC101671397	NA	NA	NA
LOC101671398	NA	NA	NA
LOC101671405	MM or HS ortholog	CALCB	CALCB
LOC101671406	NA	NA	NA
LOC101671409	MM or HS ortholog	GBP6	GBP6
LOC101671412	MM or HS ortholog	Prorsd1	Prorsd1
LOC101671415	MM or HS ortholog	CYP51A1	CYP51A1
LOC101671423	Entrez Description	T cell receptor alpha variable 9-2-like	NA
LOC101671424	NA	NA	NA
LOC101671430	MM or HS ortholog	FRG2B	FRG2B
LOC101671436	Entrez Description	olfactory receptor 7A10-like	NA
LOC101671438	NA	NA	NA
LOC101671444	Entrez Alias	ATRIP	ATRIP
LOC101671451	NA	NA	NA
LOC101671461	Entrez Alias	TCAP	TCAP
LOC101671468	NA	NA	NA
LOC101671473	MM or HS ortholog	OR52E2	OR52E2
LOC101671481	NA	NA	NA
LOC101671482	Entrez Description	protein SET-like	NA
LOC101671483	MM or HS ortholog	OR4D2	OR4D2
LOC101671485	Entrez Alias	SCGB1D2	SCGB1D2
LOC101671488	NA	NA	NA
LOC101671506	NA	NA	NA
LOC101671516	NA	NA	NA
LOC101671517	MM or HS ortholog	NFATC3	NFATC3
LOC101671528	MM or HS ortholog	OR52E8	OR52E8
LOC101671529	Entrez Description	olfactory receptor 51B2-like	NA
LOC101671235	Entrez Description	glia-derived nexin pseudogene	NA
LOC101671531	MM or HS ortholog	H2AB1	H2AB1
LOC101671538	MM or HS ortholog	Olfr1368	Olfr1368
LOC101671541	NA	NA	NA
LOC101671542	MM or HS ortholog	NFYB	NFYB
LOC101671546	NA	NA	NA
LOC101671551	Entrez Description	HLA class II histocompatibility antigen	DR alpha chain	NA
LOC101671553	MM or HS ortholog	Olfr315	Olfr315
LOC101671555	MM or HS ortholog	Prss47	Prss47
LOC101671557	MM or HS ortholog	Olfr633	Olfr633
LOC101671591	NA	NA	NA
LOC101671596	Entrez Description	5-hydroxytryptamine receptor 3C	NA
LOC101671619	Entrez Alias	SARNP	SARNP
LOC101671625	Entrez Alias	KRT75	KRT75
LOC101671626	NA	NA	NA
LOC101671628	NA	NA	NA
LOC101671634	Entrez Alias	SOBP	SOBP
LOC101671636	MM or HS ortholog	BTF3	BTF3
LOC101671638	Entrez Alias	ACOT2	ACOT2
LOC101671645	Entrez Alias	SURF1	SURF1
LOC101671647	NA	NA	NA
LOC101671658	NA	NA	NA
LOC101671660	NA	NA	NA
LOC101671671	Entrez Description	trace amine-associated receptor 3	NA
LOC101671676	Entrez Description	beta-galactosidase-1-like protein 2	NA
LOC101671699	NA	NA	NA
LOC101671711	NA	NA	NA
LOC101671717	MM or HS ortholog	2700097O09Rik	2700097O09Rik
LOC101671726	Entrez Alias	GBP6	GBP6
LOC101671729	NA	NA	NA
LOC101671731	Entrez Alias	NAT1	NAT1
LOC101671734	MM or HS ortholog	H2BC18	H2BC18
LOC101671744	Entrez Description	vomeronasal type-1 receptor 2	NA
LOC101671755	MM or HS ortholog	OR7A10	OR7A10
LOC101671758	MM or HS ortholog	Olfr1168	Olfr1168
LOC101671787	Entrez Description	olfactory receptor 52E1-like	NA
LOC101671789	NA	NA	NA
LOC101671791	Entrez Alias	TRPC4AP	TRPC4AP
LOC101671795	MM or HS ortholog	OR4D2	OR4D2
LOC101671796	MM or HS ortholog	SCGB2A2	SCGB2A2
LOC101671797	Entrez Description	high affinity immunoglobulin epsilon receptor subunit beta	NA
LOC101671806	MM or HS ortholog	CYP17A1	CYP17A1
LOC101671807	Entrez Description	translation initiation factor IF-2-like	NA
LOC101671813	NA	NA	NA
LOC101671818	NA	NA	NA
LOC101671826	NA	NA	NA
LOC101671834	NA	NA	NA
LOC101671837	MM or HS ortholog	RTL8C	RTL8C
LOC101671838	MM or HS ortholog	H2BC8	H2BC8
LOC101671840	MM or HS ortholog	Olfr672	Olfr672
LOC101671842	MM or HS ortholog	OR51V1	OR51V1
LOC101671843	Entrez Description	phosphatidylinositol-binding clathrin assembly protein-like	NA
LOC101671847	MM or HS ortholog	Olfr1368	Olfr1368
LOC101671851	Entrez Description	zinc finger protein 493-like	NA
LOC101671852	NA	NA	NA
LOC101671859	Entrez Description	olfactory receptor 2W3	NA
LOC101671861	NA	NA	NA
LOC101671862	Entrez Alias	HS3ST3B1	HS3ST3B1
LOC101671863	MM or HS ortholog	MAGEB4	MAGEB4
LOC101671867	NA	NA	NA
LOC101671870	NA	NA	NA
LOC101671873	Entrez Alias	ZMYM1	ZMYM1
LOC101670481	Entrez Description	zinc finger protein 775-like	NA
LOC101671885	MM or HS ortholog	NDUFA3	NDUFA3
LOC101671890	Entrez Alias	HTR3C	HTR3C
LOC101671891	NA	NA	NA
LOC101671904	NA	NA	NA
LOC101671913	MM or HS ortholog	Tmem198b	Tmem198b
LOC101671917	Entrez Alias	KRT6A	KRT6A
LOC101671922	NA	NA	NA
LOC101671925	NA	NA	NA
LOC101671928	Entrez Description	vesicle-associated membrane protein 714-like	NA
LOC101671931	NA	NA	NA
LOC101671932	Entrez Alias	RNPEP	RNPEP
LOC101671939	Entrez Description	translation initiation factor IF-2-like	NA
LOC101671947	MM or HS ortholog	Gm49339	Gm49339
LOC101671954	NA	NA	NA
LOC101671963	NA	NA	NA
LOC101671965	NA	NA	NA
LOC101671969	Entrez Alias	GLB1L3	GLB1L3
LOC101671981	MM or HS ortholog	Sec1	Sec1
LOC101671988	NA	NA	NA
LOC101671990	NA	NA	NA
LOC101671991	NA	NA	NA
LOC101671992	NA	NA	NA
LOC101672021	Entrez Description	cytochrome c oxidase subunit 7B	mitochondrial	NA
LOC101672037	Entrez Alias	ZNF677	ZNF677
LOC101672051	NA	NA	NA
LOC101672052	MM or HS ortholog	OR5D3P	OR5D3P
LOC101672053	MM or HS ortholog	RNASE1	RNASE1
LOC101672057	MM or HS ortholog	DYNC2LI1	DYNC2LI1
LOC101672060	NA	NA	NA
LOC101672063	Entrez Description	keratin-associated protein 12-1-like	NA
LOC101672065	MM or HS ortholog	CYP4X1	CYP4X1
LOC101672075	MM or HS ortholog	ACOT2	ACOT2
LOC101672081	Entrez Description	olfactory receptor 52D1-like	NA
LOC101672089	Entrez Alias	TBP	TBP
LOC101672092	Entrez Description	secretoglobin family 1D member-like	NA
LOC101672095	MM or HS ortholog	Cetn4	Cetn4
LOC101672099	NA	NA	NA
LOC101672110	NA	NA	NA
LOC101672114	MM or HS ortholog	PTTG1	PTTG1
LOC101672123	MM or HS ortholog	Olfr418	Olfr418
LOC101672130	Entrez Description	pyruvate dehydrogenase phosphatase regulatory subunit	mitochondrial-like	NA
LOC101672135	Entrez Description	cytochrome P450 27C1	NA
LOC101672139	NA	NA	NA
LOC101683478	Entrez Description	histone H4-like	NA
LOC101672144	MM or HS ortholog	Olfr670	Olfr670
LOC101672146	Entrez Description	olfactory receptor 51I2-like	NA
LOC101672147	Entrez Description	olfactory receptor 1D2-like	NA
LOC101672151	MM or HS ortholog	Olfr1368	Olfr1368
LOC101672152	Entrez Description	cytochrome b-c1 complex subunit 2	mitochondrial	NA
LOC101672158	MM or HS ortholog	OR11H4	OR11H4
LOC101672165	NA	NA	NA
LOC101672166	MM or HS ortholog	COX10	COX10
LOC101672177	NA	NA	NA
LOC101672187	Entrez Alias	MMP10	MMP10
LOC101672488	Entrez Description	Ig kappa chain V-III region NG9-like	NA
LOC101672192	NA	NA	NA
LOC101672205	Entrez Description	5-hydroxytryptamine receptor 3C-like	NA
LOC101672219	MM or HS ortholog	COX7A2L	COX7A2L
LOC101672225	Entrez Alias	GNRH2	GNRH2
LOC101672798	Entrez Description	keratin	type II cytoskeletal 5-like	NA
LOC101672239	NA	NA	NA
LOC101672241	MM or HS ortholog	Gm4952	Gm4952
LOC101672246	Entrez Description	testis-specific serine/threonine-protein kinase 5-like	NA
LOC101672248	NA	NA	NA
LOC101672250	Entrez Description	60S ribosomal protein L39	NA
LOC101670252	Entrez Description	leukocyte immunoglobulin-like receptor subfamily B member 3	NA
LOC101672258	NA	NA	NA
LOC101676033	Entrez Description	small nuclear ribonucleoprotein polypeptide G pseudogene	NA
LOC101672263	NA	NA	NA
LOC101672279	Entrez Description	histone H2B subacrosomal variant-like	NA
LOC101672280	NA	NA	NA
LOC101672284	NA	NA	NA
LOC101672285	NA	NA	NA
LOC101672289	NA	NA	NA
LOC101672291	NA	NA	NA
LOC101672300	MM or HS ortholog	USP46	USP46
LOC101672302	NA	NA	NA
LOC101672330	Entrez Alias	CINP	CINP
LOC101672337	Entrez Alias	XCL1	XCL1
LOC101672339	NA	NA	NA
LOC101672340	NA	NA	NA
LOC101689039	Entrez Description	zinc finger protein 347-like	NA
LOC101672345	NA	NA	NA
LOC101672352	MM or HS ortholog	Olfr1178	Olfr1178
LOC101672353	NA	NA	NA
LOC101672366	MM or HS ortholog	Ldhb	Ldhb
LOC101672373	Entrez Description	heterogeneous nuclear ribonucleoprotein A1-like	NA
LOC101672376	MM or HS ortholog	SFTPA1	SFTPA1
LOC101672378	Entrez Description	growth-regulated alpha protein	NA
LOC101672382	MM or HS ortholog	CEACAM8	CEACAM8
LOC101672386	MM or HS ortholog	Olfr594	Olfr594
LOC101672396	Entrez Alias	INCENP	INCENP
LOC101672424	Entrez Alias	CLEC18C	CLEC18C
LOC101672239	NA	NA	NA
LOC101672430	MM or HS ortholog	H2BC1	H2BC1
LOC101672436	MM or HS ortholog	Olfr1326-ps1	Olfr1326-ps1
LOC101672437	Entrez Alias	GSDMD	GSDMD
LOC101672439	Entrez Alias	GBGT1	GBGT1
LOC101672451	MM or HS ortholog	RNASE6	RNASE6
LOC101672456	Entrez Description	protein FAM71A	NA
LOC101672478	Entrez Alias	GLB1L2	GLB1L2
LOC101672482	Entrez Description	elongation factor 1-alpha 1-like	NA
LOC101672488	NA	NA	NA
LOC101672493	Entrez Description	40S ribosomal protein S9-like	NA
LOC101672499	Entrez Alias	FKRP	FKRP
LOC101672508	Entrez Description	membrane-spanning 4-domains subfamily A member 4A-like	NA
LOC101672513	Entrez Alias	PCNP	PCNP
LOC101672520	MM or HS ortholog	Gm4846	Gm4846
LOC101672534	MM or HS ortholog	TARM1	TARM1
LOC101672539	Entrez Description	importin subunit alpha-7-like	NA
LOC101672542	Entrez Description	spindlin-2-like	NA
LOC101672545	Entrez Alias	PTPRCAP	PTPRCAP
LOC101672549	Entrez Description	olfactory receptor 52A5-like	NA
LOC101672552	Entrez Alias	CNTN6	CNTN6
LOC101672555	Entrez Alias	CDKN2A	CDKN2A
LOC101672289	NA	NA	NA
LOC101672775	Entrez Description	osteoclast stimulatory transmembrane protein-like	NA
LOC101672578	NA	NA	NA
LOC101672582	MM or HS ortholog	OR13F1	OR13F1
LOC101672586	MM or HS ortholog	CYP2D6	CYP2D6
LOC101672592	NA	NA	NA
LOC101672598	Entrez Description	guanylate-binding protein 6	NA
LOC101672604	NA	NA	NA
LOC101672615	Entrez Description	protein N-terminal asparagine amidohydrolase-like	NA
LOC101672622	Entrez Alias	SELP	SELP
LOC101672627	Entrez Description	caprin-1-like	NA
LOC101672647	MM or HS ortholog	Cyp4a12b	Cyp4a12b
LOC101672653	NA	NA	NA
LOC101672654	Entrez Alias	TGOLN2	TGOLN2
LOC101672659	Entrez Description	60S ribosomal protein L31-like	NA
LOC101672661	NA	NA	NA
LOC101672663	Entrez Description	growth-regulated protein homolog	NA
LOC101672667	MM or HS ortholog	CEACAM8	CEACAM8
LOC101672671	Entrez Description	olfactory receptor 52J3-like	NA
LOC101672683	MM or HS ortholog	Rpl29	Rpl29
LOC101672697	Entrez Description	leukocyte tyrosine kinase receptor	NA
LOC101672123	Entrez Description	olfactory receptor 10J3	NA
LOC101672717	Entrez Alias	SLC17A4	SLC17A4
LOC101672720	MM or HS ortholog	RSC1A1	RSC1A1
LOC101672722	Entrez Description	olfactory receptor 52A5-like	NA
LOC101672730	Entrez Description	putative protein ZNF720	NA
LOC101672736	MM or HS ortholog	SLC41A3	SLC41A3
LOC101693071	Entrez Description	transcription factor SOX-2-like	NA
LOC101672743	NA	NA	NA
LOC101672747	Entrez Alias	1	1
LOC101672758	Entrez Description	immunoglobulin kappa variable 2-29-like	NA
LOC101672289	NA	NA	NA
LOC101672775	Entrez Alias	OCSTAMP	OCSTAMP
LOC101672778	Entrez Description	interferon regulatory factor 4	NA
LOC101672783	NA	NA	NA
LOC101672785	NA	NA	NA
LOC101672792	NA	NA	NA
LOC101672794	Entrez Alias	PYCARD	PYCARD
LOC101672798	Entrez Alias	KRT85	KRT85
LOC101672802	NA	NA	NA
LOC101672819	MM or HS ortholog	Gm49339	Gm49339
LOC101672824	MM or HS ortholog	RNASE1	RNASE1
LOC101672826	MM or HS ortholog	Olfr790	Olfr790
LOC101672830	Entrez Alias	PLVAP	PLVAP
LOC101672834	NA	NA	NA
LOC101672835	Entrez Alias	CDKN2B	CDKN2B
LOC101672844	NA	NA	NA
LOC101672847	Entrez Alias	MGAM2	MGAM2
LOC101672850	NA	NA	NA
LOC101672852	MM or HS ortholog	Ttc41	Ttc41
LOC101672856	Entrez Description	double-headed protease inhibitor	submandibular gland	NA
LOC101672862	Entrez Description	collagen alpha-1(I) chain-like	NA
LOC101672869	Entrez Description	olfactory receptor 13C4	NA
LOC101672890	Entrez Description	heterogeneous nuclear ribonucleoproteins C1/C2	NA
LOC101672900	Entrez Description	SWI/SNF-related matrix-associated actin-dependent regulator of chromatin subfamily E member 1-like	NA
LOC101672913	MM or HS ortholog	OR7A10	OR7A10
LOC101672916	MM or HS ortholog	Olfr1179	Olfr1179
LOC101672917	Entrez Description	myosin-6-like	NA
LOC101672920	NA	NA	NA
LOC101672936	Entrez Alias	RGS9BP	RGS9BP
LOC101672943	MM or HS ortholog	AQP12B	AQP12B
LOC101672949	Entrez Description	olfactory receptor 52E2-like	NA
LOC101672952	NA	NA	NA
LOC101672959	Entrez Description	keratin	type I cytoskeletal 15	NA
LOC101672963	MM or HS ortholog	Olfr1355	Olfr1355
LOC101672967	NA	NA	NA
LOC101672980	Entrez Description	olfactory receptor 10J4	NA
LOC101672981	Entrez Alias	BRAP	BRAP
LOC101672987	MM or HS ortholog	CYBA	CYBA
LOC101672999	MM or HS ortholog	Olfr659	Olfr659
LOC101673003	MM or HS ortholog	GAPDH	GAPDH
LOC101673005	NA	NA	NA
LOC101673010	MM or HS ortholog	OR6S1	OR6S1
LOC101673016	Entrez Description	paraneoplastic antigen Ma6E-like	NA
LOC101673017	Entrez Description	paraneoplastic antigen-like protein 6B	NA
LOC101673018	NA	NA	NA
LOC101673026	NA	NA	NA
LOC101673031	Entrez Description	immunoglobulin kappa variable 2-29-like	NA
LOC101673040	Entrez Alias	DPEP2	DPEP2
LOC101673047	Entrez Description	thyrotropin-releasing hormone receptor-like	NA
LOC101673055	NA	NA	NA
LOC101673058	Entrez Description	adhesion G protein-coupled receptor E2	NA
LOC101673071	Entrez Description	keratin	type II cuticular Hb5	NA
LOC101673073	NA	NA	NA
LOC101673075	MM or HS ortholog	CYP2S1	CYP2S1
LOC101673077	MM or HS ortholog	3	3
LOC101673081	Entrez Description	T cell receptor alpha variable 13-1-like	NA
LOC101673093	NA	NA	NA
LOC101673098	Entrez Description	spindlin-2	NA
LOC101673105	MM or HS ortholog	Ctsj	Ctsj
LOC101676727	Entrez Description	cytochrome P450 3A12-like	NA
LOC101673131	Entrez Description	zinc finger protein 431	NA
LOC101673137	NA	NA	NA
LOC101673144	MM or HS ortholog	OR13C3	OR13C3
LOC101673153	MM or HS ortholog	OR10D3	OR10D3
LOC101673155	NA	NA	NA
LOC101673168	NA	NA	NA
LOC101673174	NA	NA	NA
LOC101673175	Entrez Description	myomegalin	NA
LOC101673184	Entrez Description	A disintegrin and metallopeptidase domain 3-like	NA
LOC101673187	NA	NA	NA
LOC101673190	NA	NA	NA
LOC101673194	Entrez Alias	LRP2BP	LRP2BP
LOC101673202	MM or HS ortholog	IRGM	IRGM
LOC101673205	MM or HS ortholog	Olfr1179	Olfr1179
LOC101673212	MM or HS ortholog	CSNK2B	CSNK2B
LOC101673238	NA	NA	NA
LOC101673240	Entrez Alias	ZNF233	ZNF233
LOC101673254	Entrez Description	olfactory receptor-like protein OLF4	NA
LOC101673265	NA	NA	NA
LOC101673275	MM or HS ortholog	Sult6b2	Sult6b2
LOC101673277	Entrez Description	importin subunit alpha-1-like	NA
LOC101673278	Entrez Alias	BANP	BANP
LOC101673280	Entrez Alias	GALP	GALP
LOC101673286	MM or HS ortholog	RPS11	RPS11
LOC101673288	Entrez Description	olfactory receptor 52N4	NA
LOC101673289	NA	NA	NA
LOC101673292	Entrez Alias	PNMA6A	PNMA6A
LOC101673295	NA	NA	NA
LOC101673300	NA	NA	NA
LOC101673302	MM or HS ortholog	RPS4X	RPS4X
LOC101673307	NA	NA	NA
LOC101673308	Entrez Description	caspase-14	NA
LOC101673309	Entrez Description	calmodulin-like protein 5	NA
LOC101673316	NA	NA	NA
LOC101673321	Entrez Alias	MTAP	MTAP
LOC101673324	NA	NA	NA
LOC101673624	Entrez Description	Ig kappa chain V-II region RPMI 6410-like	NA
LOC101673336	NA	NA	NA
LOC101673359	Entrez Description	adhesion G protein-coupled receptor E2	NA
LOC101673369	NA	NA	NA
LOC101673374	MM or HS ortholog	Krt86	Krt86
LOC101673378	Entrez Description	guanylate-binding protein 4	NA
LOC101673383	Entrez Alias	GRAP	GRAP
LOC101673384	Entrez Alias	DDX19B	DDX19B
LOC101673386	MM or HS ortholog	MAOA	MAOA
LOC101673389	Entrez Description	T cell receptor alpha variable 6-like	NA
LOC101673390	Entrez Description	ceruloplasmin	NA
LOC101673394	Entrez Alias	IBSP	IBSP
LOC101673405	Entrez Description	neuron-specific vesicular protein calcyon	NA
LOC101673409	NA	NA	NA
LOC101673410	MM or HS ortholog	HNRNPK	HNRNPK
LOC101673412	Entrez Description	ubiquitin-like protein FUBI	NA
LOC101673415	NA	NA	NA
LOC101673431	MM or HS ortholog	OR9A4	OR9A4
LOC101673898	Entrez Description	zinc finger protein 792-like	NA
LOC101673441	MM or HS ortholog	OR14J1	OR14J1
LOC101673454	Entrez Description	antigen peptide transporter 2	NA
LOC101673455	MM or HS ortholog	OR13C8	OR13C8
LOC101673464	MM or HS ortholog	OR8G5	OR8G5
LOC101673470	Entrez Description	60S acidic ribosomal protein P1-like	NA
LOC101673471	Entrez Alias	PNLIPRP2	PNLIPRP2
LOC101673480	NA	NA	NA
LOC101673481	Entrez Alias	SERPINA9	SERPINA9
LOC101673484	Entrez Alias	TCEAL4	TCEAL4
LOC101673500	Entrez Description	olfactory receptor-like protein OLF4	NA
LOC101673501	Entrez Description	immunity-related GTPase family M protein 1-like	NA
LOC101673505	MM or HS ortholog	Olfr1182	Olfr1182
LOC101673521	Entrez Alias	ACCSL	HSD17B12	ACCSL	HSD17B12
LOC101673526	Entrez Description	polyubiquitin-B-like	NA
LOC101673533	NA	NA	NA
LOC101673538	Entrez Description	olfactory receptor 52K2-like	NA
LOC106003321	NA	NA	NA
LOC101673554	Entrez Description	olfactory receptor 7A10-like	NA
LOC101673557	MM or HS ortholog	TPT1	TPT1
LOC101673577	Entrez Alias	MYH7	MYH7
LOC101673592	Entrez Description	zinc finger and SCAN domain-containing protein 12	NA
LOC101673593	MM or HS ortholog	OR5C1	OR5C1
LOC101673595	MM or HS ortholog	ZNF195	ZNF195
LOC101673601	Entrez Description	carbonic anhydrase 5B	mitochondrial	NA
LOC101673607	MM or HS ortholog	OR4C16	OR4C16
LOC101673608	MM or HS ortholog	OR52E4	OR52E4
LOC101673611	Entrez Alias	SNCAIP	SNCAIP
LOC101673617	Entrez Description	protein enabled homolog	NA
LOC101673624	MM or HS ortholog	IGKV2D-30	IGKV2D-30
LOC101673632	NA	NA	NA
LOC101673633	NA	NA	NA
LOC101673636	Entrez Alias	HTR3E	HTR3E
LOC101673637	NA	NA	NA
LOC101673648	Entrez Description	high affinity immunoglobulin epsilon receptor subunit beta	NA
LOC101673654	NA	NA	NA
LOC101673656	MM or HS ortholog	HBA1	HBA1
LOC101673662	Entrez Alias	KRT86	KRT86
LOC101673665	MM or HS ortholog	METTL21A	METTL21A
LOC101673666	Entrez Description	destrin-like	NA
LOC101673674	Entrez Description	basic proline-rich protein-like	NA
LOC101673675	Entrez Alias	NDP	NDP
LOC101673693	NA	NA	NA
LOC101673694	MM or HS ortholog	OR11L1	OR11L1
LOC101673698	Entrez Description	zinc finger protein 717-like	NA
LOC101673703	NA	NA	NA
LOC101673721	MM or HS ortholog	OR9A4	OR9A4
LOC101673730	Entrez Description	ubiquitin carboxyl-terminal hydrolase 17-like protein 6	NA
LOC101673739	NA	NA	NA
LOC101673740	MM or HS ortholog	Atp8b5	Atp8b5
LOC101673741	Entrez Description	olfactory receptor 13D1-like	NA
LOC101673742	MM or HS ortholog	SPATA31D1	SPATA31D1
LOC101673747	MM or HS ortholog	Rpl5	Rpl5
LOC101673750	MM or HS ortholog	LINC00514	LINC00514
LOC101673760	Entrez Description	cytochrome P450 2B11	NA
LOC101673765	MM or HS ortholog	NUDT11	NUDT11
LOC101673770	Entrez Description	leukocyte immunoglobulin-like receptor subfamily B member 3	NA
LOC101673771	NA	NA	NA
LOC101673781	NA	NA	NA
LOC101673783	Entrez Description	nuclear envelope pore membrane protein POM 121-like	NA
LOC101673784	Entrez Description	glutathione S-transferase P	NA
LOC101673788	Entrez Alias	GABRP	GABRP
LOC101673790	MM or HS ortholog	CYB5D2	CYB5D2
LOC101673799	NA	NA	NA
LOC101673810	NA	NA	NA
LOC101673811	Entrez Description	cytoplasmic tRNA 2-thiolation protein 1	NA
LOC101673814	NA	NA	NA
LOC101673815	Entrez Alias	ZNF45	ZNF45
LOC101673818	Entrez Description	olfactory receptor 52D1-like	NA
LOC101673825	NA	NA	NA
LOC101673830	Entrez Description	olfactory receptor 7A10-like	NA
LOC101673837	Entrez Alias	MFRP	MFRP
LOC101673848	NA	NA	NA
LOC101673853	Entrez Alias	CST3	CST3
LOC101673862	MM or HS ortholog	MRPL55	MRPL55
LOC101673864	MM or HS ortholog	Olfr676	Olfr676
LOC101673865	Entrez Description	60S ribosomal protein L23a-like	NA
LOC101673866	Entrez Description	zinc finger protein with KRAB and SCAN domains 4	NA
LOC101680190	Entrez Description	olfactory receptor 1361-like	NA
LOC101673874	MM or HS ortholog	Olfr810	Olfr810
LOC101673877	MM or HS ortholog	HLA-DQB2	HLA-DQB2
LOC101673880	Entrez Description	olfactory receptor 10T2-like	NA
LOC101673886	NA	NA	NA
LOC101673898	MM or HS ortholog	ZNF792	ZNF792
LOC101673909	Entrez Description	cytochrome c oxidase assembly factor 4 homolog	mitochondrial	NA
LOC101673923	MM or HS ortholog	PSMB9	PSMB9
LOC101673941	MM or HS ortholog	C9orf85	C9orf85
LOC101673944	Entrez Alias	KRT81	KRT81
LOC101673945	NA	NA	NA
LOC101673947	Entrez Alias	RCOR3	RCOR3
LOC101673948	Entrez Alias	GBP1	GBP1
LOC101673954	MM or HS ortholog	HINT1	HINT1
LOC101673956	Entrez Alias	DSPP	DSPP
LOC101673957	MM or HS ortholog	RPL4	RPL4
LOC101673963	Entrez Alias	SPIN2B	SPIN2B
LOC101673964	MM or HS ortholog	KRT8	KRT8
LOC101673968	Entrez Description	olfactory receptor 6M1-like	NA
LOC101673971	Entrez Description	cytochrome P450 2E1	NA
LOC101673974	MM or HS ortholog	GOLPH3	GOLPH3
LOC101673985	MM or HS ortholog	Cyp4a12b	Cyp4a12b
LOC101674007	Entrez Alias	SDCBP	SDCBP
LOC101674024	Entrez Description	olfactory receptor 8D2	NA
LOC101674033	Entrez Description	cytochrome P450 2B11-like	NA
LOC101674041	Entrez Description	P antigen family member 3	NA
LOC101674048	MM or HS ortholog	Ptprv	Ptprv
LOC101674059	MM or HS ortholog	Olfr1355	Olfr1355
LOC101674060	NA	NA	NA
LOC101674062	MM or HS ortholog	Acte1	Acte1
LOC101674075	Entrez Description	rhox homeobox family member 1-like	NA
LOC101674079	NA	NA	NA
LOC101674085	Entrez Alias	S100PBP	S100PBP
LOC101674087	Entrez Alias	FBXO6	FBXO6
LOC101674089	Entrez Description	retinol dehydrogenase 12	NA
LOC101674095	NA	NA	NA
LOC101674100	Entrez Description	serine/arginine-rich splicing factor SR45-like	NA
LOC101674102	Entrez Description	olfactory receptor 52A1-like	NA
LOC101674109	Entrez Description	membrane-spanning 4-domains subfamily A member 4A-like	NA
LOC101674128	Entrez Description	WD repeat-containing protein 87-like	NA
LOC101674130	Entrez Alias	CST9L	CST9L
LOC101674134	Entrez Description	zinc finger protein 77-like	NA
LOC101674142	MM or HS ortholog	OR52P1P	OR52P1P
LOC101674147	Entrez Alias	ZKSCAN8	ZSCAN16	ZKSCAN8	ZSCAN16
LOC101674149	Entrez Description	olfactory receptor 1N1-like	NA
LOC101674150	MM or HS ortholog	Gm12185	Gm12185
LOC101674154	Entrez Description	ATPase family AAA domain-containing protein 3	NA
LOC101674157	MM or HS ortholog	Olfr820	Olfr820
LOC101674158	MM or HS ortholog	Ctsj	Ctsj
LOC101674161	MM or HS ortholog	OR4C46	OR4C46
LOC101674167	Entrez Alias	CD2AP	CD2AP
LOC101674171	MM or HS ortholog	ISCA1	ISCA1
LOC101674175	Entrez Alias	TMPRSS11B	TMPRSS11B
LOC101674184	Entrez Description	DNA dC->dU-editing enzyme APOBEC-3G-like	NA
LOC101674189	Entrez Alias	FAP	FAP
LOC101674212	Entrez Description	capping protein	Arp2/3 and myosin-I linker protein 2-like	NA
LOC101674216	Entrez Alias	PNLIP	PNLIP
LOC101674217	Entrez Alias	ATF7	NPFF	ATF7	NPFF
LOC101674231	NA	NA	NA
LOC101674232	Entrez Description	putative P2Y purinoceptor 10	NA
LOC101674244	NA	NA	NA
LOC101674252	MM or HS ortholog	OR2L8	OR2L8
LOC101674270	Entrez Alias	RPS12	RPS12
LOC101674277	NA	NA	NA
LOC101674279	NA	NA	NA
LOC101674285	Entrez Alias	PCDHGA6	PCDHGB5	PCDHGA6	PCDHGB5
LOC101674292	Entrez Alias	DCSTAMP	DCSTAMP
LOC101674301	Entrez Description	olfactory receptor 13C7-like	NA
LOC101674308	MM or HS ortholog	Olfr915	Olfr915
LOC101674310	MM or HS ortholog	A630001G21Rik	A630001G21Rik
LOC101674311	MM or HS ortholog	TPSAB1	TPSAB1
LOC101673656	Entrez Description	hemoglobin subunit alpha-1/2-like	NA
LOC101674324	MM or HS ortholog	NUDT11	NUDT11
LOC101674338	MM or HS ortholog	Olfr1355	Olfr1355
LOC101674348	NA	NA	NA
LOC101674351	Entrez Alias	NKAP	NKAP
LOC101674359	Entrez Description	thymosin beta-4	NA
LOC101674361	NA	NA	NA
LOC101676037	Entrez Description	Ig lambda chain V-I region BL2-like	NA
LOC101674375	Entrez Description	beta-1	4-galactosyltransferase 3	NA
LOC101674378	Entrez Description	60S ribosomal protein L32-like	NA
LOC101674379	Entrez Description	olfactory receptor 52K1-like	NA
LOC101674380	Entrez Alias	PARP15	PARP15
LOC101674398	NA	NA	NA
LOC101674688	Entrez Description	integrin alpha-X-like	NA
LOC101674419	Entrez Alias	STRAP	STRAP
LOC101674423	Entrez Description	cAMP-responsive element modulator-like	NA
LOC101674425	Entrez Description	olfactory receptor 1G1-like	NA
LOC101674427	Entrez Description	olfactory receptor 56-like	NA
LOC101674428	MM or HS ortholog	GK3P	GK3P
LOC101674429	Entrez Description	putative protein ZNF720	NA
LOC101674437	NA	NA	NA
LOC101674438	Entrez Alias	DNAJB3	DNAJB3
LOC101674442	Entrez Description	olfactory receptor 2T4-like	NA
LOC101674446	MM or HS ortholog	1700034E13Rik	1700034E13Rik
LOC101674449	NA	NA	NA
LOC101674450	NA	NA	NA
LOC101674456	NA	NA	NA
LOC101674458	NA	NA	NA
LOC101674467	Entrez Alias	ZNF862	ZNF862
LOC101674470	NA	NA	NA
LOC101681015	Entrez Description	cuticle collagen 34-like	NA
LOC101674478	Entrez Alias	MAGEB5	MAGEB5
LOC101674492	NA	NA	NA
LOC101674495	MM or HS ortholog	Krt86	Krt86
LOC101674496	Entrez Description	isocitrate dehydrogenase [NAD] subunit gamma	mitochondrial-like	NA
LOC101674498	Entrez Alias	RSPH10B	RSPH10B
LOC101674499	NA	NA	NA
LOC101674502	Entrez Alias	EAPP	EAPP
LOC101674511	Entrez Alias	MYZAP	MYZAP
LOC101674530	Entrez Description	olfactory receptor 2T27-like	NA
LOC101674536	MM or HS ortholog	OR7A10	OR7A10
LOC101674547	Entrez Alias	NPAT	NPAT
LOC101674549	Entrez Description	splicing factor	proline- and glutamine-rich	NA
LOC101674551	Entrez Alias	GIP	GIP
LOC101674553	MM or HS ortholog	RIMBP3B	RIMBP3B
LOC101674563	Entrez Alias	PCDHGB1	PCDHGB1
LOC101674572	Entrez Alias	ADNP	ADNP
LOC101674573	Entrez Alias	WFDC10B	WFDC10B
LOC101674578	NA	NA	NA
LOC101674579	Entrez Description	ADP-ribosylation factor-like protein 8B	NA
LOC101674581	Entrez Alias	SLC22A1	SLC22A1
LOC101674589	MM or HS ortholog	Olfr915	Olfr915
LOC101674603	NA	NA	NA
LOC101674608	Entrez Description	collagen alpha-1(I) chain	NA
LOC101674617	MM or HS ortholog	CKS2	CKS2
LOC101674622	MM or HS ortholog	Olfr397	Olfr397
LOC101674627	Entrez Description	melanoma-associated antigen B18-like	NA
LOC101674634	MM or HS ortholog	Sult3a2	Sult3a2
LOC101674639	MM or HS ortholog	PSMC2	PSMC2
LOC101674647	NA	NA	NA
LOC101674654	MM or HS ortholog	NME1	NME1
LOC101674661	MM or HS ortholog	Olfr605	Olfr605
LOC101674667	NA	NA	NA
LOC101674682	MM or HS ortholog	CYP27B1	CYP27B1
LOC101674685	MM or HS ortholog	Gm715	Gm715
LOC101674688	Entrez Alias	ITGAX	ITGAX
LOC101674695	MM or HS ortholog	Cyp2g1	Cyp2g1
LOC101674696	Entrez Alias	IFNL1	IFNL1
LOC101674699	Entrez Description	neuroblastoma breakpoint family member 6-like protein	NA
LOC101674718	MM or HS ortholog	Olfr366	Olfr366
LOC101674720	MM or HS ortholog	Olfr1395	Olfr1395
LOC101674729	Entrez Alias	SPATA31A3	SPATA31A3
LOC101674732	MM or HS ortholog	Olfr782	Olfr782
LOC101674734	Entrez Alias	UGT1A1	UGT1A1
LOC101674736	MM or HS ortholog	RPL3	RPL3
LOC101674739	NA	NA	NA
LOC101674743	MM or HS ortholog	BUB1	BUB1
LOC101674744	NA	NA	NA
LOC101674745	NA	NA	NA
LOC101674750	Entrez Description	anoctamin-7	NA
LOC101675050	Entrez Description	UDP-glucuronosyltransferase 2B31-like	NA
LOC101674755	NA	NA	NA
LOC101674756	Entrez Alias	TYROBP	TYROBP
LOC101674773	Entrez Description	melanoma-associated antigen B17-like	NA
LOC101674777	MM or HS ortholog	HLA-DMB	HLA-DMB
LOC101674778	NA	NA	NA
LOC101674784	Entrez Alias	AARSD1	AARSD1
LOC101674796	Entrez Description	keratin	type II cuticular Hb5-like	NA
LOC101674810	Entrez Alias	CST9	CST9
LOC101674812	NA	NA	NA
LOC101674813	Entrez Description	uteroferrin-associated basic protein 2-like	NA
LOC101674818	Entrez Alias	GLRA4	GLRA4
LOC101674825	NA	NA	NA
LOC101674827	Entrez Description	olfactory receptor 2L2-like	NA
LOC101674832	MM or HS ortholog	OR4F29	OR4F29
LOC101674834	MM or HS ortholog	OR7A10	OR7A10
LOC101674841	MM or HS ortholog	ACOT6	ACOT6
LOC101674842	MM or HS ortholog	SNRPB2	SNRPB2
LOC101674844	NA	NA	NA
LOC101674846	MM or HS ortholog	ATP5MGL	ATP5MGL
LOC101674848	Entrez Description	keratin-associated protein 2-3-like	NA
LOC101674855	NA	NA	NA
LOC101674880	MM or HS ortholog	RPL11	RPL11
LOC101674886	MM or HS ortholog	Olfr915	Olfr915
LOC101674890	MM or HS ortholog	COX7A2L	COX7A2L
LOC101674897	MM or HS ortholog	Gucy1b2	Gucy1b2
LOC101674902	Entrez Alias	PREP	PREP
LOC101674908	Entrez Description	T cell receptor alpha variable 5-like	NA
LOC101674920	Entrez Alias	SPRR1A	SPRR1A
LOC101674922	MM or HS ortholog	Olfr290	Olfr290
LOC101674925	MM or HS ortholog	OR7A10	OR7A10
LOC101674930	MM or HS ortholog	OR1R1P	OR1R1P
LOC101674937	NA	NA	NA
LOC101674939	Entrez Alias	POR	POR
LOC101674940	Entrez Alias	IFNalpha	IFNalpha
LOC101674946	Entrez Alias	PTTG1IP	PTTG1IP
LOC101674953	NA	NA	NA
LOC101674954	MM or HS ortholog	Cyp4a12b	Cyp4a12b
LOC101674957	MM or HS ortholog	KRT18	KRT18
LOC101674965	NA	NA	NA
LOC101674970	Entrez Description	olfactory receptor 52D1-like	NA
LOC101674976	Entrez Alias	CCL14	CCL14
LOC101674986	MM or HS ortholog	CD300C	CD300C
LOC101674994	MM or HS ortholog	OR4F29	OR4F29
LOC101675002	MM or HS ortholog	CYP2F1	CYP2F1
LOC101675003	Entrez Description	interferon lambda-4-like	NA
LOC101675009	Entrez Alias	ZNF555	ZNF555
LOC101675016	Entrez Alias	LYZL1	LYZL1
LOC101675019	MM or HS ortholog	Olfr1366	Olfr1366
LOC101675020	MM or HS ortholog	Olfr365	Olfr365
LOC101675031	Entrez Description	olfactory receptor 4K3-like	NA
LOC101675032	Entrez Description	olfactory receptor 6C6-like	NA
LOC101675034	Entrez Description	sialic acid-binding Ig-like lectin 14	NA
LOC101675035	Entrez Description	heat shock cognate 71 kDa protein-like	NA
LOC101675041	NA	NA	NA
LOC101675044	Entrez Description	heterogeneous nuclear ribonucleoprotein A1-like	NA
LOC101675050	Entrez Description	UDP-glucuronosyltransferase 2B31	NA
LOC101675053	NA	NA	NA
LOC101674285	Entrez Description	protocadherin gamma-A5-like	NA
LOC101675065	NA	NA	NA
LOC101675074	Entrez Alias	NXPE4	NXPE4
LOC101675077	Entrez Alias	HBZ	HBZ
LOC101675078	NA	NA	NA
LOC101675079	NA	NA	NA
LOC101675093	Entrez Description	cystatin-13-like	NA
LOC101675109	NA	NA	NA
LOC101675111	MM or HS ortholog	RPL18	RPL18
LOC101675116	Entrez Description	olfactory receptor 2M5-like	NA
LOC101675118	Entrez Alias	AIP	AIP
LOC101675127	MM or HS ortholog	OR1I1	OR1I1
LOC101675133	Entrez Description	putative coiled-coil domain-containing protein 195	NA
LOC101675136	Entrez Description	zinc finger protein 19	NA
LOC101675144	Entrez Description	keratin-associated protein 2-3	NA
LOC101675155	NA	NA	NA
LOC101675162	Entrez Description	cohesin subunit SA-2	NA
LOC101675165	MM or HS ortholog	CYP7A1	CYP7A1
LOC101675175	MM or HS ortholog	OR13D1	OR13D1
LOC101675184	NA	NA	NA
LOC101675187	MM or HS ortholog	Olfr915	Olfr915
LOC101675214	NA	NA	NA
LOC101675217	Entrez Alias	STRBP	STRBP
LOC101675221	Entrez Alias	LELP1	LELP1
LOC101675223	Entrez Alias	IFIT1B	IFIT1B
LOC101675224	Entrez Alias	NANP	NANP
LOC101675226	Entrez Description	olfactory receptor 7A17-like	NA
LOC101675235	MM or HS ortholog	Olfr139	Olfr139
LOC101675236	NA	NA	NA
LOC101675241	MM or HS ortholog	CD200R1L	CD200R1L
LOC101675243	MM or HS ortholog	IFNA1	IFNA1
LOC101675259	MM or HS ortholog	B4GALNT2	B4GALNT2
LOC101675262	NA	NA	NA
LOC101675272	Entrez Description	olfactory receptor 52A1-like	NA
LOC101675277	Entrez Alias	CCL15	CCL15
LOC101675279	NA	NA	NA
LOC101675281	Entrez Alias	ZNF791	ZNF791
LOC101675296	Entrez Description	olfactory receptor 4F3/4F16/4F29-like	NA
LOC101675306	Entrez Description	prefoldin subunit 4-like	NA
LOC101675309	Entrez Alias	DAB2IP	DAB2IP
LOC101675311	Entrez Description	interferon lambda-4-like	NA
LOC101675314	NA	NA	NA
LOC101675316	Entrez Alias	SCNM1	SCNM1
LOC101675319	Entrez Description	olfactory receptor 1440-like	NA
LOC101675320	MM or HS ortholog	Gm266	Gm266
LOC101675324	MM or HS ortholog	Olfr49	Olfr49
LOC101675327	NA	NA	NA
LOC101675329	Entrez Description	melanoma-associated antigen B16-like	NA
LOC101675330	Entrez Description	putative olfactory receptor 2B8	NA
LOC101675331	Entrez Description	putative vomeronasal receptor-like protein 4	NA
LOC101675337	MM or HS ortholog	OR8K3	OR8K3
LOC101675340	MM or HS ortholog	Olfr1275	Olfr1275
LOC101673947	NA	NA	NA
LOC101675347	Entrez Description	transmembrane protein 230-like	NA
LOC101675359	Entrez Alias	GIMAP8	GIMAP8
LOC101675364	MM or HS ortholog	SNRPA1	SNRPA1
LOC101675367	Entrez Alias	DBP	DBP
LOC101675374	NA	NA	NA
LOC101675378	NA	NA	NA
LOC101675404	MM or HS ortholog	CENPVL1	CENPVL1
LOC101676825	Entrez Description	T-complex protein 1 subunit gamma-like	NA
LOC101675417	NA	NA	NA
LOC101675421	Entrez Description	olfactory receptor 2T27-like	NA
LOC101675424	NA	NA	NA
LOC101675425	MM or HS ortholog	OR4F15	OR4F15
LOC101675431	Entrez Alias	SCIMP	SCIMP
LOC101675437	Entrez Alias	CD200R1	CD200R1
LOC101675446	MM or HS ortholog	CYP4B1	CYP4B1
LOC101675447	NA	NA	NA
LOC101675448	NA	NA	NA
LOC101675449	NA	NA	NA
LOC101675452	Entrez Description	keratin-associated protein 2-3	NA
LOC101675455	NA	NA	NA
LOC101675466	Entrez Description	olfactory receptor 52E8-like	NA
LOC101675470	NA	NA	NA
LOC101675475	Entrez Alias	WFDC10A	WFDC10A
LOC101675478	MM or HS ortholog	OR13D1	OR13D1
LOC101675486	Entrez Alias	H3F3B	H3F3B
LOC101675494	Entrez Description	olfactory receptor 143-like	NA
LOC101675504	MM or HS ortholog	Clca3a2	Clca3a2
LOC101675509	NA	NA	NA
LOC101675510	NA	NA	NA
LOC101675522	NA	NA	NA
LOC101675525	Entrez Alias	SLC35E2	SLC35E2
LOC101675535	Entrez Alias	GABARAP	GABARAP
LOC101675536	NA	NA	NA
LOC101675539	MM or HS ortholog	RPL14	RPL14
LOC101675542	NA	NA	NA
LOC101675545	NA	NA	NA
LOC101675559	NA	NA	NA
LOC101675561	NA	NA	NA
LOC101675569	Entrez Description	regakine-1	NA
LOC101685766	Entrez Description	EGF-like module-containing mucin-like hormone receptor-like 3-like	NA
LOC101675577	Entrez Alias	CD300A	CD300A
LOC101675581	NA	NA	NA
LOC101675589	MM or HS ortholog	Olfr1311	Olfr1311
LOC101675595	MM or HS ortholog	UTP18	UTP18
LOC101675610	Entrez Alias	SERPINA6	SERPINA6
LOC106004723	Entrez Description	olfactory receptor 5M11	NA
LOC101675615	MM or HS ortholog	Olfr49	Olfr49
LOC101675623	Entrez Description	putative olfactory receptor 2B8	NA
LOC101675625	Entrez Description	olfactory receptor 56-like	NA
LOC101675626	Entrez Alias	PFKP	PFKP
LOC101675630	Entrez Description	olfactory receptor 8J2-like	NA
LOC101675633	MM or HS ortholog	Olfr1283	Olfr1283
LOC101675635	Entrez Description	olfactory receptor 6C6-like	NA
LOC101675637	Entrez Alias	MYLIP	MYLIP
LOC101675644	NA	NA	NA
LOC101675647	NA	NA	NA
LOC101675658	NA	NA	NA
LOC101675663	Entrez Alias	TUBA3E	TUBA3E
LOC101675683	NA	NA	NA
LOC101675684	Entrez Alias	PLA2G16	PLA2G16
LOC101675687	MM or HS ortholog	HLA-DMA	HLA-DMA
LOC101675701	Entrez Description	translation initiation factor IF-2-like	NA
LOC101675705	NA	NA	NA
LOC101675707	MM or HS ortholog	Adam1a	Adam1a
LOC101675720	Entrez Alias	AADAC	AADAC
LOC101675725	MM or HS ortholog	RBMX	RBMX
LOC101675732	Entrez Alias	PRR9	PRR9
LOC101675733	Entrez Alias	IFIT1	IFIT1
LOC101675737	NA	NA	NA
LOC101682501	Entrez Description	maestro heat-like repeat-containing protein family member 2A	NA
LOC101675740	Entrez Description	60S acidic ribosomal protein P0-like	NA
LOC101675746	MM or HS ortholog	OR10H2	OR10H2
LOC101675755	MM or HS ortholog	CD200R1L	CD200R1L
LOC101675758	MM or HS ortholog	IFNA1	IFNA1
LOC101675761	Entrez Alias	AMPH	AMPH
LOC101675764	Entrez Alias	TF	TF
LOC101675771	Entrez Alias	LEP	LEP
LOC101675772	Entrez Description	keratin-associated protein 1-5-like	NA
LOC101675777	Entrez Alias	PF4	PF4
LOC101675778	Entrez Alias	SLC5A4	SLC5A4
LOC101675779	NA	NA	NA
LOC101675786	Entrez Description	olfactory receptor 52B4-like	NA
LOC101675162	Entrez Description	cohesin subunit SA-3-like	NA
LOC101675801	NA	NA	NA
LOC101675808	MM or HS ortholog	OR8B8	OR8B8
LOC101675816	Entrez Alias	CLCA4	CLCA4
LOC101675829	Entrez Description	60S ribosomal protein L10a	NA
LOC101675835	NA	NA	NA
LOC101675839	Entrez Description	immunoglobulin lambda variable 3-9-like	NA
LOC101675843	Entrez Description	gastrula zinc finger protein XlCGF67.1-like	NA
LOC101675853	NA	NA	NA
LOC101675860	NA	NA	NA
LOC101675871	Entrez Description	olfactory receptor 51G2-like	NA
LOC101675877	Entrez Description	C-C motif chemokine 3-like	NA
LOC101675884	MM or HS ortholog	Tha1	Tha1
LOC101675885	MM or HS ortholog	MBD3L5	MBD3L5
LOC101675887	MM or HS ortholog	TACO1	TACO1
LOC101675901	NA	NA	NA
LOC101675906	NA	NA	NA
LOC101675910	MM or HS ortholog	Olfr1026	Olfr1026
LOC101675922	Entrez Alias	TRIM5alpha	TRIM5alpha
LOC101675923	Entrez Alias	SMPD5	SMPD5
LOC101675925	NA	NA	NA
LOC101675929	NA	NA	NA
LOC101675930	Entrez Alias	C2CD4B	C2CD4B
LOC101675933	MM or HS ortholog	Olfr283	Olfr283
LOC101675934	Entrez Description	olfactory receptor 4F21-like	NA
LOC101675935	Entrez Description	butyrophilin subfamily 1 member A1-like	NA
LOC101675937	NA	NA	NA
LOC101676137	NA	NA	NA
LOC101675954	NA	NA	NA
LOC101675956	NA	NA	NA
LOC101675959	Entrez Alias	PRODH	PRODH
LOC101675965	NA	NA	NA
LOC101675985	NA	NA	NA
LOC101675987	NA	NA	NA
LOC101675993	Entrez Alias	SPATA3	SPATA3
LOC101676003	MM or HS ortholog	Adam1a	Adam1a
LOC101676017	MM or HS ortholog	H2AW	H2AW
LOC101676026	Entrez Alias	PGLYRP4	PGLYRP4
LOC101676029	Entrez Description	olfactory receptor 4N2	NA
LOC101676033	Entrez Description	40S ribosomal protein S27-like	NA
LOC101676034	Entrez Description	olfactory receptor 4F6-like	NA
LOC101676037	MM or HS ortholog	IGLV4-3	IGLV4-3
LOC101676039	MM or HS ortholog	CYB5D1	CYB5D1
LOC101675746	Entrez Description	olfactory receptor 10H3-like	NA
LOC101676045	MM or HS ortholog	OR7C2	OR7C2
LOC101676050	MM or HS ortholog	IFNA1	IFNA1
LOC101676054	NA	NA	NA
LOC101676060	Entrez Alias	CLCNKA	CLCNKA
LOC101676065	Entrez Alias	PPBP	PPBP
LOC101676070	Entrez Description	protocadherin beta-18-like	NA
LOC101676075	MM or HS ortholog	COX4I2	COX4I2
LOC101676086	Entrez Alias	DEFB110	DEFB110
LOC101676093	Entrez Description	olfactory receptor 8B12-like	NA
LOC101676097	NA	NA	NA
LOC101676103	Entrez Alias	DSP	DSP
LOC101676112	MM or HS ortholog	EIF2D	EIF2D
LOC101676120	Entrez Description	olfactory receptor-like protein OLF4	NA
LOC101676125	Entrez Description	butyrophilin subfamily 1 member A1-like	NA
LOC101676127	NA	NA	NA
LOC101676130	Entrez Alias	ZNF300	ZNF300
LOC101676137	NA	NA	NA
LOC101676141	Entrez Description	poly(rC)-binding protein 1	NA
LOC101676142	NA	NA	NA
LOC101676148	Entrez Description	IgGFc-binding protein	NA
LOC101676151	MM or HS ortholog	CYP1B1	CYP1B1
LOC101676156	NA	NA	NA
LOC101676160	Entrez Alias	CLASRP	CLASRP
LOC101676163	MM or HS ortholog	Olfr630	Olfr630
LOC101676169	NA	NA	NA
LOC101676183	NA	NA	NA
LOC101676190	Entrez Alias	CRTAP	CRTAP
LOC101676194	NA	NA	NA
LOC106003317	Entrez Description	maestro heat-like repeat-containing protein family member 2A	NA
LOC101676207	MM or HS ortholog	Olfr1026	Olfr1026
LOC101676222	Entrez Description	cytochrome P450 1A1	NA
LOC101676227	Entrez Description	olfactory receptor 8J2-like	NA
LOC101676228	MM or HS ortholog	MED4	MED4
LOC101676229	MM or HS ortholog	Olfr284	Olfr284
LOC101676230	MM or HS ortholog	Olfr1283	Olfr1283
LOC101676231	MM or HS ortholog	Zxdb	Zxdb
LOC101676235	MM or HS ortholog	Tex21	Tex21
LOC101676239	NA	NA	NA
LOC101676244	Entrez Description	transcription and mRNA export factor ENY2-like	NA
LOC101676247	MM or HS ortholog	KRTAP3-1	KRTAP3-1
LOC101676560	Entrez Alias	GIMAP4	GIMAP4
LOC101676471	NA	NA	NA
LOC101676283	NA	NA	NA
LOC101676285	NA	NA	NA
LOC101676297	MM or HS ortholog	Fnd3c2	Fnd3c2
LOC101676300	Entrez Alias	IFI27L2	IFI27L2
LOC101676304	MM or HS ortholog	SLC7A3	SLC7A3
LOC101676305	Entrez Description	histone H3.1	NA
LOC101676308	MM or HS ortholog	Rpl15	Rpl15
LOC101676309	Entrez Alias	TLR9	TWF2	TLR9	TWF2
LOC101676311	MM or HS ortholog	OR5P2	OR5P2
LOC101676315	Entrez Alias	SPRR3	SPRR3
LOC101676319	MM or HS ortholog	Ifitm2	Ifitm2
LOC101676320	Entrez Description	olfactory receptor 4K3	NA
LOC101682501	NA	NA	NA
LOC101682709	Entrez Description	Ig lambda chain V-III region SH-like	NA
LOC101676336	NA	NA	NA
LOC101676341	NA	NA	NA
LOC101679208	Entrez Description	adenylate cyclase type 10-like	NA
LOC101676360	NA	NA	NA
LOC101676368	MM or HS ortholog	OR11A1	OR11A1
LOC101676372	Entrez Alias	PCDHB14	PCDHB14
LOC101676390	NA	NA	NA
LOC101676394	Entrez Description	olfactory receptor 8B12-like	NA
LOC101676398	MM or HS ortholog	PHYH	PHYH
LOC101676406	NA	NA	NA
LOC101676408	MM or HS ortholog	CT45A3	CT45A3
LOC101676413	NA	NA	NA
LOC101676420	MM or HS ortholog	CDK11A	CDK11A
LOC101676428	MM or HS ortholog	CYP3A5	CYP3A5
LOC101676433	NA	NA	NA
LOC101676444	MM or HS ortholog	1300017J02Rik	1300017J02Rik
LOC101676454	NA	NA	NA
LOC101676457	NA	NA	NA
LOC101676464	NA	NA	NA
LOC101676466	Entrez Description	olfactory receptor 51G1-like	NA
LOC101676467	Entrez Description	dynactin-associated protein-like	NA
LOC101676468	NA	NA	NA
LOC101676470	Entrez Alias	CCL3	CCL3
LOC101676471	NA	NA	NA
LOC101676478	MM or HS ortholog	OR5K3	OR5K3
LOC101676479	MM or HS ortholog	DDX18	DDX18
LOC101676480	NA	NA	NA
LOC101676498	NA	NA	NA
LOC101676501	NA	NA	NA
LOC101676505	Entrez Description	probable cystatin-15	NA
LOC101676508	Entrez Alias	HJURP	HJURP
LOC101676509	Entrez Description	olfactory receptor 1030-like	NA
LOC101676520	Entrez Description	peptidyl-prolyl cis-trans isomerase A-like	NA
LOC101676528	MM or HS ortholog	OR5T1	OR5T1
LOC101676529	NA	NA	NA
LOC101676531	MM or HS ortholog	Olfr1283	Olfr1283
LOC101676532	MM or HS ortholog	Zxdb	Zxdb
LOC101676552	MM or HS ortholog	Krtap3-2	Krtap3-2
LOC101676560	Entrez Alias	GIMAP4	GIMAP7	GIMAP4	GIMAP7
LOC101676576	Entrez Description	CMRF35-like molecule 5	NA
LOC101675184	NA	NA	NA
LOC101676586	Entrez Alias	CORO7	CORO7
LOC101676594	MM or HS ortholog	RAET1E	RAET1E
LOC101676598	NA	NA	NA
LOC101676600	MM or HS ortholog	HESX1	HESX1
LOC101676601	MM or HS ortholog	Ifi27	Ifi27
LOC101676604	NA	NA	NA
LOC101676606	MM or HS ortholog	SLC7A3	SLC7A3
LOC101676611	MM or HS ortholog	Olfr481	Olfr481
LOC101676615	NA	NA	NA
LOC101676617	MM or HS ortholog	OR4K1	OR4K1
LOC101682501	Entrez Description	maestro heat-like repeat-containing protein family member 1	NA
LOC101676622	MM or HS ortholog	OR4F5	OR4F5
LOC101676625	Entrez Description	nucleosome assembly protein 1-like 1	NA
LOC101676629	NA	NA	NA
LOC101676630	MM or HS ortholog	Setmar	Setmar
LOC101676633	MM or HS ortholog	IFNA1	IFNA1
LOC101676649	Entrez Description	collagen alpha-1(I) chain-like	NA
LOC101676650	NA	NA	NA
LOC101676651	Entrez Description	myosin-9-like	NA
LOC101674285	Entrez Description	protocadherin gamma-A11-like	NA
LOC101676661	MM or HS ortholog	NUDT21	NUDT21
LOC101676662	Entrez Alias	PCDHB16	PCDHB16
LOC101676664	Entrez Alias	ECE2	ECE2
LOC101676665	NA	NA	NA
LOC101676666	Entrez Alias	DYNAP	DYNAP
LOC101676668	NA	NA	NA
LOC101676673	NA	NA	NA
LOC101676675	NA	NA	NA
LOC101676688	MM or HS ortholog	OR8B12	OR8B12
LOC101676691	NA	NA	NA
LOC101678630	Entrez Description	40S ribosomal protein S7-like	NA
LOC101676702	Entrez Description	kinesin-like protein KIF19	NA
LOC101676703	MM or HS ortholog	CCT7	CCT7
LOC101676707	NA	NA	NA
LOC101676708	MM or HS ortholog	RPL36AL	RPL36AL
LOC101676714	NA	NA	NA
LOC101676715	Entrez Description	translation initiation factor IF-2	NA
LOC101676720	Entrez Alias	GYPA	GYPA
LOC101676722	MM or HS ortholog	Olfr1355	Olfr1355
LOC101676723	NA	NA	NA
LOC101676724	NA	NA	NA
LOC101676727	MM or HS ortholog	CYP3A5	CYP3A5
LOC101676729	MM or HS ortholog	Olfr711	Olfr711
LOC101676730	Entrez Alias	C1QBP	C1QBP
LOC101676759	NA	NA	NA
LOC101676761	NA	NA	NA
LOC101676766	Entrez Description	oocyte-specific histone RNA stem-loop-binding protein 2-like	NA
LOC101676767	MM or HS ortholog	Olfr630	Olfr630
LOC101676770	Entrez Alias	CCL4	CCL4
LOC101676773	MM or HS ortholog	PLAAT3	PLAAT3
LOC101676781	MM or HS ortholog	MRPL17	MRPL17
LOC101676786	NA	NA	NA
LOC101676789	NA	NA	NA
LOC101676790	Entrez Description	cytochrome c oxidase assembly factor 5	NA
LOC101676791	NA	NA	NA
LOC101676796	MM or HS ortholog	Gm5128	Gm5128
LOC101676799	MM or HS ortholog	OR5M1	OR5M1
LOC101676801	Entrez Alias	CIRBP	CIRBP
LOC101676803	NA	NA	NA
LOC101676817	MM or HS ortholog	OR5T1	OR5T1
LOC101676818	Entrez Description	olfactory receptor 8S1-like	NA
LOC101676819	Entrez Description	olfactory receptor 4F21-like	NA
LOC101676821	MM or HS ortholog	Olfr575	Olfr575
LOC101676822	MM or HS ortholog	SIRPA	SIRPA
LOC101676825	Entrez Description	T-complex protein 1 subunit gamma-like	NA
LOC101676835	NA	NA	NA
LOC101676863	Entrez Alias	LPP	LPP
LOC101676864	Entrez Description	olfactory receptor 52M1	NA
LOC101676868	NA	NA	NA
LOC101676879	MM or HS ortholog	Ace3	Ace3
LOC101676887	MM or HS ortholog	RPL37A	RPL37A
LOC101676888	Entrez Alias	ULBP3	ULBP3
LOC101676893	MM or HS ortholog	SSR4	SSR4
LOC101676896	MM or HS ortholog	Fthl17c	Fthl17c
LOC101676914	Entrez Description	olfactory receptor 11G2-like	NA
LOC101676931	Entrez Description	AP-2 complex subunit beta-like	NA
LOC101676932	MM or HS ortholog	CYP39A1	CYP39A1
LOC101676938	Entrez Description	ubiquitin-conjugating enzyme E2 C-like	NA
LOC101676947	NA	NA	NA
LOC101676950	Entrez Description	olfactory receptor 2H2-like	NA
LOC101674285	Entrez Description	protocadherin gamma-C3-like	NA
LOC101676954	Entrez Alias	CDKL3	PPP2CA	CDKL3	PPP2CA
LOC101676963	NA	NA	NA
LOC101676969	NA	NA	NA
LOC101676973	Entrez Alias	CRISP3	CRISP3
LOC101676976	MM or HS ortholog	OR8A1	OR8A1
LOC101676984	NA	NA	NA
LOC101676989	NA	NA	NA
LOC101676996	NA	NA	NA
LOC101676997	NA	NA	NA
LOC101677015	Entrez Description	zinc finger protein 345	NA
LOC101677016	NA	NA	NA
LOC101677018	MM or HS ortholog	Olfr1355	Olfr1355
LOC101677020	Entrez Description	USP6 N-terminal-like protein	NA
LOC101677031	Entrez Description	S-antigen protein-like	NA
LOC101677035	Entrez Description	acyl-coenzyme A thioesterase THEM4	NA
LOC101677046	MM or HS ortholog	NDUFB2	NDUFB2
LOC101677053	Entrez Description	60S ribosomal protein L23a-like	NA
LOC101677055	MM or HS ortholog	Olfr607	Olfr607
LOC101677058	NA	NA	NA
LOC101677059	NA	NA	NA
LOC101677064	NA	NA	NA
LOC101677065	Entrez Description	40S ribosomal protein S25-like	NA
LOC101677067	NA	NA	NA
LOC101677073	MM or HS ortholog	CD300LF	CD300LF
LOC101677075	Entrez Alias	ABCA10	ABCA10
LOC101677078	NA	NA	NA
LOC101677079	Entrez Description	ADP-ribose pyrophosphatase	mitochondrial-like	NA
LOC101677081	MM or HS ortholog	OR5K3	OR5K3
LOC101677085	NA	NA	NA
LOC101677093	NA	NA	NA
LOC101677098	MM or HS ortholog	OR5M1	OR5M1
LOC101677107	Entrez Description	vesicle-associated membrane protein 7-like	NA
LOC101677113	Entrez Description	interferon-induced protein with tetratricopeptide repeats 2-like	NA
LOC101677117	Entrez Description	cytochrome P450 1A2	NA
LOC101677125	MM or HS ortholog	OR51T1	OR51T1
LOC101677127	MM or HS ortholog	OR4C11	OR4C11
LOC101677129	MM or HS ortholog	OR4L1	OR4L1
LOC101677130	Entrez Alias	SUPT20HL2	SUPT20HL2
LOC101677133	MM or HS ortholog	Ifnz	Ifnz
LOC101677139	Entrez Alias	MTHFS	MTHFS
LOC101677142	Entrez Description	serglycin	NA
LOC101677150	MM or HS ortholog	Albfm1	Albfm1
LOC101677169	MM or HS ortholog	Cym	Cym
LOC101677183	NA	NA	NA
LOC101677187	NA	NA	NA
LOC101677197	NA	NA	NA
LOC101677215	Entrez Description	homeobox protein Hox-D9-like	NA
LOC101677218	Entrez Description	olfactory receptor 11G2-like	NA
LOC101677219	Entrez Description	zinc finger protein 300-like	NA
LOC101677228	MM or HS ortholog	OR7A10	OR7A10
LOC101677237	Entrez Description	60S ribosomal protein L32-like	NA
LOC101677247	Entrez Description	serine protease 55-like	NA
LOC101677250	MM or HS ortholog	Olfr124	Olfr124
LOC101677254	Entrez Description	protocadherin beta-6	NA
LOC101677259	Entrez Description	cytochrome c oxidase subunit 6A1	mitochondrial-like	NA
LOC101677261	NA	NA	NA
LOC101677270	Entrez Description	E3 ubiquitin-protein ligase Topors-like	NA
LOC101677271	Entrez Alias	INIP	INIP
LOC101677272	MM or HS ortholog	HLA-DOA	HLA-DOA
LOC101677276	Entrez Alias	CRISP2	CRISP2
LOC101677283	NA	NA	NA
LOC101677294	NA	NA	NA
LOC101677297	NA	NA	NA
LOC101677305	Entrez Alias	SMIM10	SMIM10
LOC101677308	NA	NA	NA
LOC101677315	MM or HS ortholog	HLA-DRA	HLA-DRA
LOC101677317	NA	NA	NA
LOC101677343	NA	NA	NA
LOC101677347	NA	NA	NA
LOC101677349	Entrez Description	olfactory receptor 51V1-like	NA
LOC101677350	NA	NA	NA
LOC101677357	Entrez Alias	ZNF557	ZNF557
LOC101677358	Entrez Description	protein CD300H	NA
LOC101677360	MM or HS ortholog	OR5K4	OR5K4
LOC101677365	Entrez Alias	JUP	JUP
LOC101687511	NA	NA	NA
LOC101677383	NA	NA	NA
LOC101677385	Entrez Description	olfactory receptor 1020-like	NA
LOC101677388	Entrez Alias	CBARP	CBARP
LOC101677400	Entrez Alias	HHIP	HHIP
LOC101677403	Entrez Description	vitamin K epoxide reductase complex subunit 1	NA
LOC101677407	MM or HS ortholog	OR5T1	OR5T1
LOC101677409	Entrez Description	testis-specific H1 histone	NA
LOC101677411	MM or HS ortholog	Olfr572	Olfr572
LOC101677412	MM or HS ortholog	OR4C11	OR4C11
LOC101677419	MM or HS ortholog	ZFAND6	ZFAND6
LOC101677422	MM or HS ortholog	IFNA1	IFNA1
LOC101677431	Entrez Alias	TARDBP	TARDBP
LOC101677445	MM or HS ortholog	OR52I2	OR52I2
LOC101677448	NA	NA	NA
LOC101677454	NA	NA	NA
LOC101677455	NA	NA	NA
LOC101677469	NA	NA	NA
LOC101677479	NA	NA	NA
LOC101677015	Entrez Description	zinc finger protein 850-like	NA
LOC101677492	MM or HS ortholog	CCDC22	CCDC22
LOC101677494	Entrez Description	olfactory receptor 11H6-like	NA
LOC101677498	Entrez Description	ankyrin repeat domain-containing protein 26-like	NA
LOC101677504	Entrez Description	short transmembrane mitochondrial protein 1	NA
LOC101677505	Entrez Alias	CDH10	CDH10
LOC101677509	Entrez Alias	TSLP	TSLP
LOC101677520	Entrez Alias	PECR	PECR
LOC101677535	MM or HS ortholog	UQCR10	UQCR10
LOC101677537	MM or HS ortholog	Olfr119	Olfr119
LOC101677551	NA	NA	NA
LOC101677552	NA	NA	NA
LOC101677555	Entrez Description	olfactory receptor 13C2	NA
LOC101677557	MM or HS ortholog	ESD	ESD
LOC101677567	NA	NA	NA
LOC101677573	NA	NA	NA
LOC101677579	MM or HS ortholog	TCEAL6	TCEAL6
LOC101677580	NA	NA	NA
LOC101677581	NA	NA	NA
LOC101677584	Entrez Alias	PTPN18	PTPN18
LOC101677586	NA	NA	NA
LOC101677594	MM or HS ortholog	OR7A10	OR7A10
LOC101677601	Entrez Description	conserved oligomeric Golgi complex subunit 2	NA
LOC101677608	NA	NA	NA
LOC101677613	NA	NA	NA
LOC101677614	NA	NA	NA
LOC101677619	MM or HS ortholog	ATG3	ATG3
LOC101677624	Entrez Description	histone-arginine methyltransferase CARM1-like	NA
LOC101677628	Entrez Description	olfactory receptor 51G2-like	NA
LOC101677629	NA	NA	NA
LOC101677631	NA	NA	NA
LOC101677642	Entrez Description	zinc finger protein OZF-like	NA
LOC101677643	Entrez Alias	PRNP	PRP	PrP27-30	PrP33-35C	PRNP	PRP	PrP27-30	PrP33-35C
LOC101677661	MM or HS ortholog	Slc47a2	Slc47a2
LOC101677667	MM or HS ortholog	OR5AR1	OR5AR1
LOC101677669	NA	NA	NA
LOC101677673	Entrez Description	olfactory receptor 52H1	NA
LOC101677686	MM or HS ortholog	Olfr259	Olfr259
LOC101677689	Entrez Description	olfactory receptor 4F6-like	NA
LOC101677690	MM or HS ortholog	OR51S1	OR51S1
LOC101677691	MM or HS ortholog	OR4C11	OR4C11
LOC101677698	NA	NA	NA
LOC101677699	Entrez Description	transcription initiation factor TFIID subunit 10-like	NA
LOC101677706	NA	NA	NA
LOC101677709	NA	NA	NA
LOC101677722	NA	NA	NA
LOC101677732	Entrez Alias	SLC22A9	SLC22A9
LOC101677737	Entrez Alias	SAP30BP	SAP30BP
LOC101677744	Entrez Alias	MSLNL	MSLNL
LOC101677758	NA	NA	NA
LOC101677760	NA	NA	NA
LOC101677761	MM or HS ortholog	CYBB	CYBB
LOC101677766	MM or HS ortholog	H4C4	H4C4
LOC101677775	NA	NA	NA
LOC101677776	NA	NA	NA
LOC101677781	NA	NA	NA
LOC106003271	Entrez Description	vacuolar protein sorting-associated protein 29 pseudogene	NA
LOC101677786	NA	NA	NA
LOC101677788	MM or HS ortholog	Olfr823	Olfr823
LOC101677789	NA	NA	NA
LOC101677790	NA	NA	NA
LOC101677791	Entrez Description	HLA class I histocompatibility antigen	alpha chain G	NA
LOC101677792	MM or HS ortholog	SCO1	SCO1
LOC106003279	Entrez Alias	GSTM1	GSTM1
LOC101677804	NA	NA	NA
LOC101677814	NA	NA	NA
LOC101677631	NA	NA	NA
LOC101677845	MM or HS ortholog	OR13C9	OR13C9
LOC101677848	NA	NA	NA
LOC101677861	NA	NA	NA
LOC101677868	NA	NA	NA
LOC101677871	Entrez Description	40S ribosomal protein S27-like	NA
LOC101677872	MM or HS ortholog	Mgat4e	Mgat4e
LOC101677877	MM or HS ortholog	OR7A10	OR7A10
LOC101677880	MM or HS ortholog	Olfr815	Olfr815
LOC101677887	NA	NA	NA
LOC101677890	NA	NA	NA
LOC101677898	Entrez Alias	THRSP	THRSP
LOC101677903	Entrez Alias	SERF1A	SERF1A
LOC101685761	Entrez Description	neuroblastoma breakpoint family member 6-like	NA
LOC101677928	MM or HS ortholog	OR1M1	OR1M1
LOC101677929	MM or HS ortholog	OR5K2	OR5K2
LOC101677933	Entrez Description	olfactory receptor 5H2-like	NA
LOC101677934	NA	NA	NA
LOC101677939	NA	NA	NA
LOC101677943	MM or HS ortholog	4930402F06Rik	4930402F06Rik
LOC101677946	MM or HS ortholog	BNIP3L	BNIP3L
LOC101677954	Entrez Description	olfactory receptor 2G3-like	NA
LOC101677965	MM or HS ortholog	Olfm5	Olfm5
LOC101677970	NA	NA	NA
LOC101677971	Entrez Description	ubiquitin-like protein 5	NA
LOC101677975	NA	NA	NA
LOC101677981	MM or HS ortholog	OR10AG1	OR10AG1
LOC101677983	MM or HS ortholog	Olfr303	Olfr303
LOC101677986	MM or HS ortholog	Doc2g	Doc2g
LOC101677987	Entrez Description	olfactory receptor 4F6-like	NA
LOC101677988	MM or HS ortholog	OR51F2	OR51F2
LOC101677989	MM or HS ortholog	OR4C11	OR4C11
LOC101677990	NA	NA	NA
LOC106003296	Entrez Description	melanoma-associated antigen D4-like	NA
LOC101677996	Entrez Alias	CAMP	CAMP
LOC101678001	Entrez Alias	BCAP29	BCAP29
LOC101678002	Entrez Description	histone deacetylase complex subunit SAP18	NA
LOC101678025	Entrez Description	olfactory receptor 51D1	NA
LOC101678026	MM or HS ortholog	DYNAP	DYNAP
LOC101678035	Entrez Description	RLA class II histocompatibility antigen	DP alpha-1 chain	NA
LOC101678046	Entrez Description	olfactory receptor 6C2-like	NA
LOC101678057	MM or HS ortholog	MAGEB4	MAGEB4
LOC101678059	MM or HS ortholog	CYP8B1	CYP8B1
LOC101678065	NA	NA	NA
LOC101678066	Entrez Description	P2Y purinoceptor 2-like	NA
LOC101678067	Entrez Alias	MGP	MGP
LOC101678083	Entrez Description	olfactory receptor 10A7	NA
LOC101678085	Entrez Alias	MYH3	MYH3
LOC101678095	NA	NA	NA
LOC101678099	Entrez Description	C-X-C chemokine receptor type 2	NA
LOC101678113	MM or HS ortholog	RACK1	RACK1
LOC101678129	MM or HS ortholog	OR10V1	OR10V1
LOC101678131	MM or HS ortholog	OR2K2	OR2K2
LOC101678141	NA	NA	NA
LOC101678143	NA	NA	NA
LOC101678152	NA	NA	NA
LOC101678158	Entrez Alias	GLMP	GLMP
LOC101678167	MM or HS ortholog	MRPL15	MRPL15
LOC101678170	MM or HS ortholog	OR7A10	OR7A10
LOC101678171	NA	NA	NA
LOC101678172	MM or HS ortholog	Olfr788	Olfr788
LOC101678174	MM or HS ortholog	Gm12185	Gm12185
LOC101678178	Entrez Description	SLA class II histocompatibility antigen	DQ haplotype D alpha chain	NA
LOC101678179	Entrez Alias	GMIP	GMIP
LOC101678183	Entrez Alias	PILRB	PILRB
LOC101678184	MM or HS ortholog	IFNA1	IFNA1
LOC101678187	Entrez Alias	PHYHIP	PHYHIP
LOC101678188	NA	NA	NA
LOC101678191	NA	NA	NA
LOC101678196	Entrez Description	keratin-associated protein 4-7-like	NA
LOC101678204	Entrez Description	sialic acid-binding Ig-like lectin 5	NA
LOC101678220	Entrez Description	olfactory receptor 24-like	NA
LOC101678223	MM or HS ortholog	Olfr215	Olfr215
LOC101678226	MM or HS ortholog	OR5K3	OR5K3
LOC101678227	Entrez Alias	MSLN	MSLN
LOC101678228	NA	NA	NA
LOC101678240	Entrez Description	glyceraldehyde-3-phosphate dehydrogenase-like	NA
LOC101678249	Entrez Alias	BCL2L2	PABPN1	BCL2L2	PABPN1
LOC101678256	MM or HS ortholog	Nabp2	Nabp2
LOC101678473	NA	NA	NA
LOC101678265	NA	NA	NA
LOC101678268	NA	NA	NA
LOC101678269	Entrez Description	olfactory receptor 10AG1-like	NA
LOC101678273	MM or HS ortholog	OR52R1	OR52R1
LOC101678274	NA	NA	NA
LOC101678275	MM or HS ortholog	OR4S2	OR4S2
LOC101677791	NA	NA	NA
LOC101678278	Entrez Description	nucleosome assembly protein 1-like 1	NA
LOC101678287	NA	NA	NA
LOC101678300	MM or HS ortholog	SERPINB6	SERPINB6
LOC101678316	Entrez Description	protocadherin alpha-13	NA
LOC101678319	MM or HS ortholog	OR51E1	OR51E1
LOC101678331	Entrez Alias	WTAP	WTAP
LOC101678340	NA	NA	NA
LOC101678353	NA	NA	NA
LOC101678356	MM or HS ortholog	UBE2D2	UBE2D2
LOC101678357	Entrez Alias	ATP1A2	ATP1A2
LOC101678362	Entrez Alias	SLC47A1	SLC47A1
LOC101678364	NA	NA	NA
LOC101678365	Entrez Alias	ZFP28	ZNF470	ZNF71	ZFP28	ZNF470	ZNF71
LOC101678367	Entrez Description	basic proline-rich protein-like	NA
LOC101678379	NA	NA	NA
LOC101678385	NA	NA	NA
LOC101678389	MM or HS ortholog	Olfr826	Olfr826
LOC101678393	Entrez Description	immunoglobulin lambda variable 8-61-like	NA
LOC101678397	Entrez Description	regulator of G-protein signaling 7-like	NA
LOC101678398	MM or HS ortholog	VDAC1	VDAC1
LOC101678416	NA	NA	NA
LOC101678421	MM or HS ortholog	Slc7a12	Slc7a12
LOC101678426	NA	NA	NA
LOC101678431	Entrez Description	60S ribosomal protein L9-like	NA
LOC101678432	MM or HS ortholog	Gtsf1	Gtsf1
LOC101678455	Entrez Alias	IL18RAP	IL18RAP
LOC101678467	Entrez Alias	lysozyme	lysozyme
LOC101678473	Entrez Alias	MOBP	MOBP
LOC101678474	MM or HS ortholog	Mcts2	Mcts2
LOC101678477	NA	NA	NA
LOC101678480	MM or HS ortholog	OR7A10	OR7A10
LOC101678481	Entrez Description	phospholipid-transporting ATPase IB-like	NA
LOC101678482	MM or HS ortholog	Olfr789	Olfr789
LOC101678488	MM or HS ortholog	Pa2g4	Pa2g4
LOC101678495	MM or HS ortholog	Nxpe5	Nxpe5
LOC101678496	MM or HS ortholog	IFNA1	IFNA1
LOC101678502	NA	NA	NA
LOC101678515	Entrez Alias	SMN1	SMN2	SMN1	SMN2
LOC101678520	MM or HS ortholog	AFP	AFP
LOC101678525	Entrez Alias	SIGLEC10	SIGLEC10
LOC101678529	Entrez Description	olfactory receptor 51G2-like	NA
LOC101678541	MM or HS ortholog	Olfr853	Olfr853
LOC101678542	MM or HS ortholog	CYB561	CYB561
LOC101678545	MM or HS ortholog	Olfr215	Olfr215
LOC101678546	MM or HS ortholog	SIRPA	SIRPA
LOC101678547	MM or HS ortholog	OR5K3	OR5K3
LOC101678554	MM or HS ortholog	C10orf88	C10orf88
LOC101678559	MM or HS ortholog	LAPTM4A	LAPTM4A
LOC101678562	MM or HS ortholog	CHMP4B	CHMP4B
LOC101678566	NA	NA	NA
LOC101678571	MM or HS ortholog	OR9G1	OR9G1
LOC101678577	Entrez Description	40S ribosomal protein S24-like	NA
LOC101678579	NA	NA	NA
LOC101678580	NA	NA	NA
LOC101678583	MM or HS ortholog	Ly6g6e	Ly6g6e
LOC101678586	MM or HS ortholog	Olfr1120	Olfr1120
LOC101678588	MM or HS ortholog	OR2T8	OR2T8
LOC101678590	Entrez Description	olfactory receptor 1Q1	NA
LOC101678591	MM or HS ortholog	OR51F2	OR51F2
LOC101678592	Entrez Description	olfactory receptor 4P4-like	NA
LOC101678595	Entrez Description	heterogeneous nuclear ribonucleoprotein A1-like	NA
LOC101678598	NA	NA	NA
LOC101678600	Entrez Alias	MPLKIP	MPLKIP
LOC101678605	Entrez Alias	TTLL13	TTLL13
LOC101678617	NA	NA	NA
LOC101678624	Entrez Description	olfactory receptor 51I2-like	NA
LOC101678627	Entrez Alias	H6PD	SPSB1	H6PD	SPSB1
LOC101678630	Entrez Alias	RPS7	RPS7
LOC101678631	Entrez Alias	ASIP	ASIP
LOC101678641	MM or HS ortholog	OR6X1	OR6X1
LOC101678642	Entrez Description	olfactory receptor 6C2-like	NA
LOC101678654	NA	NA	NA
LOC101677015	Entrez Description	zinc finger protein 850-like	NA
LOC101678685	Entrez Description	60S acidic ribosomal protein P1-like	NA
LOC101678688	Entrez Description	olfactory receptor 4S2-like	NA
LOC101678690	Entrez Description	olfactory receptor 12-like	NA
LOC101678691	MM or HS ortholog	CYP24A1	CYP24A1
LOC101678693	Entrez Alias	MYH8	MYH8
LOC101678694	NA	NA	NA
LOC101678710	NA	NA	NA
LOC101678723	NA	NA	NA
LOC101678724	Entrez Alias	TRIOBP	TRIOBP
LOC101678738	Entrez Description	olfactory receptor 10V1-like	NA
LOC101678740	Entrez Alias	DNAJC25	DNAJC25
LOC101678741	NA	NA	NA
LOC101678746	MM or HS ortholog	CD300C	CD300C
LOC101678756	NA	NA	NA
LOC101678776	MM or HS ortholog	Akr1c13	Akr1c13
LOC101678778	Entrez Alias	TAS2R39	TAS2R39
LOC101678780	Entrez Description	olfactory receptor 6C1-like	NA
LOC101678783	MM or HS ortholog	ALDH3B2	ALDH3B2
LOC101678786	MM or HS ortholog	OR13A1	OR13A1
LOC101678787	Entrez Description	heterogeneous nuclear ribonucleoprotein D-like	NA
LOC101678790	Entrez Alias	IL3	IL3
LOC101678794	Entrez Description	mucin-3B-like	NA
LOC101678795	Entrez Description	interferon alpha-14-like	NA
LOC101678796	MM or HS ortholog	Cryzl2	Cryzl2
LOC101678800	Entrez Description	fatty-acid amide hydrolase 1-like	NA
LOC101678801	MM or HS ortholog	Olfr62	Olfr62
LOC101678804	Entrez Description	translation initiation factor IF-2-like	NA
LOC101678807	Entrez Description	keratin-associated protein 1-3-like	NA
LOC101678812	NA	NA	NA
LOC101678814	MM or HS ortholog	Tpt1	Tpt1
LOC101678827	Entrez Description	phospholipid-transporting ATPase ABCA1-like	NA
LOC101678831	Entrez Description	zinc finger protein 514	NA
LOC101678833	NA	NA	NA
LOC101678834	Entrez Description	40S ribosomal protein S24-like	NA
LOC101678835	Entrez Description	olfactory receptor 7G1-like	NA
LOC101678839	MM or HS ortholog	Olfr215	Olfr215
LOC101678840	Entrez Description	keratin	type I cytoskeletal 42	NA
LOC101678841	NA	NA	NA
LOC101678842	Entrez Description	olfactory receptor 5H2-like	NA
LOC101678865	MM or HS ortholog	Olfr1012	Olfr1012
LOC101678871	Entrez Description	T cell receptor alpha variable 20-like	NA
LOC101678872	Entrez Description	protein FAM32A-like	NA
LOC101678877	Entrez Description	tubulin alpha-8 chain	NA
LOC101678886	MM or HS ortholog	OR5I1	OR5I1
LOC101678888	Entrez Alias	ZNF350	ZNF615	ZNF350	ZNF615
LOC101678891	MM or HS ortholog	OR52R1	OR52R1
LOC101678893	Entrez Description	immunoglobulin heavy variable 3-21-like	NA
LOC101678898	NA	NA	NA
LOC101678900	MM or HS ortholog	CBR1	CBR1
LOC101678904	Entrez Alias	PLA2G2E	PLA2G2E
LOC101678914	MM or HS ortholog	Ttc39d	Ttc39d
LOC101678723	NA	NA	NA
LOC101678922	NA	NA	NA
LOC101678924	MM or HS ortholog	Olfr33	Olfr33
LOC101678925	Entrez Alias	OACYL	OACYL
LOC101678933	Entrez Description	vegetative cell wall protein gp1-like	NA
LOC101678947	MM or HS ortholog	Olfr764-ps1	Olfr764-ps1
LOC101678950	MM or HS ortholog	NUP37	NUP37
LOC101678958	NA	NA	NA
LOC101678967	MM or HS ortholog	YBX1	YBX1
LOC101678977	Entrez Description	P antigen family member 4-like	NA
LOC101678978	MM or HS ortholog	H2BC8	H2BC8
LOC101678986	MM or HS ortholog	CYB5R2	CYB5R2
LOC101678988	Entrez Alias	ANKRD26	ANKRD26
LOC101678994	Entrez Description	olfactory receptor 11H12-like	NA
LOC101678996	MM or HS ortholog	Olfr819	Olfr819
LOC101679005	NA	NA	NA
LOC101679007	Entrez Alias	RYBP	RYBP
LOC101679012	NA	NA	NA
LOC101679014	Entrez Description	60S ribosomal protein L37a-like	NA
LOC101679021	NA	NA	NA
LOC101679032	Entrez Description	plasma membrane ascorbate-dependent reductase CYBRD1	NA
LOC101679034	MM or HS ortholog	SMARCD2	SMARCD2
LOC101679040	NA	NA	NA
LOC101679050	Entrez Description	CMRF35-like molecule 6	NA
LOC101679059	NA	NA	NA
LOC101679061	Entrez Description	WD repeat-containing protein on Y chromosome-like	NA
LOC101679070	NA	NA	NA
LOC101679079	Entrez Description	olfactory receptor 52D1	NA
LOC101679087	Entrez Alias	PIP	PIP
LOC101679088	NA	NA	NA
LOC101679096	NA	NA	NA
LOC101679102	Entrez Description	60S ribosomal protein L34-like	NA
LOC101679108	MM or HS ortholog	Olfr1341	Olfr1341
LOC101679118	Entrez Description	40S ribosomal protein S17-like	NA
LOC101679121	MM or HS ortholog	PIGL	PIGL
LOC101679123	NA	NA	NA
LOC101679125	Entrez Alias	IGFL3	IGFL3
LOC101679128	MM or HS ortholog	Olfr616	Olfr616
LOC101679132	NA	NA	NA
LOC101679135	MM or HS ortholog	NIPSNAP3A	NIPSNAP3A
LOC101679140	Entrez Description	non-histone chromosomal protein HMG-17-like	NA
LOC101679141	MM or HS ortholog	OR7G3	OR7G3
LOC101679147	Entrez Description	olfactory receptor 5AC1-like	NA
LOC101679149	NA	NA	NA
LOC101679153	Entrez Alias	PDCD6IP	PDCD6IP
LOC101679156	Entrez Description	vegetative cell wall protein gp1-like	NA
LOC101679161	Entrez Description	TRMT1-like protein	NA
LOC101679168	MM or HS ortholog	H2AC20	H2AC20
LOC101679170	MM or HS ortholog	OR9G4	OR9G4
LOC101679362	NA	NA	NA
LOC101679175	Entrez Description	T cell receptor alpha variable 19-like	NA
LOC101679183	MM or HS ortholog	TMEM14A	TMEM14A
LOC101679191	MM or HS ortholog	Olfr1131	Olfr1131
LOC101679193	Entrez Description	olfactory receptor 1J4-like	NA
LOC101679194	Entrez Description	olfactory receptor 51A7	NA
LOC101679196	MM or HS ortholog	Btnl6	Btnl6
LOC101679202	MM or HS ortholog	Gm609	Gm609
LOC101679204	Entrez Alias	CBR3	CBR3
LOC101679208	Entrez Description	adenylate cyclase type 10	NA
LOC101679224	NA	NA	NA
LOC101679232	MM or HS ortholog	Olfr33	Olfr33
LOC101679237	Entrez Alias	HS6ST3	HS6ST3
LOC101679249	Entrez Alias	SIRPB1	SIRPB1
LOC101679251	Entrez Description	olfactory receptor 2AP1-like	NA
LOC101679253	NA	NA	NA
LOC101679257	Entrez Description	cytochrome c oxidase subunit 6A1	mitochondrial	NA
LOC101679262	NA	NA	NA
LOC101679266	Entrez Alias	TIPARP	TIPARP
LOC101679570	Entrez Description	histone H4	NA
LOC101679273	Entrez Description	olfactory receptor 1K1	NA
LOC101679280	Entrez Alias	ZNF197	ZNF197
LOC101679282	Entrez Description	olfactory receptor 4Q3	NA
LOC101679288	MM or HS ortholog	RNASE1	RNASE1
LOC101679314	NA	NA	NA
LOC101679318	MM or HS ortholog	1	1
LOC101679324	Entrez Alias	MT3	MT4	MT3	MT4
LOC101679327	Entrez Alias	PCDHA11	PCDHA11
LOC101679329	NA	NA	NA
LOC101679332	Entrez Description	olfactory receptor 4D9-like	NA
LOC101679335	Entrez Alias	TAGAP	TAGAP
LOC101679338	NA	NA	NA
LOC101679340	Entrez Description	cytochrome P450 2K6-like	NA
LOC101679347	Entrez Alias	C1QTNF9	C1QTNF9
LOC101679351	NA	NA	NA
LOC101679362	Entrez Alias	OPHN1	OPHN1
LOC101679367	MM or HS ortholog	Olfr644	Olfr644
LOC101679372	MM or HS ortholog	TARM1	TARM1
LOC101679373	Entrez Alias	ZSWIM7	ZSWIM7
LOC101679377	MM or HS ortholog	GLYATL3	GLYATL3
LOC101679385	MM or HS ortholog	OR8K3	OR8K3
LOC101679386	Entrez Description	olfactory receptor 6C3-like	NA
LOC101679401	MM or HS ortholog	Olfr1339	Olfr1339
LOC101679402	NA	NA	NA
LOC101679413	MM or HS ortholog	Snrpd3	Snrpd3
LOC101679420	Entrez Description	zinc finger protein 260	NA
LOC101679424	MM or HS ortholog	Olfr618	Olfr618
LOC101679430	Entrez Alias	ABCA1	ABCA1
LOC101679437	Entrez Alias	FAM172BP	FAM172BP
LOC101679440	MM or HS ortholog	Olfr214	Olfr214
LOC101679441	MM or HS ortholog	COA3	COA3
LOC101679442	Entrez Alias	KRT16	KRT17	KRT16	KRT17
LOC101679444	MM or HS ortholog	Olfr203	Olfr203
LOC101679452	NA	NA	NA
LOC101679470	NA	NA	NA
LOC101679471	Entrez Description	olfactory receptor 1013	NA
LOC101691322	Entrez Description	protein argonaute 2-like	NA
LOC101679476	Entrez Description	T cell receptor alpha variable 17-like	NA
LOC101679480	MM or HS ortholog	Fbxw17	Fbxw17
LOC101679488	Entrez Description	olfactory receptor-like protein OLF2	NA
LOC101679491	Entrez Description	olfactory receptor 1J2	NA
LOC101679492	Entrez Description	olfactory receptor 51H1-like	NA
LOC101679517	NA	NA	NA
LOC101679526	MM or HS ortholog	OR51E2	OR51E2
LOC101679547	Entrez Description	olfactory receptor 6M1-like	NA
LOC101679548	MM or HS ortholog	Olfr796	Olfr796
LOC101679549	MM or HS ortholog	Magea13	Magea13
LOC101679560	Entrez Alias	NXF2B	NXF5	NXF2B	NXF5
LOC101679569	NA	NA	NA
LOC101679570	NA	NA	NA
LOC101679582	Entrez Description	olfactory receptor 4S2-like	NA
LOC101679603	NA	NA	NA
LOC101679606	Entrez Alias	CEMIP	CEMIP
LOC101679616	NA	NA	NA
LOC101679623	Entrez Description	orphan sodium- and chloride-dependent neurotransmitter transporter NTT5	NA
LOC101679629	NA	NA	NA
LOC101679630	NA	NA	NA
LOC101679640	Entrez Description	olfactory receptor 4D9	NA
LOC101679646	MM or HS ortholog	GLYATL3	GLYATL3
LOC101679651	Entrez Alias	ZNF852	ZNF852
LOC101679652	Entrez Alias	MIPEP	MIPEP
LOC101679656	NA	NA	NA
LOC101679658	NA	NA	NA
LOC101679662	Entrez Alias	TBC1D27	TBC1D27P	TBC1D27	TBC1D27P
LOC101679667	MM or HS ortholog	Olfr642	Olfr642
LOC101679674	MM or HS ortholog	GLYATL3	GLYATL3
LOC101679676	Entrez Alias	HMGN5	HMGN5
LOC101679685	MM or HS ortholog	OR8K3	OR8K3
LOC101676037	Entrez Description	Ig lambda-7 chain C region-like	NA
LOC101679691	Entrez Alias	CD200	CD200
LOC101679696	NA	NA	NA
LOC101679699	MM or HS ortholog	OR4C45	OR4C45
LOC101679700	Entrez Alias	FAAH	FAAH
LOC101679701	MM or HS ortholog	Lao1	Lao1
LOC101679706	NA	NA	NA
LOC101679719	Entrez Description	olfactory receptor 51V1-like	NA
LOC101679722	Entrez Alias	SLC2A5	SLC2A5
LOC101679733	MM or HS ortholog	CD300C	CD300C
LOC101679735	NA	NA	NA
LOC101679737	NA	NA	NA
LOC101679740	Entrez Alias	KRT14	KRT14
LOC101679742	MM or HS ortholog	Olfr203	Olfr203
LOC101679751	MM or HS ortholog	LDHC	LDHC
LOC101679755	NA	NA	NA
LOC101679765	Entrez Description	olfactory receptor 1009-like	NA
LOC101679775	Entrez Description	collagen alpha-1(III) chain-like	NA
LOC101679783	MM or HS ortholog	COX5A	COX5A
LOC101679785	MM or HS ortholog	OR9A2	OR9A2
LOC101679790	MM or HS ortholog	OR1N2	OR1N2
LOC101679791	MM or HS ortholog	Olfr555	Olfr555
LOC101679792	NA	NA	NA
LOC101679793	Entrez Description	collagen alpha-1(I) chain	NA
LOC101679795	NA	NA	NA
LOC101679797	Entrez Description	taste receptor type 2 member 1	NA
LOC101679800	MM or HS ortholog	RPL37A	RPL37A
LOC101679804	NA	NA	NA
LOC101679814	MM or HS ortholog	NOP16	NOP16
LOC101679818	NA	NA	NA
LOC101679820	Entrez Alias	HDLBP	HDLBP
LOC101679825	MM or HS ortholog	Teddm2	Teddm2
LOC101679826	MM or HS ortholog	Olfr561	Olfr561
LOC101679830	NA	NA	NA
LOC101679831	Entrez Alias	PLTP	PLTP
LOC101679841	Entrez Alias	POU2F3	POU2F3
LOC101679842	MM or HS ortholog	OR10G6	OR10G6
LOC101679851	Entrez Alias	OAS1	OAS1
LOC101679854	NA	NA	NA
LOC101679867	MM or HS ortholog	H2AC1	H2AC1
LOC101679871	Entrez Alias	A2M	A2M
LOC101679873	Entrez Alias	MYRIP	MYRIP
LOC101679878	MM or HS ortholog	HPF1	HPF1
LOC101679880	NA	NA	NA
LOC101679881	MM or HS ortholog	OR4M1	OR4M1
LOC101679887	MM or HS ortholog	OR4C46	OR4C46
LOC101679902	NA	NA	NA
LOC101679918	NA	NA	NA
LOC101679925	Entrez Alias	PARPBP	PARPBP
LOC101679936	Entrez Alias	DEFB119	DEFB119
LOC101679940	NA	NA	NA
LOC101679946	MM or HS ortholog	OR5K3	OR5K3
LOC101679955	Entrez Alias	SVIP	SVIP
LOC101679957	NA	NA	NA
LOC101679963	NA	NA	NA
LOC101679966	Entrez Alias	TUBA1C	TUBA1C
LOC101679967	MM or HS ortholog	OR51I2	OR51I2
LOC101679968	MM or HS ortholog	CYB5R1	CYB5R1
LOC101679978	Entrez Description	probable non-functional immunoglobulin lambda variable 1-50	NA
LOC101679979	Entrez Description	olfactory receptor 6C6-like	NA
LOC101679986	Entrez Description	peroxisomal trans-2-enoyl-CoA reductase	NA
LOC101679989	MM or HS ortholog	Olfr355	Olfr355
LOC101679999	NA	NA	NA
LOC101680000	MM or HS ortholog	Tpt1	Tpt1
LOC101680002	MM or HS ortholog	OR4C45	OR4C45
LOC101680004	Entrez Alias	AGO4	AGO4
LOC101680010	MM or HS ortholog	ATP5PD	ATP5PD
LOC101680017	Entrez Description	olfactory receptor 51V1-like	NA
LOC101680018	MM or HS ortholog	UQCRB	UQCRB
LOC101680027	Entrez Description	rho GTPase-activating protein 20-like	NA
LOC101680033	MM or HS ortholog	CD300C	CD300C
LOC101680039	Entrez Alias	KRT13	KRT13
LOC101680045	Entrez Description	phosphate carrier protein	mitochondrial-like	NA
LOC101680047	NA	NA	NA
LOC101680049	Entrez Alias	PHF11	SETDB2	PHF11	SETDB2
LOC101680064	MM or HS ortholog	Olfr1002	Olfr1002
LOC101680069	NA	NA	NA
LOC101680070	NA	NA	NA
LOC101680071	Entrez Alias	SVOP	SVOP
LOC101680073	NA	NA	NA
LOC101680081	MM or HS ortholog	OR9A2	OR9A2
LOC101680082	NA	NA	NA
LOC101680085	MM or HS ortholog	OR1N1	OR1N1
LOC101680086	MM or HS ortholog	Olfr570	Olfr570
LOC101680091	NA	NA	NA
LOC101680813	NA	NA	NA
LOC101680098	Entrez Description	regulated endocrine-specific protein 18-like	NA
LOC101680117	MM or HS ortholog	MT1B	MT1B
LOC101680118	NA	NA	NA
LOC101680120	Entrez Description	orphan sodium- and chloride-dependent neurotransmitter transporter NTT5-like	NA
LOC101680125	Entrez Description	olfactory receptor 52J3-like	NA
LOC101680133	NA	NA	NA
LOC101680147	MM or HS ortholog	OR10G9	OR10G9
LOC101680154	Entrez Description	DDB1- and CUL4-associated factor 13-like	NA
LOC101680156	NA	NA	NA
LOC101680163	Entrez Description	cytochrome c oxidase subunit 4 isoform 1	mitochondrial	NA
LOC101680169	Entrez Alias	BGLAP	BGLAP
LOC101680170	Entrez Alias	KLHL42	KLHL42
LOC101680171	Entrez Description	taste receptor type 2 member 7-like	NA
LOC101680172	MM or HS ortholog	FAM204A	FAM204A
LOC101680174	Entrez Description	SCAN domain-containing protein 1-like	NA
LOC101680176	Entrez Description	60S ribosomal protein L32-like	NA
LOC101680177	NA	NA	NA
LOC101680179	NA	NA	NA
LOC101680182	MM or HS ortholog	LINC02203	LINC02203
LOC101680184	Entrez Description	zinc finger protein 260	NA
LOC101680186	MM or HS ortholog	OR4C46	OR4C46
LOC101680187	NA	NA	NA
LOC101680189	Entrez Description	heat shock transcription factor	X-linked-like	NA
LOC101680190	Entrez Description	olfactory receptor 2T1-like	NA
LOC101680195	MM or HS ortholog	Gtsf1	Gtsf1
LOC101680202	Entrez Description	testis-expressed protein 13D-like	NA
LOC101680204	NA	NA	NA
LOC101680206	Entrez Description	heat shock protein HSP 90-alpha-like	NA
LOC101680209	NA	NA	NA
LOC101680219	MM or HS ortholog	IL36B	IL36B
LOC101680223	Entrez Alias	APOBEC3F	APOBEC3H	APOBEC3F	APOBEC3H
LOC101680224	NA	NA	NA
LOC101680238	Entrez Alias	PCTP	PCTP
LOC101680243	MM or HS ortholog	HSD3B1	HSD3B1
LOC101680244	MM or HS ortholog	OR7D4	OR7D4
LOC101680247	MM or HS ortholog	OR2F1	OR2F1
LOC101680253	MM or HS ortholog	FCGR3A	FCGR3A
LOC101680256	Entrez Description	olfactory receptor 9K2-like	NA
LOC101680262	Entrez Description	translation initiation factor IF-2-like	NA
LOC101680269	Entrez Description	basic proline-rich protein	NA
LOC101680276	Entrez Alias	TUBA1A	TUBA1B	TUBA1A	TUBA1B
LOC101680277	MM or HS ortholog	OR51I2	OR51I2
LOC101680278	Entrez Description	alpha-1	3-mannosyl-glycoprotein 4-beta-N-acetylglucosaminyltransferase C-like	NA
LOC101680280	Entrez Description	60S ribosomal protein L37a-like	NA
LOC101680281	Entrez Alias	NLRP14	ZNF215	NLRP14	ZNF215
LOC101680282	MM or HS ortholog	CENPQ	CENPQ
LOC101680285	Entrez Description	immunoglobulin lambda variable 8-61-like	NA
LOC101680288	MM or HS ortholog	Olfr810	Olfr810
LOC101680289	MM or HS ortholog	Olfr1377	Olfr1377
LOC101680293	MM or HS ortholog	Olfr6	Olfr6
LOC101680297	Entrez Description	caspase recruitment domain-containing protein 19-like	NA
LOC101680298	NA	NA	NA
LOC101680308	MM or HS ortholog	OR4C45	OR4C45
LOC101680314	NA	NA	NA
LOC101680325	Entrez Alias	AGRP	AGRP
LOC101680342	NA	NA	NA
LOC101680350	NA	NA	NA
LOC101680359	Entrez Description	cadherin-1	NA
LOC101680362	Entrez Alias	TUBB3	TUBB3
LOC101680371	Entrez Description	T cell receptor alpha variable 14/delta variable 4-like	NA
LOC101680377	MM or HS ortholog	SPTSSA	SPTSSA
LOC101680385	Entrez Alias	TNNI3K	TNNI3K
LOC101680389	MM or HS ortholog	Olfr1056	Olfr1056
LOC101680390	MM or HS ortholog	ATIC	ATIC
LOC101680391	Entrez Description	olfactory receptor 1N2-like	NA
LOC101680393	MM or HS ortholog	OR52R1	OR52R1
LOC101680397	Entrez Description	immunoglobulin heavy variable 3-23-like	NA
LOC101680401	NA	NA	NA
LOC101680403	NA	NA	NA
LOC101680417	Entrez Alias	GGT1	GGT1
LOC101680425	NA	NA	NA
LOC101680432	MM or HS ortholog	OR51L1	OR51L1
LOC101680447	MM or HS ortholog	Snrpa	Snrpa
LOC101687971	Entrez Description	ERI1 exoribonuclease 2-like	NA
LOC101680464	NA	NA	NA
LOC101680469	NA	NA	NA
LOC101680470	NA	NA	NA
LOC101680472	NA	NA	NA
LOC101680474	Entrez Alias	MANSC4	MANSC4
LOC101680481	MM or HS ortholog	Pzp	Pzp
LOC101680487	NA	NA	NA
LOC101680489	MM or HS ortholog	Olfr731	Olfr731
LOC101680493	MM or HS ortholog	OR4C46	OR4C46
LOC101680516	Entrez Alias	CPA1	CPA5	CPA1	CPA5
LOC101680532	NA	NA	NA
LOC101680548	Entrez Alias	ALG10	ALG10
LOC101680549	MM or HS ortholog	OR2F1	OR2F1
LOC101680557	MM or HS ortholog	Tmco5b	Tmco5b
LOC101680565	Entrez Alias	ALOX5AP	ALOX5AP
LOC101680580	NA	NA	NA
LOC101680582	MM or HS ortholog	OR51I1	OR51I1
LOC101680586	Entrez Description	40S ribosomal protein S2-like	NA
LOC101680590	Entrez Description	polyubiquitin-B	NA
LOC101680594	MM or HS ortholog	Olfr810	Olfr810
LOC101680596	Entrez Alias	RBM14	RBM4	RBM14	RBM4
LOC101680600	NA	NA	NA
LOC101680602	Entrez Alias	ASGR1	ASGR1
LOC101680813	NA	NA	NA
LOC101680617	Entrez Description	olfactory receptor 4X1	NA
LOC101680619	Entrez Alias	TRNAU1AP	TRNAU1AP
LOC101680623	Entrez Alias	LUC7L2	LUC7L2
LOC101680631	MM or HS ortholog	COX18	COX18
LOC101680639	Entrez Alias	SIGLEC8	SIGLEC8
LOC101680643	MM or HS ortholog	Olfr243	Olfr243
LOC101680667	NA	NA	NA
LOC101680670	NA	NA	NA
LOC101680671	NA	NA	NA
LOC101680673	MM or HS ortholog	SRP19	SRP19
LOC101680680	NA	NA	NA
LOC101680682	NA	NA	NA
LOC101680684	MM or HS ortholog	OR5G3	OR5G3
LOC101680692	Entrez Description	cytochrome c oxidase assembly protein COX14	NA
LOC101680705	Entrez Description	olfactory receptor 8J2	NA
LOC101680707	Entrez Description	olfactory receptor 1E5-like	NA
LOC101680708	Entrez Description	olfactory receptor 51F1-like	NA
LOC101680710	Entrez Description	immunoglobulin heavy variable 3-23-like	NA
LOC101680711	NA	NA	NA
LOC101680715	NA	NA	NA
LOC101680716	NA	NA	NA
[truncated: 9,611 more rows]
[truncated: 2 more columns]
