# Supplementary material for: Transgenic ferret models define pulmonary ionocyte diversity and function
Source: Nature. 2023 Sep 20;621(7980):857–67. doi: 10.1038/s41586-023-06549-9 (PMC10533402; doi:10.1038/s41586-023-06549-9)
Supplement: Supplementary file 15 — Differentially expressed genes in the common rare cell progenitor as compared with fully differentiated tuft, PNEC and ionocytes. Statistical analysis for Supplementary Table 11. P values are two-sided likelihood-ratio tests from the MAST v.1.22.0 package for single-cell differential expression analysis. [file 41586_2023_6549_MOESM15_ESM.xlsx]

## Sheet: Sheet1
Supplementary Table 11: Differentially expressed genes in the common rare cell progenitor as compared to fully differentiated tuft, PNEC, and ionocytes
These data include common DE genes between human, ferret, and mouse
Gene	p-value	FDR	Log2FC mean
VMO1	4.68792e-187	8.17045e-184	1.5129
IER3	2.101e-181	2.66312e-178	1.20852
TACSTD2	2.09686e-116	9.13641e-114	1.20067
MSLN	4.84189e-111	1.87529e-108	1.07725
CXCL17	3.24067e-211	9.03695e-208	1.06924
AGR2	1.10167e-156	1.09718e-153	1.00382
ATF3	1.02672e-81	1.85916e-79	0.974236
UPK1B	2.66183e-225	1.23713e-221	0.952248
GPRC5A	2.60279e-209	6.04846e-206	0.952056
CYP2F1	3.3369e-186	5.16961e-183	0.933025
ZFP36L1	1.55803e-135	1.03446e-132	0.911069
RND3	2.76261e-164	2.963e-161	0.907553
HES1	6.0015e-64	6.91561e-62	0.899981
KLF5	1.14066e-124	6.36169e-122	0.894776
AQP5	4.33285e-186	6.04129e-183	0.879529
FAM107B	9.09889e-120	4.22886e-117	0.867276
FOSB	4.24685e-97	1.23362e-94	0.823738
PROM1	1.53609e-106	5.49171e-104	0.792573
CYP4B1	2.1557e-192	4.29384e-189	0.722627
PLEKHS1	2.62383e-136	1.8292e-133	0.706151
EPAS1	8.65478e-166	1.00561e-162	0.705918
NR4A1	8.07908e-68	1.05277e-65	0.681501
DUSP1	5.52804e-59	5.20794e-57	0.678512
FCGBP	4.97122e-89	1.01932e-86	0.659375
CCND2	3.64837e-91	7.82602e-89	0.655027
AQP3	1.12804e-90	2.38306e-88	0.648174
AQP4	1.58295e-126	9.19631e-124	0.646517
ABLIM1	5.60264e-92	1.23996e-89	0.632805
GLRX	6.28585e-93	1.48548e-90	0.629471
ERRFI1	2.02333e-51	1.46934e-49	0.624647
TGM2	1.45099e-119	6.52618e-117	0.610832
DBI	1.19205e-28	3.97625e-27	0.608182
CEACAM1	2.38897e-101	7.4021e-99	0.585754
F3	7.22544e-64	8.25774e-62	0.582176
CDKN2A	1.8304e-17	2.89357e-16	0.57307
SCGB3A2	2.1325e-136	1.56492e-133	0.572415
AHNAK	8.53218e-62	9.01244e-60	0.564069
EPHX1	2.99291e-74	4.63668e-72	0.563524
NFE2L2	5.29558e-17	7.9996e-16	0.562442
FMO2	2.04616e-155	1.90197e-152	0.558748
POR	2.50986e-69	3.43087e-67	0.544444
ANXA3	3.10115e-34	1.38588e-32	0.534873
GSTM4	1.83577e-14	2.21804e-13	0.534593
ARHGDIB	2.08276e-124	1.11692e-121	0.520993
KRT15	4.24912e-124	2.19428e-121	0.517577
ANKHD1	4.91989e-55	4.15746e-53	0.49915
SFTPD	3.2024e-59	3.03748e-57	0.496444
GCLM	1.48457e-52	1.14996e-50	0.495625
KRT4	6.86903e-97	1.95459e-94	0.488428
PIGR	1.59651e-93	3.97502e-91	0.487475
FOXQ1	6.58224e-138	5.3986e-135	0.485275
NFKBIZ	9.54323e-73	1.44632e-70	0.485181
HS3ST1	2.20746e-20	4.38442e-19	0.482299
ALAS1	3.33881e-58	3.04268e-56	0.469904
GSTO1	5.20806e-120	2.504e-117	0.463005
ANXA1	2.83977e-71	4.12447e-69	0.45643
GALNT12	9.98508e-66	1.21063e-63	0.454202
KLF4	3.22829e-66	4.01893e-64	0.453283
SPATA18	2.07538e-92	4.74377e-90	0.446776
S100A14	1.59454e-20	3.20817e-19	0.443526
PRDX6	1.096e-51	8.04287e-50	0.440951
PLAC8	2.11661e-11	1.87496e-10	0.440648
LTF	1.46468e-52	1.14089e-50	0.440551
ENPP3	5.94871e-64	6.9119e-62	0.437832
CXCL16	1.6207e-62	1.73826e-60	0.434491
MPZL2	9.56232e-94	2.46903e-91	0.432754
NCCRP1	4.68171e-102	1.48357e-99	0.424442
MUC13	1.00882e-82	1.85078e-80	0.413223
ANXA8	8.85458e-97	2.46919e-94	0.405412
CD44	2.23319e-27	6.98148e-26	0.403248
IER5	5.97037e-52	4.42792e-50	0.402726
MYOF	1.19774e-47	8.0677e-46	0.402331
PLK2	1.3645e-27	4.35359e-26	0.399636
CP	2.83117e-15	3.66868e-14	0.397312
WWTR1	1.32591e-60	1.33965e-58	0.395506
GABRP	3.99794e-102	1.29636e-99	0.392657
CLDN4	1.26385e-24	3.42837e-23	0.386261
SLC44A4	4.02288e-52	3.03195e-50	0.386238
ARID5B	7.73251e-63	8.48932e-61	0.385765
TGFBR2	1.8945e-89	3.94253e-87	0.385439
DNAJB1	6.26336e-43	3.68481e-41	0.384551
PDZK1IP1	2.52697e-93	6.18131e-91	0.382204
ICAM1	5.76482e-76	9.34638e-74	0.38161
DUSP5	6.31941e-49	4.38366e-47	0.376739
MED24	1.73927e-66	2.18474e-64	0.373695
SLC31A1	6.91569e-63	7.65281e-61	0.372766
CDKN1A	6.67684e-42	3.72381e-40	0.370621
IDH1	1.16275e-43	7.07958e-42	0.370005
SFN	6.90155e-67	8.82829e-65	0.365406
IKZF2	1.86912e-48	1.2838e-46	0.364641
HPGD	7.76393e-60	7.46569e-58	0.364468
MGST1	8.48954e-63	9.24763e-61	0.361459
EPHA2	1.6413e-92	3.81412e-90	0.359361
PDP1	9.8313e-67	1.24616e-64	0.355526
SLC34A2	2.46043e-112	9.80163e-110	0.355473
CLDN1	1.44557e-26	4.30674e-25	0.353929
NET1	2.57979e-29	9.12943e-28	0.352712
VSIG2	1.26746e-54	1.05821e-52	0.352694
TRIB1	8.71255e-47	5.7573e-45	0.348763
CKMT1A	9.8117e-50	6.8746e-48	0.347583
CFB	6.94856e-62	7.39571e-60	0.346612
ZFP36L2	3.74526e-24	9.85286e-23	0.344916
PTGES	1.92136e-102	6.37845e-100	0.341591
NT5DC2	2.76297e-71	4.05516e-69	0.337614
ATG10	1.97358e-09	1.35755e-08	0.336483
LMO7	4.5863e-22	1.0381e-20	0.333505
EMP2	1.0515e-19	1.98659e-18	0.332994
SLC15A2	1.26403e-104	4.4061e-102	0.332565
GLUL	0.000485541	0.00124332	0.331903
BLVRB	2.90016e-59	2.76965e-57	0.330783
KRT13	3.1536e-43	1.87909e-41	0.330508
HYAL1	2.08716e-75	3.30697e-73	0.329827
ELOVL5	2.34703e-24	6.2571e-23	0.329645
IGFBP3	1.47626e-37	7.37761e-36	0.329456
IGFBP7	1.00597e-05	3.76342e-05	0.329128
PLTP	1.28514e-34	5.78021e-33	0.325644
RDH10	4.09439e-74	6.27342e-72	0.32145
PCDH9	7.40243e-13	7.73124e-12	0.321012
CES1	7.99129e-71	1.12548e-68	0.319933
ITGB4	8.73561e-41	4.73932e-39	0.31952
RAP2B	2.24333e-31	8.68855e-30	0.317785
MUC5B	9.35757e-66	1.1445e-63	0.316809
CTSV	3.75926e-23	9.14754e-22	0.314268
PPP1R15A	4.31485e-18	7.16214e-17	0.313799
SERPINE2	7.6467e-61	7.83956e-59	0.313205
KRT23	2.7146e-74	4.25277e-72	0.307158
AREG	4.45107e-32	1.79368e-30	0.307135
NFIB	1.51503e-27	4.80093e-26	0.306884
PTPN13	7.64627e-30	2.75483e-28	0.303835
ITGAV	0.0506669	0.073596	0.303113
PGLYRP1	1.08348e-62	1.17108e-60	0.302673
COX7A1	0.0326257	0.0503877	0.302434
SH2D4A	8.97208e-34	3.95879e-32	0.298669
RASSF9	5.55843e-81	9.81028e-79	0.296358
KRT5	2.82549e-23	6.96039e-22	0.294313
EGR2	1.25747e-57	1.13116e-55	0.293272
C1GALT1	1.3401e-28	4.44881e-27	0.29047
ST8SIA4	4.21612e-20	8.18737e-19	0.289362
IFRD1	2.88042e-27	8.96467e-26	0.288958
TMC5	1.16873e-58	1.08638e-56	0.287076
KCNE3	9.85434e-61	1.00291e-58	0.286717
BHLHE40	9.04597e-12	8.38617e-11	0.28633
EMP1	3.95238e-61	4.11254e-59	0.285534
CD2AP	0.981097	0.983425	0.285099
PLS3	3.04802e-22	7.01297e-21	0.282485
PRDM1	7.30776e-83	1.35856e-80	0.282088
AHR	1.99312e-56	1.75887e-54	0.281559
CX3CL1	3.01769e-54	2.48969e-52	0.280509
PDCD6IP	6.17792e-12	5.86377e-11	0.280021
PHACTR2	1.39096e-43	8.43222e-42	0.278282
ITGB6	4.39613e-25	1.23083e-23	0.27706
SLC5A8	1.12334e-103	3.82017e-101	0.276364
LAMB3	2.28669e-21	4.90513e-20	0.275145
CFH	5.5911e-92	1.23996e-89	0.274488
TOB1	3.1911e-10	2.434e-09	0.274302
BAAT	8.06646e-24	2.06368e-22	0.273161
BCL2A1	1.13828e-35	5.38001e-34	0.27306
PHLDA1	0.00254289	0.0053745	0.272013
GMNN	2.43139e-25	6.91854e-24	0.271383
NR4A2	3.62734e-30	1.32398e-28	0.270968
EFNA5	3.05811e-25	8.66651e-24	0.270609
SDC4	5.73874e-17	8.64095e-16	0.270523
PANK4	8.86789e-28	2.84241e-26	0.270163
BPIFB1	9.92558e-37	4.87297e-35	0.267729
FAM3D	1.82973e-25	5.24936e-24	0.266389
PGD	1.96484e-10	1.53306e-09	0.265712
ID3	6.00381e-07	2.84345e-06	0.261974
TIMP3	9.38219e-13	9.71886e-12	0.261536
BTG3	1.90715e-11	1.69697e-10	0.260243
UPK3B	3.07699e-32	1.24717e-30	0.260174
CYP1B1	1.89425e-79	3.26068e-77	0.258643
TP53INP1	2.35162e-43	1.40724e-41	0.258046
SLC16A11	7.10878e-40	3.75446e-38	0.257863
SYTL2	2.96065e-72	4.39153e-70	0.257807
SDC1	9.42557e-36	4.48535e-34	0.256972
SLC35A1	2.55375e-16	3.63707e-15	0.255173
YBX3	2.22642e-31	8.64708e-30	0.254442
SCGB3A1	7.54377e-84	1.46087e-81	0.253396
CDC42EP5	2.21774e-50	1.56964e-48	0.252905
SLURP1	1.89022e-38	9.72522e-37	0.252644
LRRC26	2.18256e-36	1.05299e-34	0.251348
VTCN1	4.9375e-44	3.05971e-42	0.250875
SKIL	4.68293e-15	5.91431e-14	0.250355
LAMTOR2	0.335954	0.382853	0.249675
PLXDC2	3.24848e-47	2.15683e-45	0.24962
CD82	2.79623e-38	1.42813e-36	0.249436
TRIM16	3.19092e-60	3.11126e-58	0.249406
SHANK2	1.75643e-47	1.17176e-45	0.248985
STK17B	1.49073e-21	3.25787e-20	0.248936
SYPL1	3.12423e-18	5.24201e-17	0.248756
ZNF750	4.65594e-18	7.69168e-17	0.246655
TAF10	0.000137975	0.000402297	0.246427
CDH6	6.31167e-51	4.53627e-49	0.246136
ACSM1	1.0885e-95	2.91866e-93	0.24573
EDIL3	3.96719e-21	8.31797e-20	0.24544
PIP5KL1	3.89063e-05	0.0001287	0.244738
CFI	3.55772e-52	2.71067e-50	0.243915
PPIC	4.21945e-13	4.50473e-12	0.243597
SAMD9L	2.06745e-32	8.4535e-31	0.242888
METTL7A	8.60274e-46	5.52756e-44	0.242802
KIF21A	9.51347e-09	5.85635e-08	0.242096
CD14	2.7159e-55	2.32318e-53	0.242061
GCHFR	3.31404e-07	1.63393e-06	0.24048
PRSS36	7.74134e-55	6.50226e-53	0.237541
PSMA6	0.000381066	0.0010006	0.237183
PRKCI	1.91387e-19	3.56752e-18	0.236014
PDXK	3.63096e-13	3.89734e-12	0.234463
GADD45B	3.08656e-16	4.35586e-15	0.233199
AVPI1	9.55789e-20	1.80822e-18	0.23218
C4A	9.71345e-35	4.39723e-33	0.231821
FFAR4	1.55381e-41	8.59713e-40	0.231178
TMPRSS11D	2.55726e-70	3.56559e-68	0.230206
EFEMP1	3.88217e-63	4.36525e-61	0.229892
DSG2	7.9093e-19	1.39594e-17	0.22982
OSTF1	1.78237e-12	1.79823e-11	0.229811
KITLG	4.29348e-25	1.20693e-23	0.229705
SGK1	4.83755e-07	2.31707e-06	0.229109
PTGFRN	4.89815e-26	1.43477e-24	0.227513
ALDH2	2.48483e-16	3.5498e-15	0.226325
DMBT1	8.77245e-43	5.11775e-41	0.226169
CA2	3.92849e-21	8.24924e-20	0.226022
LIMK2	1.74692e-20	3.50465e-19	0.22484
TMPRSS2	3.80482e-37	1.88123e-35	0.22416
KLF2	2.17673e-24	5.82538e-23	0.223464
PDLIM5	1.36197e-17	2.17277e-16	0.221747
FDX1	4.48817e-07	2.1631e-06	0.221374
TUBA1C	1.32318e-10	1.05123e-09	0.221273
EMP3	8.14911e-34	3.60708e-32	0.220669
MBOAT1	6.82933e-24	1.76336e-22	0.22054
ABHD3	1.41501e-29	5.04589e-28	0.220311
CDS1	1.81649e-12	1.83134e-11	0.219682
FBXO34	2.60895e-13	2.84193e-12	0.219667
NIFK	0.0140935	0.02429	0.219491
EDN1	3.32948e-36	1.60079e-34	0.218579
REST	2.19629e-25	6.26235e-24	0.216889
HBEGF	1.91051e-41	1.04875e-39	0.216292
ALDH3A1	1.28036e-28	4.26062e-27	0.21579
GSR	8.13436e-25	2.23263e-23	0.214404
NUFIP2	0.000147834	0.000427912	0.213352
FAT1	1.03854e-16	1.52585e-15	0.212376
BPIFA1	9.72576e-153	8.47539e-150	0.212163
ELL2	1.47929e-19	2.76485e-18	0.211804
CDC42EP3	1.84279e-28	6.08864e-27	0.210763
MYO1D	1.13066e-06	5.07234e-06	0.210743
GP2	2.97192e-30	1.09623e-28	0.210227
MLEC	0.000138715	0.000404117	0.210105
AP1S3	1.40023e-31	5.48884e-30	0.208777
MECOM	7.76112e-23	1.85297e-21	0.208642
SLCO4C1	2.10841e-72	3.16102e-70	0.208082
RNASET2	0.00216641	0.00465859	0.2079
PRPF40A	0.199862	0.244167	0.207555
LY6E	6.35995e-20	1.21809e-18	0.207358
SYT8	8.96994e-45	5.71086e-43	0.207245
PCDH7	1.06958e-43	6.54084e-42	0.206356
SLC25A24	2.49311e-17	3.90578e-16	0.206317
C2CD4B	6.39622e-11	5.32555e-10	0.205523
CDADC1	1.03463e-08	6.33544e-08	0.205409
PARD6B	7.47265e-21	1.53561e-19	0.204182
STON2	3.5162e-39	1.82934e-37	0.203962
UTRN	2.37625e-10	1.83659e-09	0.203935
NR2F2	3.84881e-10	2.90862e-09	0.203909
SLX1A	0.00112255	0.00260992	0.203797
EREG	2.19118e-68	2.90968e-66	0.203305
RBM47	2.39306e-14	2.85917e-13	0.20217
BPNT1	4.78564e-20	9.25468e-19	0.202155
RGS1	3.54364e-09	2.34722e-08	0.201742
LPP	0.00492291	0.00964946	0.201599
PLAUR	2.25044e-21	4.8348e-20	0.201529
CPD	3.9177e-10	2.95747e-09	0.200977
SERPINB5	1.08222e-22	2.54888e-21	0.200741
KLF9	1.76414e-41	9.72231e-40	0.200311
NEDD9	7.07033e-16	9.72205e-15	0.200164
PALLD	6.00683e-16	8.32537e-15	0.198159
CLCA1	0.00212315	0.00457685	0.19757
EDN2	5.45604e-38	2.75629e-36	0.196753
CRTAP	1.4152e-31	5.5272e-30	0.196643
SOX21	1.00665e-28	3.39848e-27	0.196175
SLC30A4	2.54511e-42	1.44254e-40	0.195641
SMC6	1.97149e-10	1.53739e-09	0.195603
DSG3	7.27924e-76	1.1666e-73	0.195134
SLC35D2	3.14251e-22	7.21845e-21	0.193318
PTGS2	3.41295e-37	1.69348e-35	0.193031
NRIP1	1.59396e-18	2.75056e-17	0.192373
VWA5A	0.00153254	0.00343039	0.191817
KRT14	3.20655e-23	7.85745e-22	0.19148
OAT	0.00223559	0.00478963	0.191354
RBMS3	9.77821e-08	5.24375e-07	0.191272
ARHGEF12	7.75553e-06	2.96749e-05	0.191171
TES	4.98141e-29	1.72776e-27	0.190803
RBM8A	2.02104e-07	1.03108e-06	0.190727
PMEPA1	5.86997e-16	8.1519e-15	0.189788
ASPH	1.89981e-11	1.69151e-10	0.189108
PPP1R10	2.8846e-09	1.93925e-08	0.188794
SLMAP	2.41989e-07	1.21631e-06	0.188509
PSMB4	0.164145	0.205705	0.187992
BAIAP2	9.5772e-13	9.89147e-12	0.187899
RREB1	9.51684e-10	6.8013e-09	0.187677
SGMS2	2.30009e-19	4.25898e-18	0.18645
IFNE	3.12303e-18	5.24201e-17	0.184392
BRD2	7.55736e-05	0.000234525	0.184275
PPP2CB	6.26227e-05	0.000197814	0.183881
ZBTB18	2.34886e-13	2.57267e-12	0.18354
PNRC1	0.0142496	0.0245015	0.183472
ANKRD22	3.79387e-25	1.06864e-23	0.18316
NOTCH2	3.90218e-36	1.86969e-34	0.183117
MYH14	2.91487e-15	3.76316e-14	0.183008
MSRB3	3.77635e-71	5.42822e-69	0.182717
EIF5B	0.77401	0.79693	0.182463
MDM2	9.14634e-05	0.000278505	0.182294
STEAP4	2.1833e-60	2.15899e-58	0.181895
BCL6	3.20478e-12	3.13354e-11	0.181809
PTPRZ1	1.57722e-68	2.11454e-66	0.181764
CHD9	0.574864	0.612102	0.181699
PLXNB2	6.06616e-05	0.000192097	0.181405
SFT2D1	3.78446e-14	4.42674e-13	0.181175
TSPO	4.35187e-14	5.04809e-13	0.180754
CDKN2B	1.86073e-08	1.10683e-07	0.180731
ACER2	4.85235e-31	1.8536e-29	0.18014
SLC7A11	2.04873e-35	9.6505e-34	0.179052
ACADSB	4.40479e-08	2.49253e-07	0.178493
CEBPB	0.000291536	0.000785181	0.177196
CPT1A	3.23302e-08	1.85736e-07	0.176956
MDFIC	1.14356e-21	2.50701e-20	0.176613
PDZD2	3.41165e-33	1.45916e-31	0.176507
C2	2.79335e-48	1.9092e-46	0.176147
SLC45A3	5.23177e-51	3.77962e-49	0.175835
RASAL3	2.92821e-10	2.24084e-09	0.175371
GOLIM4	4.62787e-07	2.22351e-06	0.174595
CAPG	1.86577e-29	6.61943e-28	0.174321
VAMP5	5.6261e-30	2.04283e-28	0.174295
CKS1B	4.53292e-05	0.00014805	0.174037
TMPRSS11A	4.50129e-70	6.21401e-68	0.173676
SIDT1	6.05141e-22	1.35869e-20	0.173525
SLC44A1	9.52832e-14	1.08011e-12	0.173336
RBBP8	1.14139e-14	1.40092e-13	0.173267
HCLS1	9.04139e-42	5.02247e-40	0.17312
MDM4	0.0275832	0.043447	0.172634
COL4A5	1.51825e-42	8.71151e-41	0.172308
SMIM15	6.44252e-06	2.50496e-05	0.172138
MSL3	0.0761194	0.10501	0.171826
MBD2	0.000119964	0.000354377	0.171613
TF	0.000167627	0.00047943	0.171554
SERPINB1	0.00303232	0.00630194	0.171104
IGF1R	1.40871e-07	7.37301e-07	0.169771
LYZ	1.18359e-15	1.60221e-14	0.168911
OSGIN1	2.49302e-28	8.17888e-27	0.168706
LRRCC1	0.00398678	0.00800168	0.168586
TRIM29	9.6076e-29	3.25143e-27	0.168378
TPM3	0.213454	0.258519	0.167902
MOB1B	1.85755e-06	8.04094e-06	0.167891
ZMAT3	3.3727e-09	2.24359e-08	0.167886
CRIM1	5.92937e-24	1.53668e-22	0.167872
SAMD12	6.59975e-15	8.22344e-14	0.167862
ARC	1.92106e-36	9.30045e-35	0.167689
LYN	7.17094e-15	8.8875e-14	0.167447
ECE1	1.46675e-05	5.30089e-05	0.165537
MKNK2	6.51407e-11	5.41596e-10	0.165188
ABCA1	1.71971e-23	4.29711e-22	0.164746
IFI44	8.80627e-08	4.77766e-07	0.164034
NUDT8	2.44337e-13	2.66572e-12	0.163967
TMEM205	3.52582e-09	2.33986e-08	0.163784
LRP10	1.24688e-05	4.57388e-05	0.163775
EIF3C	7.32926e-10	5.33082e-09	0.163369
DIAPH1	4.47334e-17	6.83902e-16	0.163165
HMGB2	0.000166899	0.000477545	0.162447
G6PD	5.77479e-07	2.73871e-06	0.162321
HSPH1	0.000122694	0.000361675	0.162246
FCGRT	1.43509e-17	2.28679e-16	0.161677
ADRB2	6.61837e-40	3.52213e-38	0.161605
PLSCR1	2.724e-20	5.36451e-19	0.161597
MRPL47	0.216092	0.261143	0.161413
AMOTL2	7.85604e-36	3.75126e-34	0.161351
ANKRD37	0.00109989	0.00256152	0.161232
GPD2	5.92772e-17	8.89668e-16	0.161005
ITGA2	1.79922e-33	7.83952e-32	0.160314
GRN	0.192485	0.236314	0.159732
PLAGL2	9.78367e-11	7.94952e-10	0.159554
AGRN	1.55257e-18	2.68247e-17	0.159058
TSC22D3	5.20615e-09	3.33591e-08	0.158177
SPRY2	7.59778e-06	2.91513e-05	0.158014
SPPL2A	0.0206356	0.0339016	0.157832
ADAM9	8.53389e-07	3.9257e-06	0.157414
CFAP53	2.68342e-07	1.33912e-06	0.157371
ERICH2	1.59346e-08	9.55594e-08	0.157135
LPAR6	5.04655e-14	5.8345e-13	0.15702
CLIP1	0.000205917	0.00057537	0.1564
MOB1A	0.0437107	0.064829	0.156342
ERBB2	5.71851e-31	2.16666e-29	0.156328
MYO5C	8.99323e-10	6.45024e-09	0.156246
RPS6KA3	3.98142e-05	0.000131236	0.15619
NPEPPS	0.000782196	0.00189738	0.156175
LSM7	9.58901e-05	0.000290841	0.155993
GLS	1.15609e-08	7.0452e-08	0.155391
FLNA	1.14631e-26	3.44462e-25	0.15499
SPTLC2	0.00013236	0.000387302	0.154752
MIDN	1.25366e-10	9.99985e-10	0.154725
IL33	1.0519e-40	5.68477e-39	0.1547
IL6ST	0.00239391	0.00509282	0.154672
DHRS3	2.74213e-32	1.11468e-30	0.154342
MRPL33	0.000710676	0.00174147	0.154326
KIAA1217	1.28877e-14	1.57764e-13	0.153975
FMO3	9.92261e-51	7.05872e-49	0.153654
SCEL	3.86381e-65	4.60454e-63	0.153581
ADGRF1	3.48231e-27	1.07658e-25	0.153357
F2RL1	1.50753e-33	6.58916e-32	0.153228
PLCB4	0.134227	0.172354	0.152892
VCP	0.0845433	0.115037	0.152271
SCAMP2	3.56495e-07	1.74652e-06	0.152213
TGS1	0.000668782	0.001651	0.152201
RNF149	4.87266e-31	1.85627e-29	0.152201
CAPNS1	0.096903	0.129355	0.151788
RBPJ	0.000587739	0.00147363	0.151699
CCDC88C	2.32482e-11	2.04899e-10	0.151563
FBL	0.0027596	0.00578691	0.151332
P2RX4	2.01076e-07	1.02621e-06	0.151159
BAZ1A	5.07929e-10	3.77508e-09	0.150357
AFF1	1.77132e-10	1.39062e-09	0.150288
PPIH	9.0508e-05	0.000275837	0.150235
DAPP1	8.98305e-17	1.33104e-15	0.150228
S100A4	4.10895e-09	2.68594e-08	0.150101
APOPT1	0.872642	0.887602	0.150062
ATP1B3	0.00889342	0.0162317	0.149899
ACO1	0.00570623	0.0110014	0.149543
RBM4	0.793706	0.815282	0.14924
HMOX1	0.0103852	0.0186023	0.148725
PSMB2	0.13699	0.17554	0.148567
KIF2A	1.53343e-08	9.21975e-08	0.14827
CLCA2	1.1215e-46	7.37598e-45	0.146754
SLC6A6	6.47734e-12	6.13127e-11	0.14624
CELSR1	2.64049e-32	1.0765e-30	0.146129
DDX60	1.45464e-15	1.94086e-14	0.146074
FGFR2	2.11227e-35	9.91629e-34	0.145931
STIM2	8.96625e-07	4.10968e-06	0.145883
CDK6	8.4611e-05	0.000259681	0.145818
FST	1.11619e-22	2.62445e-21	0.145628
KLF3	2.41765e-11	2.12275e-10	0.145206
ATL3	2.45757e-07	1.23436e-06	0.145012
ARPC1B	2.38789e-07	1.20153e-06	0.144588
IFFO2	1.75687e-15	2.32852e-14	0.144297
GJB2	9.52577e-36	4.51761e-34	0.144073
EFCAB14	3.02375e-07	1.49717e-06	0.143872
HSPB8	3.50564e-19	6.38109e-18	0.142555
PHF11	0.10602	0.14021	0.142375
SMAD5	0.391644	0.436995	0.142251
NMT1	0.209083	0.25383	0.142163
ARHGAP29	3.11394e-09	2.08438e-08	0.141955
PIGT	1.62904e-07	8.44376e-07	0.141667
CCDC25	0.247614	0.293628	0.141333
GRSF1	0.994922	0.995422	0.141206
F2RL2	1.4339e-42	8.2615e-41	0.141016
B4GALT1	1.53081e-09	1.06348e-08	0.140966
RPL10	7.58074e-09	4.75049e-08	0.140122
PON1	5.70961e-27	1.74965e-25	0.140103
CCDC160	8.98691e-08	4.8643e-07	0.140045
TAX1BP3	4.20808e-13	4.49604e-12	0.139853
YAP1	1.49992e-33	6.57653e-32	0.139363
EHMT1	0.00072293	0.00176901	0.139337
VEGFA	2.90686e-05	9.87099e-05	0.139186
SULT1C2	3.29569e-29	1.1488e-27	0.139129
RNF19A	0.088452	0.119528	0.139061
ITM2A	2.40095e-10	1.85465e-09	0.138951
FIBP	2.01134e-06	8.65027e-06	0.138697
CDV3	1.46794e-05	5.30383e-05	0.138696
HS6ST1	1.29218e-07	6.79115e-07	0.138605
P4HA1	7.78639e-09	4.8597e-08	0.138567
AIMP1	0.0590831	0.0840694	0.13845
RAB9B	1.18307e-09	8.34751e-09	0.138443
TOB2	1.30095e-08	7.89343e-08	0.138252
IFNGR1	0.00186253	0.0040736	0.13773
CPEB4	0.336519	0.383434	0.137443
TC2N	5.66559e-08	3.15602e-07	0.137381
GOT2	0.0405481	0.0608505	0.137143
AEBP2	7.03143e-09	4.43015e-08	0.136727
UTP20	1.84858e-15	2.4431e-14	0.136578
PTGES3	0.0335564	0.0516136	0.136367
BAG3	2.07045e-14	2.48865e-13	0.136315
TNFRSF11A	6.55425e-11	5.43964e-10	0.136299
GLTP	4.32606e-11	3.68919e-10	0.136167
CHKA	2.24454e-15	2.93856e-14	0.136162
EHD4	1.12416e-07	5.97336e-07	0.136142
NOTCH1	4.31394e-25	1.21025e-23	0.135963
PLA2G4A	1.74401e-27	5.4891e-26	0.135933
GLIS3	3.94996e-35	1.83581e-33	0.13564
CAV1	3.83541e-10	2.90006e-09	0.13549
POF1B	2.29608e-40	1.23132e-38	0.135468
MMEL1	5.24235e-18	8.61958e-17	0.135223
ZNF593	0.00619255	0.0118245	0.135013
HSD17B11	0.000110077	0.0003283	0.134951
SNRNP200	0.000452088	0.00116558	0.134947
MED13L	0.0121932	0.0213893	0.134551
SEC14L3	1.31183e-55	1.12906e-53	0.134515
CRABP2	1.03578e-14	1.27466e-13	0.134467
EFNB2	1.87348e-25	5.36384e-24	0.133811
MACC1	9.01532e-27	2.72669e-25	0.133796
ACVR1B	4.37032e-12	4.21698e-11	0.133559
MYCBP	0.0416141	0.0621828	0.13347
STRN	0.00132927	0.00302893	0.133363
ZSWIM6	2.19839e-09	1.50182e-08	0.133308
CMBL	0.000734568	0.00179434	0.133292
POLE3	0.00278149	0.00582754	0.133289
AK3	0.0270909	0.042802	0.133131
LAD1	1.68184e-09	1.16492e-08	0.132884
FNDC3B	3.84686e-14	4.49219e-13	0.132235
TGFBI	3.17796e-23	7.81487e-22	0.132159
MYLIP	3.56308e-12	3.47899e-11	0.132002
ERBB3	3.02308e-29	1.05641e-27	0.131546
CHPT1	2.499e-08	1.46034e-07	0.131378
CTNND1	2.78962e-08	1.61998e-07	0.131329
PARVA	1.07402e-13	1.21353e-12	0.131221
NUDT3	0.298404	0.345282	0.131071
ARL4A	0.332615	0.379234	0.130736
CCDC34	1.3037e-11	1.18343e-10	0.130675
CHAD	1.44972e-43	8.75043e-42	0.13067
EVA1C	1.85813e-22	4.30363e-21	0.130566
FGFBP1	1.32651e-19	2.4893e-18	0.130339
IKBIP	0.0123804	0.0216642	0.130321
TCF7L2	1.06433e-16	1.5621e-15	0.13019
RASAL2	0.00897388	0.0163495	0.130044
CNDP2	0.0179087	0.0299245	0.130021
ELF1	0.000106618	0.000319075	0.130009
S100A9	6.67178e-17	9.98119e-16	0.12991
PPP2CA	0.0081495	0.0150263	0.129883
BOK	1.30195e-15	1.75055e-14	0.129672
STOM	6.81836e-16	9.39411e-15	0.129629
FOSL2	4.02198e-32	1.62546e-30	0.129611
CD74	0.766778	0.790359	0.129304
CXCL6	2.39462e-20	4.73591e-19	0.128909
LRBA	0.105672	0.139777	0.128635
PLIN2	3.57183e-07	1.74744e-06	0.128385
PPP2R2A	0.000942884	0.00223925	0.128258
MICU2	2.51215e-10	1.93518e-09	0.128002
PYROXD1	0.0215726	0.0352291	0.127713
TMEM98	3.12014e-06	1.28939e-05	0.127678
U2SURP	2.01604e-05	7.05822e-05	0.127613
DUSP4	4.6145e-07	2.21786e-06	0.127494
MPC2	0.204815	0.2493	0.127319
SIPA1L1	6.06804e-11	5.07843e-10	0.127188
ARHGAP42	1.35881e-14	1.66047e-13	0.126724
ARIH1	0.000152818	0.000440873	0.126647
MAP3K13	0.92878	0.937522	0.126631
LAMC2	0.00622608	0.0118788	0.12639
C3	2.27454e-08	1.33927e-07	0.126157
CDKN2AIP	2.11502e-05	7.37245e-05	0.126015
CLIC3	8.32858e-43	4.87922e-41	0.125882
OSBPL8	0.0210805	0.0345267	0.125671
TMPO	0.00931154	0.0168897	0.125498
RNF103	2.08774e-18	3.58049e-17	0.12541
DDI2	1.75223e-13	1.94208e-12	0.12538
LRP1	4.296e-46	2.77311e-44	0.125003
YOD1	6.17471e-09	3.92049e-08	0.124898
CDC14B	2.19345e-08	1.29371e-07	0.124748
POLD4	7.3287e-07	3.41296e-06	0.124676
TET2	5.74942e-05	0.000183358	0.124566
SUSD6	1.8451e-08	1.09847e-07	0.124122
DIS3	0.000308156	0.000825637	0.124106
ATP12A	0.00385222	0.00776721	0.12377
RBMS1	9.79579e-08	5.24937e-07	0.123622
HNRNPUL1	0.2633	0.309622	0.123581
FOXC1	1.4656e-25	4.23081e-24	0.123417
CISD2	0.470441	0.513976	0.123369
SGMS1	2.55273e-07	1.27985e-06	0.123363
PRRG4	6.17123e-16	8.53625e-15	0.12336
GNAL	9.95598e-05	0.000300533	0.123327
ARID1B	0.015366	0.026211	0.122992
STEAP1	1.3113e-61	1.3747e-59	0.122922
CRYL1	0.0810433	0.110892	0.122521
LURAP1L	1.54189e-24	4.1503e-23	0.12247
RBM27	0.0001064	0.000318493	0.122206
GSS	0.52072	0.561039	0.122141
PRSS22	0.049864	0.0725476	0.121513
PARD3	3.73027e-13	4.00085e-12	0.121341
UPF2	0.00492335	0.00964946	0.121325
MAP3K8	5.70724e-20	1.0976e-18	0.121051
FAM3B	0.0049997	0.00978535	0.121033
RNF213	5.06506e-05	0.000163477	0.120846
EPB41	1.96039e-07	1.00234e-06	0.120797
FRMD4B	9.93569e-13	1.02465e-11	0.120786
SLC38A2	3.8423e-12	3.73593e-11	0.120708
TNNC1	1.32342e-13	1.47856e-12	0.120628
TM4SF1	7.2022e-16	9.89362e-15	0.120589
ALDH3B1	2.08297e-14	2.50154e-13	0.120583
PTPRF	3.4488e-10	2.6191e-09	0.120573
SLK	3.36051e-05	0.000112607	0.120291
RNASE4	6.45295e-50	4.54411e-48	0.120006
BACH1	1.44003e-12	1.4645e-11	0.119355
SFTPA1	2.07568e-21	4.48007e-20	0.119226
EEA1	3.6585e-05	0.000121598	0.118839
DCUN1D1	0.0110803	0.0196981	0.11877
SULT1E1	5.74625e-29	1.97827e-27	0.118545
WBP11	0.0741437	0.10268	0.118445
VKORC1L1	0.513407	0.554273	0.11815
PACSIN3	2.65961e-22	6.12941e-21	0.118083
TGIF1	1.60861e-22	3.73814e-21	0.118022
MRPL53	0.183701	0.227069	0.117798
PTGER4	4.97104e-23	1.20332e-21	0.117645
POLR2I	0.295264	0.342103	0.117606
MRPL22	2.41051e-06	1.01971e-05	0.117587
CGN	2.35124e-12	2.33999e-11	0.117295
GALNT6	9.53174e-29	3.2336e-27	0.117041
CD55	1.15044e-07	6.09445e-07	0.117021
NBL1	6.76207e-19	1.19801e-17	0.116969
IGF2BP2	8.44751e-11	6.92438e-10	0.116867
SRSF9	2.39738e-08	1.40448e-07	0.116809
RB1CC1	0.00735037	0.0137271	0.116717
DNAJB4	7.20478e-27	2.19817e-25	0.116687
NCK2	2.6099e-06	1.09641e-05	0.116467
SERPINE1	3.71877e-14	4.36087e-13	0.116405
GLIPR1	1.73849e-27	5.48412e-26	0.116351
CHCHD5	0.157369	0.198265	0.116258
CMTM6	0.000853583	0.00204704	0.116217
EXOSC4	0.0475878	0.0695801	0.116073
ZDHHC20	5.82491e-07	2.7606e-06	0.115754
ARRDC1	0.00439415	0.00872986	0.11575
CAPN13	2.37301e-08	1.39196e-07	0.115665
TSR3	0.157301	0.198215	0.115588
SUCLG1	0.596724	0.632998	0.11542
EMC6	0.00638845	0.012152	0.115332
ZNF131	1.75177e-07	9.04962e-07	0.114962
ACOT13	0.0386964	0.0584365	0.11482
SEL1L	9.76955e-10	6.96761e-09	0.114736
EYA2	4.82943e-10	3.60475e-09	0.114562
MAPK6	0.0255536	0.0407347	0.1144
FCHSD2	2.89646e-13	3.13795e-12	0.114293
PPL	2.41384e-21	5.16993e-20	0.114099
CLIC4	2.89476e-14	3.44382e-13	0.113957
NCKAP1	3.94067e-06	1.60235e-05	0.113868
RAI14	1.55536e-13	1.728e-12	0.113766
DOCK9	0.0032424	0.00667741	0.113376
USP24	0.000129188	0.000378737	0.113299
BCAP31	0.000211803	0.000590397	0.113288
SYNGR1	2.68737e-05	9.18381e-05	0.113018
CASP6	0.00255435	0.00539626	0.113015
KIF1C	3.64481e-24	9.60672e-23	0.11298
YBX2	2.92399e-44	1.83645e-42	0.112961
BCL3	1.31619e-05	4.8041e-05	0.112756
TMEM154	2.19125e-13	2.40951e-12	0.112718
GSTM1	6.98023e-11	5.77599e-10	0.11268
MYO5B	1.20642e-06	5.38967e-06	0.112229
PPP1R12A	0.0771801	0.106252	0.112186
MDH1	0.00143132	0.00323871	0.112151
STAT1	0.212413	0.257492	0.112136
SPARC	4.71461e-11	4.00584e-10	0.112097
SUPT5H	4.62309e-06	1.85442e-05	0.111971
C1QBP	0.000559864	0.00141135	0.111861
WDR72	1.83704e-11	1.63771e-10	0.111802
DHX29	0.420333	0.465024	0.111209
TJP2	6.75001e-05	0.000211625	0.111036
PCYT1A	4.93597e-11	4.17358e-10	0.110795
AAK1	7.43376e-07	3.45842e-06	0.110697
PRODH	1.75958e-20	3.52498e-19	0.11061
USP10	0.00412107	0.00824747	0.110583
ARHGAP27	5.06687e-25	1.41013e-23	0.110378
PRDX4	0.0122443	0.0214529	0.110336
SPSB1	0.00311336	0.00644729	0.110229
PLXNB1	9.74946e-08	5.23438e-07	0.109941
PSMD1	0.0124965	0.0218427	0.109907
CSRNP1	2.55679e-09	1.73055e-08	0.109846
FRAT2	3.04458e-05	0.00010296	0.109669
ZNF503	4.06739e-05	0.000133817	0.109657
AGPAT5	0.00569441	0.0109816	0.109641
LARP1	0.000824592	0.00198503	0.109619
MVP	0.240543	0.286273	0.109473
SMAD3	2.47919e-06	1.04654e-05	0.109461
RCC2	0.00010754	0.00032155	0.109377
HDLBP	1.00572e-06	4.55285e-06	0.109193
LAMP2	1.12992e-05	4.18333e-05	0.109089
CHP1	6.455e-12	6.11843e-11	0.108872
ZDHHC5	0.01137	0.0201516	0.108694
RAMP1	5.51506e-63	6.15172e-61	0.108651
PUM2	2.28997e-05	7.93269e-05	0.108587
TJP1	0.0048131	0.00946264	0.108438
DSC2	2.8867e-18	4.8728e-17	0.108329
DYNLRB2	1.82278e-10	1.42941e-09	0.108188
OLFM4	4.96699e-17	7.52769e-16	0.108097
LGI1	1.1463e-20	2.31971e-19	0.108096
ACSS2	0.00337643	0.00691809	0.108045
STAM2	0.0912441	0.122884	0.108017
LY75	6.19667e-13	6.53062e-12	0.107936
SYT16	5.247e-05	0.000168647	0.107894
SLC44A3	2.14743e-11	1.90105e-10	0.107894
LPAR3	1.6388e-47	1.09855e-45	0.107388
JAG1	0.00860433	0.0157635	0.107327
DMXL2	2.3666e-05	8.18796e-05	0.107154
PHLDA3	0.00895626	0.0163324	0.107149
PECR	0.00355128	0.00722643	0.107085
ATP13A3	3.9148e-06	1.5923e-05	0.107023
LUZP2	7.7526e-33	3.2657e-31	0.106917
GPR87	5.61003e-35	2.58154e-33	0.106744
PDPN	4.10189e-14	4.778e-13	0.106626
KMT2C	0.0427585	0.0636334	0.106588
ESRP1	1.68191e-05	5.98847e-05	0.106537
ABCE1	0.00214543	0.0046192	0.106175
LRRC8A	1.24964e-07	6.58247e-07	0.106172
CREM	5.31976e-10	3.93911e-09	0.106163
TACR1	5.49814e-05	0.000175981	0.106078
CAPN1	0.00442612	0.00878358	0.106069
B4GALT4	2.38106e-05	8.23393e-05	0.105897
CALU	0.000494093	0.0012636	0.105778
ANO10	3.2156e-09	2.14522e-08	0.105751
UNC93B1	1.31542e-09	9.22583e-09	0.105713
PIR	4.26891e-17	6.54801e-16	0.105646
FASN	0.0129972	0.0226326	0.105481
MAP2K3	0.000193437	0.000544647	0.105315
TP63	5.69664e-30	2.06307e-28	0.10531
VPS4B	0.000246409	0.000674323	0.105306
LTBP4	8.37468e-07	3.8601e-06	0.104958
HSD17B4	0.0152979	0.0261107	0.104796
SECISBP2L	0.00357514	0.00727074	0.104796
HECA	2.73583e-11	2.39008e-10	0.104692
ATP2A2	0.00027475	0.000743996	0.104501
ECI1	0.00643236	0.0122272	0.104487
QKI	2.1881e-05	7.61574e-05	0.104479
TOPORS	0.236317	0.282007	0.104391
ATRX	4.38041e-11	3.73326e-10	0.104309
TTC36	7.0049e-21	1.44695e-19	0.104301
FAM174B	2.96789e-09	1.99236e-08	0.1043
LARP4	8.37014e-06	3.18517e-05	0.104224
NASP	0.271705	0.318378	0.104185
FGFR3	3.99656e-07	1.94228e-06	0.104147
FAM83H	8.92835e-07	4.09365e-06	0.103907
NCOA4	0.0706542	0.0983754	0.103881
PPP2R5E	0.000364691	0.000961044	0.103729
ZNF217	0.0107379	0.0191627	0.103714
NFIL3	2.44005e-18	4.14393e-17	0.103684
DCBLD2	4.12078e-07	1.99916e-06	0.103662
LARP4B	4.48313e-12	4.31986e-11	0.103583
SNTB2	2.19614e-06	9.38135e-06	0.103139
PLPP3	6.80129e-11	5.63795e-10	0.103102
PLCH1	8.6765e-05	0.00026559	0.103084
PTPRK	2.56957e-19	4.73909e-18	0.102962
BBX	0.000334534	0.000888798	0.102915
IDH3G	0.43245	0.476878	0.102854
TEX30	0.0030736	0.00637347	0.102853
XPO6	3.9209e-05	0.000129566	0.102652
USP16	0.00259315	0.00546414	0.102625
SREBF1	0.036439	0.0554843	0.102509
UGGT1	0.00501734	0.00981575	0.102439
IMPDH2	0.349561	0.396836	0.10221
MMP7	0.165613	0.207301	0.102127
PLPP2	0.000154796	0.000446026	0.101901
KIAA0040	1.52153e-23	3.82937e-22	0.101851
FERMT1	5.23348e-05	0.000168329	0.101706
DNAH5	5.09212e-20	9.83372e-19	0.101685
DUOXA2	5.04952e-25	1.40811e-23	0.101654
PKP2	8.93638e-08	4.84259e-07	0.101651
SSB	0.0022116	0.00474538	0.101623
TMEM37	7.23383e-52	5.33658e-50	0.101519
LAMB2	3.72201e-17	5.74071e-16	0.101425
PTBP1	3.85642e-05	0.000127629	0.101412
RAB43	1.7304e-06	7.52556e-06	0.10141
IPMK	1.31232e-12	1.34245e-11	0.10136
FRA10AC1	0.00151472	0.00339655	0.101304
SMC1A	0.0172994	0.0290294	0.10128
FRK	0.000439302	0.00113598	0.10125
AMD1	0.00155924	0.00348126	0.101154
PITX1	4.73045e-13	5.03486e-12	0.101094
GALNT5	2.48654e-20	4.91075e-19	0.101088
LENG8	0.00507776	0.00991864	0.101014
IRF2	0.0894252	0.120726	0.100944
UXT	0.673991	0.70525	0.100749
OAS1	0.300167	0.347062	0.100623
WSB1	0.0680326	0.0952198	0.100593
ZFP90	0.00371194	0.00750951	0.100587
GPATCH1	1.40582e-08	8.50384e-08	0.100498
DNAJC21	4.34958e-07	2.10212e-06	0.100277
DDX21	0.530552	0.570309	0.0999771
DAPL1	4.82263e-07	2.31072e-06	0.0999315
EBAG9	0.0247658	0.0396542	0.0998905
EP300	0.0281465	0.0442343	0.099781
LYRM2	0.0741638	0.102698	0.0997092
RGCC	2.17057e-06	9.28154e-06	0.0995795
SCAF11	0.0166203	0.0280451	0.0995574
MTAP	4.61344e-05	0.000150187	0.0994867
NANS	5.8005e-05	0.000184718	0.0994577
PDS5A	0.000606238	0.0015155	0.0993446
YES1	0.212234	0.257297	0.0991637
ARRDC3	4.29013e-06	1.73283e-05	0.0989057
TNFAIP2	6.10543e-06	2.38187e-05	0.0988494
GALNT4	4.4347e-21	9.25643e-20	0.0988234
SFRP1	1.76574e-21	3.82294e-20	0.0988001
CLDN10	1.02834e-29	3.67644e-28	0.0986999
DNTTIP2	0.0317386	0.0491755	0.0985858
ZNF608	9.22759e-05	0.000280673	0.0982977
SWAP70	0.000212617	0.000592319	0.0982163
CTSC	0.00107949	0.00251989	0.0981491
ANXA10	3.26142e-21	6.90044e-20	0.0981478
TRAF3	0.000208222	0.000581114	0.098005
DAG1	0.000260943	0.000710473	0.0978685
PDE8B	1.15819e-09	8.1807e-09	0.0978601
TFAM	0.016468	0.0278151	0.097855
LAMA3	9.10106e-06	3.43892e-05	0.0974741
IL13RA1	8.16042e-05	0.000251394	0.0974063
PPP2R3A	0.00024471	0.000670597	0.0973796
MYSM1	0.00147069	0.00331404	0.0973594
PLEC	9.57396e-06	3.60102e-05	0.0973218
DNAH7	3.73882e-14	4.38071e-13	0.0970363
EPS15	0.00221907	0.00475934	0.0969265
SLC25A25	5.84449e-06	2.29161e-05	0.0969196
NFKB1	3.89641e-12	3.7859e-11	0.0968522
RIPK4	1.72053e-12	1.73836e-11	0.0967954
NBN	0.622444	0.65753	0.096774
GDPGP1	0.0270321	0.0427285	0.0965854
MYD88	1.44014e-08	8.69257e-08	0.0965309
MCU	2.89136e-08	1.67627e-07	0.0964341
CD151	5.78553e-06	2.27105e-05	0.0963652
PTPRC	6.15339e-09	3.90874e-08	0.0963271
FRMD6	1.31457e-24	3.55904e-23	0.0963104
RBPMS	5.26957e-25	1.4626e-23	0.0960889
TJP3	3.37238e-09	2.24359e-08	0.0959928
HUWE1	0.0124147	0.0217188	0.0958996
FOXO3	1.78697e-09	1.23406e-08	0.0957815
ELOVL6	3.6497e-06	1.49144e-05	0.0957655
DTYMK	0.000120859	0.000356717	0.0953477
NUTF2	0.000159401	0.000457311	0.0951116
TMED5	5.35257e-08	2.99242e-07	0.094985
VPS37B	4.43419e-05	0.000145097	0.0948584
RPF1	0.000335183	0.000890353	0.0948348
PRKAR2A	2.49016e-06	1.05068e-05	0.0948017
BIRC3	0.00075863	0.00184665	0.0947516
MORN5	6.63859e-15	8.26445e-14	0.0946964
FOSL1	1.11951e-28	3.75225e-27	0.0946931
ILK	0.00150532	0.0033771	0.0946412
HECTD1	0.00125902	0.00288875	0.0943601
EIF6	0.406553	0.451571	0.0943458
MIER1	0.169078	0.210844	0.0942662
STK26	2.70858e-09	1.8262e-08	0.094243
LRRC1	0.00177628	0.00390764	0.0940814
KPNA3	0.000242576	0.000665141	0.0940499
UBQLN1	0.00249838	0.00528923	0.0938818
TMEM43	5.33214e-09	3.40881e-08	0.0938678
KLHL24	0.567458	0.605083	0.0937649
ANAPC11	0.510152	0.551058	0.093685
PLXNA1	0.00195678	0.00425637	0.0935182
RSPH4A	2.10886e-09	1.4449e-08	0.0935101
SETD2	0.000109212	0.000326068	0.0932257
GMFB	0.000404612	0.00105508	0.0931721
MAN2B1	1.51519e-05	5.45618e-05	0.0930697
PHACTR4	0.514192	0.554991	0.0930503
DNAH11	4.19143e-19	7.57009e-18	0.093007
SLITRK6	1.05125e-31	4.15231e-30	0.0928412
SPNS2	3.48438e-30	1.27849e-28	0.0927919
STAT3	0.00576677	0.0111012	0.0927413
MTHFD1	0.00300159	0.00624552	0.0925565
ARHGAP26	8.0797e-07	3.73773e-06	0.0923646
PNP	9.6098e-05	0.000291345	0.0923351
RSF1	3.21972e-07	1.58968e-06	0.0922852
TAB2	1.05983e-05	3.94428e-05	0.0922763
ISG15	0.00871855	0.0159489	0.0919524
PML	1.39374e-05	5.05672e-05	0.0919519
LCN2	4.01038e-06	1.6287e-05	0.0917594
TRIP12	0.000299812	0.000805295	0.0917199
CRK	5.137e-05	0.00016545	0.0915968
ABHD14B	0.022543	0.0366123	0.0913498
CORO1B	0.928296	0.937169	0.0912917
EPS8	0.138953	0.177745	0.0912019
CTTNBP2NL	2.00469e-05	7.02802e-05	0.0911688
ALPL	2.08218e-12	2.08114e-11	0.0910895
AAMDC	0.605046	0.641045	0.0908854
ZC3H12A	2.39139e-06	1.01316e-05	0.0907762
OTUD1	1.5543e-06	6.81498e-06	0.0906789
PAWR	0.700724	0.729773	0.0906637
GXYLT1	2.09993e-05	7.325e-05	0.0906152
TSKU	3.79746e-15	4.84428e-14	0.0904845
STYK1	1.4778e-14	1.7933e-13	0.0904281
CREBBP	6.77384e-06	2.62209e-05	0.0903635
BASP1	3.24528e-05	0.00010906	0.090295
SMAD7	3.09705e-15	3.98512e-14	0.0901947
LAMC1	8.93566e-05	0.000272864	0.0901847
TAF1B	0.312641	0.359814	0.0899444
PELI1	1.04133e-11	9.59633e-11	0.0898148
SERINC2	6.36582e-07	3.00164e-06	0.0897686
PTTG1IP	0.00513931	0.0100318	0.0895385
MFGE8	2.31751e-06	9.85155e-06	0.089303
IFI44L	0.00265128	0.00557653	0.0892327
SPATS2L	7.86604e-09	4.90502e-08	0.0891145
TNNI2	1.32758e-12	1.35608e-11	0.0890654
ARID4A	0.157785	0.198699	0.0890053
ATP11A	1.02726e-12	1.05705e-11	0.0888922
OAS3	4.95246e-09	3.18506e-08	0.0886963
EPB41L2	3.04186e-17	4.72829e-16	0.0886957
GTPBP4	0.000179824	0.000510442	0.0886259
LBP	1.44542e-45	9.2447e-44	0.088502
PRPF8	0.0435437	0.0646364	0.0884467
ADGRG1	4.64718e-19	8.34995e-18	0.0883958
HNRNPUL2	0.0386792	0.0584232	0.0883098
TRIP6	8.91884e-19	1.56816e-17	0.0882323
CCDC146	1.21548e-15	1.64379e-14	0.0881463
INPP5F	0.0407503	0.0610948	0.0880441
SOCS3	2.4915e-05	8.56696e-05	0.0878316
SORBS2	2.58002e-05	8.85386e-05	0.0878131
UGCG	0.00391436	0.00787333	0.0877263
PPP1R13L	1.1301e-20	2.29025e-19	0.0876806
PPTC7	6.88857e-05	0.000215594	0.0874614
DHCR24	2.16538e-06	9.26418e-06	0.0874326
LASP1	1.15389e-05	4.26644e-05	0.0873829
EIF4G1	0.0167168	0.0281909	0.0873601
EIF4EBP2	0.209438	0.254195	0.0872826
NFE2L3	4.28896e-08	2.42994e-07	0.087267
SH3D19	0.00025191	0.000688296	0.0871585
CYFIP1	0.00215202	0.00463122	0.0870676
PLAT	0.000200993	0.000563646	0.0869811
TMEM38B	6.97407e-07	3.2576e-06	0.0868089
TGFB1	1.12132e-13	1.26187e-12	0.0867814
SLC28A3	8.57399e-33	3.59e-31	0.0867691
KLF10	1.11072e-06	4.99065e-06	0.0867586
YTHDF3	0.0139313	0.024043	0.0866493
FAM229B	0.846046	0.863195	0.0866258
SCAF8	0.00711189	0.0133371	0.0866029
SERPINB8	1.89323e-07	9.70131e-07	0.0865777
PDCD2	0.0517918	0.0750346	0.0865259
GATA6	9.70207e-09	5.95667e-08	0.0863927
MFSD1	2.63969e-07	1.31871e-06	0.0863771
IQGAP1	0.000604833	0.00151295	0.0862763
TXNDC12	0.0363977	0.0554335	0.0861799
SLC30A7	6.59763e-05	0.00020728	0.0861641
BGN	1.65871e-21	3.61366e-20	0.0860661
SRA1	0.307459	0.354377	0.0859121
BRMS1	0.0047451	0.00934872	0.0859092
DNAH12	2.36374e-14	2.82898e-13	0.08583
SYNE1	3.3422e-14	3.93251e-13	0.0857649
EML4	0.00457481	0.00904647	0.0857499
AMOTL1	1.024e-14	1.26238e-13	0.085726
LGR4	0.000125665	0.000369261	0.0857211
OXR1	0.00637106	0.0121239	0.0857191
PIK3R2	0.00273891	0.00574783	0.0854249
KHSRP	0.0226287	0.0367387	0.0852697
DYNC2H1	0.359137	0.405921	0.0852228
ADCY6	7.84289e-10	5.67186e-09	0.0851125
SERPINB3	8.32839e-17	1.2393e-15	0.0851099
ZNF703	6.23465e-10	4.57044e-09	0.0850909
GAK	0.000238185	0.000654515	0.0850298
BCL11A	3.53709e-05	0.000118013	0.0848542
RARG	1.01684e-16	1.49713e-15	0.0848003
DSC3	6.42585e-32	2.58201e-30	0.0847847
DDR1	0.000719555	0.00176137	0.0847786
NT5DC3	0.00134451	0.00306015	0.0847196
ACER3	1.6637e-12	1.6846e-11	0.0846489
ARL5B	1.10569e-06	4.97312e-06	0.0845591
FAT2	1.00791e-33	4.43321e-32	0.0845244
MAP3K1	1.86697e-05	6.59184e-05	0.0845214
HYDIN	7.19847e-14	8.20002e-13	0.0844752
NCK1	0.00432579	0.00860652	0.0844012
CSF3	2.08266e-17	3.28119e-16	0.0843528
CFAP126	6.46163e-14	7.38479e-13	0.084292
ACAA2	1.15364e-07	6.1081e-07	0.0842314
RTF1	0.978061	0.980875	0.0839993
EXOC3	0.0300073	0.0467858	0.0839747
RNF144B	1.21287e-12	1.24438e-11	0.0838752
PKP1	3.94336e-16	5.53698e-15	0.0838067
SMC4	0.0599751	0.0851995	0.0837792
FAM161A	0.946689	0.952496	0.0836553
TRIM38	0.000552415	0.00139535	0.083597
TIGAR	4.04649e-05	0.000133224	0.0835815
RUFY2	0.0078248	0.0145081	0.0835192
UTP14A	8.2078e-06	3.1251e-05	0.0834781
FAM83B	1.79532e-18	3.08658e-17	0.0833389
SNTN	2.25089e-10	1.74453e-09	0.0832783
MAP3K2	0.0276769	0.0435847	0.0832641
POLA1	7.33798e-10	5.33438e-09	0.0831247
ZNF609	0.00239043	0.00508619	0.083113
TSPAN12	9.07234e-09	5.60707e-08	0.0831075
RPL18	0.503988	0.545456	0.0830111
GNE	3.63367e-15	4.65664e-14	0.0828268
STAT6	2.46026e-08	1.4395e-07	0.0827657
FCHO2	2.88722e-05	9.81626e-05	0.0827155
GFPT1	5.5447e-06	2.18636e-05	0.0826564
TRIP11	0.000206683	0.000577395	0.0826106
USP54	5.37814e-11	4.53919e-10	0.0825352
RIF1	0.00499425	0.0097788	0.0824431
MUC5AC	3.54298e-14	4.16174e-13	0.0823156
SMAP1	0.226307	0.271641	0.0822426
TOP2B	9.47716e-08	5.10193e-07	0.08222
EGFR	2.14605e-06	9.18708e-06	0.0820605
AJUBA	6.87834e-32	2.75588e-30	0.0820302
DMXL1	7.68036e-06	2.94277e-05	0.0820193
RNF220	0.000213186	0.000593661	0.0820163
NOP16	0.157699	0.198608	0.0820041
MORC3	2.60426e-06	1.09437e-05	0.0819982
LUZP1	7.44426e-07	3.46215e-06	0.0819249
FN1	2.51156e-07	1.26103e-06	0.0817678
TMEM260	0.000880738	0.00210629	0.0817632
ATXN1	0.000227024	0.000627805	0.0817106
KDM5A	0.0264608	0.0419996	0.0816922
CYB5B	0.000413472	0.00107517	0.0816419
USP8	0.000140881	0.000409743	0.0815522
TMC4	9.3126e-06	3.51314e-05	0.0814973
IGF2R	2.39684e-08	1.40448e-07	0.0814638
NFAT5	5.9413e-05	0.0001887	0.0812708
NTRK2	1.09793e-10	8.8233e-10	0.0812072
SEC14L4	1.33182e-22	3.11048e-21	0.0811626
SULT1B1	1.27385e-23	3.21181e-22	0.0808721
KIF13B	0.0942063	0.126336	0.0807812
CORO2A	1.50946e-07	7.86486e-07	0.0807554
STAG2	0.000564926	0.00142205	0.0806863
EPHB6	1.31328e-19	2.46779e-18	0.0805915
MMP14	6.59654e-22	1.47633e-20	0.080319
MTX1	0.320573	0.367397	0.0803159
PAX9	1.16225e-06	5.20233e-06	0.080273
AR	0.00167386	0.00370983	0.0801597
LPCAT2	6.20165e-08	3.43816e-07	0.0799964
HDAC2	0.00189784	0.00414629	0.0799884
LIF	1.18532e-13	1.3296e-12	0.0799431
LAMA5	3.7843e-05	0.000125361	0.0798252
CSPP1	0.00757311	0.0140921	0.079786
CLYBL	3.09817e-06	1.28221e-05	0.0797231
LTBP1	0.00474077	0.00934284	0.0796845
WDR38	1.25133e-12	1.28132e-11	0.0796788
NABP1	5.10248e-08	2.86639e-07	0.0796592
GLT1D1	1.6502e-09	1.14415e-08	0.0796467
CNIH4	8.18645e-06	3.11783e-05	0.0795742
FBXO42	1.43334e-08	8.65528e-08	0.0795169
SMARCC2	0.000455831	0.00117458	0.0791635
MYO10	2.72849e-13	2.96519e-12	0.0791239
EPS8L1	4.12972e-27	1.27391e-25	0.0789192
DNAH10	1.3832e-15	1.85086e-14	0.0788771
CYBA	4.92789e-11	4.16927e-10	0.0788368
CLIP4	2.27251e-07	1.14928e-06	0.0788244
PIK3R1	5.01618e-07	2.39522e-06	0.0787807
LRP6	0.0010511	0.00246227	0.0787345
ZCCHC7	5.10743e-08	2.86708e-07	0.0787314
STAT2	0.00304128	0.00631584	0.0786681
CAPRIN1	0.00136315	0.0030955	0.0786181
SERPING1	3.0257e-12	2.97094e-11	0.0785283
RC3H1	2.36767e-06	1.00403e-05	0.0783573
CFAP44	3.44529e-15	4.42335e-14	0.0782578
MRPS31	0.46665	0.510194	0.0782552
CALML3	1.12975e-07	5.99625e-07	0.0782311
ZMPSTE24	0.54426	0.583342	0.0782155
SPEN	0.0466222	0.0684179	0.0781695
SCPEP1	0.00290522	0.00606037	0.0781622
PPARG	1.60639e-27	5.07889e-26	0.0781362
DCBLD1	0.00180069	0.00395574	0.0781196
LSM5	0.00712511	0.0133547	0.0780781
RCOR1	8.92974e-05	0.000272744	0.078075
COBL	0.00590364	0.0113365	0.0780067
MRPS22	0.744976	0.77119	0.0780003
ABHD5	0.00085628	0.00205245	0.0779815
TNFSF10	0.0279035	0.043902	0.0779282
GPX8	4.60254e-24	1.1995e-22	0.0777959
ZFAND2A	0.0339251	0.0521403	0.0777036
DPM1	0.0451195	0.0665434	0.0776723
PARD6G	0.035881	0.0547301	0.077635
ELK4	1.48774e-08	8.95661e-08	0.0775316
MYCBP2	0.00231357	0.00493848	0.0775304
CCL20	0.0183072	0.0305295	0.0774892
STX19	1.78431e-13	1.97417e-12	0.077402
SLC6A14	9.27496e-10	6.63524e-09	0.0772697
TAOK1	3.90682e-05	0.000129144	0.0772041
SF3A1	0.00505137	0.00987124	0.077137
RBBP6	2.258e-05	7.83558e-05	0.0770844
RNF20	0.137195	0.175754	0.0770627
OTX1	3.21113e-13	3.4627e-12	0.0769969
BCAP29	0.00025073	0.000685207	0.0769163
SLC23A2	2.17077e-06	9.28154e-06	0.0768759
TRAP1	0.000104111	0.000312378	0.0767972
GOPC	0.003358	0.00688234	0.0767528
NUFIP1	1.28304e-06	5.70255e-06	0.0767252
BTC	3.45578e-08	1.97718e-07	0.0766808
ABCC1	4.91212e-09	3.16203e-08	0.0766382
UBLCP1	0.0035212	0.00717359	0.0766369
SLC25A10	1.13185e-10	9.08019e-10	0.076495
IAH1	0.302895	0.349694	0.0764102
RSL24D1	0.00129347	0.00295703	0.076356
SEMA5A	0.00866696	0.015867	0.0763467
FECH	0.00611793	0.011699	0.0763074
TXNRD1	0.0034755	0.007095	0.0762352
PTPN3	6.81743e-20	1.30035e-18	0.0761682
TCEA3	1.2749e-25	3.69562e-24	0.0761413
SMG7	0.000111085	0.000330882	0.0760779
FKBP15	5.11193e-05	0.000164837	0.0760747
PLIN3	0.000113994	0.000338462	0.0760745
PPP4R4	0.000534294	0.00135508	0.0759799
VPS8	0.361021	0.407522	0.0759684
CD36	8.15265e-19	1.43707e-17	0.0758502
PDE6H	1.59098e-14	1.92561e-13	0.075767
TSC22D2	9.24337e-08	4.99342e-07	0.0756248
TNFRSF19	4.49253e-17	6.86083e-16	0.0755701
JMJD8	5.37862e-06	2.12629e-05	0.0755515
PRKAB1	0.00205319	0.00443771	0.0754893
TDG	1.45053e-05	5.24635e-05	0.0754758
GRHL2	9.56002e-11	7.77686e-10	0.075451
CYP39A1	0.0108612	0.0193482	0.0752887
RCAN1	9.10711e-05	0.000277492	0.0752069
RPN1	0.000763425	0.00185605	0.0751999
KANSL1L	2.5821e-11	2.26002e-10	0.0751842
LRIG3	7.41086e-10	5.38175e-09	0.0751285
MALL	3.50678e-20	6.85766e-19	0.0750758
CNOT1	1.6081e-05	5.74916e-05	0.0750166
TOR4A	4.02624e-07	1.95466e-06	0.0748765
HDAC9	0.0727527	0.101015	0.0748672
GPC1	2.33889e-13	2.56377e-12	0.0748549
UAP1	0.00588722	0.0113081	0.0746365
TFRC	5.37064e-05	0.000172303	0.0745582
TMEM147	0.00113022	0.00262645	0.0745209
BCAT1	0.0139439	0.0240589	0.0743455
DDX46	0.00247659	0.00524629	0.0742136
ALOX15	2.91963e-14	3.47046e-13	0.074177
BMPR1A	1.30276e-09	9.15082e-09	0.0741647
SLC9A3R2	0.0136613	0.0236415	0.0741384
SPTAN1	0.55858	0.596941	0.0741186
NXN	0.000437942	0.00113309	0.0741037
FAM126B	0.111118	0.146155	0.0740823
RAB3GAP1	0.000100963	0.000304044	0.0738954
SNX5	0.0865383	0.117444	0.0736744
RHPN2	0.000280268	0.000757614	0.0735552
KDSR	0.000499202	0.00127526	0.0735322
SERPINB2	5.14815e-20	9.92818e-19	0.0734925
GPAM	0.776681	0.799385	0.0734686
SERTAD1	5.85796e-05	0.000186266	0.0733926
PHLPP1	2.05923e-11	1.82645e-10	0.0733829
UBE3A	0.00357362	0.0072687	0.073304
TIAM1	0.0177488	0.0296907	0.0731068
DNAH6	9.7312e-10	6.94737e-09	0.0730727
ENPP4	0.0222029	0.0361315	0.0730557
NUDT5	0.434915	0.479294	0.0729523
FAM53B	5.89846e-15	7.36938e-14	0.0728946
CAV2	0.00502935	0.00983371	0.0728941
MAP7	1.02267e-11	9.44315e-11	0.0728005
PORCN	1.66807e-05	5.94377e-05	0.072785
CBLB	5.97397e-10	4.38626e-09	0.0727598
OSBP	0.021578	0.0352297	0.072753
WFDC1	5.45063e-27	1.67397e-25	0.0727509
TMEM170A	0.0282743	0.0444002	0.072695
SMCO1	1.00106e-05	3.74905e-05	0.0726335
FAR1	0.0121514	0.0213303	0.0725761
NUDT1	0.00700363	0.013173	0.0725508
RNPC3	0.00727499	0.0136027	0.0725191
ATP13A5	1.29922e-15	1.74855e-14	0.0724497
PLEKHA5	4.70896e-05	0.000153011	0.0723681
ARHGEF26	2.88235e-15	3.72462e-14	0.0723162
TNIP1	0.0347326	0.0531821	0.0722266
ME1	6.63794e-05	0.000208312	0.0722212
PDE7A	2.2384e-05	7.77724e-05	0.0721895
KLRC1	0.178128	0.221102	0.0721747
RALGAPA2	2.66544e-05	9.11557e-05	0.0721725
RAB13	6.20606e-07	2.93326e-06	0.0721453
RHBDF1	2.45858e-14	2.93493e-13	0.071986
CCDC47	0.0047954	0.0094345	0.0719438
AP3B1	0.0118993	0.0209485	0.0718692
KCTD10	4.23004e-09	2.75862e-08	0.0718514
SPDEF	9.77257e-21	1.99209e-19	0.0718444
HEY1	0.0359477	0.0548259	0.0718366
BCL9L	1.19226e-07	6.30163e-07	0.0717019
DENND2D	8.16626e-06	3.11099e-05	0.0716938
IDE	0.0449012	0.0662704	0.0716166
NAALADL2	0.000368578	0.000970553	0.0715531
FUT8	0.312594	0.359814	0.0715434
DECR1	9.21611e-05	0.000280384	0.0714686
SLC12A7	1.58631e-06	6.9444e-06	0.0713654
LONP2	0.0381416	0.0577425	0.0712922
ZNF800	0.206357	0.250958	0.0712195
DHX9	0.00551793	0.0106774	0.0711124
DTX2	7.64394e-11	6.28417e-10	0.0710889
SOCS6	5.97983e-07	2.83305e-06	0.0710607
OSTC	1.93895e-05	6.80975e-05	0.0710546
NT5C3A	1.7181e-09	1.18827e-08	0.0708968
USP3	0.100229	0.133425	0.0707865
SIKE1	0.0107738	0.019212	0.0707092
MFN1	0.352433	0.399608	0.0706741
MET	8.46116e-11	6.93149e-10	0.0706706
G0S2	0.000407049	0.00106084	0.0706419
ETV2	0.0240657	0.0387424	0.0706332
STX17	0.00616399	0.011776	0.070614
TMCO3	0.00276343	0.0057932	0.0705522
PICALM	5.40366e-05	0.000173267	0.0705
HADH	3.10249e-06	1.28362e-05	0.0704567
PUM1	0.000258101	0.000703559	0.0704086
AK7	1.25293e-13	1.40319e-12	0.0704011
ATP10A	4.12008e-16	5.7759e-15	0.0702451
ELOVL1	4.59834e-06	1.84502e-05	0.0701565
ZBTB7C	8.99527e-06	3.40263e-05	0.0700253
ERLIN1	8.53053e-08	4.63527e-07	0.0700146
N4BP2	0.0175929	0.0294743	0.0700062
UHRF1BP1L	0.483893	0.52665	0.0699946
PI4K2B	5.66197e-10	4.17256e-09	0.0699696
TTC37	0.301825	0.34872	0.0699405
GOLGA2	0.0419165	0.062574	0.0697943
PXMP2	3.31584e-05	0.00011119	0.0697662
FOXJ1	3.55413e-10	2.69176e-09	0.0697236
TYRO3	1.27554e-26	3.8247e-25	0.0696702
TMEM87B	0.0985408	0.131391	0.0696293
ANO1	0.00184855	0.00404685	0.0696138
GNAI1	2.36862e-10	1.8317e-09	0.0695675
SNX16	0.0508351	0.0737635	0.0695647
CDKL4	2.10087e-10	1.63462e-09	0.0695473
ST3GAL5	0.000124201	0.000365576	0.069505
GRIN2A	7.93607e-07	3.67616e-06	0.069491
TPK1	3.67077e-07	1.79458e-06	0.0694591
SP140	0.000117629	0.000347923	0.0693701
ARID1A	0.00182923	0.00401082	0.069348
MRPS18B	0.773107	0.796176	0.0693238
LTA4H	0.00501344	0.00980948	0.0692498
ELF2	0.286601	0.333272	0.0692427
SZRD1	3.30849e-05	0.00011097	0.0691957
LGR6	3.92033e-30	1.42718e-28	0.0691582
POFUT1	2.67385e-06	1.12125e-05	0.0691045
SF3B1	2.02905e-05	7.10115e-05	0.069009
RRAS	1.36581e-06	6.04173e-06	0.0688524
CWC27	0.901225	0.91341	0.0687681
NT5C2	0.000596521	0.00149323	0.0686506
GPALPP1	0.0523939	0.0758439	0.0686136
TMEM87A	0.00244318	0.0051826	0.0685169
ESF1	9.95966e-05	0.000300563	0.0684879
KLHL8	8.35931e-05	0.00025684	0.0684704
SUPT16H	0.498319	0.540159	0.0684314
THBD	0.0351042	0.0536862	0.0684158
MRPS18A	0.00183049	0.00401234	0.0684037
PLEKHG1	1.54739e-13	1.72052e-12	0.0683989
LRRFIP1	7.86027e-06	3.00345e-05	0.068387
CEP95	0.000107066	0.00032021	0.0682742
GLIPR2	5.25915e-06	2.08201e-05	0.0682299
FZD6	0.799938	0.820863	0.0681929
EXT1	7.51036e-06	2.88715e-05	0.0681498
THSD4	4.39433e-17	6.73298e-16	0.0681403
ODF3B	2.05878e-07	1.04841e-06	0.0680406
PTPRE	1.59931e-11	1.43496e-10	0.0680341
CASP8	4.31282e-09	2.80605e-08	0.0679874
SMAD4	1.55801e-06	6.82909e-06	0.0679443
TP53	6.73245e-06	2.60908e-05	0.0679392
URI1	0.372726	0.418904	0.0679011
INO80C	0.186927	0.230505	0.0678541
GTF2I	8.73735e-08	4.74396e-07	0.0678149
BCL10	3.02053e-17	4.70036e-16	0.0677993
ARHGAP23	1.72343e-11	1.54136e-10	0.0677358
AKAP1	0.0665965	0.0935101	0.0676992
FLNB	0.440738	0.485021	0.0673293
SLC39A4	4.53873e-10	3.39868e-09	0.0672946
SYTL1	1.03154e-10	8.33303e-10	0.0672235
DNMT1	0.119438	0.15558	0.0672049
PPM1G	0.0503468	0.0731921	0.0671328
SERF1A	0.0362629	0.0552462	0.0671276
PLCE1	1.20866e-06	5.3962e-06	0.0670251
NME7	0.170007	0.21187	0.0669845
LPCAT3	0.000164766	0.000471732	0.0669007
AARSD1	0.761207	0.785546	0.0668778
PON3	8.54598e-10	6.14526e-09	0.0668675
SUMF1	0.0210604	0.0345019	0.0668578
TRAPPC10	6.33675e-07	2.98895e-06	0.0667632
BRIX1	0.0433031	0.0643608	0.0666342
OSBPL9	0.148449	0.188337	0.066524
MYO1C	0.000127634	0.000374731	0.0664984
ERLIN2	0.107938	0.14244	0.0664696
TNFRSF12A	0.0316452	0.0490582	0.0664297
HHEX	4.32978e-07	2.09401e-06	0.0662762
NR3C2	3.92145e-05	0.000129566	0.066253
NF1	0.203653	0.248089	0.0661848
COTL1	8.63228e-11	7.05509e-10	0.0661537
UACA	4.51679e-07	2.17539e-06	0.0661101
LRPPRC	0.188925	0.232496	0.0660214
MTPN	0.0452225	0.0666508	0.0660072
PPP4R2	0.0431431	0.0641441	0.0659213
MOB3B	9.10998e-10	6.52726e-09	0.0659111
BCAR1	0.000169345	0.000483651	0.0658846
FYCO1	1.08348e-09	7.68805e-09	0.0657858
BBOF1	0.0202993	0.0334182	0.0657784
MRPL45	0.417098	0.461775	0.0657781
LATS2	5.77108e-19	1.02635e-17	0.0657176
TAPBP	0.0101476	0.0182189	0.065692
FNIP2	0.00837586	0.0153968	0.0656788
FOXO1	5.03933e-12	4.83908e-11	0.0655884
ALS2CL	9.33173e-19	1.63458e-17	0.06553
NANP	3.02827e-06	1.25515e-05	0.0655017
RNF24	0.000314651	0.000841907	0.0654507
TCN2	1.5145e-05	5.45511e-05	0.0654233
CRNKL1	0.163995	0.205572	0.0653951
PTPN12	0.0192503	0.0319114	0.0653697
LMNA	0.66672	0.698638	0.0652956
PIK3CB	0.00950955	0.0171974	0.0652939
RPAP3	0.872364	0.887384	0.0652863
NAA20	4.75984e-12	4.58015e-11	0.0650695
XPO7	1.22148e-07	6.44384e-07	0.0649983
ASH1L	0.00421754	0.00841878	0.0649649
ZNF780B	0.000562108	0.00141675	0.0648302
FAM110C	0.607705	0.643374	0.0647366
MLLT3	0.000138169	0.000402694	0.0647252
SPAG6	1.32807e-10	1.05452e-09	0.0646327
SEC24A	1.03368e-10	8.34065e-10	0.0646083
EID2	0.000329776	0.000877327	0.0645932
DPYD	1.09556e-07	5.82585e-07	0.0643838
PINX1	8.60916e-05	0.000263761	0.0643668
METAP2	0.227184	0.272508	0.0643616
ECT2L	1.03475e-11	9.54828e-11	0.0643555
POLG2	0.00189371	0.00413855	0.0643074
EBPL	4.81591e-09	3.10584e-08	0.0643071
ARL6IP6	0.000226397	0.000626444	0.0643051
TBL1X	0.00806267	0.0148917	0.0643051
SESTD1	0.271901	0.318528	0.0642505
RBMS2	4.65194e-18	7.69168e-17	0.0642088
POLR2H	0.0220083	0.0358442	0.0640776
MON1B	0.0632867	0.0893486	0.0640337
ISOC1	0.96294	0.967172	0.0639959
TRIM28	0.00010002	0.00030166	0.0639483
GJB4	4.43085e-18	7.33721e-17	0.0639148
DGKA	0.000256205	0.000699075	0.0638229
ENPP5	4.29622e-09	2.79786e-08	0.0637837
INTS6	0.0179303	0.0299547	0.0636909
DNAH9	7.21973e-12	6.76965e-11	0.063634
SEMA3F	3.04948e-08	1.76062e-07	0.0634856
ESYT2	0.0351763	0.0537788	0.063422
PMP22	8.11748e-18	1.31454e-16	0.063376
SLC26A2	0.000604602	0.00151264	0.0633756
KIFAP3	2.21371e-06	9.44772e-06	0.0632572
PTHLH	1.37719e-15	1.84459e-14	0.0632057
CHURC1	0.0562544	0.0805789	0.0631881
TET3	1.62827e-09	1.1295e-08	0.063176
PLEKHA2	0.00283477	0.0059276	0.0631036
BMP2K	0.00362716	0.00736578	0.063085
CWC22	0.0642737	0.0906227	0.0630261
DYDC2	8.40817e-12	7.81567e-11	0.0630157
MIA	1.51738e-07	7.90316e-07	0.0630122
PPM1L	6.74654e-06	2.61297e-05	0.0629903
TIPARP	0.0066693	0.0126379	0.0629634
MED23	5.28272e-05	0.000169677	0.0629041
RNF13	0.000101283	0.00030476	0.062891
AURKAIP1	0.00138314	0.00313478	0.062811
DNAJC10	0.00704253	0.0132355	0.0627925
SNX18	3.62384e-05	0.00012059	0.062762
SUPT6H	2.05613e-05	7.17973e-05	0.0627131
CRKL	0.000627793	0.00156378	0.0626788
NOTCH3	4.84288e-17	7.36361e-16	0.0626665
MIS18BP1	7.75848e-05	0.000240285	0.0626514
SUMF2	0.0131299	0.0228324	0.0626344
GGCX	0.105638	0.139745	0.0626205
FAM117B	2.26161e-08	1.33222e-07	0.0624802
PIP4K2B	0.000267389	0.000726039	0.0624095
FCF1	1.65925e-06	7.24098e-06	0.0623409
RYBP	9.09216e-07	4.15919e-06	0.0621944
SYNRG	0.204196	0.248633	0.0621773
IKBKE	0.0833937	0.113728	0.0621495
LRRC41	0.0025661	0.00541781	0.0621008
WDR43	0.0464389	0.0682079	0.0620465
ETV3	4.51145e-05	0.000147452	0.0620448
SGSH	0.236453	0.282145	0.0620297
ATP9B	8.29229e-05	0.000255061	0.0620103
ADD1	0.0336246	0.0517128	0.0620021
MARK1	0.020102	0.0331421	0.0619749
TRAF3IP2	3.41912e-09	2.27338e-08	0.0619582
MFAP3L	2.85705e-13	3.10007e-12	0.0619376
LNPEP	0.140744	0.179805	0.0619351
CA5B	9.6033e-05	0.000291211	0.0619262
TRIM59	1.64819e-05	5.8774e-05	0.0619069
CTTN	0.000436951	0.00113116	0.0618794
STOX1	0.0221688	0.0360803	0.0617534
GNL3	0.155303	0.196069	0.0617296
RABL6	0.00202436	0.0043815	0.061675
ETFA	0.00491669	0.00964183	0.06166
PIBF1	0.0559562	0.0802177	0.0615938
FBRS	0.00103347	0.00242465	0.0615891
NME3	8.46107e-07	3.89477e-06	0.0615797
ATMIN	0.0005419	0.00137127	0.0615761
ERMP1	2.39043e-05	8.26424e-05	0.0615521
CHRAC1	3.24416e-13	3.49562e-12	0.0615458
NTPCR	0.000416638	0.00108279	0.0615327
KATNBL1	0.266393	0.312837	0.0615197
PRPF39	0.0957175	0.127994	0.0614874
TTC4	0.0319476	0.0494555	0.0614451
PTPRU	5.64032e-17	8.50195e-16	0.061411
DPP8	0.154774	0.195508	0.0613482
ERCC5	0.014197	0.024429	0.0613431
SLC22A5	2.73455e-10	2.09724e-09	0.0612772
PIH1D1	0.632348	0.666729	0.0612728
DCP2	0.144045	0.183484	0.0611846
GNPNAT1	0.00853842	0.0156626	0.0611716
DIP2B	2.89834e-05	9.84685e-05	0.0611574
LPL	1.41324e-08	8.54504e-08	0.061133
IWS1	0.0165637	0.0279563	0.0611093
CPM	1.36436e-06	6.03912e-06	0.0610573
PER1	0.00518689	0.0101205	0.061042
HLF	1.43245e-06	6.31845e-06	0.060963
MMP13	3.92532e-14	4.57998e-13	0.0608587
DCN	8.39037e-14	9.54216e-13	0.0607116
SMU1	3.96606e-09	2.6023e-08	0.0606126
DDX19A	0.0177753	0.0297313	0.0605782
PLOD2	8.88514e-09	5.50358e-08	0.0604795
MPZL3	1.00692e-08	6.1685e-08	0.0604669
FKBP11	1.26784e-05	4.64463e-05	0.0604608
WDR26	5.78279e-10	4.2571e-09	0.0604443
APC	1.20079e-05	4.41943e-05	0.060427
CEPT1	0.000467637	0.00120167	0.0603772
CACYBP	3.23014e-06	1.33169e-05	0.0603528
EEF2K	4.10148e-15	5.21778e-14	0.06031
ALDH7A1	0.0362288	0.0552004	0.0600818
HEXIM1	0.018727	0.031155	0.0600577
SVIL	7.21992e-08	3.96484e-07	0.05998
NAA60	0.305407	0.352303	0.0598941
LMTK2	0.859147	0.875152	0.0598178
TSPAN6	1.42731e-15	1.90623e-14	0.0598082
SPECC1	0.024572	0.0394119	0.0597326
CHID1	4.40298e-07	2.12719e-06	0.0597247
TM9SF4	0.000792393	0.00191781	0.0597088
TBC1D5	0.00165477	0.0036722	0.0596951
GTF2A1	0.00416222	0.00832145	0.0596947
GALNT10	9.1652e-05	0.000278896	0.0596308
SUZ12	0.0441003	0.0653166	0.059606
UBXN4	1.30002e-14	1.59002e-13	0.0595764
REV1	0.00114784	0.00266384	0.0595574
MAP4K3	8.66874e-05	0.000265411	0.0595443
EGLN1	0.0481616	0.0703676	0.0594444
GSTO2	6.02017e-05	0.000190832	0.0594397
IFT88	0.00151852	0.00340398	0.0594377
RARB	2.63096e-05	9.00989e-05	0.0593426
FUCA1	5.5999e-08	3.12193e-07	0.0593249
ANKRD12	1.12353e-05	4.16188e-05	0.0592928
CBR3	5.42092e-08	3.02578e-07	0.0592057
PBRM1	0.000174467	0.000496548	0.0592034
MFSD5	0.00257672	0.00543527	0.0591308
DDX52	0.0105996	0.0189451	0.0591175
MEMO1	0.00117906	0.00272888	0.0590372
TCF7L1	0.000755321	0.0018396	0.059021
GTF2B	9.94274e-05	0.000300198	0.0590167
FXR1	3.31369e-07	1.63393e-06	0.058956
ZBTB38	0.000232108	0.000639921	0.058854
DAGLA	0.0259537	0.0412955	0.058844
TCIRG1	1.32989e-05	4.84777e-05	0.0588322
POLR2A	0.0340955	0.0523503	0.0588315
DNAJC13	0.00524749	0.0102158	0.058771
HMGCS1	5.71705e-06	2.24733e-05	0.0586802
SDAD1	0.334721	0.381572	0.058673
PCYOX1	0.0248409	0.0397516	0.0586715
CORO1C	4.20837e-10	3.16149e-09	0.0586024
CLIC5	3.88712e-17	5.98875e-16	0.0585979
GK	3.55826e-10	2.69342e-09	0.058557
AKAP10	0.0831664	0.113507	0.0585434
PSMG1	0.000441053	0.00113966	0.0585254
SLC2A13	0.000477999	0.00122559	0.0585206
ARRDC4	1.48297e-13	1.65152e-12	0.0585104
NUP98	0.362648	0.40916	0.0584217
ACSF2	0.00242463	0.00514796	0.0583768
DCTN4	0.00257867	0.00543858	0.0582255
EYA4	4.05379e-12	3.92514e-11	0.0582126
MTMR6	0.00146513	0.00330447	0.0581063
ARSJ	0.000337129	0.00089501	0.0580933
ZDHHC9	9.7712e-05	0.000295723	0.0580918
NCBP2	0.00465225	0.00918526	0.0580787
YTHDF2	0.00204676	0.00442517	0.0580626
DYNC1LI1	5.7254e-05	0.000182717	0.05804
MAP4K5	8.61127e-07	3.95738e-06	0.0579816
IFT74	0.00848355	0.0155763	0.0579741
NSMF	6.73514e-06	2.60928e-05	0.0579522
ACP1	0.336255	0.383164	0.0579434
NPC1	1.20578e-05	4.43478e-05	0.0579418
SYNJ2	0.279189	0.325643	0.0577838
CHD1	0.00120722	0.00278403	0.0577741
CCDC125	0.00969662	0.0174948	0.0577336
ANO6	8.65929e-10	6.22032e-09	0.0577297
FBXL14	4.29915e-08	2.43473e-07	0.0577057
USP15	0.0645958	0.0910216	0.0576568
DDX42	0.00182695	0.00400773	0.0576422
GAN	3.32762e-05	0.000111558	0.0575882
RASSF5	0.00116845	0.00270627	0.0574866
DENR	5.5124e-06	2.17547e-05	0.0574789
LAMA4	2.15315e-11	1.90491e-10	0.0574288
FMR1	0.0160178	0.027156	0.0573941
NCOA3	0.0102958	0.0184636	0.0573933
RIPK1	2.29367e-08	1.34997e-07	0.0573615
NUAK1	1.96544e-06	8.46853e-06	0.0573365
ANTXR2	0.00488464	0.00958841	0.0572976
APOOL	0.0115937	0.0204751	0.0572913
MNS1	3.08175e-07	1.52534e-06	0.0572859
ROCK2	0.000415433	0.00108006	0.0572734
RHOG	0.00194282	0.00423129	0.0572686
TMPPE	0.00177044	0.00389788	0.0572348
PDE4A	0.00021869	0.000607288	0.0570761
FAM76A	0.000123864	0.000364739	0.0570614
BSCL2	8.36631e-07	3.85752e-06	0.0570325
UBR4	0.0220681	0.0359373	0.0570076
DHFR	0.132706	0.170693	0.0570005
DNAAF1	4.45587e-12	4.29656e-11	0.0569367
LRRC71	1.41491e-09	9.87391e-09	0.0569043
GDPD2	3.93665e-20	7.65533e-19	0.0568991
FMN1	0.464632	0.508187	0.0568661
CRYAB	0.000100712	0.000303354	0.0568636
SESN1	0.147056	0.186757	0.0568549
FAM168B	5.39165e-07	2.56485e-06	0.0568476
MAFB	8.25147e-06	3.14087e-05	0.0568371
ADRM1	0.0155008	0.0263881	0.0567887
SPEF2	1.92125e-12	1.92997e-11	0.0567721
TERF2	0.025069	0.0400662	0.0567624
SLC1A1	0.269054	0.315563	0.0567341
UPF1	6.83197e-05	0.000213967	0.0567012
FXYD5	6.59732e-09	4.17741e-08	0.0566763
TAOK3	0.0474111	0.0693727	0.0566564
BCAS3	0.00149038	0.00334844	0.056632
ARHGAP18	0.107391	0.141849	0.0565828
GALNT2	0.290339	0.337097	0.0565728
ANKRD11	0.351462	0.398702	0.0565455
CPNE1	0.302481	0.349303	0.0564926
MRPL11	0.0358707	0.0547205	0.0564853
CCNG1	0.0701758	0.0977972	0.056459
EFR3A	1.01683e-07	5.42789e-07	0.0564547
TIMM23	1.28133e-05	4.68422e-05	0.0564442
RABGAP1	0.130303	0.168006	0.0564428
ZSCAN25	6.54552e-07	3.07984e-06	0.0564055
ZFYVE21	0.35343	0.400575	0.0563784
OPA1	6.37365e-05	0.000201058	0.056339
MRPL12	0.000876666	0.00209807	0.0563185
NOP58	0.00219579	0.0047145	0.056311
KAT6A	0.000788616	0.00191063	0.0562363
VANGL1	0.0661505	0.0929722	0.0562337
RSPH1	7.12544e-11	5.88218e-10	0.0561838
STARD7	0.000235279	0.000647425	0.0561727
TNRC6A	0.114004	0.149409	0.0561099
MCTS1	0.0777396	0.106864	0.0561045
NEK1	0.000114972	0.000341149	0.0560898
LIPH	0.00994077	0.0178913	0.0560855
JADE2	0.000226028	0.000625547	0.0560796
TRAF6	5.73339e-05	0.000182931	0.056021
AHCTF1	0.00105773	0.00247572	0.0559056
FAM89B	7.23286e-07	3.37058e-06	0.0558889
MAGI3	0.00419816	0.0083837	0.0558797
B3GNT2	0.105583	0.139698	0.0558763
NUDT19	0.0678716	0.0950612	0.0558637
TCTN1	0.0679011	0.0950738	0.0558501
CA13	3.1937e-23	7.83976e-22	0.0558405
ZZEF1	1.18538e-05	4.37127e-05	0.055801
YPEL5	2.14298e-07	1.08891e-06	0.0558008
BCL2L11	0.00486665	0.00955579	0.0557507
LRRIQ1	0.017623	0.0295156	0.0556337
TMEM126B	0.273946	0.320627	0.0555864
ANKIB1	0.0377462	0.0571998	0.0555546
ULK2	0.0544194	0.0783206	0.0555185
KCNN4	1.5198e-05	5.46993e-05	0.055501
TRIM44	0.00130641	0.00298415	0.0554843
PIK3C2G	3.87987e-05	0.000128375	0.0554812
APIP	0.00817804	0.0150714	0.0554781
ANKLE2	0.503089	0.544652	0.0554608
ECM1	0.0025719	0.00542758	0.055442
MAPKAPK2	0.033086	0.0509632	0.0553964
CEP57	0.00949942	0.0171835	0.0553831
NCBP1	0.00120402	0.00277941	0.0553514
MFAP1	0.0438252	0.0649851	0.0552879
SBNO2	0.0408959	0.061267	0.0552879
FAM214A	0.130777	0.16857	0.0552802
DDX58	0.419211	0.464004	0.0552573
REL	0.658288	0.690893	0.0552507
UBE4A	0.0022242	0.00476888	0.0551965
BTBD7	0.395863	0.441103	0.0551147
WWC2	4.19576e-10	3.15372e-09	0.0550843
LGALS8	0.00522716	0.0101819	0.0550503
IL1RN	5.27923e-14	6.08333e-13	0.055007
ZNF710	0.000138334	0.00040309	0.0549648
SMIM19	0.0726304	0.100875	0.0549275
SNX13	0.0153936	0.0262516	0.0549146
RAB5B	0.541553	0.581016	0.0548906
ACVR2A	0.000757625	0.00184452	0.0548476
TMEM79	3.9845e-11	3.40834e-10	0.0548456
PIEZO1	2.49049e-06	1.05068e-05	0.0548425
PRR14L	8.9706e-05	0.000273752	0.0548412
PSEN1	0.000636211	0.00158179	0.054838
LBR	1.25234e-07	6.5917e-07	0.0548011
DOCK1	3.10655e-07	1.53489e-06	0.0547562
LACC1	0.291469	0.338296	0.0547157
RRM1	0.0271289	0.0428427	0.0547113
CSNK1G3	0.114772	0.150246	0.0546773
CACHD1	1.97766e-09	1.35902e-08	0.0546567
MRTO4	0.379998	0.425875	0.0546171
KPNA4	0.000206955	0.00057804	0.0545344
PCNA	0.113109	0.148375	0.0545172
AK9	8.16467e-06	3.11099e-05	0.0544564
PSMG2	0.323366	0.370233	0.0544469
GATAD2A	2.54748e-06	1.0731e-05	0.0544292
CRLF1	9.4044e-16	1.28178e-14	0.0543925
USP14	0.0394207	0.0593759	0.0543831
UBA6	0.0265917	0.0421626	0.0543792
AKAP5	0.000112745	0.000335397	0.0543329
SPRY1	0.011937	0.0210042	0.0543285
CTR9	0.196858	0.241109	0.0543071
VWA8	0.000979648	0.00231277	0.0542967
ABI1	0.0045582	0.00902256	0.0542596
MAP3K5	8.51589e-05	0.000261075	0.0542582
EHD3	0.00127877	0.00292917	0.0542333
SAMD4A	7.81227e-07	3.62002e-06	0.0541959
STK3	0.000170316	0.000486025	0.0541551
SAP30	6.6792e-06	2.59121e-05	0.0541356
COMMD2	0.0243907	0.0391751	0.0541002
TBC1D2	8.10128e-08	4.41235e-07	0.0540597
CCP110	0.0730337	0.101324	0.0540081
CLK1	0.00227812	0.00486951	0.0539919
CCND3	0.00414137	0.00828095	0.0539589
CCDC3	3.55687e-23	8.68179e-22	0.0539457
NPNT	2.80445e-08	1.62791e-07	0.0538577
RNPS1	7.0502e-05	0.000220159	0.0538385
ASIC1	0.00110994	0.0025832	0.0537846
NT5E	6.34646e-19	1.12581e-17	0.0537801
EVPL	3.12257e-18	5.24201e-17	0.0536858
RAPGEF5	1.81559e-05	6.42183e-05	0.0536778
RHBDL2	0.0530577	0.0766933	0.0535727
ZBTB44	0.0680311	0.0952198	0.0535683
PSMD6	0.00423563	0.00845125	0.0535549
RSBN1L	0.00693489	0.0130561	0.0535187
BACE2	3.18703e-12	3.11837e-11	0.0534306
OCLN	6.09962e-05	0.000193113	0.0533409
DENND2C	1.24106e-14	1.52094e-13	0.0532842
PRKAR2B	4.46703e-16	6.24086e-15	0.0532645
B3GALT2	0.00419791	0.0083837	0.0532428
RAB3D	9.86263e-09	6.04726e-08	0.0532369
HP	0.000654504	0.0016212	0.0532195
GPATCH8	0.0314749	0.0488484	0.0532155
SPAG17	2.38147e-14	2.84776e-13	0.0532125
CRAT	0.00819134	0.0150914	0.0531593
ATP11C	2.49849e-05	8.58888e-05	0.0531264
RANBP9	0.000371809	0.000978137	0.05305
THSD7A	1.57628e-08	9.45702e-08	0.0530408
NR1D1	2.68509e-06	1.12494e-05	0.0530204
SEC63	0.000257856	0.000703029	0.0529157
ALG5	0.00979969	0.0176556	0.0528773
RASGEF1B	0.0020752	0.0044832	0.0528468
TNKS1BP1	0.000198632	0.000557922	0.0528133
RGMB	0.00425502	0.0084863	0.0527364
SP3	0.00395338	0.00794266	0.0527342
RNF4	1.46079e-06	6.43331e-06	0.0526527
ZFX	0.00618659	0.0118148	0.052652
FLT3LG	0.0162472	0.0274845	0.0526265
ARHGAP20	4.33676e-20	8.40994e-19	0.0526225
RDX	2.95293e-10	2.25851e-09	0.0526116
RSL1D1	3.51112e-07	1.72379e-06	0.052607
RRP15	0.609076	0.64463	0.0525123
MTIF3	0.847086	0.86409	0.0524993
WDR48	1.65369e-06	7.21898e-06	0.0524948
SIRT1	0.000101076	0.000304319	0.0524602
ARHGEF5	1.48463e-08	8.94177e-08	0.0523989
CPNE2	0.000900805	0.00214846	0.0523578
TRIM24	0.0201648	0.0332299	0.0523561
CHL1	0.000123287	0.000363269	0.0522863
ARCN1	4.49377e-07	2.16505e-06	0.0522582
SND1	0.00182951	0.00401082	0.0522517
NKAP	0.00051277	0.00130753	0.0522348
MED11	0.101172	0.134513	0.05214
FOXN2	0.00191762	0.00418556	0.0521355
SLC16A7	0.000190718	0.000537317	0.052123
JAK2	2.83625e-10	2.17285e-09	0.0520186
TRAF3IP1	0.0640228	0.0903237	0.0519373
SEMA3D	5.84303e-10	4.29691e-09	0.051873
CLCF1	6.26521e-16	8.65767e-15	0.0518653
ZDHHC21	0.0973123	0.129877	0.0518601
SLC22A23	1.20757e-07	6.37771e-07	0.0518416
CPSF7	0.000234915	0.000646676	0.0518289
PPP6R1	0.0252382	0.0402936	0.0518148
RMDN1	0.172899	0.21509	0.0517631
IRX1	6.90065e-07	3.22872e-06	0.0517431
BDP1	5.802e-05	0.000184718	0.0517098
ARIH2	4.82218e-05	0.000156253	0.0517073
LXN	1.5896e-05	5.69617e-05	0.0516975
VEZF1	0.252635	0.298643	0.0516927
USP28	3.76765e-06	1.53828e-05	0.0516819
SP1	2.70579e-07	1.34835e-06	0.0516793
PDS5B	0.0230193	0.037299	0.0516637
LIMS1	0.0242988	0.0390636	0.0516131
RBM41	0.0247541	0.0396401	0.0515756
RNF168	0.0169759	0.0285622	0.0515619
KLC4	1.19572e-05	4.40356e-05	0.0515614
OXLD1	0.0060285	0.0115548	0.0515264
SPTSSB	3.21861e-11	2.78221e-10	0.0515215
NUP35	5.26028e-05	0.000169034	0.0515119
ILF3	0.000792925	0.0019186	0.051506
COG3	0.00332417	0.00682404	0.0515052
ACTR6	0.204762	0.249258	0.0515023
KLHL36	0.462606	0.506368	0.0514067
ZNF462	0.0197714	0.032651	0.0513968
MTMR12	0.000102888	0.000309041	0.0513208
DCTPP1	0.330447	0.377132	0.0512728
VPS25	1.51219e-09	1.05159e-08	0.0511674
PIK3CA	2.90823e-06	1.20971e-05	0.051147
GAPVD1	0.0569825	0.0814629	0.0511448
UCHL3	0.26791	0.314381	0.0511082
EXOC2	0.00281034	0.00588092	0.0510882
TAPBPL	0.00330963	0.00679819	0.0510669
UBXN10	2.24189e-06	9.55924e-06	0.0510481
HIPK2	0.0832363	0.113569	0.0510044
SLIT3	0.000152677	0.00044065	0.0509813
NR1D2	0.530446	0.570274	0.0509664
TRMT10C	0.474574	0.517964	0.0508459
RAB20	0.0310019	0.0481787	0.050814
EMB	3.32518e-06	1.36683e-05	0.0508044
FAM13B	0.00801688	0.014817	0.050766
MLF1	6.32188e-07	2.98497e-06	0.0507653
NFYC	0.00145942	0.00329358	0.0507624
OXSR1	0.0145323	0.0249173	0.0507523
FBXW8	0.00212507	0.00457957	0.0507492
ARAP2	4.73499e-10	3.54375e-09	0.0507001
BLVRA	0.397654	0.442957	0.0506625
TSPAN15	0.000103495	0.000310729	0.0506434
PLAU	1.8342e-07	9.42307e-07	0.0506434
HERC6	3.65921e-09	2.41688e-08	0.0506226
ULK1	0.0838465	0.114245	0.0505985
FAM32A	0.255775	0.301766	0.0505825
GJB3	3.56103e-22	8.11297e-21	0.0505723
FEM1C	2.1931e-07	1.11235e-06	0.0505237
CCNYL1	0.00440035	0.0087374	0.0504377
FAM110A	2.33086e-05	8.07232e-05	0.050397
TATDN1	0.781695	0.804011	0.0503872
ENTPD5	0.000631699	0.00157226	0.0503552
TEX2	0.00196196	0.00426564	0.0502837
ICMT	0.914081	0.924826	0.0502461
ZC3H4	0.000304626	0.000816965	0.050233
OGFRL1	5.60568e-14	6.43822e-13	0.0501634
XRN1	0.00271778	0.00570779	0.0501402
CHPF2	0.47395	0.517323	0.0501012
PPFIA1	0.49936	0.540997	0.0500153
ERCC6L2	0.00741791	0.0138402	0.0499324
ZBTB21	0.000123676	0.000364261	0.0499058
TRAF7	0.188447	0.232039	0.0498881
RABL3	0.0141566	0.0243731	0.0498653
SOD2	0.482934	0.525689	0.0498343
KCNJ13	0.000321624	0.000858094	0.0498187
ADGB	7.385e-05	0.00022979	0.0497937
MRPL16	0.159659	0.200769	0.0497894
SHOC2	0.00229053	0.0048938	0.0497641
TFAP2A	0.000382205	0.00100303	0.0497217
FAM114A2	0.000275338	0.000745444	0.049709
GATA3	1.44568e-06	6.37277e-06	0.0496316
RAB1B	0.00123567	0.00284071	0.0495874
MED19	0.0507037	0.0736112	0.0495465
CPSF2	0.0354886	0.0541954	0.0494752
SPAG9	0.0265113	0.0420483	0.0494683
SMO	7.22227e-10	5.25575e-09	0.0494638
EDEM2	7.30004e-06	2.81095e-05	0.0494268
CREB3	0.530605	0.570323	0.0493594
LAMTOR3	4.10227e-06	1.66273e-05	0.0493377
MATN4	3.77319e-14	4.41726e-13	0.0493209
E2F6	0.938122	0.945582	0.0492568
MRPL39	5.13282e-05	0.000165358	0.0492437
ELK3	0.152251	0.192669	0.0491984
MAPK15	0.00198629	0.00431048	0.0491521
CASP7	0.0124877	0.0218355	0.0491511
MAFK	4.21615e-09	2.75086e-08	0.0491261
LMNB1	0.000133345	0.000389939	0.0491135
GK5	0.0419489	0.0626157	0.0491067
DPY19L4	0.0107823	0.0192248	0.0490974
HPN	0.00104023	0.00243885	0.0490767
PAK4	0.000232663	0.000641112	0.0490736
IRAK4	0.0459761	0.0676279	0.0490631
SLC26A11	0.00882587	0.0161199	0.0490406
IST1	0.00127598	0.00292423	0.0490178
OSGIN2	0.00186228	0.0040736	0.0490011
TBL1XR1	0.180797	0.223996	0.0489933
AGPAT2	7.91556e-06	3.02209e-05	0.0489331
WIPI1	0.00924048	0.0167782	0.0489258
CYP27A1	3.1749e-05	0.000106978	0.0488904
MME	7.62269e-18	1.23729e-16	0.0488783
ILVBL	0.000412736	0.00107385	0.0488548
TNFAIP3	0.0664935	0.0933842	0.0488319
CAPN5	3.87384e-06	1.57656e-05	0.0487754
SLC7A9	0.454195	0.497983	0.0487632
UBE2A	0.273837	0.320526	0.0487436
HK2	2.39651e-08	1.40448e-07	0.04872
GFI1B	3.02587e-08	1.74844e-07	0.0487099
TMEM131	0.000563513	0.00141927	0.048683
PES1	2.77445e-06	1.15925e-05	0.0486509
SLC25A29	4.3325e-05	0.00014207	0.0486488
CEP350	0.0112776	0.0200081	0.0486476
INSR	1.5088e-10	1.18921e-09	0.0486159
PLEKHA7	1.97631e-09	1.35876e-08	0.0485595
RAPGEFL1	5.03735e-09	3.23667e-08	0.0485507
TCHP	0.684014	0.714719	0.0485144
SMIM3	3.77989e-05	0.000125245	0.0485141
RAPGEF2	0.000511469	0.00130445	0.0484692
PSMB6	0.000231742	0.000639205	0.0484295
MRPS28	4.78223e-06	1.9122e-05	0.0484126
PMS1	0.0145234	0.0249109	0.0484099
SERTAD2	4.05178e-08	2.30305e-07	0.0482854
MAPKAP1	0.0189776	0.0315269	0.0482621
SETBP1	0.000237495	0.000652748	0.0482147
CDC42EP4	0.000103237	0.000310023	0.0481626
RELL1	6.55873e-17	9.82259e-16	0.0481448
PPARA	0.000269996	0.00073212	0.0480964
DDX23	0.650428	0.683518	0.0479795
ELAC1	0.0938392	0.125917	0.0479741
LRTOMT	0.00153276	0.00343039	0.0479599
DVL1	0.000706836	0.00173267	0.0479542
BCL2L1	0.0469027	0.0687371	0.0479237
EFTUD2	0.36504	0.411559	0.0479164
USP5	0.000303067	0.000813098	0.0478619
NDFIP2	0.372503	0.418721	0.0478027
MCM3AP	0.628335	0.66305	0.0477988
ATAD1	0.00448382	0.00888417	0.0477794
RPRD1B	0.0159156	0.0270097	0.0477618
NR4A3	2.76863e-15	3.59433e-14	0.047657
USF3	0.00461619	0.00911794	0.0476309
CDHR4	5.60065e-11	4.71557e-10	0.0475618
MCCC2	0.00348077	0.00710369	0.0475366
STRN3	0.000217502	0.000604592	0.047528
COL18A1	3.1782e-06	1.31144e-05	0.0475121
XPO1	0.460557	0.504363	0.0474576
PDK4	4.1457e-11	3.54188e-10	0.047405
TMEM41B	2.03174e-05	7.10702e-05	0.0473792
EXOG	0.834373	0.852658	0.0473541
PADI1	2.88981e-17	4.50198e-16	0.0473182
TRIM3	2.14539e-06	9.18708e-06	0.0473172
GEMIN5	6.22638e-07	2.94186e-06	0.0472424
SCARB1	4.05756e-07	1.96918e-06	0.0472378
NUP54	0.0161164	0.0272906	0.0472009
BRCA2	0.00308613	0.0063966	0.0471906
NDUFS1	0.0311341	0.0483626	0.0471483
SAP130	3.71296e-05	0.000123173	0.0471443
PDXDC1	1.20098e-05	4.41943e-05	0.0471142
AXIN2	2.16785e-07	1.10074e-06	0.0470874
ZNF250	0.876521	0.891222	0.0469995
CRYBG3	0.0123938	0.0216848	0.0469765
GPS2	0.00397546	0.00798126	0.0469296
DNAJC3	0.000554509	0.00139988	0.0469285
ITSN1	0.095621	0.127926	0.0469082
ASCC2	0.058278	0.0830848	0.0468577
TMEM106B	0.00374146	0.00756484	0.0467968
RUVBL1	0.0704229	0.0981219	0.0467962
IL18R1	1.97905e-13	2.18134e-12	0.0467816
MALT1	0.00158442	0.00352972	0.0467332
ASCC3	6.35158e-05	0.000200407	0.0466801
ABL1	0.115173	0.150714	0.0465521
LRRK1	1.21747e-10	9.73344e-10	0.046538
CTNNBL1	2.19879e-18	3.76169e-17	0.046507
CARNMT1	1.78763e-05	6.33093e-05	0.0464853
SDR16C5	3.55357e-11	3.05471e-10	0.0464824
RHOD	0.186925	0.230505	0.0464052
STEAP3	0.0578268	0.082526	0.0464041
HOXB7	0.000812513	0.00196001	0.0463907
MRPS2	0.0190746	0.0316615	0.0463551
TMEM25	0.217221	0.262272	0.0463182
DHRS1	0.292307	0.339156	0.046267
RNF39	4.56613e-06	1.83316e-05	0.0462605
LEMD3	0.428925	0.473516	0.0461981
PDCD5	0.00197759	0.0042944	0.0461599
PARP3	0.145552	0.185201	0.0461323
TNS3	2.42077e-10	1.86789e-09	0.046099
TAF2	0.418908	0.463705	0.0460934
NAT10	3.17345e-05	0.000106962	0.0460267
ANKMY2	0.00418851	0.00836922	0.0460183
TUBGCP2	0.72096	0.749168	0.0460087
WDR11	0.00331049	0.00679896	0.0459756
TTC9	0.000396071	0.00103532	0.045928
JDP2	0.015666	0.0266347	0.0459199
TTLL12	0.0177171	0.0296519	0.0459092
THUMPD1	0.688948	0.719335	0.0458615
LMBRD2	0.0142023	0.0244321	0.0458081
KLHL21	8.90042e-06	3.3695e-05	0.045807
EYA1	3.63729e-05	0.000120951	0.0457996
RNF44	0.000649241	0.00161046	0.0457675
GRHL3	4.63869e-06	1.86015e-05	0.0457586
TEP1	0.00877838	0.0160417	0.0457261
KANK1	3.31879e-09	2.21089e-08	0.0457207
USP43	4.04629e-09	2.6512e-08	0.0457139
ST3GAL1	1.05878e-05	3.94274e-05	0.0456804
AGPAT1	0.0400219	0.0601449	0.0456531
TAF15	0.105748	0.139864	0.0455883
ZCCHC14	0.0123388	0.0216015	0.0455569
CEP89	0.160988	0.202166	0.0455554
CCNK	0.0671416	0.0941522	0.0455528
DLG1	0.026964	0.0426364	0.0455463
XRCC5	6.13084e-05	0.000194057	0.0455066
STAG1	0.0417477	0.0623755	0.0454911
SLC46A3	5.63913e-12	5.37066e-11	0.0454583
RUSC1	6.80687e-05	0.000213229	0.0453559
ZFYVE9	0.229234	0.274589	0.0453492
BCL2L12	1.87172e-08	1.11242e-07	0.0452503
ZW10	0.0175686	0.0294387	0.0452429
CNTRL	0.0114369	0.0202469	0.0452275
COQ4	0.236848	0.282544	0.0452079
NEMF	0.0474678	0.0694338	0.0451192
RAB32	1.45243e-05	5.25187e-05	0.0451088
TFIP11	0.152128	0.192531	0.0450884
PDK3	6.4296e-05	0.000202615	0.0450796
HERC3	0.000142002	0.000412745	0.0450716
LAMB1	1.162e-10	9.30604e-10	0.0450053
PCMTD1	0.0277893	0.043732	0.0449535
AP2A2	1.13792e-05	4.21186e-05	0.0449418
LSMEM1	3.69306e-07	1.80358e-06	0.0449328
SNX14	0.000228518	0.000631313	0.0449067
WDR70	0.128566	0.16615	0.0448877
RNFT1	0.384582	0.430218	0.0448667
PREP	0.653026	0.685834	0.0448276
SEPSECS	0.0139546	0.0240714	0.0448149
MAK16	5.98785e-05	0.000189963	0.0447994
YLPM1	0.00888896	0.0162266	0.0447582
ATP7B	0.0232783	0.0376531	0.0447426
LMF2	0.0715855	0.0995628	0.0447423
STXBP5	0.000667811	0.00164948	0.0447415
TMTC1	0.313924	0.361	0.044737
RFX3	0.180548	0.223727	0.0447341
STYX	0.0349316	0.0534446	0.0446644
UBAC1	2.00844e-05	7.03608e-05	0.0446553
RGS22	0.0896391	0.120991	0.0446484
TBK1	0.00148815	0.0033444	0.0446403
NUS1	3.66069e-05	0.000121642	0.0445874
ALG9	1.68032e-06	7.32378e-06	0.0445567
MAP4K4	0.0881898	0.119199	0.0444918
VPS53	0.000236876	0.000651433	0.0444652
EIF4G3	8.42377e-06	3.20303e-05	0.0444359
DTHD1	7.25953e-11	5.97871e-10	0.0444299
RFX2	0.00526795	0.0102471	0.0443949
RPF2	0.19977	0.244075	0.0443793
NAA16	0.514818	0.555581	0.0443724
ZDHHC13	0.256011	0.301993	0.044368
SLC20A2	0.0112685	0.0199944	0.0443609
DAGLB	2.89587e-08	1.67818e-07	0.0443225
NCLN	0.000261551	0.000711575	0.0443218
ADAM10	0.0114437	0.0202538	0.0443126
LYPLA2	0.863654	0.879422	0.0442906
HSPA9	0.0176857	0.029611	0.044278
ZNFX1	0.0450941	0.066513	0.0442644
PPP6R3	0.459007	0.502862	0.0441876
TUBB	0.109769	0.144592	0.0441171
SCYL2	0.00999526	0.0179801	0.0440959
CYP4F8	0.00711491	0.0133391	0.044061
SMC2	0.0348136	0.0532828	0.044058
MICALL2	0.00557847	0.010775	0.0440528
LHFPL2	7.82426e-08	4.27148e-07	0.0440357
SC5D	0.000142393	0.000413796	0.0440133
PARP4	2.75435e-05	9.39889e-05	0.0440133
ADNP	0.115436	0.15103	0.0440046
WDSUB1	0.947276	0.952967	0.0439611
TOX4	0.004392	0.00872705	0.0439205
RBP4	1.14744e-21	2.51158e-20	0.043844
TCERG1	0.184938	0.228417	0.0438186
RBM17	0.242544	0.288279	0.0438105
TMA16	1.58833e-05	5.69309e-05	0.0437984
PRPF6	0.00170545	0.00377207	0.0437872
PIN4	2.20345e-05	7.66534e-05	0.0437405
PRKCD	6.13873e-09	3.90298e-08	0.043691
CMSS1	0.00919985	0.0167066	0.0436789
SMNDC1	0.0142476	0.0245015	0.0436524
PLCB3	0.00138173	0.00313209	0.0435861
PYGB	2.17653e-07	1.10434e-06	0.0435314
ADAM15	0.00388327	0.00781983	0.0435182
SLC25A13	9.69323e-05	0.000293746	0.0435103
PIH1D2	0.00112524	0.00261574	0.0435074
WNT5B	4.73757e-16	6.61221e-15	0.0434899
CDC42BPG	0.162118	0.203402	0.0434847
TXLNG	0.507862	0.549095	0.0434785
TEAD3	2.49391e-06	1.0518e-05	0.0434215
WEE1	6.57277e-05	0.000206638	0.043414
IPO5	0.0114413	0.0202522	0.0433748
SEMA4B	0.00349035	0.00711804	0.04336
PPP2R5A	8.51408e-08	4.62814e-07	0.0433332
STARD13	1.05593e-10	8.50045e-10	0.0433146
RNGTT	0.0348283	0.0532994	0.043283
ENDOD1	1.3758e-05	4.99811e-05	0.0432815
PLPP6	0.0100902	0.0181275	0.0432776
HIVEP1	0.000306612	0.000821975	0.0432685
DTD2	0.00525794	0.0102319	0.0432578
BIVM	0.00544319	0.0105526	0.0432128
GPC4	7.667e-10	5.5533e-09	0.0432092
TP53RK	0.00707287	0.0132809	0.0432091
FER	0.0409275	0.0613012	0.0432061
KLHL20	0.0425716	0.063396	0.0431368
ZMYM2	0.00458245	0.00906029	0.0430792
CD109	1.10748e-17	1.78103e-16	0.0430418
DNMBP	3.40268e-06	1.39704e-05	0.043011
SEC24B	1.46047e-07	7.62955e-07	0.0429663
KIN	0.00264996	0.00557458	0.0429251
PRTG	0.385523	0.431166	0.0428956
HOMER1	0.0509876	0.0739771	0.0428432
RPIA	8.00836e-06	3.05501e-05	0.0428332
RYK	0.120189	0.156456	0.042833
POC1B	9.34135e-08	5.03465e-07	0.0428247
ALDH4A1	2.03117e-05	7.1068e-05	0.0428091
DNAJC16	0.361798	0.408268	0.0427589
SLC25A37	0.159399	0.200478	0.042754
SENP5	0.0113001	0.0200403	0.0427486
SLC16A3	0.000117289	0.000347064	0.0427372
CREB3L1	6.19011e-06	2.41288e-05	0.0427119
NBEAL1	0.06977	0.0973192	0.0426967
ADGRL2	0.000202191	0.000566637	0.0426277
CDYL	0.496028	0.537968	0.0425759
CKS2	0.652536	0.685475	0.0425685
ISG20	2.62469e-07	1.31216e-06	0.0425491
NUBP1	0.0343497	0.0526827	0.0425366
PSCA	5.7524e-07	2.72994e-06	0.0425098
ARL4D	0.181612	0.224885	0.0424993
NFKBIE	0.111086	0.146134	0.042476
FARP1	0.102133	0.135649	0.042471
ATF7IP	0.242482	0.288229	0.042422
OSMR	5.33154e-08	2.98185e-07	0.0424182
COQ10B	1.25122e-05	4.58738e-05	0.0424072
SIMC1	0.0261725	0.0416151	0.0423948
SHMT1	0.0794874	0.10903	0.0423868
ZMYM5	1.56777e-05	5.62518e-05	0.0423659
SDC2	0.00137716	0.00312326	0.0423288
SORD	0.00304389	0.00632032	0.0423104
ZCCHC8	0.0820463	0.11211	0.0422424
ERO1A	0.637769	0.671769	0.0421293
TUFM	3.68621e-10	2.78876e-09	0.0421213
VAT1	0.00078383	0.00190032	0.0420053
GRHL1	1.44647e-07	7.55929e-07	0.041983
MAK	9.5672e-09	5.88163e-08	0.0419681
ABCF1	0.00016949	0.000483894	0.041897
FAM120B	0.00916911	0.016658	0.0418651
ALDH1L1	1.41616e-14	1.7245e-13	0.0418224
KDELR1	0.00334423	0.00686017	0.0418156
CCDC90B	0.00973954	0.0175586	0.0417274
UPF3B	5.6175e-05	0.000179603	0.0416094
RASSF8	4.99795e-08	2.81334e-07	0.0415729
AGPS	0.0153522	0.0261938	0.0415516
IP6K1	0.00370099	0.00749281	0.0415406
CFAP206	0.0239093	0.0385306	0.0415229
NT5C	0.156672	0.19747	0.0414859
DDX1	2.20464e-05	7.66759e-05	0.0414217
USP31	0.168304	0.210067	0.0414179
[truncated: 7,821 more rows]
