# Supplementary material for: Transgenic ferret models define pulmonary ionocyte diversity and function
Source: Nature. 2023 Sep 20;621(7980):857–67. doi: 10.1038/s41586-023-06549-9 (PMC10533402; doi:10.1038/s41586-023-06549-9)
Supplement: Supplementary file 23 — Source Data Fig. 1 [file 41586_2023_6549_MOESM23_ESM.xlsx]

## Sheet: Fig 1a
Chloride current (ΔIsc (μA/cm2))
WT Ferret Donor		Amiloride	DIDS	F&I	GlyH101		FOXI1-KO Ferret Donor		Amiloride	DIDS	F&I	GlyH101
WT Donor 1	WT Transwell 1	-5.17	-0.35	44.98	-41.34		KO Donor 1	FOXI1-KO Transwell 1	-1.29	-0.47	5.17	-7.04
WT Donor 1	WT Transwell 2	-2.12	-0.24	24.53	-26.31		KO Donor 1	FOXI1-KO Transwell 2	-0.35	-0.81	5.16	-7.04
WT Donor 1	WT Transwell 3	-2.07	4.57	37.96	-53.35		KO Donor 1	FOXI1-KO Transwell 3	-0.25	1.28	15.51	-22.01
WT Donor 1	WT Transwell 4	-2.6	-1.11	30.02	-28.96		KO Donor 1	FOXI1-KO Transwell 4	-1.23	-0.66	2.31	-4.6
WT Donor 1	WT Transwell 5	-4.75	-0.73	39.56	-34.81		KO Donor 2	FOXI1-KO Transwell 5	-0.35	-0.83	4.82	-5.16
WT Donor 2	WT Transwell 6	-3.4	-1.52	29.67	-26.38		KO Donor 2	FOXI1-KO Transwell 6	-0.93	-0.94	4.5	-5.88
WT Donor 2	WT Transwell 7	-4.69	-0.47	45.02	-40.57		KO Donor 2	FOXI1-KO Transwell 7	-0.62	2.56	13.6	-28.8
WT Donor 2	WT Transwell 8	-1.48	-1.74	21.74	-29.99		KO Donor 2	FOXI1-KO Transwell 8	-0.66	-0.57	3.79	-7.5
WT Donor 2	WT Transwell 9	-1.71	2.79	29.87	-55.13		KO Donor 3	FOXI1-KO Transwell 9	-1.68	0.48	12.26	-12.23
WT Donor 3	WT Transwell 10	-5.97	-0.04	30.9	-31.62		KO Donor 3	FOXI1-KO Transwell 10	-1.64	0.6	9.19	-9.09
WT Donor 3	WT Transwell 11	-2.25	1.07	31.82	-33.79		KO Donor 3	FOXI1-KO Transwell 11	-0.17	0.06	7.69	-9.98
WT Donor 3	WT Transwell 12	-4.25	0.79	30.63	-35.52		KO Donor 3	FOXI1-KO Transwell 12	-0.12	-0.1	10.11	-14.93
WT Donor 3	WT Transwell 13	-3.76	1.42	31.42	-34.58		KO Donor 3	FOXI1-KO Transwell 13	-0.57	1.26	15.3	-20
WT Donor 4	WT Transwell 14	-3.67	-0.22	23.02	-23.91		KO Donor 3	FOXI1-KO Transwell 14	-0.16	-0.23	8.61	-16.34
WT Donor 5	WT Transwell 15	-8.13	-0.14	45.55	-41.65		KO Donor 4	FOXI1-KO Transwell 15	-1.99	-2.37	11.18	-30.87
WT Donor 5	WT Transwell 16	-6.76	0.46	55.43	-54.57		KO Donor 4	FOXI1-KO Transwell 16	-6.35	-3.05	18.61	-38.49
WT Donor 5	WT Transwell 17	-7.1	-0.16	44.86	-42.75		KO Donor 4	FOXI1-KO Transwell 17	-2.35	-1.17	24.52	-37.48
WT Donor 6	WT Transwell 18	-6.61	0.36	51.8	-51.43		KO Donor 4	FOXI1-KO Transwell 18	-4.49	-0.97	10.87	-36.02
WT Donor 6	WT Transwell 19	-5.52	-0.06	55.1	-52.75		KO Donor 4	FOXI1-KO Transwell 19	-5.44	-2.69	9.09	-35.09
WT Donor 6	WT Transwell 20	-3.94	0.99	50.15	-50.14		KO Donor 4	FOXI1-KO Transwell 20	-2.15	-3.52	11.72	-37.78
WT Donor 6	WT Transwell 21	-10.5	-0.8	55.29	-53.24		KO Donor 5	FOXI1-KO Transwell 21	-0.86	-0.02	12.15	-16.24
WT Donor 6	WT Transwell 22	-3.79	0.53	48.9	-47.49		KO Donor 5	FOXI1-KO Transwell 22	-1.08	-0.01	11.58	-15.79
WT Donor 6	WT Transwell 23	-2.83	0.23	44	-44.91		KO Donor 5	FOXI1-KO Transwell 23	-1.36	-0.01	11.9	-16.33
WT Donor 7	WT Transwell 24	-2.88	-4.03	37.06	-50.68		KO Donor 5	FOXI1-KO Transwell 24	-0.63	0.05	10.6	-15.97
WT Donor 7	WT Transwell 25	-10.06	-1.95	54.44	-49.59		KO Donor 5	FOXI1-KO Transwell 25	-0.97	0	19.48	-21.11
WT Donor 7	WT Transwell 26	-3.05	-3.93	41.02	-52.04		KO Donor 6	FOXI1-KO Transwell 26	0.62	0.16	13.01	-12.11
WT Donor 7	WT Transwell 27	-3.86	-1.03	35.03	-55.93		KO Donor 6	FOXI1-KO Transwell 27	-0.51	-0.05	15.1	-15.6
WT Donor 7	WT Transwell 28	-6.21	-4.73	16.99	-56.88		KO Donor 6	FOXI1-KO Transwell 28	0.46	-0.2	16.79	-17.13
WT Donor 7	WT Transwell 29	-11.02	-6.1	40.04	-49.02		KO Donor 7	FOXI1-KO Transwell 29	-3.64	0.39	21.84	-18.59
WT Donor 7	WT Transwell 30	-5.79	-3.59	21.45	-50.04		KO Donor 7	FOXI1-KO Transwell 30	-3.43	0.32	19.65	-17.2
WT Donor 8	WT Transwell 31	-6.49	-1.7	57.44	-72.65		KO Donor 8	FOXI1-KO Transwell 31	-4.47	-4.11	30.91	-29.66
WT Donor 8	WT Transwell 32	-6.12	3.15	37.46	-57.42		KO Donor 8	FOXI1-KO Transwell 32	-5.03	-3.91	24.89	-21.69
WT Donor 8	WT Transwell 33	-3.66	-0.49	54.02	-63.67		KO Donor 8	FOXI1-KO Transwell 33	-3.47	-3.77	34.27	-28.58
WT Donor 8	WT Transwell 34	-5.28	-0.71	47.91	-59.02		KO Donor 9	FOXI1-KO Transwell 34	-3.94	-0.17	7.76	-10.65
WT Donor 9	WT Transwell 35	-1.07	-0.19	19.66	-20.84		KO Donor 9	FOXI1-KO Transwell 35	-2.6	-0.13	4.14	-6.95
WT Donor 9	WT Transwell 36	-1.96	-0.36	23.71	-21.71
WT Donor 9	WT Transwell 37	-2.73	-0.25	33.24	-29.68
WT Donor 10	WT Transwell 38	-15.198	-0.74	73.72	-51.67
WT Donor 10	WT Transwell 39	-16.53	-0.23	72.86	-50.76
WT Donor 11	WT Transwell 40	-2.94	-0.31	61.63	-53.62
WT Donor 11	WT Transwell 41	-2.51	-1.47	55.72	-44.49
WT Donor 11	WT Transwell 42	-2.62	-0.25	68.23	-57.47
WT Donor 12	WT Transwell 43	-4.16	2.7	36.68	-32.94
WT Donor 12	WT Transwell 44	-4.21	2.77	43.59	-40.92

## Sheet: Fig 1b
Bicarbonate current (ΔIsc (μA/cm2))
WT Ferret Donor		Amiloride	DIDS	F&I	GlyH101		FOXI1-KO Ferret Donor		Amiloride	DIDS	F&I	GlyH101
WT Donor 1	WT Transwell 1	-3.39	-0.1	9.9	-10.83		KO Donor 1	FOXI1-KO Transwell 1	-0.35	-0.17	4.65	-6.01
WT Donor 1	WT Transwell 2	-2.04	-0.05	6.13	-11.95		KO Donor 1	FOXI1-KO Transwell 2	-0.54	0.28	1.23	-3.63
WT Donor 1	WT Transwell 3	-3.15	-2.75	15.02	-14.8		KO Donor 1	FOXI1-KO Transwell 3	-0.12	-0.05	4.89	-6.95
WT Donor 1	WT Transwell 4	-0.67	-0.34	12.7	-15.09		KO Donor 1	FOXI1-KO Transwell 4	-1.104	0.21	2.89	-6.58
WT Donor 1	WT Transwell 5	-1.01	-0.28	13.94	-16.85		KO Donor 1	FOXI1-KO Transwell 5	-0.95	0.49	2.9	-7.06
WT Donor 2	WT Transwell 6	-2.58	0.18	17.52	-14.07		KO Donor 2	FOXI1-KO Transwell 6	-0.28	-0.11	4.59	-8.33
WT Donor 2	WT Transwell 7	-1.88	-0.12	10.08	-14.2		KO Donor 2	FOXI1-KO Transwell 7	-0.36	-0.19	0.32	-3.85
WT Donor 2	WT Transwell 8	-5.31	-0.49	7.34	-6.49		KO Donor 2	FOXI1-KO Transwell 8	-0.58	0.36	1.51	-5.15
WT Donor 2	WT Transwell 9	-1.64	0.31	8.04	-14.61		KO Donor 2	FOXI1-KO Transwell 9	-2.007	0.49	2.65	-7.84
WT Donor 3	WT Transwell 10	-36.78	-0.02	33.39	-25.99		KO Donor 2	FOXI1-KO Transwell 10	-0.47	0.36	1.8	-5.06
WT Donor 3	WT Transwell 11	-43.55	-0.37	46.25	-34.85		KO Donor 2	FOXI1-KO Transwell 11	0.08	0.23	1.97	-6.25
WT Donor 3	WT Transwell 12	-19.14	-0.58	33.91	-32.55		KO Donor 3	FOXI1-KO Transwell 12	-8.7	-2.11	14.86	-17.15
WT Donor 3	WT Transwell 13	-20.84	-1.24	29.56	-30.41		KO Donor 3	FOXI1-KO Transwell 13	-9.58	-2.9	16.83	-19.02
WT Donor 4	WT Transwell 14	-14.13	0.37	31.35	-32.48		KO Donor 3	FOXI1-KO Transwell 14	-4.16	-0.62	10.56	-16.36
WT Donor 4	WT Transwell 15	-14.05	0.44	31.33	-31.16		KO Donor 3	FOXI1-KO Transwell 15	-4.27	-2.22	12.91	-16.78
WT Donor 4	WT Transwell 16	-16.35	-1.29	28.46	-30.86		KO Donor 3	FOXI1-KO Transwell 16	-1.8	0.5	6.15	-13.58
WT Donor 4	WT Transwell 17	-31.08	-0.36	34.93	-30.63		KO Donor 3	FOXI1-KO Transwell 17	-2.11	-0.14	10.35	-14.41
WT Donor 4	WT Transwell 18	-26.74	-0.4	35.3	-28.23		KO Donor 4	FOXI1-KO Transwell 18	-9.69	-0.16	18.13	-27.02
WT Donor 5	WT Transwell 19	-20.82	-0.24	25.87	-22.79		KO Donor 4	FOXI1-KO Transwell 19	-5.91	-0.32	15.42	-22.84
WT Donor 5	WT Transwell 20	-4.67	2.22	17.33	-24.32		KO Donor 4	FOXI1-KO Transwell 20	-5.51	-0.07	15.26	-14.87
WT Donor 5	WT Transwell 21	-8.33	1.36	26.83	-26.22		KO Donor 4	FOXI1-KO Transwell 21	-2.94	0.35	11.79	-26.08
WT Donor 5	WT Transwell 22	-9.24	1.78	17.76	-22.75		KO Donor 4	FOXI1-KO Transwell 22	-3.08	0.3	3.15	-20.03
WT Donor 5	WT Transwell 23	-10.48	1.93	16.15	-19.83		KO Donor 4	FOXI1-KO Transwell 23	-2.29	2.88	6.83	-22.38
WT Donor 6	WT Transwell 24	-11.86	-0.07	27.49	-33.57		KO Donor 5	FOXI1-KO Transwell 24	-2.29	-0.22	3.21	-5.91
WT Donor 6	WT Transwell 25	-16.42	-0.01	27.27	-30.36		KO Donor 5	FOXI1-KO Transwell 25	-3.01	-0.25	4.98	-7.28
WT Donor 6	WT Transwell 26	-13.91	2.57	19.2	-31.1		KO Donor 5	FOXI1-KO Transwell 26	-0.61	-0.44	3.01	-4.97
WT Donor 6	WT Transwell 27	-11.49	0.13	25.01	-24.1		KO Donor 5	FOXI1-KO Transwell 27	-0.72	-0.09	2.97	-6.79
WT Donor 6	WT Transwell 28	-2.66	0.92	14.5	-26.22		KO Donor 6	FOXI1-KO Transwell 28	-1.41	0.06	3.51	-5.59
WT Donor 6	WT Transwell 29	-6.26	-0.45	10.08	-23.58		KO Donor 6	FOXI1-KO Transwell 29	-1.95	-0.78	2.46	-6.07
WT Donor 6	WT Transwell 30	-2.16	-3.87	6.64	-25.81		KO Donor 6	FOXI1-KO Transwell 30	-1.63	-0.78	3.44	-5
WT Donor 6	WT Transwell 31	-3.55	1.47	14.18	-26.52		KO Donor 7	FOXI1-KO Transwell 31	-1.56	-0.35	4.3	-4.67
WT Donor 7	WT Transwell 32	-3.42	1.52	15.85	-21.88		KO Donor 7	FOXI1-KO Transwell 32	-0.88	-0.1	6	-8.03
WT Donor 7	WT Transwell 33	-4.27	1.75	8.5	-14.3		KO Donor 7	FOXI1-KO Transwell 33	-1.33	-0.19	3.29	-11.23
WT Donor 7	WT Transwell 34	-5.35	1.26	17.81	-21.24		KO Donor 7	FOXI1-KO Transwell 34	-0.18	-0.12	4.64	-9.79
WT Donor 7	WT Transwell 35	-3.34	1.3	12.78	-19.67		KO Donor 8	FOXI1-KO Transwell 35	-2.81132	-1.09123	4.1245	-15.7582
WT Donor 8	WT Transwell 36	-0.37	-0.25	4.49	-12.84		KO Donor 8	FOXI1-KO Transwell 36	-9.16452	-3.90255	1.33168	-11.5042
WT Donor 8	WT Transwell 37	-2.07	-0.15	9.87	-16.65		KO Donor 8	FOXI1-KO Transwell 37	-6.64913	-3.63437	2.30269	-9.92284
WT Donor 8	WT Transwell 38	-2.35	-0.28	7.36	-10.65
WT Donor 8	WT Transwell 39	-1.93	-0.16	8.61	-15.08
WT Donor 9	WT Transwell 40	-7.84	0.19	26.13	-21.02
WT Donor 9	WT Transwell 41	-3.32	0.35	18.17	-17.72
WT Donor 9	WT Transwell 42	-8.88	-0.33	20.85	-20.58
WT Donor 9	WT Transwell 43	-5.36	0.56	21.89	-19.92
WT Donor 10	WT Transwell 44	-0.08	0.27	10.73	-18.41
WT Donor 10	WT Transwell 45	1.92	0.45	10.65	-17.14
WT Donor 10	WT Transwell 46	-0.35	-0.39	14.18	-13.87

## Sheet: Fig 1c
RT-qPCR of differentiated ferret ALI cultures showing decreased expression of ionocyte-enriched transcripts (FOXI1, BSND, ASCL3, CFTR) in FOXI1-KO as compared to WT
	FOXI1	ASCL3	BSND	CFTR
WT Donor 1	0.753778	0.690756	0.642884	1.00295
WT Donor 2	0.619597	0.637657	0.735245	1.00398
WT Donor 3	1.05542	1.04822	0.882445	1.52899
WT Donor 4	0.831602	0.902795	0.932659	1.26199
WT Donor 5	1.72188	1.68441	1.43518	0.753902
WT Donor 6	1.41678	1.42429	1.79109	0.682691
FOXI1-KO Donor 1	0.004606	0.031935	0.208117	0.535199
FOXI1-KO Donor 2	0.010032	0.032808	0.181674	0.361117
FOXI1-KO Donor 3	0.011326	0.031656	0.146665	0.745436
FOXI1-KO Donor 4	0.010465	0.022632	0.141431	0.827866
FOXI1-KO Donor 5	0.041307	0.016737	0.124958	0.37203
FOXI1-KO Donor 6	0.066691	0.02958	0.034909	0.465842

## Sheet: Fig 1d
Fluid absorption showing the ASL height normalized to time zero following the addition of a small volume to the apical surface.
Normalized ASL height
	WT ALI 1	WT ALI 2	WT ALI 3	WT ALI 4	WT ALI 5	WT ALI 6	WT ALI 7	WT ALI 8	WT ALI 9	WT ALI 10	WT ALI 11	WT ALI 12	FOXI1-KO ALI 1	FOXI1-KO ALI 2	FOXI1-KO ALI 3	FOXI1-KO ALI 4	FOXI1-KO ALI 5	FOXI1-KO ALI 6	FOXI1-KO ALI 7	FOXI1-KO ALI 8	FOXI1-KO ALI 9	FOXI1-KO ALI 10	FOXI1-KO ALI 11	FOXI1-KO ALI 12
0 min	1	1	1	1	1	1	1	1	1	1.00002	1.00001	1.00002	1	1	1	1	1	1	1	1	1.00008	1	1.00003	0.999981
10 min	1.02051	0.919864	0.874627	0.93345	0.926152	0.990424	0.942123	1.01576	0.912093	0.851026	0.892381	0.925354	1.02736	0.970636	0.972139	0.944725	0.953287	0.846862	1.07582	0.930659	0.984636	1.01484	0.931728	0.885859
20 min	0.973807	0.818745	0.80253	0.838498	0.800331	0.937941	0.827458	0.978867	0.870761	0.74185	0.766832	0.775207	0.996776	0.974771	0.949753	0.920024	0.917522	0.870273	1.00919	0.862095	0.944162	1.0306	0.862437	0.83479
30 min	0.902091	0.753218	0.741244	0.682338	0.644511	0.869152	0.719921	0.980863	0.863834	0.663103	0.658996	0.61315	0.93403	0.957078	0.957465	0.943938	0.854327	0.847965	0.961515	0.76355	0.897109	0.99893	0.763617	0.74512
40 min	0.79579	0.706457	0.65838	0.590697	0.517351	0.7859	0.588316	0.8981	0.81796	0.60399	0.562967	0.475179	0.956655	0.942655	0.946992	0.913761	0.839036	0.903812	0.891113	0.674405	0.852891	0.9088	0.673267	0.696018
50 min	0.640167	0.691322	0.576734	0.561065	0.449056	0.690131	0.457868	0.763823	0.725713	0.554451	0.480067	0.403567	0.855494	0.920489	0.947102	0.907411	0.746233	0.858038	0.827767	0.574395	0.806606	0.825026	0.57332	0.676256
60 min	0.53882	0.686879	0.492164	0.522487	0.461604	0.568115	0.348817	0.705125	0.656253	0.512403	0.421504	0.441792	0.741364	0.903233	0.870745	0.919122	0.692526	0.825937	0.780238	0.496131	0.694704	0.732665	0.495158	0.673994
ASL Height Raw Data
	ASL height														Normalized volume
	WT ALI 1	WT ALI 2	WT ALI 3	WT ALI 4	WT ALI 5	WT ALI 6	WT ALI 7	WT ALI 8	WT ALI 9	WT ALI 10	WT ALI 11	WT ALI 12		Time	WT ALI 1	WT ALI 2	WT ALI 3	WT ALI 4	WT ALI 5	WT ALI 6	WT ALI 7	WT ALI 8	WT ALI 9	WT ALI 10	WT ALI 11	WT ALI 12
0 min	23.3006	20.2378	20.1741	19.5594	19.7229	20.5237	20.9647	25.9016	24.5422	24.8576	24.3405	23.2562		0	582.514	505.945	504.352	488.984	493.073	513.093	524.117	647.54	613.554	621.439	608.512	581.406
10 min	23.7785	18.616	17.6448	18.2577	18.2664	20.3272	19.7513	26.3099	22.3836	21.154	22.5231	20.7532		10	594.462	465.401	441.12	456.443	456.66	508.18	493.783	657.747	559.589	528.849	563.078	518.83
20 min	22.6903	16.5696	16.1903	16.4005	15.7849	19.2501	17.3474	25.3542	21.3667	18.4402	18.8685	17.8334		20	567.256	414.24	404.757	410.013	394.622	481.251	433.684	633.855	534.167	461.004	471.713	445.836
30 min	21.0192	15.2435	14.9539	13.3461	12.7116	17.8383	15.0929	25.4059	21.1981	16.4828	14.9241	15.3256		30	525.481	381.087	373.848	333.653	317.791	445.956	377.323	635.148	529.952	412.069	373.102	383.14
40 min	18.5424	14.2971	13.2822	11.5537	10.2037	16.1296	12.3338	23.2622	20.0706	15.0134	11.5659	13.0924		40	463.559	357.429	332.055	288.842	255.092	403.24	308.346	581.556	501.764	375.334	289.146	327.309
50 min	14.9162	13.9909	11.6351	10.9741	8.8567	14.1641	9.59905	19.7842	17.8046	13.782	9.82281	11.1644		50	372.906	349.771	290.877	274.352	221.418	354.102	239.976	494.606	445.115	344.55	245.57	279.111
60 min	12.5548	13.9009	9.92896	10.2195	9.10418	11.6598	7.31284	18.2638	16.087	12.7368	10.7532	9.80251		60	313.87	347.523	248.224	255.488	227.605	291.496	182.821	456.596	402.175	318.42	268.831	245.063
	ASL height
	FOXI1-KO ALI 1	FOXI1-KO ALI 2	FOXI1-KO ALI 3	FOXI1-KO ALI 4	FOXI1-KO ALI 5	FOXI1-KO ALI 6	FOXI1-KO ALI 7	FOXI1-KO ALI 8	FOXI1-KO ALI 9	FOXI1-KO ALI 10	FOXI1-KO ALI 11	FOXI1-KO ALI 12			FOXI1-KO ALI 1	FOXI1-KO ALI 2	FOXI1-KO ALI 3	FOXI1-KO ALI 4	FOXI1-KO ALI 5	FOXI1-KO ALI 6	FOXI1-KO ALI 7	FOXI1-KO ALI 8	FOXI1-KO ALI 9	FOXI1-KO ALI 10	FOXI1-KO ALI 11	FOXI1-KO ALI 12
0 min	21.1921	21.3522	19.2502	21.683	21.164	20.6658	20.9462	26.6609	27.108	27.5231	23.8911	17.3667		0	529.804	533.805	481.255	542.075	529.099	516.645	523.654	666.522	677.7	688.077	597.278	434.167
10 min	21.772	20.7252	18.7139	20.4845	20.1753	17.5011	22.5344	24.8399	26.3312	27.9315	23.5206	15.3847		10	544.301	518.13	467.847	512.112	504.383	437.527	563.36	620.997	658.281	698.288	588.016	384.618
20 min	21.1238	20.8135	18.283	19.9489	19.4184	17.9849	21.1387	22.9926	23.8132	28.3653	22.5543	14.4978		20	528.096	520.337	457.074	498.722	485.46	449.622	528.467	574.814	595.329	709.132	563.859	362.445
30 min	19.7941	20.4357	18.4314	20.4674	18.0809	17.5239	20.1401	20.358	20.6348	27.4936	21.4304	12.9405		30	494.852	510.893	460.785	511.685	452.023	438.097	503.502	508.951	515.87	687.339	535.759	323.512
40 min	20.2736	20.1278	18.2298	19.8131	17.7573	18.678	18.6654	17.9493	17.6395	25.0129	20.377	12.0877		40	506.839	503.194	455.745	495.327	443.933	466.95	466.635	448.733	440.986	625.323	509.425	302.194
50 min	18.1298	19.6545	18.2319	19.6754	15.7933	17.732	17.3386	15.2847	14.1081	22.7072	19.2997	11.7445		50	453.244	491.362	455.798	491.885	394.831	443.301	433.464	382.118	352.704	567.68	482.492	293.614
60 min	15.7111	19.286	16.762	19.9293	14.6566	17.0686	16.343	13.2009	13.1118	20.1651	16.5834	11.7053		60	392.777	482.15	419.051	498.233	366.415	426.716	408.575	330.023	327.796	504.129	414.585	292.631
														WT	WT ALI 1	WT ALI 2	WT ALI 3	WT ALI 4	WT ALI 5	WT ALI 6	WT ALI 7	WT ALI 8	WT ALI 9	WT ALI 10	WT ALI 11	WT ALI 12		SLOPE AVE	SLOPE SEM
														SLOPE (0-20)	-0.762886	-4.58526	-4.97972	-3.94859	-4.92257	-1.59211	-4.52161	-0.684235	-3.96934	-8.02176	-6.83992	-6.7785		-4.30054	0.677429
	ALI culture donor information													FOXI1 KO	FOXI1-KO ALI 1	FOXI1-KO ALI 2	FOXI1-KO ALI 3	FOXI1-KO ALI 4	FOXI1-KO ALI 5	FOXI1-KO ALI 6	FOXI1-KO ALI 7	FOXI1-KO ALI 8	FOXI1-KO ALI 9	FOXI1-KO ALI 10	FOXI1-KO ALI 11	FOXI1-KO ALI 12		SLOPE AVE	SLOPE SEM
	WT ALI 1	WT Ferret Donor 1												SLOPE (0-20)	-0.0853934	-0.67338	-1.20907	-2.16764	-2.18195	-3.35114	0.240652	-4.58538	-4.11851	1.05272	-1.67096	-3.58608		-1.86134	0.521094
	WT ALI 2	WT Ferret Donor 1
	WT ALI 3	WT Ferret Donor 2
	WT ALI 4	WT Ferret Donor 2
	WT ALI 5	WT Ferret Donor 3
	WT ALI 6	WT Ferret Donor 3
	WT ALI 7	WT Ferret Donor 4
	WT ALI 8	WT Ferret Donor 4
	WT ALI 9	WT Ferret Donor 5
	WT ALI 10	WT Ferret Donor 5
	WT ALI 11	WT Ferret Donor 6
	WT ALI 12	WT Ferret Donor 6
	FOXI1 KO ALI 1	FOXI1-KO Ferret Donor 1
	FOXI1 KO ALI 2	FOXI1-KO Ferret Donor 1
	FOXI1 KO ALI 3	FOXI1-KO Ferret Donor 2
	FOXI1 KO ALI 4	FOXI1-KO Ferret Donor 2
	FOXI1 KO ALI 5	FOXI1-KO Ferret Donor 3
	FOXI1 KO ALI 6	FOXI1-KO Ferret Donor 3
	FOXI1 KO ALI 7	FOXI1-KO Ferret Donor 4
	FOXI1 KO ALI 8	FOXI1-KO Ferret Donor 4
	FOXI1 KO ALI 9	FOXI1-KO Ferret Donor 5
	FOXI1 KO ALI 10	FOXI1-KO Ferret Donor 5
	FOXI1 KO ALI 11	FOXI1-KO Ferret Donor 6
	FOXI1 KO ALI 12	FOXI1-KO Ferret Donor 6

## Sheet: Fig 1e
Changes in airway surface liquid (ASL) height over time following apical addition of a small volume (at 0 h) to WT, FOXI1-KO and CFTR-KO ALI cultures.
	0h (μm)			1h (μm)			4h (μm)			24h (μm)
WT ALI 1	27.4529		WT ALI 1	9.85671		WT ALI 1	18.623		WT ALI 11	16.7212
WT ALI 2	28.1291		WT ALI 2	8.87234		WT ALI 2	18.7019		WT ALI 12	13.415
WT ALI 3	27.7157		WT ALI 3	9.30484		WT ALI 3	18.5808		WT ALI 13	10.2524
WT ALI 4	29.057		WT ALI 4	8.42048		WT ALI 4	17.4666		WT ALI 14	12.5638
WT ALI 5	28.238		WT ALI 5	10.0276		WT ALI 5	16.484		WT ALI 15	17.5981
WT ALI 6	33.2153		WT ALI 6	11.807		WT ALI 6	21.1343		WT ALI 16	15.0313
WT ALI 7	26.5493		WT ALI 7	11.7193		WT ALI 7	18.1218		WT ALI 17	17.7123
WT ALI 8	27.6792		WT ALI 8	9.80823		WT ALI 8	18.721		WT ALI 18	20.3764
WT ALI 9	25.7094		WT ALI 9	8.4853		WT ALI 9	19.6944		WT ALI 19	22.563
WT ALI 10	28.9709		WT ALI 10	10.2553		WT ALI 10	18.7196		WT ALI 20	21.708
WT ALI 11	19.9736		WT ALI 11	12.5548					WT ALI 21	21.5
WT ALI 12	21.1167		WT ALI 12	13.9009
WT ALI 13	20.3612		WT ALI 13	9.92896
WT ALI 14	19.5771		WT ALI 14	10.2195
WT ALI 15	23.4632		WT ALI 15	9.10418
WT ALI 16	22.3529		WT ALI 16	11.6598
WT ALI 17	20.4138		WT ALI 17	7.31284
WT ALI 18	24.1137		WT ALI 18	18.2638
WT ALI 19	26.7872		WT ALI 19	16.087
WT ALI 20	21.289		WT ALI 20	12.7368
WT ALI 21	27.68		WT ALI 21	10.7532
	0h (μm)			1h (μm)			4h (μm)			24h (μm)
FOXI1-KO ALI 1	25.8654		FOXI1-KO ALI 1	23.2918		FOXI1-KO ALI 1	11.1111		FOXI1-KO ALI 14	8.27786
FOXI1-KO ALI 2	25.5843		FOXI1-KO ALI 2	16.776		FOXI1-KO ALI 2	8.68224		FOXI1-KO ALI 15	8.22129
FOXI1-KO ALI 3	29.5533		FOXI1-KO ALI 3	19.1583		FOXI1-KO ALI 3	15.6347		FOXI1-KO ALI 16	6.47173
FOXI1-KO ALI 4	21.6178		FOXI1-KO ALI 4	20.2404		FOXI1-KO ALI 4	8.05375		FOXI1-KO ALI 17	7.0218
FOXI1-KO ALI 5	28.5115		FOXI1-KO ALI 5	18.7451		FOXI1-KO ALI 5	9.02104		FOXI1-KO ALI 18	6.94433
FOXI1-KO ALI 6	29.1177		FOXI1-KO ALI 6	21.6354		FOXI1-KO ALI 6	8.35461		FOXI1-KO ALI 19	8.8118
FOXI1-KO ALI 7	30.0624		FOXI1-KO ALI 7	21.0025		FOXI1-KO ALI 7	9.36899		FOXI1-KO ALI 20	10.1771
FOXI1-KO ALI 8	28.339		FOXI1-KO ALI 8	18.3827		FOXI1-KO ALI 8	7.5962		FOXI1-KO ALI 21	17.861
FOXI1-KO ALI 9	25.9791		FOXI1-KO ALI 9	18.8586		FOXI1-KO ALI 9	10.6282		FOXI1-KO ALI 22	13.1391
FOXI1-KO ALI 10	27.1633		FOXI1-KO ALI 10	21.0307		FOXI1-KO ALI 10	11.6339		FOXI1-KO ALI 23	16.9075
FOXI1-KO ALI 11	27.3876		FOXI1-KO ALI 11	17.2594		FOXI1-KO ALI 11	12.1673
FOXI1-KO ALI 12	28.7443		FOXI1-KO ALI 12	15.9935		FOXI1-KO ALI 12	10.5178
FOXI1-KO ALI 13	28.4869		FOXI1-KO ALI 13	18.8343		FOXI1-KO ALI 13	9.60939
FOXI1-KO ALI 14	20.3636		FOXI1-KO ALI 14	15.7111
FOXI1-KO ALI 15	21.7041		FOXI1-KO ALI 15	19.286
FOXI1-KO ALI 16	18.7773		FOXI1-KO ALI 16	16.762
FOXI1-KO ALI 17	21.4321		FOXI1-KO ALI 17	19.9293
FOXI1-KO ALI 18	22.8263		FOXI1-KO ALI 18	14.6566
FOXI1-KO ALI 19	19.3323		FOXI1-KO ALI 19	17.0686
FOXI1-KO ALI 20	17.9387		FOXI1-KO ALI 20	16.343
FOXI1-KO ALI 21	24.0796		FOXI1-KO ALI 21	13.3009
FOXI1-KO ALI 22	27.526		FOXI1-KO ALI 22	20.1651
FOXI1-KO ALI 23	18.6635		FOXI1-KO ALI 23	11.7052
	0h (μm)			1h (μm)			4h (μm)			24h (μm)
CFTR-KO ALI 1	24.8868		CFTR-KO ALI 1	25.2295		CFTR-KO ALI 1	14.0238		CFTR-KO ALI 1	10.4414
CFTR-KO ALI 2	30.4987		CFTR-KO ALI 2	23.738		CFTR-KO ALI 2	12.4848		CFTR-KO ALI 2	8.11666
CFTR-KO ALI 3	32.2144		CFTR-KO ALI 3	24.5041		CFTR-KO ALI 3	8.70617		CFTR-KO ALI 3	8.86413
CFTR-KO ALI 4	25.4733		CFTR-KO ALI 4	17.3476		CFTR-KO ALI 4	11.1951		CFTR-KO ALI 4	9.54799
CFTR-KO ALI 5	25.1232		CFTR-KO ALI 5	18.0071		CFTR-KO ALI 5	11.5757		CFTR-KO ALI 5	8.15508
CFTR-KO ALI 6	29.67		CFTR-KO ALI 6	23.6133		CFTR-KO ALI 6	9.92262		CFTR-KO ALI 6	10.5549
CFTR-KO ALI 7	23.7831		CFTR-KO ALI 7	19.4158		CFTR-KO ALI 7	11.421		CFTR-KO ALI 7	9.82653
CFTR-KO ALI 8	28.4241		CFTR-KO ALI 8	18.9836		CFTR-KO ALI 8	11.4493		CFTR-KO ALI 8	7.7521
CFTR-KO ALI 9	28.6612		CFTR-KO ALI 9	20.9549		CFTR-KO ALI 9	11.423		CFTR-KO ALI 9	10.174
ALI culture donor information
WT ALI 1	WT Donor 1		FOXI1-KO ALI 1	FOXI1-KO Donor 1		CFTR-KO ALI 1	CFTR-KO Donor 1
WT ALI 2	WT Donor 1		FOXI1-KO ALI 2	FOXI1-KO Donor 1		CFTR-KO ALI 2	CFTR-KO Donor 1
WT ALI 3	WT Donor 1		FOXI1-KO ALI 3	FOXI1-KO Donor 1		CFTR-KO ALI 3	CFTR-KO Donor 1
WT ALI 4	WT Donor 2		FOXI1-KO ALI 4	FOXI1-KO Donor 2		CFTR-KO ALI 4	CFTR-KO Donor 2
WT ALI 5	WT Donor 2		FOXI1-KO ALI 5	FOXI1-KO Donor 2		CFTR-KO ALI 5	CFTR-KO Donor 2
WT ALI 6	WT Donor 2		FOXI1-KO ALI 6	FOXI1-KO Donor 2		CFTR-KO ALI 6	CFTR-KO Donor 2
WT ALI 7	WT Donor 3		FOXI1-KO ALI 7	FOXI1-KO Donor 3		CFTR-KO ALI 7	CFTR-KO Donor 3
WT ALI 8	WT Donor 3		FOXI1-KO ALI 8	FOXI1-KO Donor 3		CFTR-KO ALI 8	CFTR-KO Donor 3
WT ALI 9	WT Donor 3		FOXI1-KO ALI 9	FOXI1-KO Donor 3		CFTR-KO ALI 9	CFTR-KO Donor 3
WT ALI 10	WT Donor 3		FOXI1-KO ALI 10	FOXI1-KO Donor 4
WT ALI 11	WT Donor 4		FOXI1-KO ALI 11	FOXI1-KO Donor 4
WT ALI 12	WT Donor 4		FOXI1-KO ALI 12	FOXI1-KO Donor 4
WT ALI 13	WT Donor 5		FOXI1-KO ALI 13	FOXI1-KO Donor 4
WT ALI 14	WT Donor 5		FOXI1-KO ALI 14	FOXI1-KO Donor 5
WT ALI 15	WT Donor 6		FOXI1-KO ALI 15	FOXI1-KO Donor 5
WT ALI 16	WT Donor 6		FOXI1-KO ALI 16	FOXI1-KO Donor 6
WT ALI 17	WT Donor 7		FOXI1-KO ALI 17	FOXI1-KO Donor 6
WT ALI 18	WT Donor 7		FOXI1-KO ALI 18	FOXI1-KO Donor 7
WT ALI 19	WT Donor 8		FOXI1-KO ALI 19	FOXI1-KO Donor 7
WT ALI 20	WT Donor 8		FOXI1-KO ALI 20	FOXI1-KO Donor 8
WT ALI 21	WT Donor 9		FOXI1-KO ALI 21	FOXI1-KO Donor 8
			FOXI1-KO ALI 22	FOXI1-KO Donor 9
			FOXI1-KO ALI 23	FOXI1-KO Donor 10

## Sheet: Fig 1f
Micro-optical coherence tomography (μOCT) imaging of tracheal ASL depth from FOXI1-KO and WT ferrets. ASL depths were compared by Region of Interest (ROI) and animal averages.
	By Region of Interest	Value			By Region of Interest	Value		By Animal	WT			FOXI1 KO
WT	ROI 1	10.0532		FOXI1-KO	ROI 1	11.1569		WT Ferret Donor 1	44.8861		FOXI1-KO Ferret Donor 1	45.9736
WT	ROI 2	17.9273		FOXI1-KO	ROI 2	77.8713		WT Ferret Donor 2	70.8039		FOXI1-KO Ferret Donor 2	56.865
WT	ROI 3	69.7082		FOXI1-KO	ROI 3	141.705		WT Ferret Donor 3	155.227		FOXI1-KO Ferret Donor 3	86.9254
WT	ROI 4	109.966		FOXI1-KO	ROI 4	55.0774		WT Ferret Donor 4	98.715		FOXI1-KO Ferret Donor 4	17.7939
WT	ROI 5	78.8212		FOXI1-KO	ROI 5	14.1957		WT Ferret Donor 5	118.769		FOXI1-KO Ferret Donor 5	83.1488
WT	ROI 6	51.0652		FOXI1-KO	ROI 6	82.6319		WT Ferret Donor 6	295.27		FOXI1-KO Ferret Donor 6	100.72
WT	ROI 7	10.8207		FOXI1-KO	ROI 7	11.5054		WT Ferret Donor 7	130.26		FOXI1-KO Ferret Donor 7	113.574
WT	ROI 8	10.7267		FOXI1-KO	ROI 8	9.1617		WT Ferret Donor 8	175		FOXI1-KO Ferret Donor 8	155
WT	ROI 9	55.2821		FOXI1-KO	ROI 9	10.4573
WT	ROI 10	43.2778		FOXI1-KO	ROI 10	35.8561
WT	ROI 11	145.628		FOXI1-KO	ROI 11	64.2335
WT	ROI 12	134.019		FOXI1-KO	ROI 12	71.6539
WT	ROI 13	12.6843		FOXI1-KO	ROI 13	57.4605
WT	ROI 14	13.93		FOXI1-KO	ROI 14	51.6459
WT	ROI 15	90.8073		FOXI1-KO	ROI 15	80.2659
WT	ROI 16	128.003		FOXI1-KO	ROI 16	75.9215
WT	ROI 17	202.332		FOXI1-KO	ROI 17	17.8827
WT	ROI 18	189.847		FOXI1-KO	ROI 18	78.9194
WT	ROI 19	177.883		FOXI1-KO	ROI 19	69.094
WT	ROI 20	82.9045		FOXI1-KO	ROI 20	61.029
WT	ROI 21	204.56		FOXI1-KO	ROI 21	83.7341
WT	ROI 22	101.061		FOXI1-KO	ROI 22	80.4143
WT	ROI 23	135.535		FOXI1-KO	ROI 23	102.307
WT	ROI 24	129.669		FOXI1-KO	ROI 24	132.98
WT	ROI 25	96.8138		FOXI1-KO	ROI 25	28.8082
WT	ROI 26	59.7403		FOXI1-KO	ROI 26	25.725
WT	ROI 27	75.9801		FOXI1-KO	ROI 27	14.4371
WT	ROI 28	94.5517		FOXI1-KO	ROI 28	9.72012
WT	ROI 29	114.732		FOXI1-KO	ROI 29	11.756
WT	ROI 30	139.494		FOXI1-KO	ROI 30	16.3172
WT	ROI 31	145.175		FOXI1-KO	ROI 31	36.7462
WT	ROI 32	113.933		FOXI1-KO	ROI 32	124.322
WT	ROI 33	80.5084		FOXI1-KO	ROI 33	50.8165
WT	ROI 34	298.645		FOXI1-KO	ROI 34	141.452
WT	ROI 35	299.234		FOXI1-KO	ROI 35	62.4074
WT	ROI 36	341.839		FOXI1-KO	ROI 36	85.077
WT	ROI 37	226.199		FOXI1-KO	ROI 37	90.3046
WT	ROI 38	313.809		FOXI1-KO	ROI 38	126.557
WT	ROI 39	101.322		FOXI1-KO	ROI 39	93.6789
WT	ROI 40	135.389		FOXI1-KO	ROI 40	92.3407
WT	ROI 41	107.836		FOXI1-KO	ROI 41	30.9088
WT	ROI 42	162.105		FOXI1-KO	ROI 42	102.416
WT	ROI 43	115.711		FOXI1-KO	ROI 43	123.012
				FOXI1-KO	ROI 44	151.442
				FOXI1-KO	ROI 45	77.4232

## Sheet: Fig 1g
Alkalinization of ASL pH in FOXI1-KO and CFTR-KO ALI cultures is impaired following CFTR stimulation with forskolin/IBMX, as compared to WT.
WT Ferret Donor		DMSO treated		WT Ferret Donor		Forskolin and IBMX treated									CFTR-KO Ferret Donor		DMSO treated			Forskolin and IBMX treated
WT Donor 1	WT ALI 1	7.32443		WT Donor 1	WT ALI 21	7.64703										CFTR KO transwell 1	6.46382		CFTR KO transwell 17	6.87755
WT Donor 1	WT ALI 2	7.29188		WT Donor 1	WT ALI 22	7.75997										CFTR KO transwell 2	6.63897		CFTR KO transwell 18	6.97187
WT Donor 1	WT ALI 3	7.14837		WT Donor 1	WT ALI 23	7.89059										CFTR KO transwell 3	6.5603		CFTR KO transwell 19	6.8501
WT Donor 2	WT ALI 4	7.29191		WT Donor 2	WT ALI 24	7.99695										CFTR KO transwell 4	6.62244		CFTR KO transwell 20	6.79104
WT Donor 2	WT ALI 5	7.26764		WT Donor 2	WT ALI 25	8.03688										CFTR KO transwell 5	6.7091		CFTR KO transwell 21	6.56036
WT Donor 2	WT ALI 6	7.31487		WT Donor 2	WT ALI 26	7.80137										CFTR KO transwell 6	6.60368		CFTR KO transwell 22	6.35256
WT Donor 3	WT ALI 7	7.15957		WT Donor 3	WT ALI 27	7.97283										CFTR KO transwell 7	6.57761		CFTR KO transwell 23	6.86524
WT Donor 3	WT ALI 8	7.2859		WT Donor 3	WT ALI 28	7.83866										CFTR KO transwell 8	6.72216		CFTR KO transwell 24	6.76747
WT Donor 3	WT ALI 9	7.24897		WT Donor 3	WT ALI 29	7.74714										CFTR KO transwell 9	6.82385		CFTR KO transwell 25	6.80085
WT Donor 7	WT ALI 10	7.17378		WT Donor 7	WT ALI 30	8.0409										CFTR KO transwell 10	6.82545		CFTR KO transwell 26	7.1478
WT Donor 7	WT ALI 11	7.08347		WT Donor 7	WT ALI 31	8.03416										CFTR KO transwell 11	6.38289		CFTR KO transwell 27	6.84175
WT Donor 4	WT ALI 12	7.28545		WT Donor 5	WT ALI 32	7.74296										CFTR KO transwell 12	6.54197		CFTR KO transwell 28	6.75169
WT Donor 4	WT ALI 13	6.90497		WT Donor 5	WT ALI 33	7.89796										CFTR KO transwell 13	6.39246		CFTR KO transwell 29	6.97595
WT Donor 4	WT ALI 14	7.30189		WT Donor 4	WT ALI 34	7.88078										CFTR KO transwell 14	6.38455		CFTR KO transwell 30	6.56348
WT Donor 5	WT ALI 15	7.16867		WT Donor 4	WT ALI 35	7.96124										CFTR KO transwell 15	6.61715		CFTR KO transwell 31	6.80687
WT Donor 5	WT ALI 16	7.14755		WT Donor 6	WT ALI 36	7.38745										CFTR KO transwell 16	6.39457		CFTR KO transwell 32	6.59555
WT Donor 5	WT ALI 17	7.42114		WT Donor 6	WT ALI 37	7.68271
WT Donor 6	WT ALI 18	7.0511		WT Donor 6	WT ALI 38	7.77388
WT Donor 6	WT ALI 19	7.18194
WT Donor 6	WT ALI 20	7.09861
FOXI1-KO Ferret Donor		DMSO treated		FOXI1-KO Ferret Donor		Forskolin and IBMX treated
FOXI1-KO Donor 1	FOXI1-KO ALI 1	7.14746		FOXI1-KO Donor 1	FOXI1-KO ALI 17	7.33044
FOXI1-KO Donor 1	FOXI1-KO ALI 2	7.17404		FOXI1-KO Donor 1	FOXI1-KO ALI 18	7.27869
FOXI1-KO Donor 1	FOXI1-KO ALI 3	7.18832		FOXI1-KO Donor 1	FOXI1-KO ALI 19	7.38345
FOXI1-KO Donor 2	FOXI1-KO ALI 4	7.16672		FOXI1-KO Donor 2	FOXI1-KO ALI 20	7.42303
FOXI1-KO Donor 2	FOXI1-KO ALI 5	7.20522		FOXI1-KO Donor 2	FOXI1-KO ALI 21	7.40679
FOXI1-KO Donor 2	FOXI1-KO ALI 6	7.19255		FOXI1-KO Donor 2	FOXI1-KO ALI 22	7.50738
FOXI1-KO Donor 3	FOXI1-KO ALI 7	7.48409		FOXI1-KO Donor 3	FOXI1-KO ALI 23	7.3295
FOXI1-KO Donor 3	FOXI1-KO ALI 8	7.23577		FOXI1-KO Donor 3	FOXI1-KO ALI 24	7.54008
FOXI1-KO Donor 3	FOXI1-KO ALI 9	7.34418		FOXI1-KO Donor 3	FOXI1-KO ALI 25	7.31617
FOXI1-KO Donor 6	FOXI1-KO ALI 10	6.98579		FOXI1-KO Donor 6	FOXI1-KO ALI 26	7.1645
FOXI1-KO Donor 6	FOXI1-KO ALI 11	7.09548		FOXI1-KO Donor 6	FOXI1-KO ALI 27	7.35237
FOXI1-KO Donor 4	FOXI1-KO ALI 12	6.92015		FOXI1-KO Donor 4	FOXI1-KO ALI 28	7.56704
FOXI1-KO Donor 4	FOXI1-KO ALI 13	7.35906		FOXI1-KO Donor 4	FOXI1-KO ALI 29	7.57778
FOXI1-KO Donor 4	FOXI1-KO ALI 14	7.25602		FOXI1-KO Donor 5	FOXI1-KO ALI 30	7.32689
FOXI1-KO Donor 5	FOXI1-KO ALI 15	7.06481		FOXI1-KO Donor 5	FOXI1-KO ALI 31	7.40169
FOXI1-KO Donor 5	FOXI1-KO ALI 16	6.97435
CFTR-KO Ferret Donor		DMSO treated		CFTR-KO Ferret Donor		Forskolin and IBMX treated
CFTR-KO Donor 1	CFTR-KO ALI 1	6.46382		CFTR-KO Donor 1	CFTR-KO ALI 17	6.87755
CFTR-KO Donor 1	CFTR-KO ALI 2	6.63897		CFTR-KO Donor 1	CFTR-KO ALI 18	6.97187
CFTR-KO Donor 1	CFTR-KO ALI 3	6.5603		CFTR-KO Donor 1	CFTR-KO ALI 19	6.8501
CFTR-KO Donor 1	CFTR-KO ALI 4	6.62244		CFTR-KO Donor 1	CFTR-KO ALI 20	6.79104
CFTR-KO Donor 2	CFTR-KO ALI 5	6.7091		CFTR-KO Donor 2	CFTR-KO ALI 21	6.56036
CFTR-KO Donor 2	CFTR-KO ALI 6	6.60368		CFTR-KO Donor 2	CFTR-KO ALI 22	6.35256
CFTR-KO Donor 2	CFTR-KO ALI 7	6.57761		CFTR-KO Donor 2	CFTR-KO ALI 23	6.86524
CFTR-KO Donor 2	CFTR-KO ALI 8	6.72216		CFTR-KO Donor 2	CFTR-KO ALI 24	6.76747
CFTR-KO Donor 3	CFTR-KO ALI 9	6.82385		CFTR-KO Donor 3	CFTR-KO ALI 25	6.80085
CFTR-KO Donor 3	CFTR-KO ALI 10	6.82545		CFTR-KO Donor 3	CFTR-KO ALI 26	7.1478
CFTR-KO Donor 3	CFTR-KO ALI 11	6.38289		CFTR-KO Donor 3	CFTR-KO ALI 27	6.84175
CFTR-KO Donor 3	CFTR-KO ALI 12	6.54197		CFTR-KO Donor 3	CFTR-KO ALI 28	6.75169
CFTR-KO Donor 4	CFTR-KO ALI 13	6.39246		CFTR-KO Donor 4	CFTR-KO ALI 29	6.97595
CFTR-KO Donor 4	CFTR-KO ALI 14	6.38455		CFTR-KO Donor 4	CFTR-KO ALI 30	6.56348
CFTR-KO Donor 4	CFTR-KO ALI 15	6.61715		CFTR-KO Donor 4	CFTR-KO ALI 31	6.80687
CFTR-KO Donor 4	CFTR-KO ALI 16	6.39457		CFTR-KO Donor 4	CFTR-KO ALI 32	6.59555

## Sheet: Fig 1h
ASL viscosity was higher in FOXI1-KO and CFTR-KO ALI cultures as compared to WT (ASL Viscosity t1 half [s])
Each Value represent each independent ALI
WT ferret	Value		FOXI1-KO ferret	Value		CFTR-KO ferret	Value
WT Ferret Donor 1	20.9554		FOXI1-KO Ferret Donor 1	14.7765		CFTR-KO Ferret Donor 1	33.9827
WT Ferret Donor 1	22.6314		FOXI1-KO Ferret Donor 1	38.1537		CFTR-KO Ferret Donor 1	19.9791
WT Ferret Donor 1	31.8063		FOXI1-KO Ferret Donor 1	23.2164		CFTR-KO Ferret Donor 1	30.6009
WT Ferret Donor 1	18.4294		FOXI1-KO Ferret Donor 1	26.2871		CFTR-KO Ferret Donor 1	24.4767
WT Ferret Donor 2	23.7073		FOXI1-KO Ferret Donor 2	21.3206		CFTR-KO Ferret Donor 2	31.887
WT Ferret Donor 2	18.8444		FOXI1-KO Ferret Donor 2	29.6618		CFTR-KO Ferret Donor 2	33.1638
WT Ferret Donor 2	11.6784		FOXI1-KO Ferret Donor 2	26.7535		CFTR-KO Ferret Donor 2	27.217
WT Ferret Donor 3	29.9685		FOXI1-KO Ferret Donor 2	31.1793		CFTR-KO Ferret Donor 2	20.7103
WT Ferret Donor 3	18.5044		FOXI1-KO Ferret Donor 3	19.2596		CFTR-KO Ferret Donor 2	39.0595
WT Ferret Donor 3	23.0554		FOXI1-KO Ferret Donor 3	30.1773		CFTR-KO Ferret Donor 2	34.766
WT Ferret Donor 3	21.3695		FOXI1-KO Ferret Donor 3	32.814		CFTR-KO Ferret Donor 2	35.3195
WT Ferret Donor 4	27.4147		FOXI1-KO Ferret Donor 3	31.2455		CFTR-KO Ferret Donor 2	40.5912
WT Ferret Donor 4	23.1009		FOXI1-KO Ferret Donor 4	33.1837		CFTR-KO Ferret Donor 3	28.7274
WT Ferret Donor 4	11.9751		FOXI1-KO Ferret Donor 4	28.1153		CFTR-KO Ferret Donor 3	30.0027
WT Ferret Donor 4	13.9486		FOXI1-KO Ferret Donor 4	29.7506		CFTR-KO Ferret Donor 3	35.6919
WT Ferret Donor 5	22.8747		FOXI1-KO Ferret Donor 4	22.2149		CFTR-KO Ferret Donor 3	36.2889
WT Ferret Donor 5	23.3164
WT Ferret Donor 5	24.974
WT Ferret Donor 5	11.1916
WT Ferret Donor 6	22.5873

## Sheet: Fig 1i
In vivo tracheal and bronchial mucociliary clearance (MCC) measured by Ga-albumin PET-CT in WT, FOXI1-KO, CFTRG551D (On VX-770), and CFTRG551D (Off VX-770) ferrets
	WT Ferret Donor 1	WT Ferret Donor 2	WT Ferret Donor 3	WT Ferret Donor 4	WT Ferret Donor 5	WT Ferret Donor 6	WT Ferret Donor 7	WT Ferret Donor 8	WT Ferret Donor 9
1.5	0	0	0	0	0	0	0	0	0
2.5	44.5821	20.4038	10.7769	34.1827	28.8966	16.3417	14.1807	13.0936	21.5329
3.5	77.6367	46.8104	16.4862	47.7512	48.4888	20.4737	26.3293	31.9098	40.7247
4.5	98.8958	72.081	20.2346	51.9188	62.2975	24.4101	37.2116	42.1162	50.0508
5.5	99.454	75.3657	24.331	52.6368	67.0206	28.0668	51.7121	49.2695	52.7479
6.5	99.5476	82.9513	30.5312	53.5513	68.9778	34.6417	61.8753	51.8583	53.9769
7.5	99.5328	89.5447	38.2136	53.693	70.9117	45.1657	64.7426	54.5628	56.0348
8.5	99.5527	91.4543	40.7573	68.9995	75.3563	81.7234	65.5561	58.506	55.0145
9.5	99.5579	91.4263	43.8768	82.7228	76.0856	89.587	65.3456	58.3744	49.4922
10.5	99.4069	91.0581	46.9938	86.0672	76.5492	90.8048	65.6234	60.934	57.1003
11.5	99.4346	90.6971	48.2202	86.1006	76.9364	92.7646	66.2717	59.7894	51.6395
12.5	99.5554	91.3034	50.4044	90.8736	78.042	96.3197	66.3659	65.4361	51.6236
13.5	99.7068	92.1411	53.1894	95.0339	78.903	97.8303	66.3082	78.4519	60.7584
14.5	99.6886	92.2562	56.1616	95.187	79.5528	98.2711	66.9084	81.6754	80.143
	FOX1-KO Ferret Donor 1	FOX1-KO Ferret Donor 2	FOX1-KO Ferret Donor 3	FOX1-KO Ferret Donor 4	FOX1-KO Ferret Donor 5
1.5	0	0	0	0	0
2.5	10.8601	7.65248	-1.57979	1.83601	7.11761
3.5	15.8302	16.6684	4.07367	3.79995	11.8492
4.5	17.9975	20.952	11.3059	8.79224	15.8311
5.5	18.2854	32.3268	13.326	13.8854	16.1669
6.5	18.7945	36.6978	12.6168	18.1912	17.51
7.5	18.4647	37.4407	12.9713	23.4024	20.5367
8.5	18.9875	40.64	12.9188	24.8542	22.1198
9.5	18.3738	44.0782	11.4808	26.8979	27.5744
10.5	19.6523	45.2824	11.2501	28.6615	29.2345
11.5	20.8144	46.0944	10.6136	31.2664	31.0799
12.5	21.2995	47.3371	10.802	35.7251	31.9519
13.5	21.9652	50.4827	10.2631	40.4155	33.7393
14.5	21.9003	53.0281	10.1526	41.554	35.834
	CFTRG551D VX-770 On Ferret 1	CFTRG551D VX-770 On Ferret 2	CFTRG551D VX-770 On Ferret 3	CFTRG551D VX-770 On Ferret 4	CFTRG551D VX-770 On Ferret 5	CFTRG551D VX-770 On Ferret 6	CFTRG551D VX-770 On Ferret 7	CFTRG551D VX-770 On Ferret 8	CFTRG551D VX-770 On Ferret 9
1.5	0	0	0	0	0	0	0	0	0
2.5	33.4745	21.7656	35.4946	3.35406	33.0494	22.5444	41.2719	36.254	37.8637
3.5	49.5882	53.4247	44.077	28.4457	55.7952	48.9573	81.0011	56.2328	55.317
4.5	65.2991	63.592	48.648	55.2142	66.917	52.9635	86.0161	63.5046	63.7168
5.5	74.147	63.8121	55.1896	57.3007	89.1097	52.1487	90.8794	66.0404	70.9223
6.5	76.7014	65.4581	59.3885	58.489	94.3754	55.045	91.289	67.8847	71.3141
7.5	82.0063	66.576	64.8335	63.7273	94.9851	58.1902	94.9985	69.6704	73.1565
8.5	87.1628	66.5451	68.6362	71.4935	95.6376	59.3391	95.5264	70.3404	73.4298
9.5	88.149	66.6508	69.5078	74.8583	95.8737	60.4599	96.6654	70.2841	74.4597
10.5	88.4651	69.2963	69.7293	75.3173	96.2082	60.3671	97.1316	71.7402	74.8
11.5	89.0194	70.7814	70.9448	76.1236	96.8151	60.333	97.4327	73.0561	74.1332
12.5	89.2518	70.7684	71.3452	78.5881	97.2722	60.4859	97.4448	74.4976	74.3464
13.5	89.4299	70.8716	70.9579	83.3712	97.3784	61.0686	97.4907	75.5634	73.8516
14.5	89.3998	70.7438	72.0628	84.3064	99.0122	60.6967	97.5919	76.0394	74.7464
	CFTRG551D VX-770 Off Ferret 1	CFTRG551D VX-770 Off Ferret 2	CFTRG551D VX-770 Off Ferret 3	CFTRG551D VX-770 Off Ferret 4	CFTRG551D VX-770 Off Ferret 5	CFTRG551D VX-770 Off Ferret 6
1.5	0	0	0	0	0	0
2.5	3.66821	0.446563	8.25878	1.41558	0.568503	4.36829
3.5	6.42921	2.11757	21.9087	1.11846	2.04307	5.44387
4.5	12.2134	11.1979	26.2727	-1.04079	2.96621	7.70172
5.5	16.2576	12.4278	29.7438	-1.75798	6.53604	7.7548
6.5	17.4108	10.1843	31.6907	-1.56572	9.70032	10.0319
7.5	19.6299	11.5422	33.061	-1.4411	11.0601	10.2424
8.5	25.0993	23.4217	33.9109	-0.738753	12.699	10.849
9.5	27.929	27.9346	35.2021	0.350119	18.4149	11.2885
10.5	34.8199	34.7968	36.5069	1.46088	21.4857	11.6169
11.5	38.8175	45.368	37.5502	1.82088	23.3478	13.534
12.5	50.692	61.373	38.2791	1.31633	29.1258	13.6036
13.5	57.8697	73.9493	39.5165	2.90263	32.0467	13.4242
14.5	70.5087	80.7242	40.9887	1.57195	34.6851	16.5065

## Sheet: Fig 1j
Percent tracheal and large airway clearance Ga-albumin at 10.5 minutes following instillation of radioactive tracer for the indicated genotypes
	(% of total clearance)			(% of total clearance)			(% of total clearance)			(% of total clearance)
WT Ferret Donor 1	99.41		FOX1-KO Ferret Donor 1	11.2501		CFTRG551D VX-770 On Ferret 1	88.4651		CFTRG551D VX-770 Off Ferret 1	34.8199
WT Ferret Donor 2	91.06		FOX1-KO Ferret Donor 2	28.6615		CFTRG551D VX-770 On Ferret 2	69.2963		CFTRG551D VX-770 Off Ferret 2	34.7968
WT Ferret Donor 3	46.9938		FOX1-KO Ferret Donor 3	19.6523		CFTRG551D VX-770 On Ferret 3	69.7293		CFTRG551D VX-770 Off Ferret 3	36.5069
WT Ferret Donor 4	76.5492		FOX1-KO Ferret Donor 4	45.2824		CFTRG551D VX-770 On Ferret 4	75.3173		CFTRG551D VX-770 Off Ferret 4	1.46088
WT Ferret Donor 5	90.8048		FOX1-KO Ferret Donor 5	29.2345		CFTRG551D VX-770 On Ferret 5	96.2082		CFTRG551D VX-770 Off Ferret 5	21.4857
WT Ferret Donor 6	65.6234					CFTRG551D VX-770 On Ferret 6	60.3671		CFTRG551D VX-770 Off Ferret 6	11.6169
WT Ferret Donor 7	86.07					CFTRG551D VX-770 On Ferret 7	97.1316
WT Ferret Donor 8	60.934					CFTRG551D VX-770 On Ferret 8	71.7402
WT Ferret Donor 9	57.1003					CFTRG551D VX-770 On Ferret 9	74.8
