# Supplementary material for: Transgenic ferret models define pulmonary ionocyte diversity and function
Source: Nature. 2023 Sep 20;621(7980):857–67. doi: 10.1038/s41586-023-06549-9 (PMC10533402; doi:10.1038/s41586-023-06549-9)
Supplement: Supplementary file 24 — Source Data Fig. 2 [file 41586_2023_6549_MOESM24_ESM.xlsx]

## Sheet: Fig 2f
Relative single cell ionocyte YFP fluorescence intensity data following apical halide exchange for the indicated ALI genotype
WT, Cl- to I-, highlight time point indicates buffer exchange
Time	WT ionocyte 1	WT ionocyte 2	WT ionocyte 3	WT ionocyte 4	WT ionocyte 5	WT ionocyte 6	WT ionocyte 7	WT ionocyte 8	WT ionocyte 9	WT ionocyte 10	WT ionocyte 11	WT ionocyte 12	WT ionocyte 13	WT ionocyte 14	WT ionocyte 15	WT ionocyte 16	WT ionocyte 17	WT ionocyte 18	WT ionocyte 19	WT ionocyte 20	WT ionocyte 21	WT ionocyte 22	WT ionocyte 23	WT ionocyte 24	WT ionocyte 25	WT ionocyte 26	WT ionocyte 27	WT ionocyte 28	WT ionocyte 29	WT ionocyte 30	WT ionocyte 31	WT ionocyte 32	WT ionocyte 33	WT ionocyte 34	WT ionocyte 35	WT ionocyte 36	WT ionocyte 37	WT ionocyte 38
0 s	1	1	1	1	1	1	1	1	1	1	1	1	1	1	1	1	1	1	1	1	1	1	1	1	1	1	1	1	1	1	1	1	1	1	1	1	1	1
1 s	0.998113	0.989831	1.0033	1.00407	1.00069	1.00139	0.995575	1.00108	1.00068	1.01131	1.00177	1.00019	0.986454	1.01815	1.00134	1.00148	1.00156	1.00597	1.00741	1.00226	1.00694	1.00106	1.0017	1.0094	1.00025	0.995348	0.975825	0.967694	0.982972	0.978809	0.984756	0.999805	0.999791	1.00026	1.001	1.08106	1.17237	1.07445
2 s	1.00085	0.990706	1.00374	1.01391	1.00333	1.00289	0.993402	1.00008	0.995181	0.999393	1.00338	1.00289	0.985802	1.03303	1.0012	0.993914	1.00358	1.00778	1.00682	1.00216	1.00682	1.00206	1.00234	1.0062	0.999612	0.995771	0.974656	0.965456	0.9834	0.979975	0.983969	0.999598	0.998182	0.99924	1.00042	1.08267	1.18798	1.07432
3 s	0.999873	0.989082	1.00157	1.01691	1.00221	1.00459	0.993783	1.0021	0.990471	0.997888	1.00439	1.00483	1.00103	1.02688	0.99725	0.989874	1.0022	1.00714	1.01077	1.00678	1.01079	1.00479	1.00565	1.00707	1.00237	1.00212	0.976437	0.969603	0.983223	0.980912	0.985456	0.999103	0.999288	1.00067	1.00353	1.08145	1.19056	1.0747
4 s	1.001	0.986724	1.00729	1.011	1.00246	1.00462	0.991536	1.00142	0.985252	0.994849	1.00593	1.00518	0.993664	1.02895	0.99924	0.986721	0.999501	1.01123	1.00977	1.0076	1.00629	1.00732	1.0003	1.00638	1.00084	0.997571	0.974712	0.965597	0.986416	0.980718	0.985442	0.999139	0.998699	0.998557	0.998891	1.08128	1.18895	1.07538
5 s	1.00076	0.987731	1.00546	1.01002	1.00209	1.00489	0.986198	1.00175	0.990336	0.99385	1.0068	1.0067	0.997453	1.02367	0.996581	0.987004	0.997858	0.997295	1.00284	1.01122	1.0043	1.00833	1.00029	1.00582	1.00025	0.998421	0.975942	0.96822	0.983739	0.978308	0.984547	0.998957	1.00122	0.99908	1.00025	1.08361	1.18912	1.07594
6 s	1.0028	0.989057	1.0093	1.00961	0.992685	1.00533	0.985714	1.00307	0.993935	1.00195	1.00725	1.00617	0.979233	1.03321	0.998173	0.984657	0.998842	1.00069	1.00179	1.01083	1.00862	1.0071	1.00469	1.00374	1.00434	0.999665	0.9786	0.968438	0.988549	0.984185	0.99172	0.999605	1.00227	0.998678	1.00253	1.08404	1.19011	1.07712
7 s	1.00295	0.987731	1.01216	1.00839	0.993461	1.00672	0.988985	1.00011	0.995639	1.00077	1.00932	1.00739	0.985372	1.02766	1.00158	0.983723	1.00104	0.99395	0.995722	1.00893	1.02194	1.00714	1.00075	1.00326	1.00099	0.999642	0.977547	0.968295	0.98967	0.986931	0.991951	1.00061	1.00148	1.00115	1.00369	1.08562	1.1909	1.0788
8 s	1.00091	0.989624	1.01498	1.00707	0.996061	1.00677	0.986245	1.00088	0.993979	1.00187	1.00871	1.00807	0.996137	1.02869	1.00325	0.981078	1.00307	0.987828	0.989624	1.01775	1.02208	1.01276	1.004	1.00683	1.00148	1.00034	0.979465	0.972616	0.995672	0.989508	0.993724	1.01079	0.995111	0.979068	1.01308	1.08674	1.1941	1.07856
9 s	1.00605	0.990607	1.01498	1.00055	0.994459	1.0093	0.979351	0.999033	0.993565	0.997919	1.01105	1.0082	0.969279	1.02416	0.99984	0.976896	0.998263	0.988652	0.99293	1.0161	1.02061	1.01414	1.00362	1.00073	0.998932	0.999687	0.982619	0.974271	0.995868	0.994092	0.995036	1.01051	0.994984	0.97841	1.01238	1.08691	1.19589	1.07893
10 s	1.00292	0.992482	1.01549	0.998446	0.994389	1.01015	0.978263	1.00045	0.995066	1.00974	1.0089	1.00909	0.995583	1.03257	0.999569	0.984294	1.00194	0.991282	0.992786	1.01365	1.02597	1.01537	1.0077	1.00777	1.00275	1.0014	0.977033	0.969802	0.997008	0.996111	0.996832	1.00986	0.993636	0.977378	1.01316	1.08881	1.19626	1.07877
11 s	1.00128	0.992303	1.0143	0.998016	0.992406	1.01025	0.979437	1.00037	0.992531	1.0056	1.01053	1.00819	0.980438	1.01554	0.997752	0.989842	1.00585	0.992577	0.994383	1.01471	1.02675	1.01644	1.00173	1.00663	0.999987	1.00057	0.983376	0.978298	1.0007	0.998547	0.996188	1.01022	0.993686	0.976154	1.01189	1.08936	1.1979	1.08134
12 s	1.00213	0.987145	1.01793	0.998407	0.993293	1.01141	0.974056	1.0012	0.991371	1.00384	1.00995	1.00719	0.988817	1.01369	0.998945	0.979407	1.00526	0.991041	0.993027	1.01376	1.02695	1.0165	1.00297	1.00663	1.0054	1.00026	0.984684	0.979331	1.00304	0.996176	0.998333	1.01022	0.992685	0.976649	1.01153	1.08853	1.19776	1.08131
13 s	1.00012	0.986591	1.0188	0.994111	0.992749	1.01216	0.971844	1.00202	0.996627	1.011	1.00929	1.00908	0.973561	1.01632	0.998736	0.985133	1.00695	0.996062	0.998447	1.00829	1.03909	1.01886	1.00042	0.995809	1.00264	0.999909	0.986753	0.981924	1.00262	0.996799	0.996461	1.01029	0.993979	0.975179	1.01122	1.09082	1.20096	1.08245
14 s	1.00337	0.986788	1.01486	0.99022	0.990513	1.01208	0.970835	0.9999	0.997859	1.0069	1.01179	1.01076	0.957936	1.01914	1.00087	0.983127	1.00955	0.994956	0.998338	0.999408	1.04016	1.02033	1.00473	1.00329	1.0058	1.00328	0.993213	0.988523	1.00827	1.00329	0.999691	1.00933	0.992308	0.973714	1.00826	1.09205	1.20363	1.08383
15 s	1.00403	0.988987	1.0228	0.990437	0.989085	1.01219	0.970811	1.00048	1.00051	1.01783	1.01238	1.00916	0.969218	1.0206	0.993298	0.973783	1.01096	0.997833	1.00099	1.00088	1.03479	1.02326	1.00803	1.00664	1.00609	1.00513	0.992583	0.989591	1.00748	1.00539	1.00018	1.01141	0.991766	0.973479	1.00933	1.09351	1.20424	1.08364
16 s	1.00246	0.987069	1.022	0.994321	0.98815	1.01356	0.97259	1.00221	1.00234	1.00239	1.01022	1.01136	0.959499	1.00495	0.994302	0.974019	1.00923	1.00139	1.00438	1.00264	1.05316	1.02446	1.00674	1.00566	1.00802	1.00682	0.995026	0.993966	1.00385	1.00602	0.999316	1.01037	0.9906	0.973778	1.01143	1.09189	1.20368	1.085
17 s	1.00522	0.987157	1.02114	0.990318	0.987181	1.01518	0.985979	1.0009	1.00162	1.00501	1.01207	1.01015	0.969267	1.01294	0.99504	0.978866	1.00602	1.00385	1.00349	1.01349	1.04478	1.0259	1.00598	1.00944	1.00705	1.00529	0.994736	0.996111	1.00823	1.00538	1.00143	1.00892	0.990244	0.973688	1.0099	1.09141	1.20026	1.08457
18 s	1.00521	0.987921	1.02027	0.98321	0.989253	1.01725	0.988023	0.998974	0.997901	1.00699	1.01454	1.01153	0.942766	0.996628	0.995583	0.979698	1.0035	0.997277	0.997725	1.0165	1.03194	1.02395	1.00521	1.00854	1.00531	1.00899	0.998893	0.999457	1.00727	1.0063	0.998901	1.00925	0.990412	0.970917	1.00995	1.09151	1.21406	1.08301
19 s	1.00321	0.986326	1.02454	0.974557	0.985152	1.01696	0.984882	0.999835	1.0035	1.0137	1.01323	1.01137	0.957001	1.01195	0.996798	0.973743	1.00278	0.995771	0.997824	1.01434	1.03854	1.02332	1.00889	1.00218	1.00574	1.00498	1.00158	1.00637	1.00668	1.00796	0.999101	1.00852	0.990758	0.971559	1.01027	1.08985	1.2135	1.08368
20 s	1.00538	0.982782	1.02271	0.975229	0.985334	1.01647	0.990269	0.999195	1.00476	1.01084	1.01571	1.01131	0.966265	1.00519	1.00081	0.967221	0.999337	0.997635	0.997317	1.01	1.05203	1.02804	1.00647	1.01242	1.00758	1.0101	1.0047	1.00905	1.00537	1.00507	0.999625	1.00754	0.98949	0.970715	1.00884	1.09008	1.21091	1.0823
21 s	1.00526	0.981731	1.02334	0.969652	0.986354	1.018	0.987701	0.999084	1.0036	1.01035	1.01497	1.0141	0.95876	1.01479	0.998786	0.963439	1.00225	1.00089	1.00282	1.01138	1.0484	1.03002	1.00843	1.0113	1.00681	1.00779	1.00286	1.00811	1.00472	1.00398	0.997191	1.00828	0.986748	0.970394	1.00901	1.09063	1.21067	1.08497
22 s	1.00536	0.980468	1.02738	0.967581	0.985778	1.01878	0.986927	0.998489	0.997974	1.00741	1.0135	1.01368	0.953593	1.00988	0.999562	0.9643	0.99804	0.999217	0.999923	1.01037	1.05209	1.0308	1.00822	1.00333	1.00547	1.00966	1.00411	1.00936	1.00739	1.00429	0.997847	1.00794	0.984918	0.970687	1.01108	1.09097	1.21111	1.08507
23 s	1.00739	0.976283	1.02305	0.961688	0.984324	1.01747	0.980901	0.999474	1.004	1.00853	1.01466	1.01383	0.959868	1.01753	0.998463	0.956452	0.996668	1.00287	1.00228	0.991116	1.04732	1.03052	1.01038	1.01193	1.00651	1.01155	1.0029	1.00783	1.00993	1.01036	1.00083	1.00851	0.986085	0.968954	1.00852	1.08883	1.20588	1.08327
24 s	1.00706	0.974166	1.02363	0.95051	0.97828	1.02008	0.985173	0.996257	1.00161	1.00948	1.0161	1.01307	0.948623	1.01116	0.997745	0.956274	0.999321	1.0024	1.00187	0.993144	1.04784	1.03394	1.01265	1.00931	1.00677	1.01189	1.00269	1.0062	1.01073	1.00938	0.999934	1.00779	0.987883	0.967817	1.00711	1.087	1.20586	1.08173
25 s	1.00516	0.970615	1.02855	0.944623	0.98099	1.02209	0.982995	0.99987	1.00255	1.01089	1.0167	1.01434	0.977178	1.00815	0.997235	0.95513	0.997674	0.995429	0.994771	0.994593	1.05516	1.03511	1.00935	1.00325	1.00545	1.00688	0.999205	1.00358	1.00643	1.00742	0.999819	1.00977	0.985548	0.97055	1.00849	1.08638	1.20457	1.08234
26 s	1.0068	0.974424	1.0274	0.936964	0.985066	1.02031	0.977868	0.997996	1.00673	1.0112	1.01515	1.01415	0.955131	1.00872	0.996275	0.958788	0.997746	0.992052	0.991328	0.995176	1.0512	1.03655	1.00838	0.99652	1.00906	1.00846	0.999458	1.00205	1.00559	1.00314	0.999412	1.00859	0.98739	0.968101	1.00946	1.08849	1.2072	1.08289
27 s	1.00771	0.974001	1.02973	0.928824	0.985784	1.02102	0.975556	0.99759	1.01866	1.02205	1.01691	1.01575	0.963029	1.0149	0.993214	0.948899	0.997965	0.989239	0.989902	0.991594	1.06776	1.0354	1.00582	1.00174	1.00682	1.00509	1.00091	1.00519	1.00737	1.00407	0.999372	1.00912	0.987412	0.967943	1.00988	1.08974	1.20527	1.08244
28 s	1.00915	0.968368	1.02757	0.925856	0.982039	1.0196	0.968886	0.997247	1.02333	1.02358	1.01954	1.01532	0.977326	1.01311	0.994022	0.951457	0.99975	0.985968	0.98699	0.994659	1.06834	1.03492	1.00309	0.999324	1.00545	1.00768	0.997401	0.998279	1.00269	1.00253	0.997217	1.00768	0.985501	0.968062	1.00926	1.08979	1.20796	1.08387
29 s	1.00875	0.971592	1.02833	0.913085	0.98037	1.02035	0.96531	0.996848	1.01603	1.00964	1.01621	1.01599	0.943062	1.01539	0.996217	0.952423	1.00134	0.988632	0.988757	0.999548	1.05691	1.03566	1.00541	0.994821	1.01189	1.01349	0.997953	1.00029	1.00359	1.00006	0.998156	1.0063	0.985021	0.967806	1.00962	1.08991	1.20939	1.08497
30 s	1.00912	0.972861	1.02703	0.917066	0.979267	1.02037	0.954181	0.994713	1.01496	1.01823	1.01707	1.01681	0.959289	1.01492	0.994944	0.954763	0.997828	0.991146	0.992401	1.00315	1.06532	1.03841	1.00923	1.00863	1.00961	1.01576	1.00015	1.00025	1.00288	0.99965	0.998365	1.00881	0.985178	0.967293	1.00885	1.08951	1.20837	1.08512
31 s	1.00875	0.975573	1.03005	0.910195	0.981152	1.02063	0.953877	0.99704	1.00893	1.0135	1.01772	1.01545	0.947921	1.01676	0.994749	0.946955	1.00171	0.995044	0.994118	1.00308	1.0584	1.03458	1.00783	1.0025	1.00943	1.01312	0.998089	1.00059	1.00416	0.999545	0.998939	1.00799	0.984182	0.96588	1.00837	1.08767	1.21007	1.08286
32 s	1.00711	0.971517	1.03239	0.899258	0.97995	1.02185	0.941176	0.996039	1.00294	1.01885	1.01723	1.01523	0.957235	1.01792	0.988173	0.945985	1.00091	0.994077	0.993906	0.996398	1.05293	1.03859	1.01272	1.00745	1.00958	1.01749	1.00005	1.00247	1.00685	1.00491	1.00033	1.00689	0.984033	0.964377	1.01069	1.08936	1.2136	1.08318
33 s	1.00785	0.970163	1.03183	0.897158	0.98098	1.02159	0.939962	0.99429	1.00024	1.01201	1.0175	1.0161	0.961922	1.02411	0.986691	0.950436	1.0002	0.991372	0.990605	0.987942	1.07035	1.04295	0.995208	0.996279	1.01167	1.01652	1.00298	1.0076	1.00888	1.00486	1.00008	1.00725	0.983654	0.963025	1.00864	1.08802	1.2118	1.08456
34 s	1.00988	0.96814	1.03312	0.900119	0.980594	1.02301	0.938069	0.995596	0.996966	1.01211	1.01775	1.01591	0.956177	1.01241	0.982926	0.947976	0.99848	0.986483	0.987371	0.984233	1.06681	1.04184	1.00801	1.00023	1.00991	1.0126	1.00395	1.00934	1.00791	1.00554	1.0002	1.00723	0.983067	0.962253	1.00583	1.08956	1.21505	1.08501
35 s	1.00944	0.96954	1.03656	0.902598	0.978671	1.0224	0.933478	0.9951	1.00466	1.01296	1.01815	1.01394	0.951932	1.01956	0.983735	0.955104	0.998595	0.987726	0.986273	0.988693	1.08244	1.04251	1.0085	0.99843	1.01332	1.01636	1.00225	1.00942	1.00931	1.00435	1.0017	1.00734	0.983844	0.960022	1.00962	1.09126	1.21738	1.08592
36 s	1.01091	0.962478	1.03625	0.905576	0.978045	1.02079	0.944414	0.99359	1.0108	1.02097	1.01624	1.01568	0.951243	1.02316	0.981794	0.95707	0.999777	0.991402	0.988841	0.987614	1.07482	1.04309	1.00657	1.0061	1.01331	1.01777	1.00509	1.01361	1.01174	1.01012	1.00269	1.00767	0.983629	0.958793	1.00628	1.09296	1.2185	1.08747
37 s	1.00973	0.96825	1.03365	0.917803	0.980434	1.02323	0.942585	0.993049	1.01584	1.01325	1.0184	1.01906	0.945596	1.01557	0.985787	0.961088	1.00049	0.987974	0.987053	0.982389	1.08071	1.04705	1.01201	1.00323	1.01343	1.0193	1.00619	1.01481	1.01383	1.01189	1.00338	1.00495	0.983496	0.959395	1.00653	1.09441	1.21835	1.08638
38 s	1.01375	0.964562	1.03608	0.922546	0.982733	1.02158	0.944976	0.993277	1.01719	1.01939	1.02313	1.01959	0.956546	1.0172	0.984365	0.953469	1.00163	0.986904	0.987651	0.983631	1.07783	1.04443	1.00674	1.00236	1.01522	1.02117	1.00544	1.01039	1.01097	1.01026	0.999095	1.00562	0.982118	0.957869	1.00681	1.09269	1.21709	1.08555
39 s	1.01213	0.960373	1.03354	0.923604	0.978268	1.02098	0.943723	0.994158	1.01921	1.02146	1.01968	1.01972	0.94925	1.01421	0.983066	0.958178	0.998773	0.982277	0.979985	0.981782	1.08722	1.04639	1.00971	1.00382	1.01638	1.02514	0.997751	1.00382	1.00551	1.00699	0.998646	1.00577	0.983596	0.956689	1.00554	1.09227	1.21321	1.08396
40 s	1.01361	0.962679	1.03541	0.909345	0.978992	1.02104	0.945348	0.994043	1.00711	1.01478	1.02223	1.01902	0.946101	1.01321	0.979687	0.965339	1.00277	0.982015	0.98321	0.982085	1.08077	1.04742	1.0079	1.0051	1.01668	1.02511	0.993637	0.998248	1.00484	1.00428	0.999135	1.00321	0.981972	0.958625	1.00498	1.08982	1.21977	1.08353
41 s	1.01356	0.961933	1.038	0.915503	0.977001	1.01991	0.940659	0.993284	1.0092	1.00697	1.0215	1.0212	0.936381	1.01366	0.97816	0.964805	1.00203	0.988886	0.988349	0.993312	1.08772	1.04984	1.01288	1.01486	1.0162	1.02375	0.995503	0.999559	1.00478	1.00005	1.00037	1.00475	0.979856	0.956189	1.00538	1.08926	1.22112	1.08331
42 s	1.01252	0.960931	1.03792	0.909508	0.980244	1.02184	0.939886	0.992612	0.999908	1.01198	1.02192	1.0202	0.946986	1.00764	0.979735	0.965121	1.00068	0.990236	0.990699	0.985696	1.08048	1.04756	1.00956	1.00645	1.01392	1.01906	0.991781	0.99555	1.00031	0.998663	0.996244	1.0052	0.980241	0.955615	1.00367	1.09182	1.22179	1.08571
43 s	1.01356	0.960472	1.0361	0.909789	0.980858	1.02096	0.944577	0.990867	1.01266	1.01957	1.02423	1.01867	0.934757	1.00563	0.975864	0.966582	0.998793	0.985766	0.985883	0.983207	1.08683	1.05264	1.01176	1.01504	1.01695	1.02184	0.995105	0.996126	1.0036	0.999851	0.998411	1.00396	0.98077	0.956607	1.00737	1.0945	1.22421	1.08722
44 s	1.01503	0.959374	1.04056	0.904942	0.977164	1.02026	0.949258	0.991707	1.01801	1.01799	1.02299	1.01839	0.901305	0.985923	0.967928	0.970705	0.997691	0.985445	0.985381	0.98324	1.09349	1.05141	1.01162	1.01029	1.01562	1.01868	0.99312	0.995768	1.00308	0.999171	0.999069	1.00182	0.979929	0.956334	1.00796	1.09306	1.22424	1.08517
45 s	1.01582	0.960148	1.04081	0.910051	0.974168	1.02179	0.94195	0.99253	1.01167	1.01642	1.02465	1.01821	0.912194	0.988998	0.970623	0.964939	0.997069	0.988432	0.987867	0.989906	1.09792	1.05117	1.00907	1.00976	1.01438	1.02374	0.998147	1.00478	1.00606	1.00241	1.00324	1.00378	0.978772	0.954255	1.00328	1.09467	1.22667	1.08627
46 s	1.01475	0.965233	1.03936	0.897224	0.975575	1.02211	0.944624	0.991805	1.00632	1.01618	1.02186	1.01688	0.92644	0.988543	0.975469	0.970077	0.99786	0.98729	0.985214	0.986372	1.09976	1.05305	1.00016	1.00995	1.01588	1.02538	0.99946	1.00656	1.0093	1.00326	1.00187	1.0034	0.978442	0.953836	1.00792	1.09429	1.22585	1.08751
47 s	1.01616	0.960592	1.03629	0.891728	0.976318	1.02329	0.940496	0.990056	1.02117	1.02254	1.02143	1.01911	0.924004	0.997864	0.979044	0.970288	0.999294	0.987331	0.984375	0.984032	1.09627	1.05429	1.00389	1.00473	1.01422	1.01795	0.998666	1.00289	1.00609	1.00236	0.998702	1.00228	0.978818	0.954544	1.00367	1.09586	1.22398	1.08862
48 s	1.01309	0.964332	1.03966	0.900365	0.977005	1.02221	0.934934	0.990408	1.02233	1.01692	1.02447	1.0188	0.915183	0.996302	0.976146	0.967483	0.998055	0.984714	0.982156	0.981703	1.11128	1.05624	0.995902	0.995056	1.01273	1.0167	0.995039	0.997847	1.00501	1.00369	1.00006	1.00281	0.978806	0.954686	1.00289	1.09622	1.22688	1.08896
49 s	1.01605	0.962564	1.03907	0.914125	0.97703	1.02133	0.930743	0.99007	1.03079	1.02573	1.02396	1.01961	0.911566	0.97998	0.97471	0.97512	0.994166	0.984615	0.981232	0.9809	1.1151	1.0584	0.99909	0.997002	1.01324	1.01486	0.997078	1.00196	1.00791	1.00463	0.999246	1.00247	0.978139	0.952408	1.00314	1.09626	1.22478	1.08868
50 s	1.01587	0.969477	1.03869	0.914728	0.975624	1.02182	0.927273	0.992031	1.03396	1.02629	1.025	1.01875	0.893911	0.975851	0.974942	0.974346	0.993205	0.983183	0.981486	0.979998	1.11916	1.06077	1.0011	0.992887	1.01384	1.01754	0.997982	1.00153	1.00704	1.00563	1.00191	1.00234	0.978293	0.951319	1.00636	1.09766	1.22744	1.08875
51 s	1.01518	0.969499	1.03835	0.907198	0.976126	1.02186	0.921524	0.987229	1.02481	1.03228	1.0236	1.0182	0.907395	0.97212	0.969525	0.974266	0.994561	0.982333	0.98355	0.976185	1.10675	1.0595	1.00664	1.00175	1.01246	1.01713	0.999349	1.00443	1.00813	1.00668	1.00103	1.00225	0.978401	0.952715	1.00458	1.0984	1.22923	1.0899
52 s	1.01809	0.972108	1.04369	0.909856	0.972787	1.02123	0.925602	0.987468	1.01901	1.02711	1.02547	1.01763	0.902523	0.982652	0.967943	0.973899	0.99684	0.97853	0.976699	0.974668	1.11673	1.06265	0.998147	0.997161	1.01202	1.02137	0.999798	1.00579	1.01057	1.00613	1.0028	1.00177	0.978171	0.954816	1.00529	1.0985	1.22917	1.09024
53 s	1.01694	0.974074	1.04231	0.904768	0.971631	1.02234	0.92774	0.988801	1.01986	1.02604	1.02523	1.01635	0.890023	0.974673	0.971038	0.984007	0.996782	0.977099	0.976746	0.971791	1.11604	1.06255	1.00183	1.00501	1.019	1.0257	0.999592	1.00788	1.01038	1.00734	1.00221	1.00119	0.977902	0.954513	1.00725	1.0981	1.23202	1.0894
54 s	1.01989	0.975361	1.04432	0.897843	0.97582	1.02264	0.927631	0.987351	1.01961	1.02574	1.02857	1.0195	0.892238	0.976852	0.973095	0.98304	0.99343	0.9745	0.975546	0.972306	1.10932	1.06362	1.00328	1.00503	1.01563	1.02069	1.00306	1.01144	1.01328	1.00988	1.0058	1.00329	0.978514	0.954952	1.00642	1.09848	1.23507	1.0892
55 s	1.01839	0.975271	1.04167	0.900867	0.976751	1.02055	0.925574	0.986179	1.01418	1.01406	1.02724	1.0194	0.893444	0.969744	0.973606	0.991284	0.993454	0.976217	0.974761	0.976842	1.11426	1.06591	1.01224	1.00965	1.01601	1.02253	1.00508	1.01393	1.01419	1.01286	1.00473	1.00262	0.977842	0.955765	1.00779	1.09818	1.23395	1.08905
56 s	1.01736	0.978567	1.04234	0.904842	0.976209	1.02024	0.924146	0.988131	1.00941	1.0203	1.02712	1.01867	0.896003	0.968983	0.974026	0.993464	0.995837	0.979286	0.976823	0.978381	1.12387	1.06688	1.00157	1.00964	1.01702	1.02495	1.00528	1.01388	1.01579	1.01482	1.00557	1.0025	0.976338	0.957456	1.00827	1.10012	1.236	1.0901
57 s	1.02103	0.97322	1.0409	0.906823	0.976048	1.01931	0.923389	0.99186	1.00861	1.01411	1.02825	1.01799	0.894502	0.972915	0.9808	0.99079	0.994015	0.98197	0.983287	0.980944	1.11848	1.07009	0.99832	1.00659	1.01843	1.02696	1.00671	1.01095	1.015	1.01177	1.00341	1.00104	0.976345	0.958278	1.00553	1.10029	1.23687	1.09203
58 s	1.01979	0.973775	1.04436	0.911335	0.974518	1.01923	0.924121	0.990499	1.00649	1.01041	1.02938	1.02029	0.888424	0.967666	0.982201	0.998478	0.9973	0.981104	0.981657	0.974797	1.126	1.06918	0.999226	1.00313	1.0206	1.02475	1.00238	1.00894	1.01204	1.00962	1.00197	1.00209	0.976512	0.957538	1.00685	1.10365	1.24119	1.09381
59 s	1.01872	0.97387	1.04267	0.905914	0.972732	1.01903	0.92617	0.990834	0.996315	1.0109	1.0283	1.02087	0.899398	0.971742	0.983199	0.991197	0.996874	0.977534	0.978167	0.972612	1.1279	1.07017	0.994794	0.998877	1.01788	1.02416	1.00126	1.01078	1.0128	1.00969	1.00375	1.00162	0.975208	0.95848	1.00639	1.10372	1.24402	1.09588
60 s	1.02025	0.972646	1.04124	0.889321	0.968479	1.01915	0.92138	0.991269	0.998661	1.01589	1.02933	1.01953	0.887969	0.975281	0.981623	0.992138	0.994487	0.97521	0.975852	0.972537	1.12909	1.07207	0.9941	0.998977	1.01817	1.02106	1.00615	1.01578	1.01536	1.01133	1.00332	1.002	0.977684	0.956882	1.00838	1.10531	1.24332	1.09443
61 s	1.02105	0.976402	1.04613	0.879016	0.968891	1.01611	0.922785	0.989114	1.00427	1.01884	1.02988	1.02226	0.909487	0.985171	0.9826	0.989958	0.995424	0.976919	0.977839	0.978322	1.14154	1.07106	0.995032	0.99595	1.01664	1.02011	0.997713	1.00313	1.0088	1.01056	1.00029	1.00218	0.976006	0.955081	1.00837	1.10267	1.2436	1.0947
62 s	1.01808	0.975109	1.04629	0.875238	0.969711	1.01595	0.923197	0.991909	1.00564	1.01778	1.02969	1.02385	0.905168	0.981589	0.979824	0.986586	0.995847	0.982777	0.979921	0.978505	1.12627	1.07334	0.993168	0.98799	1.01999	1.02422	0.992093	0.99332	1.00404	0.999703	0.998951	1.00129	0.976201	0.955881	1.00586	1.10395	1.24533	1.09485
63 s	1.01969	0.974497	1.04831	0.862566	0.966106	1.0138	0.918191	0.995264	1.00502	1.01384	1.03217	1.02469	0.90961	0.995833	0.978422	0.988991	0.997445	0.980218	0.980482	0.98183	1.1432	1.07466	0.981552	0.982323	1.01928	1.0248	0.987748	0.987665	0.998589	0.996405	0.996834	0.998934	0.974964	0.956035	1.00794	1.10447	1.24425	1.09337
64 s	1.02197	0.972895	1.04588	0.862492	0.96645	1.01793	0.910409	0.992674	1.00552	1.01899	1.032	1.02432	0.914986	0.992294	0.972317	0.986593	0.998683	0.986067	0.982581	0.985058	1.13854	1.07443	0.98499	0.9826	1.01632	1.02231	0.989083	0.989189	0.999642	0.993765	0.995131	1.00074	0.974738	0.955464	1.00588	1.10369	1.24408	1.09524
65 s	1.01899	0.970591	1.05081	0.859803	0.966832	1.01578	0.909645	0.995799	1.00358	1.02151	1.03234	1.0253	0.911222	0.984142	0.971339	0.981601	1.00076	0.988392	0.986727	0.988992	1.13172	1.0718	0.986289	0.984404	1.0164	1.02061	0.987875	0.984272	0.997439	0.993982	0.994597	1.00172	0.97417	0.953076	1.0053	1.10482	1.2556	1.0958
66 s	1.02169	0.969343	1.0484	0.860005	0.970294	1.01483	0.907395	0.994105	1.01055	1.01695	1.03586	1.02735	0.903138	0.987705	0.97133	0.982844	0.999845	0.991988	0.986114	0.989171	1.14144	1.0769	0.986039	0.978902	1.02025	1.02262	0.986789	0.982102	0.996542	0.990456	0.993012	0.999913	0.97549	0.955189	1.00529	1.10709	1.25845	1.0947
67 s	1.02223	0.967742	1.04862	0.876634	0.970743	1.01456	0.902678	0.991054	1.01008	1.0183	1.03418	1.02572	0.893468	0.984218	0.969031	0.982546	1.00039	0.989642	0.985659	0.990302	1.13889	1.07649	0.977989	0.972065	1.01736	1.02706	0.984467	0.978453	0.994059	0.988026	0.993782	1.00048	0.973779	0.954381	1.00664	1.10533	1.25496	1.09552
68 s	1.02168	0.965378	1.0519	0.888613	0.970712	1.01449	0.902822	0.992694	1.01258	1.01804	1.03548	1.02796	0.89791	0.981038	0.970616	0.98724	0.99812	0.991434	0.988536	0.991707	1.14484	1.08098	0.975436	0.975246	1.02228	1.03366	0.982837	0.977994	0.993467	0.989402	0.992392	0.999524	0.974924	0.95308	1.00584	1.10596	1.25866	1.0971
69 s	1.0217	0.969516	1.04978	0.902497	0.972014	1.01484	0.907107	0.992491	1.00207	1.01081	1.03608	1.02621	0.905476	0.99477	0.977774	0.984751	0.997009	0.992261	0.988409	0.992818	1.1457	1.08021	0.967173	0.969314	1.02243	1.03597	0.982003	0.976265	0.991814	0.985605	0.9887	0.998932	0.975662	0.953779	1.00516	1.10743	1.25702	1.09679
70 s	1.02306	0.963789	1.05182	0.906211	0.9621	1.01233	0.913466	0.991488	0.996363	1.01466	1.03684	1.02749	0.903926	0.991503	0.977757	0.985035	0.999057	0.995737	0.990948	0.992314	1.13957	1.07976	0.965107	0.970072	1.02224	1.03582	0.980836	0.978497	0.993882	0.986116	0.992902	0.999257	0.974619	0.951728	1.00369	1.10716	1.2549	1.09632
71 s	1.02138	0.958329	1.05299	0.90725	0.964131	1.01298	0.930815	0.989824	1.00198	1.01849	1.03629	1.02855	0.893087	0.988989	0.976611	0.995764	0.998568	0.989706	0.986948	0.987411	1.14163	1.08222	0.952978	0.952537	1.02515	1.03399	0.984651	0.980642	0.997449	0.98798	0.993078	0.998008	0.974321	0.951333	1.00323	1.10773	1.25726	1.09855
72 s	1.02478	0.961143	1.05187	0.903723	0.9661	1.01216	0.934228	0.990069	1.01586	1.01456	1.03661	1.03033	0.892644	0.99044	0.979404	0.995873	0.997723	0.99126	0.987378	0.990452	1.15294	1.08162	0.955414	0.94948	1.02394	1.03036	0.986247	0.987077	0.999401	0.989827	0.997645	0.997604	0.974561	0.948715	0.999764	1.10803	1.25661	1.0995
73 s	1.02418	0.966747	1.05345	0.8828	0.967639	1.01277	0.95134	0.987683	1.02245	1.01564	1.03889	1.03028	0.900592	0.989966	0.97839	0.994913	0.996752	0.989115	0.989201	0.989341	1.16147	1.08217	0.952578	0.949991	1.02998	1.03795	0.988299	0.985963	1.00117	0.992445	1.00007	0.999008	0.973836	0.946153	0.998498	1.10909	1.25952	1.09976
74 s	1.02561	0.966321	1.05187	0.884704	0.964894	1.01227	0.968628	0.988704	1.02842	1.02472	1.03903	1.03133	0.909093	0.998295	0.978428	0.993834	0.999372	0.987922	0.984494	0.984104	1.14322	1.08038	0.955315	0.952507	1.02075	1.03731	0.991066	0.990777	1.00195	0.99628	0.997935	0.994806	0.972712	0.94214	0.999783	1.10801	1.25796	1.09784
75 s	1.02611	0.965431	1.05157	0.884277	0.963493	1.00827	0.979895	0.989539	1.02618	1.02606	1.03965	1.03164	0.890429	0.982322	0.975664	0.998761	1.00128	0.985714	0.981858	0.982627	1.15083	1.08512	0.964117	0.958762	1.02871	1.04043	0.989496	0.986191	1.00021	0.993103	0.996601	0.994279	0.973343	0.942128	0.999705	1.10949	1.25971	1.0988
76 s	1.02395	0.963153	1.0479	0.872937	0.961549	1.00856	0.974094	0.991659	1.01612	1.02192	1.03942	1.03395	0.882986	0.983141	0.974735	0.997155	0.999165	0.98562	0.984228	0.985364	1.14317	1.08684	0.957868	0.955658	1.02898	1.03768	0.986267	0.983568	0.997393	0.988031	0.993373	0.992754	0.971662	0.939346	0.99887	1.11173	1.2621	1.09978
77 s	1.02508	0.95738	1.05121	0.864632	0.962808	1.00713	0.959333	0.992372	1.01923	1.01829	1.04053	1.03305	0.883847	0.987011	0.973372	0.998732	1.00083	0.987614	0.982338	0.986499	1.15356	1.08622	0.960294	0.960314	1.02725	1.03877	0.983551	0.9777	0.994359	0.985366	0.992005	0.993038	0.97179	0.938765	0.997628	1.11059	1.26469	1.10028
78 s	1.02229	0.958249	1.05302	0.871312	0.96422	1.00771	0.962191	0.993134	1.01462	1.01505	1.04083	1.03382	0.909228	0.990464	0.970047	1.00245	0.997744	0.986257	0.984616	0.98453	1.15964	1.08545	0.954585	0.953736	1.02998	1.03896	0.984468	0.980803	0.995044	0.987439	0.992878	0.992879	0.971833	0.938189	0.997509	1.11065	1.26253	1.09879
79 s	1.02366	0.954337	1.0504	0.879604	0.965174	1.00573	0.961682	0.991708	1.01763	1.01826	1.03955	1.03332	0.909868	0.990014	0.972932	1.00523	0.996263	0.984647	0.980263	0.979754	1.16479	1.0919	0.953106	0.950315	1.02751	1.03978	0.986527	0.98328	0.998629	0.990245	0.99566	0.990694	0.970199	0.936997	0.995565	1.10914	1.26297	1.09882
80 s	1.02518	0.958138	1.04693	0.866108	0.96625	1.00427	0.956392	0.993373	1.02327	1.01832	1.04066	1.03382	0.903298	0.991101	0.972401	1.00828	0.996649	0.979458	0.974632	0.974945	1.15996	1.09194	0.955792	0.953184	1.02855	1.03895	0.989271	0.98556	0.999606	0.99196	0.997962	0.991427	0.968701	0.934354	0.994091	1.11176	1.26746	1.10107
81 s	1.02564	0.957799	1.04429	0.867187	0.964131	1.00261	0.955651	0.991268	1.02733	1.01984	1.04108	1.03554	0.911652	0.99965	0.967869	1.01108	1.00104	0.976593	0.974346	0.97388	1.16638	1.09362	0.965034	0.959509	1.03004	1.03601	0.995276	0.994933	1.00728	0.999408	1.00165	0.992382	0.970801	0.936721	0.994877	1.11345	1.2675	1.10263
82 s	1.02552	0.954505	1.04518	0.864447	0.963652	1.00224	0.953112	0.988377	1.02666	1.01964	1.03991	1.03374	0.899817	1.00295	0.964001	1.01246	0.99981	0.976318	0.972481	0.976632	1.16179	1.0918	0.959112	0.962701	1.02593	1.02982	0.996784	1.0014	1.00836	1.0028	0.999444	0.990589	0.969711	0.935421	0.996865	1.1127	1.26479	1.10102
83 s	1.024	0.954305	1.04356	0.846851	0.964043	1.00031	0.95162	0.990998	1.0266	1.01876	1.0431	1.03492	0.892853	0.997208	0.966567	1.01182	1.00058	0.981797	0.976289	0.981629	1.16558	1.09173	0.951664	0.955658	1.02578	1.0316	0.997641	1.00185	1.0096	1.00222	1.00117	0.990051	0.971728	0.93349	0.99542	1.11266	1.26427	1.10081
84 s	1.02561	0.954753	1.04466	0.840463	0.964948	0.99974	0.954469	0.989708	1.02915	1.02376	1.04208	1.03496	0.886246	0.989578	0.969243	1.00793	0.9965	0.98463	0.983483	0.980922	1.16723	1.0958	0.955223	0.956111	1.02866	1.03896	0.997517	1.00272	1.01055	1.00409	1.00177	0.990483	0.971166	0.937171	0.996746	1.11238	1.26084	1.10046
85 s	1.02304	0.958701	1.04115	0.831832	0.959698	1.00105	0.950803	0.98809	1.03028	1.02205	1.04302	1.03664	0.882383	0.988706	0.97763	1.01419	0.997877	0.988533	0.984452	0.985183	1.16833	1.09768	0.965577	0.967756	1.02768	1.03939	1.00069	1.00657	1.01257	1.00649	1.00268	0.991722	0.970939	0.938275	0.998189	1.11149	1.26374	1.10179
86 s	1.02514	0.958377	1.04114	0.82017	0.959348	0.999745	0.95926	0.9901	1.03883	1.0307	1.04389	1.03458	0.886062	0.990416	0.981023	1.01384	0.995819	0.990501	0.983565	0.981847	1.16133	1.09285	0.970849	0.97715	1.02377	1.03692	0.996789	1.0021	1.00905	1.00197	1.00321	0.990555	0.96897	0.93859	0.996035	1.11289	1.26488	1.09988
87 s	1.0233	0.958523	1.03883	0.80183	0.960926	0.996932	0.9734	0.989396	1.03052	1.02853	1.04311	1.03623	0.892939	0.987801	0.976678	1.01778	0.993706	0.9858	0.98707	0.986268	1.17461	1.09751	0.961255	0.965176	1.02828	1.04016	0.999226	1.00413	1.0101	1.00273	1.00286	0.989864	0.970875	0.935988	0.994507	1.11146	1.26267	1.10147
88 s	1.02547	0.958811	1.03937	0.827957	0.960751	0.997504	0.988025	0.990254	1.02524	1.0162	1.0435	1.03721	0.872135	0.983577	0.979647	1.01752	0.991787	0.989308	0.989326	0.987571	1.1652	1.09595	0.963559	0.966222	1.02974	1.04245	0.999814	1.00955	1.01472	1.00642	1.00396	0.990063	0.96929	0.934858	0.996449	1.11236	1.27356	1.10212
89 s	1.02571	0.961634	1.03578	0.839311	0.958011	0.994098	0.987867	0.989633	1.01269	1.01323	1.04396	1.0376	0.854209	0.966971	0.976716	1.01685	0.995289	0.987638	0.983828	0.984899	1.1689	1.10082	0.956504	0.964065	1.02949	1.04734	1.00205	1.01	1.01483	1.00907	1.00353	0.990817	0.971033	0.935493	0.996926	1.11373	1.27213	1.10257
90 s	1.02686	0.962531	1.03388	0.841339	0.958801	0.996028	0.986405	0.991238	1.01163	1.01308	1.0444	1.037	0.85822	0.983543	0.977718	1.01448	0.993847	0.985641	0.981339	0.98212	1.17183	1.10355	0.956878	0.963089	1.03229	1.04549	0.996722	1.00322	1.0114	1.00675	1.0002	0.990054	0.970017	0.932491	0.99458	1.11499	1.27495	1.10276
91 s	1.02524	0.964002	1.03366	0.82901	0.959391	0.99315	0.990547	0.995324	1.02537	1.02237	1.04578	1.03788	0.883429	0.979041	0.977051	1.01397	0.992714	0.989076	0.986173	0.985244	1.16975	1.09902	0.956981	0.956711	1.02835	1.04166	0.993717	0.998259	1.00715	1.00221	0.999918	0.987682	0.967805	0.930618	0.992451	1.11541	1.27753	1.10373
92 s	1.02606	0.964485	1.03489	0.824814	0.960405	0.992247	0.994666	0.994779	1.02885	1.0256	1.0449	1.03727	0.885115	0.976589	0.977887	1.01761	0.991321	0.993858	0.988901	0.991323	1.17131	1.10039	0.951737	0.961643	1.03141	1.03766	0.991257	0.995281	1.00793	0.999413	0.998208	0.988049	0.970313	0.931539	0.994533	1.11605	1.2769	1.10415
93 s	1.02753	0.963548	1.02796	0.817559	0.96172	0.990489	0.997889	0.993351	1.01864	1.01798	1.04658	1.03843	0.852585	0.972632	0.975477	1.01767	0.990909	0.994447	0.992016	0.991382	1.17839	1.10169	0.968971	0.97444	1.02774	1.03769	0.989915	0.993666	1.00462	0.996234	0.996447	0.987521	0.968591	0.928852	0.989689	1.1148	1.27781	1.1057
94 s	1.02664	0.962577	1.02437	0.821648	0.963875	0.988611	0.987802	0.99242	1.01454	1.00884	1.04641	1.03677	0.858257	0.968379	0.980608	1.01148	0.991584	0.992975	0.988759	0.99129	1.17434	1.10111	0.960738	0.973747	1.03018	1.0414	0.988221	0.989724	1.00306	0.9952	0.997127	0.986744	0.968764	0.930529	0.993083	1.11562	1.27384	1.10351
95 s	1.02797	0.956564	1.02179	0.825493	0.960263	0.985512	0.991862	0.991608	1.01229	1.00908	1.04646	1.03502	0.874768	0.977221	0.983615	1.00855	0.991353	0.993152	0.987539	0.991923	1.17954	1.10153	0.958173	0.963236	1.03162	1.03836	0.988541	0.989703	1.00149	0.995926	0.995257	0.987003	0.968276	0.931341	0.996136	1.11541	1.27268	1.10269
96 s	1.02707	0.952293	1.02669	0.811284	0.96345	0.981397	0.990357	0.992981	1.00253	1.0144	1.0487	1.03697	0.864765	0.97405	0.981818	1.00708	0.98832	0.995119	0.988978	0.992316	1.16743	1.10312	0.946638	0.952284	1.02798	1.03783	0.984463	0.984605	1.00044	0.992428	0.994701	0.988648	0.97027	0.930606	0.993001	1.11585	1.27687	1.1049
97 s	1.02828	0.952228	1.02775	0.804236	0.963929	0.983684	0.989201	0.99349	1.00826	1.01578	1.04556	1.03676	0.867115	0.975669	0.98162	1.01329	0.992028	0.995259	0.99091	0.993458	1.17919	1.1009	0.946146	0.956187	1.02586	1.03276	0.985784	0.990535	1.001	0.991914	0.995919	0.987456	0.970011	0.928622	0.991859	1.11818	1.27756	1.10627
98 s	1.02862	0.949714	1.02303	0.79725	0.964427	0.984566	0.987013	0.992832	1.01727	1.01351	1.04568	1.03651	0.864027	0.977542	0.978106	1.01719	0.990163	0.998971	0.988931	0.990915	1.17532	1.10381	0.939975	0.94938	1.0267	1.03165	0.988655	0.989864	1.00324	0.997003	0.994868	0.986669	0.967397	0.928785	0.992399	1.11737	1.28013	1.10535
99 s	1.0279	0.945228	1.02482	0.795742	0.964724	0.982189	0.980216	0.991271	1.01265	1.0132	1.04783	1.03783	0.845966	0.973289	0.974418	1.01599	0.987667	0.996072	0.989912	0.990398	1.17172	1.10098	0.943519	0.951737	1.02838	1.03551	0.991584	0.9919	1.00563	0.998769	0.998134	0.9851	0.967104	0.929926	0.990248	1.11812	1.28782	1.10564
100 s	1.02704	0.945132	1.01992	0.799477	0.9669	0.980956	0.978105	0.992096	1.02617	1.01491	1.04841	1.03641	0.848119	0.967388	0.977598	1.01491	0.990797	0.990774	0.983684	0.983004	1.17892	1.10173	0.947727	0.959015	1.02708	1.0346	0.992436	0.997072	1.00684	0.99881	1.00141	0.987189	0.965195	0.929956	0.993401	1.11798	1.28467	1.10443
101 s	1.03095	0.945637	1.02514	0.794445	0.966249	0.978817	0.97862	0.993426	1.02872	1.01738	1.04862	1.03957	0.843075	0.965209	0.974142	1.01388	0.990682	0.986663	0.978125	0.977093	1.18004	1.10129	0.936812	0.948463	1.023	1.03082	0.992979	0.998027	1.01036	1.00167	0.999504	0.985778	0.966788	0.929912	0.995825	1.11689	1.28185	1.10611
102 s	1.02755	0.941875	1.02674	0.788194	0.959898	0.974525	0.977457	0.994363	1.03478	1.01931	1.04922	1.03627	0.825999	0.961822	0.972735	1.01292	0.989641	0.980992	0.974021	0.972952	1.18496	1.10121	0.932886	0.943349	1.02552	1.02961	0.992612	0.996695	1.00951	1.00003	0.998116	0.985826	0.967513	0.933283	0.993137	1.11671	1.28301	1.10566
103 s	1.02803	0.945548	1.02055	0.795523	0.962132	0.973699	0.989327	0.993554	1.02987	1.01254	1.05097	1.03697	0.854898	0.962718	0.968077	1.01984	0.991329	0.980097	0.971715	0.97099	1.18718	1.10097	0.944451	0.951432	1.02343	1.02834	0.991078	0.991776	1.00531	1.00052	0.995807	0.987291	0.96697	0.929955	0.992984	1.11755	1.28371	1.10694
104 s	1.02594	0.944139	1.01982	0.800264	0.955167	0.972032	0.995363	0.994082	1.02075	1.01758	1.04924	1.03745	0.835964	0.963436	0.968349	1.01407	0.990627	0.979486	0.970461	0.971621	1.17722	1.10111	0.939178	0.955747	1.02292	1.02591	0.98817	0.988928	1.00578	0.996906	0.999733	0.986576	0.968497	0.932179	0.992411	1.11769	1.28389	1.10798
105 s	1.03135	0.944079	1.02356	0.798869	0.953051	0.972638	1.00114	0.993888	1.02466	1.01572	1.05048	1.03854	0.83749	0.955529	0.970532	1.01137	0.991615	0.981132	0.971065	0.972935	1.1752	1.09792	0.942697	0.950197	1.02028	1.02105	0.988753	0.986775	1.00242	0.994881	0.996403	0.984784	0.966258	0.927878	0.993469	1.11959	1.28725	1.10936
106 s	1.02806	0.948672	1.02017	0.783266	0.953201	0.973016	1.00059	0.993066	1.02368	1.00952	1.04969	1.03956	0.829247	0.968964	0.97333	1.01824	0.990259	0.978503	0.97146	0.967835	1.17809	1.10023	0.934155	0.948916	1.02022	1.02143	0.982269	0.978751	0.999427	0.991815	0.992235	0.984088	0.965622	0.926062	0.98966	1.12036	1.28913	1.11123
107 s	1.03089	0.948596	1.02667	0.778797	0.954103	0.972319	0.992852	0.990487	1.03179	1.01831	1.05201	1.03674	0.848685	0.974352	0.968124	1.01697	0.993855	0.97595	0.967299	0.971142	1.17257	1.09911	0.929052	0.945165	1.01776	1.02	0.981667	0.979996	1.00087	0.989704	0.995652	0.983896	0.966771	0.926925	0.991102	1.12249	1.28952	1.10869
108 s	1.03042	0.94653	1.02762	0.771575	0.953814	0.97208	0.988225	0.993798	1.02633	1.01354	1.04998	1.03796	0.844958	0.971406	0.968231	1.01384	0.993579	0.977573	0.971298	0.975609	1.18069	1.1018	0.927724	0.935942	1.02197	1.02233	0.985469	0.983657	1.00042	0.991217	0.992631	0.985732	0.968065	0.925173	0.989282	1.11976	1.28727	1.10995
109 s	1.03099	0.947798	1.02778	0.770736	0.956108	0.968858	0.985945	0.992555	1.03292	1.02239	1.05293	1.03911	0.83995	0.981445	0.96618	1.01956	0.996525	0.982025	0.975625	0.975425	1.17597	1.1011	0.929022	0.93787	1.02328	1.02726	0.985203	0.987363	1.00349	0.993087	0.998586	0.984151	0.967401	0.924277	0.988701	1.12021	1.29419	1.10753
110 s	1.03044	0.946422	1.03146	0.778599	0.955426	0.968989	0.993643	0.993559	1.03486	1.0175	1.05128	1.04028	0.839594	0.972618	0.969816	1.01752	0.994221	0.980993	0.97097	0.973262	1.17109	1.09854	0.933711	0.945271	1.01844	1.0255	0.987055	0.991736	1.00503	0.996441	0.998826	0.984853	0.965635	0.923981	0.989868	1.11812	1.29137	1.10544
111 s	1.03028	0.947401	1.03063	0.784799	0.95514	0.965583	0.993322	0.992428	1.03228	1.01317	1.05237	1.03915	0.826171	0.956971	0.97322	1.02847	0.994876	0.980089	0.972406	0.97341	1.18397	1.10212	0.928872	0.938176	1.01898	1.02768	0.987901	0.991204	1.0068	0.996377	0.99929	0.983366	0.966829	0.924738	0.987758	1.118	1.28599	1.10673
112 s	1.02916	0.946412	1.02968	0.789886	0.956093	0.965056	0.995194	0.992522	1.03262	1.02398	1.05286	1.03988	0.829419	0.962665	0.972164	1.03149	0.993002	0.980762	0.967979	0.973435	1.17795	1.10343	0.930395	0.94155	1.01932	1.02281	0.986412	0.986717	1.00308	0.994688	0.996864	0.982919	0.967391	0.922963	0.989017	1.11842	1.28593	1.10653
113 s	1.02967	0.95212	1.03264	0.785892	0.958719	0.962327	1.00592	0.987657	1.03538	1.00519	1.05459	1.04279	0.835078	0.961549	0.973498	1.03175	0.995406	0.9773	0.967415	0.96691	1.17902	1.102	0.936617	0.945118	1.01853	1.02491	0.984313	0.987723	1.0037	0.993998	0.995038	0.981282	0.967065	0.916902	0.987076	1.11785	1.2883	1.107
114 s	1.02679	0.950835	1.03459	0.793229	0.95935	0.961142	1.01041	0.989247	1.03696	1.00418	1.05438	1.0412	0.817694	0.948833	0.974168	1.02819	0.993006	0.973512	0.964931	0.965685	1.17817	1.10251	0.927474	0.942249	1.02112	1.02775	0.983894	0.984454	1.00224	0.992092	0.994747	0.982966	0.967656	0.921475	0.983548	1.11879	1.28427	1.10556
115 s	1.03181	0.951259	1.03698	0.795078	0.962616	0.961165	1.01759	0.992169	1.03705	1.00314	1.05397	1.04343	0.804653	0.944518	0.9712	1.02533	0.996848	0.972924	0.967227	0.970448	1.17638	1.10477	0.92065	0.938517	1.02197	1.02895	0.984698	0.984868	1.00257	0.993714	0.995149	0.981322	0.965743	0.922128	0.988126	1.11712	1.28164	1.10498
116 s	1.0284	0.94622	1.03123	0.79109	0.960038	0.954361	1.02326	0.991411	1.03897	1.00091	1.05584	1.04139	0.814655	0.933181	0.970581	1.02104	0.995344	0.97838	0.966789	0.970167	1.17705	1.10575	0.911253	0.9274	1.02377	1.02829	0.983419	0.98334	1.00136	0.992995	0.991597	0.98169	0.965726	0.922197	0.988886	1.11836	1.28327	1.10586
117 s	1.03124	0.948183	1.03325	0.786133	0.957893	0.952866	1.01906	0.99151	1.02269	0.997636	1.05589	1.04257	0.810374	0.945088	0.97207	1.02315	0.994522	0.976064	0.96904	0.97035	1.18383	1.10533	0.908366	0.922362	1.02128	1.02438	0.981417	0.980758	0.999286	0.98946	0.992241	0.981272	0.965917	0.920591	0.986893	1.11656	1.27971	1.10599
118 s	1.03039	0.94908	1.03414	0.794009	0.961313	0.953717	1.02137	0.992445	1.02281	0.994563	1.05567	1.04033	0.787663	0.940437	0.969715	1.02077	0.993765	0.977304	0.967604	0.974244	1.17653	1.10289	0.906223	0.920099	1.02105	1.03089	0.98162	0.985584	1.00152	0.990691	0.993098	0.981417	0.965378	0.920981	0.986615	1.11635	1.27647	1.10193
119 s	1.03249	0.947945	1.03031	0.814392	0.958732	0.95057	1.0209	0.99104	1.01977	0.997904	1.05422	1.03885	0.813843	0.93719	0.96401	1.02177	0.992671	0.979428	0.972182	0.976113	1.18547	1.10825	0.906102	0.924449	1.02706	1.0372	0.986739	0.99214	1.00532	0.993646	0.995596	0.979117	0.964567	0.921305	0.9881	1.11454	1.28637	1.10303
120 s	1.03418	0.949205	1.0293	0.81956	0.951483	0.946546	1.02438	0.992499	1.01622	1.00104	1.05523	1.03963	0.811752	0.935839	0.961825	1.01714	0.992534	0.980997	0.967321	0.968992	1.19464	1.11163	0.920958	0.925743	1.02969	1.03676	0.989528	0.994902	1.00595	0.998113	0.999486	0.980704	0.966579	0.921131	0.989478	1.11453	1.28439	1.10277
121 s	1.03311	0.949969	1.02815	0.820598	0.948222	0.945746	1.02687	0.991417	1.02256	0.994182	1.05569	1.04141	0.815553	0.948905	0.959324	1.0158	0.990508	0.974891	0.963463	0.967711	1.1902	1.1091	0.919241	0.93034	1.02416	1.03752	0.991717	0.998739	1.00913	1.00094	0.998393	0.97968	0.966426	0.924125	0.987971	1.11593	1.28418	1.10602
122 s	1.03145	0.943485	1.02671	0.817555	0.950873	0.941776	1.02679	0.990554	1.02694	0.997206	1.05714	1.0417	0.804505	0.947703	0.964138	1.02531	0.98745	0.976533	0.968722	0.972061	1.1868	1.10897	0.922209	0.938505	1.02873	1.0375	0.986079	0.990465	1.00543	0.999936	0.993967	0.98082	0.966814	0.923239	0.987415	1.1177	1.28817	1.10729
123 s	1.03108	0.944663	1.02325	0.827056	0.950685	0.94106	1.02563	0.989379	1.02621	1.00025	1.05774	1.04252	0.811555	0.942108	0.966982	1.03105	0.988432	0.977418	0.967187	0.972889	1.18408	1.10733	0.921827	0.933673	1.02415	1.03027	0.980271	0.980387	0.998022	0.990671	0.991632	0.980168	0.967792	0.923831	0.988647	1.11791	1.28494	1.1056
124 s	1.03126	0.944742	1.0289	0.828365	0.953249	0.942214	1.02557	0.988044	1.02446	0.992594	1.05872	1.04323	0.810608	0.946855	0.970377	1.03318	0.988481	0.980116	0.967463	0.969191	1.18221	1.1047	0.909342	0.930575	1.02624	1.03309	0.975169	0.974811	0.994192	0.987164	0.986893	0.980218	0.965933	0.924941	0.991834	1.11752	1.28425	1.10647
125 s	1.03116	0.939454	1.03042	0.828065	0.951051	0.939107	1.02712	0.985692	1.02333	0.994148	1.05819	1.04357	0.8158	0.947679	0.970947	1.02351	0.984942	0.973505	0.963331	0.965537	1.18644	1.10626	0.908406	0.919059	1.02667	1.03365	0.976135	0.974333	0.994712	0.984001	0.989746	0.980568	0.965799	0.92601	0.990248	1.11645	1.28517	1.10797
126 s	1.03147	0.940783	1.02447	0.81875	0.948111	0.940287	1.02834	0.988282	1.01866	0.993085	1.0589	1.04142	0.817374	0.951391	0.97461	1.02489	0.986841	0.975111	0.962646	0.962714	1.17994	1.10662	0.901831	0.917031	1.02721	1.03486	0.978799	0.978838	0.998368	0.98745	0.99171	0.982023	0.968756	0.929609	0.993567	1.1186	1.28545	1.10818
127 s	1.03268	0.944738	1.02277	0.803366	0.944522	0.937085	1.02294	0.987213	1.02147	0.988586	1.05754	1.04212	0.811063	0.95516	0.974982	1.02217	0.988667	0.974353	0.96351	0.968761	1.18372	1.10741	0.900837	0.913445	1.02791	1.04052	0.985082	0.984197	1.00493	0.99114	0.993385	0.981424	0.967664	0.932964	0.992095	1.12065	1.28747	1.10844
128 s	1.03333	0.944703	1.01673	0.789539	0.946018	0.93363	1.02372	0.984487	1.02243	1.00021	1.05701	1.04208	0.838782	0.97155	0.972209	1.02399	0.990122	0.975083	0.964094	0.968774	1.18974	1.11037	0.899285	0.913645	1.02798	1.03547	0.987173	0.993076	1.0052	0.998078	0.995149	0.982665	0.968626	0.932258	0.995963	1.11992	1.2917	1.11054
129 s	1.03247	0.944023	1.01833	0.769221	0.946833	0.932105	1.02463	0.982808	1.02215	0.990788	1.05755	1.03904	0.812478	0.955179	0.968698	1.01784	0.990836	0.973914	0.961428	0.963948	1.18919	1.11096	0.889536	0.905191	1.02689	1.03506	0.988616	0.990403	1.0045	0.99705	0.994398	0.98369	0.96903	0.932152	0.993874	1.12253	1.29519	1.11055
130 s	1.0338	0.941235	1.02218	0.753017	0.945848	0.929004	1.02753	0.986397	1.02126	0.987677	1.05842	1.0413	0.819183	0.958015	0.967994	1.02007	0.991296	0.969909	0.960996	0.960905	1.17261	1.10852	0.886931	0.90274	1.02689	1.03078	0.985415	0.984785	1.00274	0.99376	0.990847	0.984144	0.969055	0.935025	0.995373	1.12116	1.29041	1.10839
131 s	1.03656	0.940595	1.02087	0.739785	0.940982	0.923934	1.02541	0.98896	1.03432	0.996437	1.05791	1.04094	0.811801	0.961755	0.966079	1.01818	0.991848	0.968588	0.959247	0.959868	1.17919	1.10819	0.883945	0.896332	1.02499	1.03021	0.983773	0.986847	1.00197	0.994879	0.994322	0.982512	0.967606	0.934466	0.995539	1.12134	1.2909	1.11029
132 s	1.03162	0.941953	1.01993	0.752593	0.929278	0.924462	1.02872	0.993047	1.03462	0.987429	1.05675	1.04025	0.810423	0.953551	0.968497	1.02544	0.990588	0.968127	0.957419	0.960621	1.17548	1.10306	0.888909	0.905779	1.02383	1.03126	0.986546	0.990154	1.00458	0.993622	0.995468	0.982724	0.968396	0.93765	0.994947	1.1214	1.30291	1.11034
133 s	1.03088	0.941545	1.02004	0.752373	0.933034	0.923247	1.02509	0.994461	1.03058	1.00021	1.05818	1.04031	0.811912	0.955989	0.973131	1.02272	0.99185	0.968314	0.957297	0.957238	1.17795	1.10692	0.892284	0.915044	1.02443	1.03463	0.986806	0.99389	1.00594	0.99746	0.996015	0.983546	0.967624	0.938755	0.99549	1.12205	1.2997	1.11003
134 s	1.0344	0.938989	1.01851	0.746513	0.934223	0.920791	1.02674	0.995382	1.02994	1.00147	1.05921	1.04073	0.813462	0.96382	0.973795	1.03022	0.994227	0.96785	0.954895	0.957593	1.18914	1.11044	0.900767	0.924079	1.02741	1.03326	0.985173	0.990575	1.00481	0.997531	0.992745	0.982474	0.968419	0.936239	0.993233	1.12227	1.29909	1.11171
135 s	1.03121	0.93827	1.02077	0.756442	0.932654	0.917766	1.02681	0.991104	1.03041	0.995622	1.05747	1.04225	0.818137	0.967249	0.96806	1.02455	0.995369	0.969179	0.960912	0.960143	1.17934	1.10248	0.900653	0.919188	1.02137	1.02918	0.982291	0.983841	0.997779	0.992911	0.988333	0.981272	0.967932	0.936451	0.99534	1.12121	1.30053	1.11101
136 s	1.03351	0.93648	1.01854	0.746846	0.933247	0.9187	1.02736	0.991549	1.027	0.993937	1.05871	1.04062	0.806806	0.951721	0.965226	1.02825	0.996975	0.969731	0.959218	0.959543	1.17947	1.1038	0.900393	0.920511	1.02265	1.03103	0.981527	0.984056	0.99826	0.991091	0.992998	0.980626	0.968767	0.930975	0.991492	1.12213	1.29932	1.1112
137 s	1.0355	0.93748	1.02133	0.750547	0.936293	0.91624	1.02758	0.992379	1.02672	0.99888	1.05841	1.04253	0.798821	0.961952	0.964308	1.02814	0.998693	0.96814	0.960554	0.959757	1.18686	1.10851	0.896654	0.918706	1.02691	1.03749	0.984398	0.987674	1.00064	0.993789	0.993965	0.980682	0.967035	0.931598	0.991275	1.12271	1.29923	1.11322
138 s	1.03279	0.93654	1.02183	0.758675	0.93843	0.912536	1.02424	0.990474	1.02956	0.988439	1.05848	1.04322	0.797554	0.948503	0.965925	1.01853	0.996572	0.974022	0.967331	0.962887	1.1751	1.10592	0.901468	0.916654	1.02455	1.03183	0.984378	0.991624	1.00593	0.996674	0.995987	0.978993	0.96975	0.931378	0.991876	1.12318	1.30102	1.11479
139 s	1.03331	0.932607	1.01824	0.755534	0.937047	0.910809	1.02821	0.991354	1.02709	0.994163	1.0609	1.04295	0.783516	0.937731	0.965475	1.02119	0.996011	0.970249	0.960743	0.960556	1.17958	1.10905	0.899512	0.925031	1.02374	1.03521	0.986825	0.991662	1.00551	0.998213	0.994452	0.979723	0.967113	0.932013	0.989255	1.1247	1.3008	1.1139
140 s	1.03261	0.931533	1.01675	0.750456	0.939753	0.908589	1.02957	0.989374	1.0241	0.991603	1.05851	1.04065	0.790689	0.941371	0.959795	1.02472	0.991985	0.973197	0.960723	0.957877	1.18635	1.10969	0.901259	0.916078	1.02128	1.03102	0.984298	0.989659	1.00645	0.995357	0.992111	0.979348	0.966225	0.930534	0.989792	1.12316	1.29897	1.11242
141 s	1.03258	0.936046	1.02342	0.728516	0.934356	0.905469	1.02607	0.985372	1.02342	0.994276	1.05985	1.04358	0.802119	0.950093	0.961245	1.02584	0.993953	0.971596	0.960887	0.958547	1.17559	1.10425	0.898808	0.925025	1.02211	1.02968	0.983242	0.984009	1.00052	0.993815	0.98923	0.979277	0.966608	0.933915	0.991791	1.12423	1.29974	1.11116
142 s	1.0344	0.932056	1.01737	0.728471	0.926805	0.905786	1.02561	0.988853	1.02319	0.997564	1.05771	1.04472	0.79331	0.952301	0.964164	1.0236	0.991992	0.968915	0.958683	0.959634	1.17428	1.10336	0.894886	0.918001	1.01854	1.02579	0.980154	0.980644	0.999566	0.985781	0.991884	0.980337	0.965833	0.936513	0.990082	1.12225	1.30035	1.11048
143 s	1.03471	0.927825	1.01595	0.742783	0.9214	0.899606	1.02407	0.987295	1.02327	0.9994	1.05945	1.04535	0.814508	0.95676	0.963736	1.02644	0.992814	0.970066	0.95801	0.954149	1.17456	1.10848	0.881945	0.905185	1.02143	1.0327	0.979987	0.980613	0.998244	0.987797	0.990813	0.979699	0.967311	0.934996	0.988823	1.12336	1.29974	1.11191
144 s	1.03655	0.927639	1.02081	0.753533	0.926009	0.893703	1.02369	0.987669	1.03115	1.00077	1.06128	1.04395	0.81719	0.976397	0.965883	1.02667	0.993393	0.968271	0.956743	0.954952	1.18482	1.10716	0.893664	0.916078	1.02491	1.03195	0.98064	0.981911	0.998929	0.988107	0.989553	0.978237	0.967368	0.933703	0.991614	1.12387	1.29948	1.1137
145 s	1.03416	0.928598	1.01718	0.744607	0.923903	0.887269	1.02516	0.987033	1.02913	0.998812	1.06143	1.04324	0.822726	0.965678	0.958319	1.02462	0.992	0.969293	0.959704	0.961492	1.17343	1.1068	0.891675	0.911311	1.02177	1.03124	0.977723	0.974424	0.994964	0.987736	0.987573	0.978556	0.965713	0.934597	0.9924	1.12455	1.3008	1.11331
146 s	1.0341	0.933553	1.02131	0.731929	0.930456	0.886063	1.02676	0.985876	1.02459	0.99911	1.06176	1.04332	0.812773	0.96563	0.952228	1.02914	0.991327	0.972881	0.95964	0.958901	1.17171	1.10629	0.897458	0.924714	1.02488	1.03169	0.972774	0.969991	0.993325	0.980905	0.986546	0.979474	0.965453	0.935088	0.991822	1.12407	1.30025	1.11414
147 s	1.03544	0.932932	1.01901	0.718869	0.926341	0.881858	1.02498	0.98786	1.02548	0.996953	1.05916	1.04409	0.832027	0.973504	0.946686	1.02594	0.993223	0.967271	0.955476	0.951514	1.1803	1.10774	0.884789	0.912916	1.02412	1.03545	0.973815	0.972459	0.993266	0.980806	0.98608	0.979409	0.967478	0.934975	0.989613	1.12491	1.30052	1.11514
148 s	1.03552	0.927881	1.01883	0.706254	0.925299	0.878823	1.02043	0.985656	1.03086	0.988733	1.05942	1.04138	0.798772	0.969395	0.946425	1.02089	0.990075	0.963636	0.947607	0.947679	1.17643	1.10896	0.879725	0.907643	1.02334	1.03171	0.978572	0.977967	0.9979	0.982075	0.989798	0.97838	0.96803	0.933998	0.989532	1.12586	1.3029	1.11559
149 s	1.035	0.92731	1.01762	0.689514	0.928565	0.880752	1.01876	0.987442	1.02252	0.99586	1.06119	1.04364	0.83124	0.975075	0.950195	1.00849	0.990085	0.960517	0.94789	0.950907	1.18022	1.10665	0.870809	0.894463	1.02408	1.02943	0.977119	0.975049	0.994385	0.983029	0.987896	0.97771	0.966138	0.933976	0.990088	1.12714	1.30311	1.11676
150 s	1.03431	0.929489	1.0206	0.679167	0.929132	0.878209	1.01875	0.987472	1.02195	0.995223	1.06149	1.04272	0.834389	0.987447	0.958054	1.0193	0.991744	0.965594	0.954388	0.955203	1.16122	1.10201	0.868197	0.897884	1.01786	1.02541	0.97495	0.972687	0.993246	0.980331	0.986873	0.978272	0.967948	0.933729	0.9904	1.12692	1.31613	1.11578
151 s	1.03531	0.930218	1.01746	0.66769	0.930333	0.874371	1.01963	0.98776	1.01533	0.991908	1.06141	1.04343	0.822677	0.976071	0.962692	1.02159	0.988608	0.972909	0.959712	0.960558	1.1588	1.09948	0.864506	0.891483	1.01624	1.02153	0.974155	0.967659	0.992248	0.982816	0.98407	0.977477	0.96742	0.930355	0.990923	1.12772	1.3119	1.11756
152 s	1.0359	0.932454	1.02376	0.687122	0.92625	0.869001	1.01999	0.987466	1.01529	0.987711	1.06203	1.04346	0.820438	0.989492	0.957138	1.01776	0.987968	0.976931	0.965197	0.964972	1.16793	1.10019	0.858852	0.891048	1.01569	1.02321	0.971509	0.96674	0.989119	0.977849	0.982794	0.977349	0.968114	0.933475	0.987833	1.12672	1.31004	1.11611
153 s	1.03384	0.931933	1.02436	0.678975	0.927729	0.866762	1.02229	0.985166	1.01877	0.988756	1.06309	1.04318	0.842534	0.994094	0.958746	1.01794	0.988015	0.980151	0.964328	0.965663	1.16419	1.10231	0.860826	0.892711	1.01708	1.02321	0.9652	0.95748	0.984797	0.973766	0.978937	0.978172	0.969047	0.934631	0.99108	1.12643	1.31088	1.11522
154 s	1.03559	0.924683	1.02036	0.67013	0.931853	0.861058	1.01409	0.987356	1.02976	0.987625	1.0614	1.04306	0.833171	0.992653	0.956715	1.02275	0.988757	0.980239	0.965835	0.96345	1.17869	1.10384	0.845581	0.878609	1.02104	1.03353	0.965965	0.957898	0.985065	0.971715	0.977866	0.97731	0.969989	0.935332	0.988704	1.12851	1.31252	1.11702
155 s	1.03606	0.920038	1.02456	0.671421	0.923867	0.852518	1.01082	0.990062	1.03045	0.995388	1.06301	1.04251	0.821582	0.986795	0.96162	1.02919	0.985037	0.978696	0.967557	0.967676	1.16624	1.10559	0.84477	0.87631	1.01817	1.03349	0.967635	0.963284	0.987356	0.971141	0.980436	0.976729	0.969377	0.936845	0.990893	1.12864	1.31005	1.11851
156 s	1.03375	0.91874	1.02607	0.668213	0.925394	0.845921	1.01602	1.00418	1.02255	0.991897	1.06275	1.04187	0.817251	0.981967	0.962382	1.02501	0.989353	0.980583	0.969018	0.968949	1.17419	1.10888	0.84648	0.867422	1.02184	1.03425	0.96775	0.961576	0.986266	0.97804	0.98339	0.978936	0.96902	0.939171	0.98868	1.13033	1.31091	1.12045
157 s	1.03478	0.917546	1.0266	0.660424	0.926855	0.840515	1.01696	0.999517	1.02175	0.988326	1.0629	1.04368	0.812502	0.986939	0.953177	1.02476	0.992372	0.98517	0.97258	0.972828	1.16763	1.10487	0.846832	0.874811	1.01871	1.03385	0.971546	0.966245	0.989137	0.976351	0.984762	0.976873	0.968753	0.937794	0.988135	1.13212	1.3133	1.12175
158 s	1.03845	0.921856	1.02448	0.658126	0.933448	0.832651	1.0114	0.99827	1.03058	0.989125	1.06293	1.04384	0.828496	0.98372	0.951282	1.01899	0.991179	0.986691	0.968593	0.966379	1.16545	1.1049	0.856442	0.881754	1.01898	1.0288	0.973032	0.965448	0.989019	0.976189	0.982503	0.97679	0.968852	0.937355	0.991012	1.13277	1.31693	1.12194
159 s	1.03526	0.923711	1.02575	0.66074	0.944749	0.824931	1.00193	0.994067	1.03161	0.997081	1.06378	1.04651	0.833934	0.987202	0.949485	1.01877	0.992558	0.977975	0.965984	0.964365	1.16485	1.10326	0.854757	0.88939	1.01497	1.02537	0.973486	0.963263	0.989126	0.977282	0.983821	0.976679	0.969084	0.934796	0.990262	1.13258	1.31553	1.12327
160 s	1.03386	0.919032	1.02331	0.659943	0.936293	0.820862	1.00655	0.99071	1.02595	0.989993	1.06736	1.0476	0.81794	0.989209	0.947748	1.01963	0.994704	0.986119	0.970394	0.969505	1.15477	1.09996	0.860008	0.889537	1.01677	1.02564	0.972155	0.965646	0.988959	0.975786	0.981299	0.975837	0.969682	0.939435	0.989929	1.13395	1.31611	1.12267
161 s	1.03418	0.922296	1.02559	0.648003	0.931129	0.81631	0.999433	0.985542	1.02523	0.993096	1.06728	1.04724	0.81762	0.996619	0.949979	1.01159	0.993655	0.985805	0.970314	0.964974	1.15651	1.10119	0.864627	0.90127	1.01312	1.02414	0.969073	0.959462	0.986946	0.97478	0.98165	0.97625	0.969604	0.935374	0.991144	1.13381	1.31636	1.12141
162 s	1.03567	0.924354	1.02319	0.658484	0.922336	0.808478	0.999206	0.979547	1.02403	0.988481	1.06792	1.04575	0.834512	0.996005	0.949631	1.01259	0.993297	0.981438	0.964052	0.961608	1.16487	1.09976	0.859318	0.894839	1.01275	1.02195	0.967469	0.958743	0.985161	0.970965	0.979672	0.976836	0.969685	0.93641	0.991006	1.13528	1.32516	1.12275
163 s	1.0367	0.903279	1.01756	0.659531	0.915583	0.797189	1.0033	0.976721	1.02326	0.990913	1.06855	1.04802	0.833073	0.995373	0.948226	1.01284	0.995682	0.978317	0.964683	0.959833	1.14862	1.09581	0.859923	0.890807	1.00724	1.01871	0.964988	0.9529	0.981882	0.969986	0.974859	0.977225	0.969797	0.93495	0.989658	1.13321	1.32384	1.12133
164 s	1.03582	0.899141	1.01843	0.656068	0.908401	0.790463	1.01057	0.967883	1.02687	0.988002	1.07041	1.04918	0.825174	1.00091	0.942079	0.993627	0.995328	0.980756	0.966004	0.965469	1.1388	1.09664	0.860151	0.892647	1.01159	1.01822	0.963158	0.952438	0.980376	0.968058	0.974622	0.975998	0.96909	0.93677	0.988105	1.13439	1.32176	1.12293
165 s	1.02927	0.880935	0.997355	0.625573	0.89933	0.78627	1.00727	0.960943	1.02153	0.992451	1.00041	0.990348	0.847652	1.00822	0.939031	0.994921	0.997601	0.984277	0.967207	0.967541	1.1129	1.09341	0.855689	0.883088	1.00438	1.0205	0.960768	0.949875	0.97887	0.96556	0.973882	0.974118	0.969078	0.934309	0.989108	1.1373	1.32212	1.12348
166 s	0.908365	0.871389	0.543263	0.60789	0.88695	0.713628	0.791124	0.9538	0.596617	0.673338	0.992013	0.98596	0.822837	1.00446	0.929194	0.758729	0.867992	0.882944	0.858137	0.812714	0.532449	0.716682	0.405638	0.491038	0.742304	0.80754	0.960358	0.948193	0.980039	0.965171	0.974941	0.92862	0.823673	0.781506	0.950519	1.0759	1.2297	1.02816
167 s	0.902344	0.863725	0.538798	0.583167	0.880205	0.697472	0.792118	0.948632	0.584816	0.655578	0.989759	0.984938	0.819294	0.989827	0.924247	0.759746	0.848414	0.876225	0.8581	0.808761	0.538973	0.710221	0.403319	0.487782	0.741135	0.800789	0.961847	0.948806	0.979694	0.963443	0.973266	0.927547	0.818294	0.773313	0.944154	1.06639	1.22547	1.02704
168 s	0.894441	0.86079	0.534559	0.56948	0.872904	0.686761	0.795987	0.940795	0.572022	0.643527	0.982927	0.98274	0.802955	0.973044	0.924898	0.745202	0.825751	0.870091	0.850471	0.800619	0.544107	0.700881	0.404427	0.490809	0.736906	0.790397	0.963553	0.952301	0.983167	0.96967	0.978767	0.925083	0.812077	0.766521	0.94073	1.0652	1.21699	1.02293
169 s	0.888615	0.857686	0.528018	0.565413	0.864815	0.676421	0.797394	0.932626	0.564631	0.634919	0.979898	0.980517	0.781831	0.960108	0.918598	0.728355	0.79806	0.860185	0.844435	0.797482	0.532165	0.690274	0.401371	0.486429	0.732885	0.777199	0.96605	0.954001	0.983089	0.969876	0.980972	0.923786	0.807637	0.755544	0.936441	1.06533	1.21485	1.0205
170 s	0.880688	0.855529	0.52059	0.556018	0.856995	0.66421	0.78628	0.923696	0.557269	0.615786	0.974051	0.977306	0.760522	0.94936	0.917357	0.718415	0.768965	0.850146	0.837606	0.792003	0.532534	0.677222	0.402442	0.486218	0.731452	0.76988	0.971527	0.96664	0.988506	0.971283	0.983873	0.922391	0.802224	0.74934	0.929683	1.06701	1.2094	1.01844
171 s	0.865284	0.852013	0.519142	0.540901	0.849902	0.655812	0.779624	0.916412	0.546646	0.608686	0.969827	0.977294	0.782348	0.953742	0.768381	0.705851	0.738547	0.842717	0.831559	0.787308	0.516849	0.66799	0.399624	0.48098	0.725685	0.762605	0.972368	0.966216	0.988961	0.976261	0.984704	0.920002	0.796859	0.741496	0.926747	1.06637	1.20302	1.0159
172 s	0.862552	0.843252	0.514204	0.53217	0.843094	0.650376	0.777215	0.905775	0.534745	0.605458	0.961337	0.973971	0.765948	0.941835	0.755385	0.702817	0.713812	0.833443	0.824934	0.783062	0.505351	0.662781	0.396968	0.477083	0.726609	0.751331	0.97534	0.968837	0.993226	0.982123	0.985053	0.918813	0.791217	0.735332	0.925033	1.06858	1.19435	1.01385
173 s	0.849832	0.839479	0.508807	0.511821	0.834546	0.642993	0.771363	0.89915	0.52798	0.597065	0.956958	0.967852	0.761863	0.94971	0.742751	0.691416	0.690083	0.822097	0.817479	0.777271	0.498969	0.651819	0.39685	0.477012	0.723581	0.746393	0.979742	0.973502	0.994506	0.981329	0.988301	0.917037	0.787937	0.72813	0.919849	1.06867	1.19102	1.013
174 s	0.833127	0.833265	0.501921	0.497633	0.828541	0.637261	0.771153	0.891854	0.524994	0.594882	0.949157	0.962932	0.788069	0.956448	0.723964	0.681192	0.666633	0.811382	0.810054	0.772504	0.489751	0.637804	0.397247	0.470599	0.720968	0.737533	0.978219	0.973132	0.996373	0.983079	0.987992	0.916483	0.783471	0.718795	0.915884	1.07255	1.18557	1.00986
175 s	0.822557	0.818843	0.49786	0.486883	0.825247	0.628921	0.760541	0.880655	0.516559	0.592895	0.940416	0.961817	0.786432	0.949417	0.70736	0.670947	0.637088	0.804943	0.803843	0.767804	0.483274	0.626949	0.395214	0.470992	0.71519	0.728552	0.889362	0.820662	0.908099	0.831769	0.882533	0.913088	0.776652	0.711776	0.908272	1.07316	1.1756	1.00727
176 s	0.808381	0.811929	0.491768	0.475649	0.81616	0.6231	0.746499	0.870724	0.510017	0.588192	0.933624	0.958704	0.767732	0.946376	0.689271	0.668309	0.616195	0.798787	0.794724	0.767284	0.4667	0.613755	0.393303	0.460276	0.710299	0.719338	0.894295	0.829166	0.910895	0.834126	0.88742	0.91007	0.7705	0.705002	0.903341	1.07405	1.16604	1.00503
177 s	0.802637	0.801747	0.488164	0.457244	0.807569	0.61466	0.742098	0.861804	0.499173	0.569577	0.926496	0.951254	0.744405	0.949398	0.672539	0.658441	0.590659	0.787766	0.785053	0.762157	0.462313	0.60552	0.393743	0.456549	0.710854	0.716475	0.896368	0.831365	0.911289	0.840814	0.889328	0.907709	0.767457	0.699792	0.899523	1.07493	1.16363	1.00381
178 s	0.793142	0.79583	0.482115	0.469755	0.804718	0.610263	0.738242	0.851807	0.493542	0.565546	0.916192	0.947721	0.7744	0.945437	0.65548	0.661602	0.570206	0.78196	0.779402	0.75983	0.453955	0.600009	0.389656	0.457789	0.711081	0.709048	0.895866	0.831943	0.909091	0.838275	0.889724	0.906682	0.762705	0.689837	0.889205	1.07799	1.16027	0.999985
179 s	0.784734	0.788209	0.476692	0.461204	0.799817	0.603231	0.732162	0.842562	0.485838	0.563476	0.910793	0.942509	0.243476	0.764099	0.640385	0.649623	0.5478	0.777307	0.771733	0.755043	0.432946	0.589584	0.388797	0.45167	0.706014	0.701982	0.896706	0.832701	0.907836	0.835238	0.887806	0.905237	0.758642	0.68036	0.883703	1.07657	1.15398	0.995445
180 s	0.772363	0.773524	0.474944	0.446162	0.79729	0.59012	0.714194	0.831849	0.482311	0.555919	0.901121	0.938207	0.238998	0.763002	0.624948	0.640798	0.5276	0.771363	0.760773	0.754076	0.434232	0.586534	0.389945	0.455891	0.70752	0.695745	0.893727	0.827746	0.90463	0.831589	0.88214	0.901259	0.751293	0.67646	0.88184	1.0789	1.15141	0.992751
181 s	0.760743	0.76924	0.47484	0.438353	0.791509	0.579467	0.70581	0.823991	0.47321	0.544901	0.891448	0.931554	0.236894	0.761815	0.609931	0.623511	0.509296	0.76844	0.752019	0.749726	0.430479	0.581166	0.394066	0.453827	0.70441	0.694886	0.894323	0.824799	0.901636	0.828931	0.879598	0.901744	0.751121	0.670236	0.879319	1.07857	1.14584	0.991118
182 s	0.746302	0.762012	0.470063	0.421552	0.785274	0.570638	0.709174	0.815102	0.466562	0.547364	0.883245	0.930614	0.216643	0.753078	0.593752	0.631642	0.494693	0.759085	0.744976	0.746621	0.423841	0.573067	0.384834	0.445151	0.698953	0.684751	0.88921	0.823464	0.897054	0.824025	0.878318	0.900924	0.74854	0.667305	0.873031	1.07643	1.13932	0.990497
183 s	0.734349	0.747328	0.469374	0.429786	0.782943	0.556655	0.707859	0.804076	0.462614	0.541425	0.877275	0.927557	0.210467	0.750152	0.580585	0.622905	0.479109	0.75428	0.740247	0.74371	0.418509	0.566264	0.388525	0.449289	0.698817	0.683725	0.890495	0.824994	0.897051	0.823546	0.876827	0.898173	0.743908	0.661189	0.866425	1.07729	1.13452	0.988314
184 s	0.722135	0.732464	0.466252	0.42424	0.780574	0.54492	0.706403	0.798263	0.459491	0.536067	0.871213	0.923781	0.219141	0.741703	0.571004	0.622116	0.464717	0.748256	0.727555	0.743513	0.410425	0.563369	0.391846	0.448102	0.699898	0.67775	0.891701	0.829965	0.896664	0.822605	0.880162	0.89572	0.740559	0.654488	0.861437	1.07771	1.13265	0.984499
185 s	0.711761	0.722766	0.458677	0.411068	0.779795	0.530778	0.706087	0.787533	0.450041	0.531764	0.860516	0.918538	0.209778	0.747288	0.560975	0.615845	0.453724	0.742036	0.720371	0.740202	0.407891	0.555336	0.393578	0.452334	0.698603	0.678161	0.890477	0.83316	0.897293	0.823913	0.880942	0.892614	0.734033	0.646941	0.852705	1.07723	1.12524	0.981265
186 s	0.698768	0.713516	0.456287	0.402087	0.777412	0.521303	0.699232	0.781256	0.453794	0.526911	0.850456	0.910063	0.203984	0.75134	0.551781	0.612739	0.440804	0.734486	0.710936	0.736718	0.397027	0.547101	0.397724	0.447766	0.698805	0.676308	0.89096	0.836898	0.897525	0.823474	0.881698	0.890261	0.72853	0.64116	0.845513	1.07497	1.11906	0.980258
187 s	0.688672	0.701103	0.45678	0.388538	0.775533	0.510133	0.69339	0.769628	0.449136	0.517304	0.841459	0.903612	0.197955	0.74302	0.542556	0.614341	0.430396	0.725714	0.70137	0.733022	0.391941	0.539275	0.396084	0.451488	0.695988	0.672985	0.889132	0.837281	0.895524	0.824406	0.878892	0.887674	0.726053	0.633707	0.840791	1.07268	1.11689	0.975708
188 s	0.678485	0.690654	0.453773	0.387591	0.770669	0.501957	0.690309	0.760574	0.446217	0.523337	0.830561	0.895963	0.200748	0.741785	0.530751	0.609563	0.418403	0.71929	0.69343	0.732522	0.380784	0.535397	0.392697	0.445609	0.690366	0.665399	0.889416	0.841515	0.895746	0.822532	0.87775	0.885884	0.722767	0.630482	0.836884	1.0702	1.11118	0.973743
189 s	0.664645	0.683613	0.454925	0.380112	0.765519	0.48973	0.674224	0.753278	0.440019	0.512059	0.81821	0.889647	0.189749	0.74314	0.522181	0.612993	0.407763	0.71437	0.685523	0.73512	0.38189	0.53251	0.39553	0.449718	0.690338	0.665766	0.890071	0.848087	0.893546	0.823742	0.876915	0.881449	0.719247	0.62792	0.82951	1.07287	1.11306	0.969521
190 s	0.64931	0.672999	0.453093	0.395727	0.760838	0.479188	0.675366	0.74481	0.436599	0.512628	0.810246	0.888418	0.187559	0.727253	0.512344	0.610043	0.394218	0.70871	0.67662	0.733983	0.381654	0.527477	0.392554	0.444698	0.689112	0.660232	0.892361	0.848702	0.892053	0.825094	0.877764	0.880616	0.715393	0.619047	0.821597	1.07142	1.1122	0.966598
191 s	0.635255	0.659216	0.447636	0.395255	0.761214	0.47037	0.669664	0.737176	0.436888	0.506327	0.79964	0.885878	0.187584	0.725764	0.500139	0.616292	0.386309	0.699596	0.669051	0.734273	0.382344	0.520722	0.388346	0.440459	0.680967	0.659123	0.894026	0.848972	0.892804	0.824355	0.875206	0.876375	0.709689	0.61458	0.815114	1.07105	1.11001	0.961842
192 s	0.623894	0.648163	0.449586	0.385103	0.760928	0.460288	0.664525	0.728464	0.433103	0.509815	0.792541	0.879656	0.193563	0.719451	0.488507	0.615119	0.377356	0.689496	0.663466	0.733622	0.373135	0.518421	0.385887	0.441341	0.682123	0.653105	0.891347	0.848829	0.886992	0.8229	0.873924	0.874666	0.709406	0.613008	0.812218	1.06968	1.10843	0.95956
193 s	0.613418	0.636833	0.448463	0.381315	0.763759	0.450511	0.66208	0.720713	0.431599	0.504619	0.782775	0.875832	0.172045	0.711208	0.478196	0.607264	0.368388	0.679463	0.656578	0.731269	0.369996	0.513054	0.384706	0.44364	0.679785	0.652316	0.888355	0.847926	0.884222	0.820587	0.869363	0.873047	0.704942	0.607806	0.809253	1.06788	1.1096	0.955288
194 s	0.601546	0.62638	0.44739	0.377657	0.762809	0.443551	0.659159	0.714125	0.431312	0.506346	0.771434	0.872252	0.192013	0.719949	0.468207	0.605698	0.361891	0.669178	0.651349	0.730193	0.368928	0.506321	0.386948	0.438725	0.679023	0.650925	0.885298	0.844385	0.882973	0.816436	0.869201	0.871372	0.703174	0.603102	0.802468	1.0687	1.11036	0.952493
195 s	0.591348	0.622136	0.447458	0.37977	0.762403	0.432916	0.660046	0.705378	0.427649	0.499883	0.763407	0.867018	0.173952	0.704541	0.457392	0.608542	0.352782	0.657701	0.64215	0.730069	0.358357	0.500551	0.3916	0.441153	0.67457	0.646892	0.87995	0.841126	0.877658	0.815042	0.864119	0.866097	0.69762	0.596471	0.792321	1.06562	1.10475	0.951638
196 s	0.578919	0.613076	0.447563	0.390841	0.763813	0.424036	0.662213	0.698514	0.425996	0.492726	0.75482	0.865693	0.167751	0.690407	0.443746	0.609	0.347157	0.647078	0.636672	0.730344	0.35206	0.495978	0.388713	0.43889	0.671798	0.644485	0.87901	0.839012	0.875865	0.813393	0.8608	0.863836	0.69535	0.593904	0.785745	1.05967	1.09805	0.947198
197 s	0.567286	0.601185	0.447478	0.386969	0.764648	0.419316	0.670012	0.691904	0.425795	0.493816	0.748895	0.864406	0.163076	0.678294	0.438963	0.60565	0.335931	0.636048	0.62641	0.733066	0.354169	0.490325	0.389146	0.441206	0.67083	0.641567	0.874825	0.842462	0.874871	0.81288	0.860865	0.862042	0.692005	0.588744	0.778999	1.05692	1.09645	0.945835
198 s	0.555903	0.591638	0.441124	0.38538	0.766647	0.409896	0.67439	0.685588	0.421215	0.491478	0.743397	0.865368	0.178836	0.690436	0.435041	0.607151	0.329115	0.626773	0.622209	0.730964	0.345234	0.487224	0.387865	0.437379	0.668539	0.641243	0.87434	0.845124	0.872907	0.812604	0.856824	0.855028	0.686425	0.582392	0.770961	1.05318	1.09258	0.945916
199 s	0.549326	0.582625	0.44461	0.390729	0.763893	0.401737	0.678934	0.680369	0.424334	0.491576	0.739947	0.867904	0.1733	0.701069	0.429487	0.60375	0.324033	0.614353	0.613468	0.72715	0.342473	0.477504	0.390444	0.438837	0.665401	0.639101	0.874128	0.847452	0.869559	0.814622	0.854591	0.852423	0.682334	0.57635	0.760843	1.05044	1.09034	0.941188
200 s	0.539148	0.574726	0.444082	0.391212	0.766679	0.393612	0.685009	0.67667	0.421796	0.492093	0.736753	0.867068	0.170249	0.693118	0.423596	0.607038	0.317891	0.604972	0.608435	0.728427	0.341301	0.476678	0.393996	0.44006	0.669425	0.641094	0.876738	0.848162	0.868792	0.813527	0.850488	0.846619	0.676984	0.573361	0.751577	1.04743	1.08876	0.936756
201 s	0.53101	0.565701	0.439679	0.381035	0.768636	0.385748	0.680427	0.669124	0.412536	0.487444	0.731831	0.862287	0.164085	0.68795	0.413985	0.603191	0.312607	0.594497	0.605054	0.728619	0.334758	0.469969	0.391259	0.437891	0.66397	0.637879	0.876519	0.850218	0.867514	0.81526	0.847508	0.839039	0.673229	0.5656	0.741167	1.04789	1.08687	0.933871
202 s	0.523625	0.561664	0.441139	0.361678	0.768886	0.37954	0.681516	0.662241	0.417963	0.489042	0.723969	0.862241	0.161194	0.678285	0.412167	0.605251	0.308293	0.58505	0.59819	0.727375	0.335117	0.466992	0.399063	0.438179	0.664777	0.636275	0.873042	0.848272	0.864981	0.812483	0.843905	0.835493	0.66793	0.562402	0.73447	1.04484	1.08302	0.930931
203 s	0.51615	0.555968	0.442166	0.351936	0.767103	0.372221	0.686295	0.654981	0.416153	0.485607	0.716869	0.856025	0.160074	0.675013	0.406885	0.597109	0.300546	0.574808	0.591972	0.727063	0.325539	0.45945	0.390565	0.434087	0.660003	0.632548	0.872844	0.847907	0.863314	0.809785	0.838827	0.831225	0.664192	0.555042	0.726498	1.04152	1.08063	0.926689
204 s	0.510118	0.547505	0.441352	0.339412	0.768183	0.365577	0.687094	0.64734	0.416632	0.481463	0.709761	0.85197	0.153012	0.674122	0.403465	0.596956	0.297433	0.564249	0.58872	0.724444	0.321729	0.459332	0.393941	0.438314	0.655995	0.631836	0.870646	0.846932	0.860324	0.808353	0.833013	0.823925	0.657862	0.547011	0.710259	1.03835	1.08038	0.921907
205 s	0.501985	0.536842	0.441229	0.329021	0.768392	0.361138	0.696439	0.642948	0.411584	0.478929	0.704929	0.850776	0.166878	0.673821	0.397446	0.598231	0.294612	0.55504	0.585074	0.72349	0.31912	0.454079	0.392954	0.441118	0.653213	0.630153	0.869893	0.84459	0.859178	0.807375	0.827612	0.814867	0.648247	0.542354	0.698303	1.03787	1.07893	0.920014
206 s	0.493625	0.528456	0.439161	0.321774	0.765362	0.355979	0.689803	0.639259	0.406437	0.47715	0.700472	0.850591	0.167333	0.68693	0.389128	0.601309	0.290118	0.545276	0.578697	0.724596	0.313692	0.447907	0.392741	0.436151	0.652	0.627041	0.867458	0.846257	0.855756	0.807157	0.823894	0.809601	0.645056	0.5348	0.687677	1.03643	1.07511	0.915744
207 s	0.48905	0.52106	0.445153	0.319108	0.767442	0.350857	0.685889	0.632301	0.404467	0.480253	0.69731	0.8493	0.175256	0.696413	0.382097	0.602355	0.282465	0.534008	0.572737	0.721604	0.308748	0.44275	0.392279	0.437497	0.646366	0.627634	0.862988	0.839706	0.852734	0.804073	0.822453	0.800849	0.636647	0.531366	0.675389	1.03413	1.07593	0.912101
208 s	0.481954	0.512576	0.441605	0.325569	0.76256	0.346267	0.68074	0.629053	0.402531	0.469654	0.697981	0.856259	0.169277	0.700259	0.374995	0.605367	0.279435	0.525232	0.570546	0.720912	0.309164	0.442199	0.395842	0.439631	0.647743	0.626645	0.863721	0.837768	0.851803	0.802587	0.818453	0.79743	0.632397	0.525062	0.669021	1.03176	1.07372	0.908001
209 s	0.476003	0.505581	0.442542	0.319893	0.757339	0.339792	0.683241	0.621294	0.405257	0.474631	0.693205	0.854107	0.185775	0.703152	0.370467	0.602984	0.279785	0.518687	0.567175	0.718676	0.297988	0.438059	0.392506	0.431342	0.645761	0.625481	0.861209	0.840252	0.849716	0.802188	0.816294	0.79118	0.627981	0.521898	0.663281	1.03015	1.0721	0.905962
210 s	0.467577	0.500966	0.440969	0.311085	0.759532	0.332383	0.682674	0.618203	0.40814	0.472504	0.689286	0.853154	0.165082	0.70865	0.364489	0.600568	0.276645	0.511212	0.564209	0.717965	0.301307	0.435651	0.395882	0.42919	0.640281	0.622977	0.859975	0.83525	0.846002	0.801111	0.811138	0.785011	0.623997	0.517708	0.652188	1.02528	1.06701	0.901784
211 s	0.463337	0.497896	0.439873	0.307991	0.757587	0.326589	0.687016	0.611634	0.402917	0.475253	0.688672	0.851765	0.175859	0.712525	0.360802	0.600197	0.273325	0.505015	0.562751	0.714915	0.299907	0.430998	0.391721	0.432347	0.638066	0.619918	0.860292	0.836041	0.843801	0.799726	0.807358	0.783593	0.62051	0.516204	0.646894	1.02439	1.06722	0.899103
212 s	0.459784	0.490648	0.438994	0.304616	0.760336	0.319939	0.694003	0.607682	0.403858	0.466577	0.684774	0.849548	0.190598	0.715145	0.360402	0.606689	0.269758	0.496578	0.55828	0.714457	0.289167	0.425928	0.389204	0.431442	0.635479	0.620792	0.857502	0.837848	0.84362	0.797567	0.803638	0.780419	0.616088	0.510951	0.63953	1.022	1.0635	0.896756
213 s	0.454353	0.485829	0.437901	0.309332	0.76102	0.313946	0.689409	0.603496	0.398624	0.474929	0.680869	0.847521	0.178344	0.714379	0.357236	0.599666	0.266857	0.486553	0.552335	0.713468	0.285347	0.423259	0.391244	0.437126	0.631226	0.619847	0.857704	0.833898	0.839827	0.799069	0.797667	0.777069	0.615307	0.510414	0.634919	1.01855	1.06349	0.892209
214 s	0.449472	0.477827	0.435413	0.31349	0.760698	0.307711	0.678149	0.597356	0.39698	0.469224	0.676486	0.846733	0.18548	0.709091	0.354395	0.593232	0.2649	0.481358	0.55239	0.714754	0.283513	0.419657	0.389325	0.431583	0.628323	0.617631	0.855205	0.832305	0.83849	0.795979	0.794748	0.773444	0.610794	0.5047	0.629015	1.01639	1.05784	0.885095
215 s	0.44237	0.475316	0.434152	0.310524	0.766432	0.303994	0.676946	0.592327	0.397058	0.466294	0.674141	0.844696	0.187756	0.719623	0.351392	0.590649	0.256427	0.47201	0.544095	0.70965	0.27593	0.416305	0.386592	0.426757	0.627857	0.614656	0.854923	0.831048	0.836683	0.794507	0.791215	0.768392	0.604871	0.501308	0.619592	1.01514	1.05688	0.880291
216 s	0.440274	0.468916	0.435858	0.313206	0.76773	0.301065	0.692509	0.58779	0.396228	0.473349	0.67053	0.845138	0.187867	0.720615	0.346567	0.587648	0.253698	0.46288	0.540453	0.71232	0.279305	0.413086	0.388404	0.429331	0.624372	0.616145	0.850795	0.829079	0.831698	0.791554	0.787898	0.761685	0.600536	0.497323	0.604925	1.0123	1.05731	0.87461
217 s	0.434818	0.462074	0.432871	0.31432	0.77096	0.299101	0.702508	0.580589	0.396576	0.469329	0.666216	0.839463	0.180042	0.729155	0.341023	0.588796	0.251151	0.45563	0.537892	0.711488	0.272441	0.408986	0.390466	0.429255	0.61749	0.620141	0.848328	0.827149	0.83131	0.790808	0.784385	0.75624	0.594724	0.490554	0.598031	1.01009	1.05391	0.871559
218 s	0.429767	0.457924	0.43109	0.302301	0.771772	0.293895	0.698104	0.575659	0.39508	0.467825	0.664862	0.842665	0.19408	0.730251	0.335703	0.590071	0.247739	0.448676	0.536397	0.712209	0.268744	0.404133	0.390793	0.432606	0.618023	0.617403	0.846668	0.826392	0.830485	0.791714	0.782088	0.752396	0.589707	0.488361	0.589215	1.0049	1.05061	0.870529
219 s	0.427057	0.450835	0.431219	0.294221	0.77164	0.292506	0.687787	0.570507	0.392163	0.458741	0.661514	0.838813	0.180288	0.729835	0.33143	0.592658	0.246532	0.446819	0.537005	0.710414	0.261625	0.399802	0.390294	0.430589	0.614803	0.617399	0.846626	0.823228	0.829008	0.78813	0.778986	0.749309	0.587701	0.486534	0.587829	1.0029	1.04887	0.869309
220 s	0.421931	0.448263	0.430765	0.289659	0.771691	0.291051	0.685391	0.567832	0.390824	0.465879	0.663213	0.842189	0.18831	0.73449	0.329762	0.592789	0.241977	0.438182	0.528502	0.710536	0.259535	0.399504	0.389248	0.430384	0.612581	0.618456	0.845191	0.819513	0.828221	0.784597	0.779809	0.747283	0.587016	0.484295	0.58331	0.99777	1.04543	0.861897
221 s	0.419556	0.444941	0.429737	0.284806	0.774255	0.284482	0.687509	0.561398	0.382678	0.459175	0.659677	0.843861	0.183918	0.744836	0.326053	0.598929	0.235112	0.426664	0.518411	0.710908	0.256018	0.394651	0.387296	0.430172	0.605529	0.616319	0.840907	0.820149	0.824737	0.786875	0.774446	0.748836	0.586816	0.485645	0.582204	0.997198	1.04257	0.854625
222 s	0.416768	0.436714	0.426864	0.281402	0.775958	0.280452	0.698268	0.562188	0.384612	0.457636	0.658966	0.840772	0.203873	0.75008	0.322949	0.594409	0.232078	0.418744	0.515664	0.710772	0.251404	0.393127	0.386933	0.420819	0.606787	0.615283	0.837687	0.819049	0.822031	0.783949	0.771366	0.747447	0.586348	0.484025	0.581104	0.992916	1.04092	0.854052
223 s	0.411969	0.43428	0.428575	0.278891	0.77296	0.275965	0.699781	0.56183	0.380666	0.455344	0.658541	0.839461	0.185886	0.749094	0.320281	0.597421	0.22749	0.413997	0.510271	0.708478	0.248596	0.392614	0.384229	0.425117	0.60621	0.610099	0.839353	0.818293	0.821349	0.781684	0.768457	0.74366	0.581831	0.481968	0.573529	0.990288	1.03842	0.849643
224 s	0.409396	0.429126	0.427532	0.275145	0.772594	0.274137	0.690161	0.557675	0.385392	0.462889	0.65483	0.841391	0.191927	0.730884	0.319186	0.592182	0.227275	0.409331	0.508942	0.709572	0.248085	0.392954	0.38337	0.422989	0.606613	0.613395	0.833129	0.81544	0.82152	0.780947	0.768661	0.740321	0.579645	0.475845	0.561274	0.988653	1.03483	0.845101
225 s	0.405915	0.424106	0.426631	0.270427	0.774171	0.270962	0.684728	0.558123	0.387477	0.465928	0.654371	0.839522	0.185972	0.732244	0.321677	0.594892	0.227973	0.407132	0.507657	0.708773	0.249617	0.390816	0.377507	0.421196	0.600396	0.60994	0.831006	0.813328	0.819641	0.777707	0.766103	0.737875	0.574589	0.475666	0.561489	0.983862	1.0332	0.841747
226 s	0.403225	0.421627	0.427607	0.266485	0.776792	0.270623	0.688361	0.551098	0.382419	0.454563	0.653008	0.838613	0.192456	0.743265	0.31988	0.590798	0.225279	0.403337	0.505084	0.70888	0.242346	0.389682	0.379734	0.418215	0.601149	0.610474	0.831856	0.816157	0.818707	0.779573	0.762977	0.731913	0.570364	0.472321	0.553035	0.982743	1.03214	0.841616
227 s	0.4007	0.417493	0.428828	0.263201	0.775136	0.266456	0.684488	0.549401	0.384962	0.46224	0.651923	0.838466	0.197205	0.74291	0.318141	0.586013	0.22167	0.396003	0.501854	0.706228	0.231899	0.388098	0.377522	0.413742	0.596184	0.606066	0.831446	0.817312	0.816962	0.776876	0.757494	0.727117	0.565579	0.468277	0.543123	0.979726	1.02959	0.839658
228 s	0.396076	0.414217	0.426207	0.25971	0.779141	0.267958	0.688265	0.543837	0.379775	0.457667	0.650484	0.838401	0.205534	0.754099	0.31559	0.58933	0.220296	0.393913	0.500401	0.7059	0.234905	0.388741	0.375889	0.410832	0.596029	0.606904	0.827806	0.814705	0.814089	0.775301	0.754537	0.719138	0.55547	0.460907	0.536216	0.978491	1.02792	0.833412
229 s	0.392993	0.40846	0.423067	0.259909	0.77798	0.26508	0.694411	0.541954	0.384855	0.453081	0.649838	0.83773	0.192763	0.750794	0.313148	0.590645	0.218238	0.390782	0.495743	0.704697	0.231123	0.383955	0.379261	0.414265	0.594911	0.608882	0.826347	0.81426	0.811631	0.774404	0.7491	0.714442	0.55101	0.457289	0.523804	0.974332	1.02546	0.828279
230 s	0.38941	0.403127	0.426413	0.258288	0.779571	0.264032	0.690548	0.542079	0.384031	0.456415	0.648537	0.83577	0.199592	0.755555	0.310546	0.592916	0.219692	0.386714	0.495035	0.705739	0.227833	0.38061	0.376553	0.415082	0.59014	0.606	0.825846	0.811897	0.813109	0.772667	0.750191	0.711222	0.547667	0.453602	0.518921	0.971668	1.02259	0.827956
231 s	0.388524	0.401819	0.427737	0.258777	0.774647	0.261134	0.694633	0.541848	0.377091	0.454431	0.650206	0.838908	0.203455	0.750813	0.308123	0.596622	0.217835	0.383532	0.492507	0.705385	0.230651	0.378872	0.378311	0.415852	0.591656	0.610006	0.82328	0.813183	0.811426	0.769387	0.745033	0.703604	0.540383	0.44713	0.507943	0.96822	1.02015	0.825762
232 s	0.384524	0.395596	0.42422	0.266468	0.771232	0.259006	0.713628	0.541718	0.378468	0.453029	0.645202	0.836943	0.18473	0.743902	0.306902	0.58602	0.213068	0.37938	0.485956	0.701464	0.218426	0.374151	0.372807	0.413066	0.585165	0.604379	0.820439	0.808841	0.808891	0.769616	0.740613	0.698287	0.535604	0.443752	0.503246	0.965991	1.0166	0.82111
233 s	0.385627	0.392414	0.42794	0.274099	0.774309	0.255512	0.725957	0.536298	0.37307	0.447022	0.645003	0.833091	0.195052	0.754664	0.305734	0.585439	0.213289	0.378341	0.490845	0.703499	0.218388	0.37171	0.372488	0.414941	0.582899	0.604876	0.820132	0.808922	0.806723	0.765498	0.736847	0.688134	0.523467	0.434769	0.485984	0.963459	1.01392	0.8199
234 s	0.382382	0.388426	0.427622	0.265754	0.772136	0.253955	0.729918	0.533388	0.370451	0.452833	0.640604	0.831842	0.211661	0.747307	0.301986	0.5846	0.211139	0.373077	0.484992	0.700914	0.212677	0.371267	0.372411	0.410838	0.582389	0.605388	0.819001	0.808214	0.805894	0.763521	0.73583	0.680712	0.517707	0.430139	0.480092	0.96002	1.01166	0.820677
235 s	0.379361	0.385722	0.427469	0.265938	0.774849	0.252007	0.737254	0.53146	0.373571	0.455619	0.643226	0.831464	0.205977	0.757782	0.298749	0.590158	0.208658	0.370496	0.48254	0.701521	0.214228	0.372851	0.372602	0.412848	0.581695	0.604306	0.817149	0.807441	0.806231	0.763138	0.736398	0.678124	0.515606	0.428827	0.47836	0.958534	1.00971	0.819844
236 s	0.377272	0.379958	0.430451	0.26777	0.777384	0.252514	0.732251	0.530649	0.375428	0.449058	0.640416	0.836398	0.203073	0.753227	0.296679	0.58384	0.208656	0.368899	0.478677	0.699692	0.205302	0.369923	0.371938	0.402755	0.577505	0.603275	0.814834	0.806758	0.804585	0.761683	0.732365	0.677395	0.513651	0.429558	0.474662	0.954086	1.00558	0.818031
237 s	0.374677	0.377782	0.432801	0.254909	0.777054	0.250171	0.722649	0.527546	0.378094	0.450585	0.639348	0.833183	0.200945	0.757025	0.29669	0.580105	0.204945	0.364892	0.47358	0.699541	0.199488	0.367459	0.364893	0.402896	0.577946	0.599178	0.813523	0.806539	0.80193	0.760716	0.732666	0.67531	0.511297	0.426909	0.472073	0.952891	1.00395	0.817549
238 s	0.372273	0.375108	0.431882	0.256799	0.770367	0.247879	0.725168	0.526942	0.378719	0.455811	0.639865	0.829462	0.201695	0.759362	0.295409	0.586841	0.20165	0.361066	0.472688	0.700626	0.203402	0.36749	0.369006	0.403172	0.577662	0.602868	0.810825	0.807417	0.802048	0.75716	0.730296	0.670013	0.507299	0.422648	0.46752	0.949906	1.00138	0.817655
239 s	0.372203	0.371832	0.432196	0.254959	0.771115	0.241899	0.735168	0.521899	0.375517	0.45025	0.635664	0.824746	0.196257	0.758553	0.294475	0.587383	0.200472	0.354407	0.469384	0.701237	0.196585	0.365762	0.367146	0.404136	0.575018	0.601096	0.811656	0.805075	0.801133	0.755012	0.727638	0.667319	0.502407	0.419815	0.46276	0.946277	0.996685	0.818648
240 s	0.370364	0.370021	0.428247	0.248065	0.772711	0.241935	0.733561	0.521319	0.377933	0.461064	0.632939	0.818449	0.200133	0.756699	0.291726	0.591604	0.197962	0.352677	0.465628	0.701176	0.191432	0.362842	0.365	0.397341	0.570525	0.597824	0.810582	0.803112	0.797636	0.754295	0.721404	0.661054	0.495705	0.414661	0.45391	0.946334	0.996574	0.819661
241 s	0.367194	0.36568	0.427662	0.246339	0.771536	0.239383	0.734384	0.519696	0.377457	0.448017	0.630029	0.819109	0.204993	0.759061	0.289898	0.583259	0.19733	0.350137	0.462247	0.697708	0.18211	0.359811	0.358377	0.395571	0.568931	0.5947	0.809746	0.801764	0.79687	0.752684	0.718962	0.655454	0.489635	0.409604	0.445543	0.944472	0.995188	0.816539
242 s	0.365066	0.360233	0.423069	0.239361	0.7702	0.237857	0.731401	0.515361	0.377616	0.456347	0.627412	0.815341	0.199358	0.755741	0.289134	0.581435	0.195163	0.349274	0.461253	0.695422	0.188718	0.359091	0.363521	0.395659	0.568067	0.596884	0.807567	0.799747	0.792261	0.747401	0.712239	0.652694	0.486277	0.407635	0.439648	0.943222	0.989997	0.813662
243 s	0.365242	0.357073	0.421031	0.238011	0.772147	0.234851	0.720403	0.513982	0.372123	0.44689	0.625614	0.813108	0.201449	0.754118	0.286672	0.579328	0.195562	0.347811	0.463762	0.695852	0.182251	0.355562	0.358509	0.399228	0.565367	0.593706	0.802945	0.797888	0.790511	0.744784	0.70916	0.646453	0.48198	0.402919	0.436585	0.939579	0.987213	0.809406
244 s	0.362588	0.354224	0.424919	0.239819	0.77415	0.23191	0.715684	0.515629	0.37185	0.452414	0.625425	0.813966	0.21096	0.759698	0.284761	0.582935	0.197855	0.348667	0.46421	0.696957	0.185882	0.352856	0.356429	0.397364	0.567087	0.593385	0.802598	0.797792	0.789428	0.742053	0.705743	0.643862	0.477208	0.400055	0.430859	0.937615	0.985934	0.806139
245 s	0.359945	0.351399	0.423477	0.242239	0.773196	0.230278	0.729533	0.511812	0.3687	0.451739	0.627248	0.812033	0.205054	0.761527	0.283284	0.582314	0.19458	0.343433	0.456685	0.695016	0.172135	0.346961	0.352235	0.388999	0.561362	0.591103	0.802573	0.796724	0.790567	0.742473	0.703777	0.638701	0.472466	0.398188	0.42535	0.934662	0.982472	0.807564
246 s	0.359221	0.348999	0.42373	0.236802	0.76765	0.228027	0.741682	0.509955	0.373235	0.451992	0.624204	0.812508	0.195679	0.750334	0.281864	0.580156	0.196068	0.344432	0.459418	0.69124	0.174546	0.349525	0.357867	0.392614	0.562537	0.592626	0.796112	0.792535	0.786858	0.738478	0.701642	0.634519	0.468957	0.395045	0.423874	0.932076	0.979378	0.805517
247 s	0.359664	0.348564	0.422828	0.228216	0.768458	0.228093	0.752794	0.507583	0.375441	0.451245	0.623952	0.810174	0.207244	0.756618	0.281308	0.584498	0.195468	0.344767	0.460617	0.691428	0.170622	0.345197	0.351241	0.397917	0.557584	0.592751	0.796111	0.792179	0.783821	0.737542	0.698901	0.631397	0.46648	0.392288	0.420033	0.930191	0.977262	0.803878
248 s	0.356941	0.347387	0.423569	0.228867	0.767627	0.228009	0.760843	0.505961	0.368879	0.453617	0.621315	0.810286	0.2139	0.75759	0.278843	0.57891	0.193711	0.34042	0.455013	0.689786	0.166254	0.340938	0.353677	0.390956	0.555514	0.594822	0.798662	0.79297	0.785531	0.738285	0.699371	0.628807	0.462346	0.387948	0.411833	0.927447	0.97436	0.80344
249 s	0.354927	0.34477	0.423102	0.230819	0.771942	0.227844	0.753235	0.503896	0.372867	0.453602	0.622145	0.80579	0.195716	0.75919	0.27613	0.583368	0.192277	0.339674	0.451212	0.68907	0.160051	0.337346	0.346636	0.390327	0.552231	0.588794	0.795228	0.792481	0.784072	0.734183	0.699872	0.624418	0.457733	0.387921	0.412481	0.926195	0.973024	0.803933
250 s	0.354475	0.342994	0.422902	0.226097	0.770186	0.228806	0.739454	0.503773	0.371444	0.448643	0.621112	0.805699	0.209323	0.774292	0.276638	0.578826	0.194857	0.338823	0.456747	0.688269	0.163871	0.337821	0.353354	0.389481	0.555136	0.590659	0.793399	0.787911	0.781659	0.735126	0.697222	0.625269	0.458295	0.387492	0.41333	0.924313	0.969133	0.801734
251 s	0.35496	0.340179	0.421034	0.232801	0.764376	0.225999	0.732307	0.500642	0.375107	0.45261	0.619039	0.801332	0.203295	0.760656	0.273184	0.577562	0.193668	0.338251	0.456374	0.688629	0.166169	0.336374	0.352573	0.388934	0.552511	0.58979	0.795262	0.790247	0.782964	0.732817	0.697922	0.620563	0.456417	0.382635	0.404079	0.923307	0.966135	0.802087
252 s	0.352999	0.342464	0.417437	0.23831	0.763822	0.226174	0.728258	0.500516	0.372186	0.452203	0.617938	0.800263	0.20856	0.760052	0.273431	0.574285	0.191643	0.334962	0.450174	0.686241	0.159929	0.33434	0.34409	0.386142	0.54936	0.586374	0.793776	0.78799	0.782232	0.728737	0.693853	0.616304	0.446325	0.377804	0.397213	0.918832	0.963065	0.801705
253 s	0.351056	0.342438	0.42032	0.240677	0.763886	0.225759	0.732183	0.5004	0.373854	0.45583	0.616009	0.800521	0.198398	0.752992	0.271316	0.575208	0.190101	0.330803	0.447571	0.688882	0.154766	0.331956	0.348082	0.389881	0.551184	0.588468	0.78947	0.782749	0.777926	0.727406	0.69035	0.611858	0.443726	0.376137	0.395884	0.916213	0.96135	0.801741
254 s	0.350902	0.339769	0.419712	0.245892	0.760941	0.224437	0.733557	0.500711	0.371723	0.450827	0.617012	0.80004	0.209594	0.754281	0.271906	0.574615	0.183682	0.325523	0.440006	0.688304	0.155551	0.330403	0.34223	0.382556	0.54751	0.583882	0.790176	0.782807	0.776309	0.722121	0.68448	0.606907	0.43881	0.371623	0.390518	0.915719	0.957097	0.802216
255 s	0.349017	0.33509	0.419344	0.246342	0.76361	0.223338	0.725625	0.497759	0.374984	0.453673	0.618133	0.800413	0.208745	0.757978	0.27259	0.572857	0.185428	0.325005	0.442414	0.687597	0.15176	0.328237	0.344167	0.384766	0.54695	0.584638	0.788524	0.780399	0.774066	0.721388	0.682076	0.603472	0.433529	0.369387	0.386349	0.913118	0.953816	0.799915
256 s	0.347556	0.334259	0.418616	0.247145	0.764514	0.22043	0.72153	0.498569	0.376044	0.446777	0.615357	0.793794	0.206026	0.752389	0.271483	0.570997	0.182491	0.326296	0.438598	0.686252	0.149197	0.325991	0.340472	0.378053	0.544347	0.581027	0.787606	0.776927	0.77257	0.716932	0.679265	0.59996	0.429841	0.366213	0.38111	0.909644	0.953473	0.797204
257 s	0.347007	0.333447	0.421912	0.244463	0.766303	0.216605	0.720183	0.495007	0.375057	0.452523	0.610749	0.79239	0.207109	0.762251	0.270458	0.569187	0.18415	0.327187	0.439467	0.685866	0.154218	0.323649	0.342248	0.381998	0.544142	0.583495	0.786558	0.775784	0.772215	0.71932	0.675236	0.595554	0.427456	0.365949	0.380019	0.908728	0.95096	0.794689
258 s	0.346734	0.331547	0.416381	0.248356	0.766272	0.218446	0.72066	0.494667	0.374715	0.455464	0.611663	0.791831	0.198841	0.751986	0.268142	0.570637	0.181151	0.325512	0.43356	0.686938	0.148781	0.321324	0.33786	0.375761	0.539759	0.58465	0.784945	0.774738	0.770959	0.712482	0.67372	0.59434	0.425092	0.365128	0.380373	0.907095	0.947237	0.795628
259 s	0.34423	0.329906	0.416502	0.257327	0.763672	0.21603	0.726591	0.492714	0.372425	0.44988	0.613926	0.792657	0.207023	0.760976	0.263902	0.574982	0.180492	0.325577	0.431752	0.684087	0.146522	0.31702	0.336403	0.379329	0.54049	0.585527	0.783865	0.773278	0.766606	0.711899	0.670604	0.593391	0.427201	0.363022	0.378566	0.903906	0.943456	0.794588
260 s	0.343157	0.328981	0.418739	0.249324	0.768928	0.21313	0.730678	0.487033	0.375869	0.45373	0.61223	0.793174	0.218489	0.754697	0.261178	0.576585	0.181088	0.323248	0.432574	0.686518	0.133947	0.309998	0.334447	0.369906	0.534985	0.581293	0.780891	0.765468	0.76439	0.704444	0.663058	0.59215	0.425732	0.361299	0.378363	0.90106	0.942355	0.792676
261 s	0.343368	0.327831	0.415825	0.241576	0.770581	0.210735	0.744953	0.485407	0.37616	0.449763	0.610713	0.788122	0.199481	0.740104	0.258976	0.572766	0.1804	0.326249	0.428607	0.686625	0.138504	0.307048	0.332297	0.377612	0.532083	0.582572	0.78124	0.76399	0.762099	0.70144	0.660917	0.592515	0.427205	0.36073	0.377495	0.898821	0.938423	0.790014
262 s	0.34089	0.32499	0.418328	0.238659	0.7664	0.208357	0.747494	0.485711	0.370983	0.453123	0.61209	0.790256	0.211612	0.73369	0.257484	0.571847	0.179948	0.326565	0.42849	0.687309	0.136112	0.30708	0.331938	0.375308	0.533073	0.580529	0.778406	0.763424	0.76193	0.703017	0.661439	0.589231	0.423711	0.359102	0.374653	0.896839	0.936654	0.78955
263 s	0.339423	0.324686	0.415604	0.237995	0.772191	0.205727	0.757665	0.487686	0.373543	0.450468	0.61157	0.792026	0.192911	0.73609	0.258261	0.567959	0.174969	0.321966	0.420086	0.688976	0.123821	0.304037	0.327084	0.36398	0.529427	0.57798	0.778945	0.763056	0.761727	0.701575	0.6624	0.585855	0.420084	0.358714	0.371458	0.894106	0.935801	0.792537
264 s	0.34015	0.324103	0.41545	0.240789	0.766744	0.204706	0.753911	0.48518	0.373953	0.458111	0.612682	0.7893	0.223164	0.746632	0.257362	0.566128	0.173906	0.318916	0.417333	0.69084	0.130146	0.304398	0.330221	0.372692	0.531248	0.578578	0.77727	0.761857	0.759723	0.699519	0.660849	0.583225	0.417793	0.356726	0.370056	0.893987	0.931495	0.789977
265 s	0.337833	0.32114	0.417491	0.235409	0.766824	0.204012	0.741151	0.483428	0.375328	0.452765	0.610486	0.79111	0.21096	0.745339	0.258265	0.56296	0.172007	0.319005	0.413063	0.68721	0.130798	0.299759	0.332785	0.368577	0.530873	0.579109	0.77585	0.760006	0.7579	0.695273	0.658646	0.583409	0.418535	0.355682	0.368615	0.892066	0.928737	0.786657
266 s	0.337897	0.319985	0.415989	0.234805	0.761802	0.20397	0.728651	0.480929	0.373716	0.457033	0.613582	0.789919	0.213248	0.749525	0.259177	0.562197	0.174147	0.321475	0.416593	0.686211	0.124208	0.296832	0.327208	0.368389	0.525287	0.575091	0.774286	0.757662	0.757276	0.695559	0.656375	0.579662	0.414412	0.353908	0.362304	0.888786	0.924527	0.784505
267 s	0.337165	0.318175	0.413131	0.24269	0.767384	0.203413	0.719911	0.481882	0.371878	0.459118	0.612719	0.789386	0.206223	0.751531	0.259578	0.565314	0.172036	0.320875	0.411073	0.689083	0.133417	0.296259	0.331879	0.373074	0.527902	0.58088	0.77473	0.754473	0.757126	0.694926	0.656405	0.575513	0.41013	0.349653	0.361013	0.889788	0.925191	0.780562
268 s	0.336592	0.31746	0.411606	0.239258	0.758709	0.202488	0.718728	0.476911	0.372781	0.452719	0.612297	0.786825	0.216902	0.755028	0.256491	0.559316	0.169512	0.319979	0.406599	0.684458	0.129285	0.293421	0.323499	0.369394	0.525907	0.57337	0.773011	0.754287	0.756626	0.692257	0.654734	0.572403	0.407948	0.347605	0.356577	0.886013	0.921142	0.77792
269 s	0.336233	0.316564	0.411599	0.236009	0.760995	0.2014	0.716812	0.474411	0.372733	0.453564	0.612729	0.788417	0.213888	0.75532	0.253816	0.562866	0.167603	0.318021	0.405561	0.687381	0.130817	0.29176	0.326566	0.366996	0.524379	0.576176	0.770698	0.752133	0.756275	0.691555	0.653147	0.566987	0.403742	0.34271	0.352601	0.885982	0.918638	0.773219
270 s	0.336417	0.3161	0.408452	0.235551	0.757467	0.201259	0.723553	0.476801	0.365815	0.445796	0.610737	0.782077	0.217062	0.754994	0.251792	0.55311	0.165531	0.316527	0.401087	0.687931	0.126496	0.294355	0.326082	0.365702	0.524149	0.574939	0.770902	0.752997	0.754036	0.690276	0.652559	0.56108	0.398067	0.339933	0.346614	0.884892	0.916431	0.770608
271 s	0.334171	0.314268	0.408511	0.234219	0.759295	0.199493	0.72659	0.479528	0.366838	0.44577	0.610022	0.786312	0.20984	0.754065	0.250856	0.553016	0.164324	0.31464	0.398578	0.685975	0.125853	0.292066	0.319691	0.365332	0.521326	0.570444	0.770886	0.749947	0.753259	0.688372	0.65366	0.560047	0.394748	0.337775	0.346436	0.883662	0.91741	0.766175
272 s	0.334153	0.311325	0.407213	0.238839	0.75952	0.199888	0.72967	0.478611	0.365813	0.451931	0.610292	0.784319	0.204993	0.749094	0.247354	0.559701	0.167061	0.31741	0.400503	0.68864	0.128075	0.290137	0.322894	0.360282	0.521115	0.5717	0.768406	0.748957	0.750734	0.685267	0.648241	0.560983	0.398203	0.340599	0.34817	0.880495	0.913666	0.770854
273 s	0.33376	0.30904	0.409046	0.242144	0.760123	0.19887	0.728812	0.475956	0.364102	0.446026	0.608001	0.784099	0.21486	0.753026	0.247297	0.560362	0.166069	0.318344	0.3998	0.687778	0.12349	0.290084	0.326409	0.363504	0.521994	0.572505	0.767641	0.743652	0.74752	0.681901	0.64599	0.561466	0.399742	0.338983	0.348299	0.879013	0.911448	0.764969
274 s	0.331643	0.30966	0.409752	0.245519	0.760863	0.199502	0.733758	0.474533	0.36183	0.452652	0.610425	0.78465	0.212682	0.757336	0.246959	0.556475	0.163152	0.318226	0.393761	0.684921	0.122109	0.287159	0.320002	0.363098	0.51883	0.571159	0.767117	0.743116	0.745472	0.68034	0.641524	0.558068	0.396285	0.336527	0.344673	0.876722	0.907651	0.756728
275 s	0.331765	0.306491	0.40721	0.248674	0.761279	0.199004	0.727925	0.474745	0.359239	0.444047	0.610835	0.788399	0.211661	0.764071	0.244799	0.561398	0.163518	0.319022	0.393376	0.687935	0.115396	0.285693	0.318579	0.356826	0.515285	0.566371	0.761219	0.739774	0.744161	0.676756	0.639477	0.553217	0.391636	0.334074	0.341645	0.876344	0.90786	0.753892
276 s	0.332454	0.30587	0.406269	0.246589	0.762284	0.198836	0.716551	0.474444	0.35564	0.449989	0.615497	0.790026	0.210664	0.757126	0.24389	0.566499	0.160708	0.316161	0.389734	0.689714	0.108598	0.282297	0.315552	0.350001	0.514806	0.565615	0.760638	0.733812	0.741907	0.674577	0.635461	0.550209	0.386881	0.326682	0.334497	0.875996	0.906533	0.752679
277 s	0.331412	0.30369	0.410174	0.245041	0.762633	0.197191	0.710483	0.473923	0.355542	0.441886	0.619445	0.793081	0.215475	0.762787	0.244851	0.562462	0.158441	0.31416	0.386356	0.686256	0.117126	0.281928	0.316994	0.357367	0.513726	0.566107	0.758302	0.730715	0.74036	0.668604	0.632973	0.544761	0.383664	0.323526	0.332651	0.872281	0.903836	0.748161
278 s	0.328543	0.301982	0.409301	0.248508	0.76084	0.194034	0.703297	0.473395	0.356149	0.447897	0.620946	0.797727	0.208031	0.761676	0.244153	0.560562	0.158419	0.314763	0.384334	0.687411	0.116559	0.281454	0.314932	0.355821	0.512409	0.563854	0.759559	0.730357	0.737938	0.665304	0.631873	0.541823	0.380709	0.324153	0.329336	0.870046	0.89962	0.745887
279 s	0.330438	0.30059	0.405759	0.246283	0.758153	0.194253	0.705258	0.473711	0.354794	0.449232	0.62359	0.800456	0.217037	0.759913	0.243509	0.561151	0.15847	0.3149	0.383989	0.685353	0.119131	0.279656	0.319709	0.356955	0.512818	0.568624	0.757052	0.726822	0.735287	0.664529	0.628886	0.539686	0.378492	0.321707	0.330426	0.8666	0.897869	0.745173
280 s	0.328837	0.302504	0.407884	0.242741	0.767509	0.191432	0.711162	0.47394	0.359812	0.443802	0.624054	0.799317	0.215524	0.755832	0.242765	0.566328	0.159139	0.317903	0.3858	0.687466	0.121041	0.278226	0.316499	0.355585	0.511977	0.565987	0.7541	0.719618	0.733601	0.659906	0.623288	0.537053	0.375828	0.321794	0.327972	0.867473	0.897288	0.740983
281 s	0.329395	0.300743	0.408201	0.241186	0.768294	0.191473	0.716141	0.470473	0.362765	0.451543	0.626057	0.799088	0.21449	0.756987	0.243061	0.558764	0.158629	0.31753	0.384033	0.688138	0.116294	0.273393	0.316348	0.35655	0.510679	0.567273	0.750885	0.720527	0.73134	0.658615	0.621655	0.532745	0.374633	0.319821	0.322875	0.86626	0.895645	0.737117
282 s	0.327697	0.294983	0.408123	0.23846	0.766276	0.190207	0.729635	0.473532	0.365584	0.453711	0.624614	0.801271	0.212301	0.753854	0.242031	0.5563	0.159071	0.318695	0.38421	0.687477	0.116351	0.272624	0.314268	0.352535	0.506721	0.565407	0.750485	0.719552	0.73241	0.657951	0.621751	0.529484	0.370376	0.313898	0.317885	0.864155	0.891728	0.735706
283 s	0.327349	0.296539	0.408034	0.248239	0.76324	0.189013	0.733157	0.471948	0.362689	0.449484	0.626013	0.804869	0.228971	0.76432	0.241613	0.561114	0.155952	0.316969	0.378936	0.687734	0.112446	0.267829	0.309256	0.350148	0.502574	0.562373	0.750278	0.716527	0.730344	0.656559	0.620329	0.524835	0.365852	0.310987	0.316087	0.863248	0.891202	0.7373
284 s	0.327771	0.292864	0.409601	0.2432	0.756744	0.188101	0.732747	0.469647	0.36029	0.452018	0.628853	0.804095	0.208954	0.765158	0.24093	0.559988	0.157289	0.317715	0.381658	0.684831	0.115141	0.267815	0.311703	0.357173	0.50484	0.564415	0.750433	0.720581	0.73025	0.657303	0.621459	0.5258	0.366353	0.311394	0.316758	0.861636	0.88817	0.729904
285 s	0.326852	0.292972	0.407453	0.23697	0.756685	0.191429	0.734053	0.46729	0.364789	0.451279	0.627125	0.802363	0.221528	0.763429	0.239574	0.565082	0.159783	0.320433	0.384339	0.685709	0.112569	0.264491	0.31014	0.353034	0.500406	0.562294	0.749918	0.721681	0.732516	0.661252	0.626009	0.521959	0.365449	0.310176	0.315389	0.858918	0.885764	0.724426
286 s	0.327656	0.295318	0.405474	0.236502	0.761167	0.194065	0.732431	0.468597	0.362411	0.44853	0.629083	0.803031	0.225563	0.772711	0.24074	0.559501	0.158558	0.320259	0.382053	0.686339	0.103058	0.260892	0.305216	0.347726	0.497287	0.56249	0.747682	0.717177	0.729345	0.658472	0.622498	0.519035	0.361431	0.304866	0.309981	0.858476	0.885144	0.720064
287 s	0.326317	0.291609	0.408015	0.235504	0.760097	0.194157	0.726331	0.466858	0.356426	0.443104	0.629904	0.807159	0.223816	0.772519	0.237924	0.550956	0.158093	0.318736	0.38063	0.688922	0.106159	0.259601	0.303991	0.347361	0.496276	0.561717	0.746737	0.717274	0.729745	0.657566	0.625126	0.518028	0.359224	0.306364	0.309067	0.856822	0.883867	0.715294
288 s	0.325792	0.292643	0.407064	0.24203	0.76191	0.195496	0.72386	0.464702	0.355097	0.443979	0.632797	0.811143	0.223386	0.772606	0.238952	0.542421	0.152803	0.317879	0.373026	0.684838	0.110697	0.257483	0.306269	0.353258	0.495314	0.563553	0.745722	0.7125	0.727349	0.653514	0.619318	0.515062	0.35836	0.303669	0.30611	0.855437	0.88218	0.717837
289 s	0.32634	0.292135	0.407944	0.242149	0.758487	0.19423	0.726545	0.465676	0.351014	0.449424	0.634369	0.810508	0.209692	0.7667	0.235229	0.552191	0.152593	0.313713	0.371183	0.68642	0.109156	0.250779	0.297999	0.349354	0.488118	0.564388	0.745158	0.711858	0.728061	0.652334	0.618511	0.512501	0.356814	0.302468	0.305866	0.853672	0.876504	0.717161
290 s	0.325074	0.291525	0.410268	0.24123	0.758504	0.192554	0.733875	0.464294	0.34797	0.444797	0.631188	0.807972	0.214454	0.768506	0.233054	0.54503	0.150968	0.314302	0.369265	0.688256	0.103587	0.25068	0.300175	0.349278	0.489851	0.562809	0.740563	0.709682	0.724181	0.651131	0.61685	0.5134	0.35512	0.302529	0.306552	0.853435	0.875873	0.712952
291 s	0.324601	0.295459	0.4024	0.242977	0.758382	0.191567	0.731865	0.463553	0.355186	0.447165	0.629431	0.803895	0.216422	0.758031	0.231522	0.547268	0.153323	0.315606	0.370753	0.686492	0.111321	0.248945	0.29946	0.355603	0.489772	0.562468	0.739421	0.708754	0.724496	0.646633	0.617791	0.511847	0.356219	0.302002	0.304269	0.850576	0.875974	0.710831
292 s	0.323472	0.295187	0.40165	0.244664	0.757535	0.190492	0.73424	0.461968	0.351394	0.440649	0.630232	0.801631	0.221811	0.750818	0.231306	0.547922	0.151748	0.316454	0.371578	0.685704	0.113827	0.249105	0.299364	0.353669	0.488625	0.559723	0.741063	0.711295	0.726653	0.648629	0.620786	0.510366	0.354296	0.299887	0.304421	0.849686	0.873096	0.711858
293 s	0.324188	0.294816	0.404302	0.241076	0.759019	0.190337	0.731595	0.462065	0.354633	0.44844	0.628755	0.800037	0.217173	0.756077	0.230911	0.54826	0.150836	0.31275	0.367285	0.689173	0.101743	0.248805	0.299129	0.34337	0.488379	0.556415	0.741853	0.710622	0.727186	0.651888	0.624745	0.512027	0.355509	0.302686	0.304257	0.847582	0.87069	0.712642
294 s	0.321583	0.294464	0.403548	0.239527	0.757011	0.189765	0.72778	0.461983	0.3564	0.446468	0.62873	0.802845	0.217517	0.757777	0.229682	0.551425	0.151067	0.312574	0.36811	0.687453	0.105667	0.247389	0.297977	0.345433	0.485244	0.559361	0.742801	0.712899	0.728724	0.653147	0.625389	0.507868	0.353087	0.298682	0.301833	0.84482	0.870274	0.715766
295 s	0.323863	0.295221	0.404338	0.2331	0.749812	0.188592	0.728292	0.459209	0.352265	0.443149	0.630895	0.803018	0.222254	0.758888	0.227436	0.542102	0.152239	0.31402	0.367534	0.688826	0.100789	0.246463	0.297882	0.347538	0.483864	0.557174	0.745098	0.712763	0.72868	0.654508	0.625493	0.510102	0.35429	0.299764	0.303291	0.844167	0.868202	0.712821
296 s	0.323621	0.295759	0.402552	0.233793	0.754852	0.188007	0.734294	0.458932	0.35528	0.442512	0.633068	0.808788	0.214983	0.761465	0.227378	0.541757	0.150641	0.314154	0.366373	0.684211	0.0973092	0.243011	0.293633	0.344269	0.483593	0.557079	0.741216	0.709957	0.726571	0.648623	0.621101	0.506335	0.351717	0.29881	0.301522	0.84258	0.86462	0.709379
297 s	0.323418	0.289739	0.402334	0.22555	0.758252	0.187341	0.742283	0.458115	0.354158	0.443511	0.632787	0.807638	0.203467	0.754621	0.227928	0.542105	0.152245	0.313669	0.365867	0.689	0.109629	0.241739	0.296183	0.347573	0.482824	0.55762	0.737498	0.707329	0.724651	0.646237	0.619183	0.507938	0.355427	0.29992	0.301417	0.841454	0.864111	0.702749
298 s	0.32386	0.290519	0.3991	0.227771	0.750959	0.1869	0.751432	0.455297	0.357222	0.445657	0.636679	0.809966	0.213728	0.761039	0.224963	0.542523	0.151236	0.315658	0.365628	0.688149	0.10752	0.238863	0.288801	0.342811	0.481784	0.55262	0.734457	0.701561	0.721879	0.642548	0.614737	0.509102	0.35599	0.300618	0.30593	0.839721	0.862252	0.700016
299 s	0.322928	0.28851	0.398554	0.229056	0.750951	0.187145	0.757779	0.453638	0.357063	0.449563	0.637325	0.808425	0.216939	0.761724	0.22525	0.5422	0.152404	0.316868	0.366547	0.685685	0.108995	0.23964	0.293912	0.345427	0.482692	0.554623	0.73198	0.696755	0.718737	0.638019	0.609812	0.509837	0.358114	0.303734	0.304432	0.836439	0.860559	0.69621
300 s	0.321635	0.287486	0.398192	0.231768	0.75319	0.187452	0.764354	0.453835	0.353825	0.441272	0.637164	0.807987	0.219916	0.755741	0.228948	0.537905	0.152949	0.31962	0.366366	0.684927	0.100514	0.234747	0.287836	0.342729	0.478536	0.553019	0.727633	0.695372	0.71733	0.63421	0.606389	0.509084	0.357597	0.302152	0.302109	0.83631	0.858806	0.696408
301 s	0.3232	0.288502	0.397926	0.235417	0.757682	0.187018	0.761262	0.449938	0.358511	0.453707	0.637017	0.806187	0.216619	0.758031	0.229495	0.544703	0.151774	0.316661	0.365074	0.685818	0.102765	0.235791	0.288731	0.343964	0.477092	0.553298	0.725458	0.692015	0.715986	0.629342	0.60296	0.505103	0.354026	0.298216	0.300104	0.834714	0.855593	0.69434
302 s	0.323168	0.287076	0.400736	0.238687	0.755165	0.186606	0.744611	0.448705	0.357333	0.451106	0.634129	0.806043	0.200342	0.752322	0.227981	0.54749	0.149751	0.316558	0.363313	0.686772	0.100212	0.23459	0.287399	0.340113	0.475372	0.550979	0.724604	0.689199	0.713829	0.625512	0.600741	0.501005	0.349497	0.295056	0.296436	0.831725	0.856133	0.694916
303 s	0.322525	0.287554	0.399639	0.240215	0.755562	0.186387	0.737675	0.447506	0.359205	0.450423	0.63456	0.804587	0.234507	0.764722	0.227169	0.559628	0.149455	0.313712	0.359239	0.685255	0.101649	0.232678	0.28773	0.343211	0.475876	0.548778	0.722648	0.687485	0.714501	0.622733	0.600577	0.499996	0.347916	0.292435	0.294708	0.830514	0.851388	0.690752
304 s	0.323045	0.284589	0.400872	0.242022	0.753519	0.185306	0.736029	0.445003	0.356374	0.453726	0.634963	0.801999	0.224001	0.768103	0.224458	0.557089	0.147485	0.313086	0.357219	0.685473	0.104996	0.230946	0.285187	0.340348	0.473144	0.547439	0.72049	0.685043	0.714305	0.620344	0.600442	0.496476	0.34299	0.291343	0.292041	0.829752	0.849075	0.689368
305 s	0.322703	0.282248	0.402626	0.236991	0.75287	0.185911	0.743613	0.443509	0.353519	0.446083	0.632553	0.798249	0.227027	0.773472	0.223521	0.557358	0.150696	0.315301	0.362374	0.683242	0.103408	0.229949	0.288075	0.341424	0.472394	0.548604	0.718198	0.683327	0.711402	0.618046	0.598197	0.494469	0.342407	0.290476	0.289208	0.826715	0.848065	0.685192
306 s	0.322151	0.283833	0.402087	0.236042	0.745739	0.184896	0.747505	0.44668	0.358843	0.458353	0.634504	0.798933	0.211562	0.767605	0.218423	0.550651	0.150919	0.314655	0.36031	0.685248	0.101403	0.228671	0.283646	0.341947	0.469259	0.546924	0.715897	0.681186	0.710653	0.618052	0.597764	0.492812	0.342802	0.287896	0.2877	0.825004	0.84782	0.680564
307 s	0.321176	0.283081	0.400395	0.233221	0.747895	0.185805	0.741971	0.447351	0.350013	0.444107	0.632476	0.79695	0.225809	0.762983	0.219717	0.556638	0.150011	0.315499	0.359937	0.684316	0.0960044	0.225946	0.281973	0.335775	0.468166	0.544846	0.712691	0.677417	0.707521	0.61466	0.592563	0.48927	0.338792	0.286838	0.285442	0.823833	0.846122	0.67825
308 s	0.322335	0.282849	0.398394	0.238163	0.747795	0.183091	0.73737	0.444501	0.353581	0.448285	0.633649	0.796399	0.231985	0.768419	0.216914	0.549448	0.149976	0.311881	0.358889	0.685532	0.098595	0.224301	0.277676	0.335381	0.46538	0.546792	0.709611	0.673783	0.707331	0.609651	0.587363	0.485309	0.33641	0.283795	0.28135	0.820912	0.843394	0.681057
309 s	0.321277	0.278165	0.401458	0.236861	0.75205	0.182603	0.732373	0.441151	0.346764	0.446279	0.634219	0.797678	0.217197	0.763496	0.217763	0.544987	0.147137	0.31104	0.355088	0.681991	0.0941701	0.221471	0.279771	0.334605	0.46481	0.544532	0.707382	0.667275	0.704404	0.606424	0.586737	0.480532	0.328875	0.281421	0.278586	0.819664	0.842242	0.683006
310 s	0.31958	0.27691	0.395403	0.241816	0.749274	0.181495	0.728156	0.441699	0.350489	0.446724	0.636139	0.800547	0.222524	0.762921	0.218523	0.552006	0.149099	0.313487	0.35709	0.685032	0.0914377	0.218529	0.277075	0.328791	0.46061	0.543935	0.706019	0.665503	0.702467	0.603031	0.580999	0.479247	0.329811	0.280734	0.277891	0.818403	0.840788	0.68402
311 s	0.321049	0.2784	0.397259	0.241654	0.749227	0.180952	0.725842	0.444094	0.353762	0.443806	0.63687	0.800228	0.225662	0.766633	0.216213	0.549699	0.151511	0.318114	0.359038	0.682941	0.0990394	0.221003	0.273747	0.336051	0.462245	0.545201	0.700794	0.662635	0.698465	0.597607	0.579669	0.480218	0.330702	0.280314	0.279968	0.818716	0.838957	0.682894
312 s	0.322083	0.277715	0.394525	0.240451	0.748985	0.179481	0.724584	0.449153	0.344712	0.440291	0.634394	0.797087	0.220507	0.760574	0.2156	0.544888	0.150997	0.316642	0.358076	0.685898	0.0956451	0.216542	0.272771	0.336327	0.455763	0.543697	0.699217	0.659376	0.698401	0.59303	0.578224	0.480178	0.33038	0.281563	0.27878	0.816565	0.835904	0.684632
313 s	0.321066	0.281248	0.39358	0.234128	0.753214	0.177939	0.727474	0.445064	0.347532	0.444835	0.634534	0.796606	0.216287	0.763347	0.214851	0.542857	0.147763	0.313463	0.355028	0.681183	0.101564	0.215785	0.270537	0.335452	0.456917	0.540411	0.696792	0.655065	0.696091	0.59141	0.574478	0.478624	0.329063	0.280258	0.275617	0.815272	0.835501	0.687459
314 s	0.32158	0.279923	0.395976	0.236532	0.75649	0.176694	0.726279	0.449169	0.347609	0.45103	0.632123	0.797821	0.226916	0.767462	0.21707	0.549197	0.149747	0.314336	0.356347	0.682773	0.0993041	0.214634	0.269685	0.332718	0.45415	0.544358	0.693729	0.650545	0.695503	0.585482	0.571661	0.473103	0.324258	0.276438	0.272253	0.813248	0.835387	0.688208
315 s	0.321876	0.28052	0.392303	0.234894	0.756132	0.176559	0.724955	0.449003	0.341959	0.452806	0.637096	0.798135	0.213322	0.756661	0.216731	0.543708	0.150926	0.31489	0.356991	0.683696	0.101611	0.209696	0.270412	0.333682	0.452883	0.541104	0.689717	0.645225	0.692225	0.583274	0.569486	0.468671	0.321478	0.272564	0.268669	0.812716	0.834493	0.691654
316 s	0.321421	0.278695	0.396273	0.236745	0.754334	0.176431	0.72634	0.453273	0.345069	0.449179	0.637007	0.800324	0.225157	0.751934	0.216071	0.547762	0.148491	0.31345	0.353096	0.679948	0.0973281	0.208837	0.266427	0.331113	0.448097	0.538724	0.685775	0.646008	0.689875	0.57731	0.564715	0.468105	0.319513	0.272038	0.267956	0.810918	0.829804	0.69214
317 s	0.318804	0.279681	0.395185	0.238279	0.756241	0.176374	0.722805	0.452236	0.344828	0.452893	0.638376	0.800142	0.219805	0.736267	0.212178	0.549761	0.147172	0.312227	0.34893	0.681928	0.0997107	0.208476	0.267539	0.333188	0.448459	0.541687	0.685835	0.642871	0.690097	0.575177	0.564768	0.464373	0.319056	0.271598	0.267724	0.807763	0.830872	0.691658
318 s	0.319793	0.281522	0.394228	0.243572	0.759604	0.174583	0.727941	0.449949	0.344488	0.44887	0.639993	0.802238	0.214564	0.744462	0.210199	0.554215	0.146495	0.307555	0.349474	0.685874	0.0967986	0.205801	0.26077	0.333165	0.445576	0.535999	0.683157	0.643432	0.690067	0.57191	0.565779	0.464989	0.318378	0.272329	0.266978	0.806985	0.828008	0.69308
319 s	0.319692	0.280153	0.393462	0.242459	0.760025	0.175835	0.733757	0.448079	0.345932	0.44692	0.639574	0.802138	0.219793	0.745607	0.210182	0.552947	0.143932	0.305872	0.345574	0.682305	0.0990016	0.207498	0.263624	0.330684	0.444524	0.541251	0.684392	0.644822	0.690164	0.575526	0.569252	0.465323	0.316203	0.269709	0.265324	0.805587	0.828235	0.695042
320 s	0.319321	0.284183	0.390885	0.236951	0.758031	0.178973	0.736692	0.44782	0.343097	0.448006	0.639276	0.801226	0.227372	0.761776	0.209896	0.547116	0.143774	0.306105	0.34492	0.683133	0.0963069	0.204463	0.26518	0.331966	0.444177	0.539282	0.682886	0.640262	0.688291	0.57251	0.564252	0.459857	0.312489	0.265783	0.260585	0.805157	0.828325	0.694739
321 s	0.319393	0.281858	0.392097	0.23221	0.756982	0.177474	0.736081	0.44579	0.348547	0.448805	0.639784	0.802898	0.221208	0.752825	0.208192	0.556228	0.142123	0.302833	0.339694	0.684028	0.0937352	0.203946	0.263778	0.328856	0.443308	0.535621	0.682721	0.63691	0.686932	0.571536	0.56182	0.456998	0.311322	0.266175	0.26188	0.802681	0.825031	0.697116
322 s	0.319393	0.280656	0.389283	0.230719	0.760677	0.175769	0.735822	0.446855	0.347128	0.453217	0.640555	0.805373	0.213802	0.753687	0.20805	0.544194	0.140757	0.301618	0.338104	0.688103	0.0946145	0.207261	0.265525	0.330478	0.445148	0.538486	0.679076	0.63778	0.686629	0.568154	0.561032	0.460863	0.313148	0.268734	0.262325	0.802297	0.82428	0.6989
323 s	0.318864	0.279328	0.391512	0.238391	0.754431	0.173887	0.742165	0.448766	0.350276	0.446245	0.643363	0.807068	0.224481	0.757868	0.208826	0.552812	0.141976	0.298503	0.339405	0.686503	0.0935461	0.205768	0.262641	0.332912	0.445277	0.538202	0.677112	0.633843	0.683975	0.564083	0.557047	0.459422	0.313599	0.268522	0.261387	0.800624	0.825295	0.700652
324 s	0.319716	0.279862	0.390641	0.236826	0.750757	0.172383	0.737228	0.449576	0.345506	0.446913	0.645673	0.80866	0.225797	0.741689	0.208909	0.551886	0.14115	0.300789	0.337577	0.682262	0.0923548	0.203839	0.260428	0.330437	0.443289	0.539809	0.673965	0.631267	0.6827	0.563141	0.556152	0.461063	0.314487	0.269472	0.261923	0.800696	0.822513	0.698541
325 s	0.318961	0.280469	0.390021	0.238772	0.752286	0.172957	0.73447	0.451212	0.346264	0.449341	0.645235	0.806581	0.229463	0.740961	0.208923	0.551152	0.140702	0.30245	0.336996	0.683347	0.0986045	0.20098	0.257633	0.332724	0.439183	0.535891	0.6701	0.628909	0.680902	0.559182	0.55658	0.460046	0.31542	0.269972	0.263279	0.800465	0.819398	0.697009
326 s	0.319842	0.280214	0.392021	0.242061	0.7572	0.171642	0.731045	0.454332	0.349518	0.455793	0.645719	0.806403	0.216656	0.755162	0.208766	0.552416	0.141663	0.30276	0.337667	0.683482	0.0981979	0.199791	0.258682	0.332442	0.439397	0.538609	0.673292	0.632928	0.683626	0.556447	0.56248	0.459626	0.314715	0.26784	0.261869	0.796937	0.81938	0.694611
327 s	0.317976	0.281095	0.388853	0.232254	0.762888	0.173102	0.734765	0.452902	0.349941	0.449424	0.646244	0.809829	0.228479	0.759434	0.20676	0.553939	0.139718	0.29883	0.334	0.682779	0.094312	0.200407	0.261004	0.331654	0.435559	0.535124	0.67634	0.637589	0.68543	0.564434	0.565514	0.457387	0.313331	0.267764	0.261205	0.795585	0.818274	0.691573
328 s	0.319395	0.282289	0.392701	0.227896	0.766549	0.172122	0.732876	0.453915	0.349376	0.453228	0.648943	0.810656	0.222844	0.761796	0.207366	0.54883	0.142852	0.302233	0.338442	0.682229	0.0923548	0.198431	0.255721	0.327751	0.434794	0.533334	0.675478	0.63661	0.68373	0.56501	0.562853	0.454006	0.310023	0.265976	0.259223	0.795903	0.814778	0.691984
329 s	0.317707	0.278137	0.390437	0.228385	0.766585	0.170344	0.728936	0.453115	0.354217	0.450785	0.649957	0.809829	0.211895	0.764406	0.208639	0.55016	0.141855	0.30366	0.338981	0.681277	0.0960422	0.19863	0.255039	0.329591	0.432371	0.529544	0.671085	0.633591	0.682143	0.560837	0.564725	0.454325	0.311199	0.267662	0.258571	0.793605	0.813785	0.686687
330 s	0.318101	0.279287	0.38848	0.228408	0.768359	0.170874	0.731758	0.455501	0.353979	0.459469	0.647814	0.809971	0.220851	0.759013	0.210028	0.548769	0.139401	0.301729	0.333212	0.680376	0.0906435	0.198454	0.258675	0.324212	0.435418	0.529892	0.669662	0.631354	0.680185	0.556609	0.557547	0.453902	0.309104	0.264038	0.255544	0.791503	0.812774	0.68513
331 s	0.317722	0.276183	0.389969	0.221304	0.770503	0.169619	0.739109	0.455585	0.356308	0.456845	0.648958	0.807025	0.233265	0.764013	0.210034	0.549917	0.14097	0.300931	0.334663	0.68119	0.0876274	0.196456	0.254125	0.320902	0.431904	0.527492	0.667545	0.627741	0.679754	0.553278	0.553973	0.450138	0.308367	0.262898	0.256536	0.789921	0.811977	0.684625
332 s	0.317679	0.278645	0.390108	0.214253	0.771376	0.171976	0.736288	0.454917	0.354357	0.463428	0.64766	0.805395	0.236574	0.762547	0.209061	0.551781	0.140243	0.300234	0.332706	0.682849	0.0989543	0.198117	0.256047	0.328856	0.435222	0.529125	0.661211	0.620488	0.674132	0.543959	0.548005	0.44908	0.305689	0.261772	0.256388	0.787225	0.811282	0.683847
333 s	0.319162	0.27849	0.3858	0.21645	0.771048	0.171395	0.738148	0.456194	0.351844	0.454405	0.646546	0.801964	0.232207	0.770853	0.208924	0.551294	0.141209	0.301884	0.334571	0.67897	0.0910879	0.195605	0.249696	0.325246	0.429232	0.52581	0.658565	0.618597	0.675739	0.540937	0.547338	0.450831	0.307281	0.264185	0.255321	0.788254	0.808104	0.679163
334 s	0.317379	0.280343	0.386237	0.221572	0.774581	0.169665	0.73655	0.453958	0.357872	0.462056	0.646441	0.799471	0.238383	0.766508	0.204955	0.547439	0.142882	0.303051	0.334576	0.681214	0.0857648	0.192607	0.246508	0.32303	0.426393	0.525989	0.655898	0.614614	0.670762	0.538998	0.541336	0.450653	0.30888	0.263502	0.258458	0.785361	0.80857	0.680381
335 s	0.317643	0.279318	0.385151	0.216406	0.769901	0.170093	0.732874	0.457086	0.35365	0.455148	0.644111	0.798959	0.226597	0.757777	0.204791	0.552238	0.142224	0.304964	0.333933	0.676597	0.0914661	0.19223	0.248089	0.322966	0.42541	0.523638	0.653157	0.613638	0.669657	0.534027	0.541986	0.448411	0.306376	0.262921	0.254568	0.785077	0.80845	0.681616
336 s	0.317612	0.280136	0.388489	0.213423	0.769373	0.169322	0.730581	0.45602	0.360204	0.459476	0.644732	0.797421	0.22699	0.768204	0.203971	0.55363	0.142385	0.304508	0.331963	0.676237	0.0906813	0.191276	0.251718	0.324782	0.425082	0.526349	0.656238	0.618355	0.673489	0.539975	0.549381	0.442194	0.302218	0.259591	0.248954	0.783525	0.805252	0.679628
337 s	0.318069	0.279567	0.386348	0.209277	0.77288	0.168206	0.73817	0.459159	0.35478	0.46267	0.641912	0.796923	0.233757	0.775843	0.204455	0.545361	0.144412	0.306757	0.333801	0.679712	0.0889133	0.191866	0.250992	0.322583	0.428047	0.524867	0.657348	0.619653	0.672817	0.539467	0.544917	0.441896	0.301219	0.258685	0.251209	0.781586	0.80266	0.675617
338 s	0.316712	0.27707	0.384612	0.208977	0.774853	0.169483	0.740187	0.460486	0.354691	0.460159	0.645027	0.798682	0.234938	0.771681	0.206122	0.549612	0.142747	0.306105	0.332485	0.679662	0.096704	0.194112	0.254382	0.325711	0.429229	0.523146	0.654569	0.615421	0.673816	0.536448	0.543691	0.442951	0.302109	0.260113	0.252203	0.780762	0.80263	0.67411
339 s	0.316669	0.273941	0.388616	0.210515	0.777898	0.170411	0.734994	0.458868	0.359689	0.465283	0.643926	0.800911	0.227876	0.77603	0.207712	0.55088	0.141426	0.303643	0.328716	0.679896	0.0894522	0.193979	0.250122	0.318586	0.428007	0.521353	0.651489	0.612862	0.67004	0.533583	0.539137	0.442431	0.302366	0.259013	0.252463	0.779583	0.801399	0.670545
340 s	0.318386	0.273619	0.387202	0.214314	0.775451	0.171379	0.727692	0.459806	0.353923	0.464152	0.647691	0.802621	0.237743	0.782812	0.205955	0.547206	0.13973	0.300903	0.327633	0.68054	0.0918254	0.192829	0.248654	0.320544	0.426469	0.521077	0.644762	0.607062	0.666609	0.526161	0.538647	0.43972	0.301251	0.257203	0.248158	0.777268	0.798449	0.665727
341 s	0.317609	0.27426	0.387157	0.220969	0.760019	0.170054	0.725129	0.457403	0.356756	0.456177	0.649235	0.801722	0.216164	0.775264	0.205229	0.551712	0.137007	0.297556	0.322034	0.67923	0.0896507	0.192272	0.249142	0.321231	0.424941	0.519252	0.646545	0.606422	0.665867	0.523197	0.536572	0.43711	0.298302	0.25479	0.247566	0.775795	0.799235	0.666951
342 s	0.317509	0.273716	0.385501	0.217016	0.758861	0.16913	0.722817	0.458741	0.356688	0.453183	0.649646	0.804223	0.227876	0.776916	0.203244	0.551559	0.138713	0.29956	0.322931	0.680166	0.0812832	0.186579	0.243925	0.314812	0.422473	0.519093	0.647325	0.604254	0.664901	0.526	0.532327	0.437485	0.298023	0.255448	0.246477	0.774589	0.798134	0.672784
343 s	0.317254	0.27043	0.383663	0.21495	0.763883	0.171382	0.717701	0.461351	0.354388	0.461716	0.64981	0.802072	0.226449	0.776816	0.20238	0.552736	0.138848	0.298221	0.325124	0.679129	0.0928937	0.186086	0.243958	0.318633	0.42006	0.520266	0.642354	0.602117	0.662555	0.517348	0.530664	0.433156	0.296615	0.253983	0.245948	0.774372	0.795577	0.66739
344 s	0.317528	0.270605	0.384803	0.210823	0.767443	0.171616	0.718297	0.458621	0.354032	0.457712	0.652442	0.802073	0.219067	0.777381	0.202209	0.555363	0.139323	0.301934	0.32496	0.676761	0.0919861	0.186288	0.247077	0.320403	0.418292	0.521985	0.639256	0.598345	0.661029	0.514176	0.528106	0.43304	0.296535	0.256764	0.249146	0.773206	0.793154	0.666055
345 s	0.31815	0.270665	0.383437	0.211226	0.771702	0.171754	0.720175	0.457934	0.348338	0.465879	0.651853	0.804142	0.22186	0.781533	0.20245	0.545212	0.13939	0.301895	0.322307	0.678715	0.0869656	0.187451	0.245426	0.323653	0.420652	0.52292	0.639333	0.598956	0.661154	0.514888	0.526551	0.438172	0.299309	0.257628	0.250823	0.771552	0.792549	0.66317
346 s	0.316826	0.271524	0.383765	0.214109	0.770616	0.17169	0.71296	0.460159	0.35375	0.451222	0.650905	0.803595	0.229857	0.770757	0.199109	0.551152	0.137592	0.301686	0.321631	0.677051	0.0883838	0.186214	0.244101	0.320597	0.423375	0.520171	0.636351	0.593889	0.658618	0.509117	0.523311	0.438259	0.30077	0.259031	0.253854	0.770355	0.787423	0.661715
347 s	0.315824	0.26827	0.38019	0.216628	0.770578	0.172599	0.698046	0.460172	0.348266	0.46028	0.654075	0.803781	0.2287	0.769267	0.19901	0.550484	0.138623	0.296967	0.31909	0.680347	0.0859917	0.18515	0.243973	0.315353	0.41855	0.517054	0.635991	0.594471	0.657106	0.505421	0.524918	0.441179	0.303387	0.259913	0.253684	0.767906	0.787337	0.663585
348 s	0.317344	0.267198	0.381108	0.216438	0.770446	0.172886	0.696265	0.460274	0.35212	0.460498	0.653878	0.804593	0.235061	0.770489	0.195831	0.553971	0.136447	0.296411	0.316534	0.678512	0.0799784	0.185433	0.245059	0.320391	0.418346	0.51867	0.635851	0.593605	0.657101	0.504765	0.522326	0.437991	0.300433	0.26132	0.253415	0.766763	0.785265	0.658606
349 s	0.316296	0.267224	0.382428	0.217208	0.771425	0.169866	0.697606	0.461155	0.349225	0.459235	0.652862	0.803692	0.220261	0.770929	0.194564	0.555065	0.132806	0.295038	0.312887	0.676392	0.0889794	0.185675	0.244483	0.319744	0.419269	0.515719	0.633233	0.592077	0.656519	0.50134	0.520985	0.439019	0.301678	0.258902	0.251111	0.76454	0.784454	0.656648
350 s	0.315366	0.264736	0.383637	0.215288	0.76874	0.170799	0.688906	0.461148	0.351396	0.463326	0.654806	0.80898	0.227163	0.767711	0.193915	0.557528	0.131881	0.290487	0.309442	0.676892	0.0850462	0.184743	0.24471	0.318986	0.420573	0.515993	0.630706	0.589093	0.656619	0.49959	0.517217	0.439592	0.301765	0.261189	0.251939	0.764686	0.780441	0.654847
351 s	0.317258	0.267896	0.38174	0.209608	0.768216	0.17255	0.690165	0.46421	0.354142	0.461494	0.656973	0.80813	0.224185	0.768295	0.192975	0.556511	0.132368	0.291778	0.310723	0.676879	0.0846208	0.183089	0.243059	0.314953	0.417687	0.517404	0.628566	0.586263	0.653258	0.493464	0.51503	0.437664	0.300393	0.259542	0.249022	0.763542	0.780783	0.656908
352 s	0.316584	0.26528	0.380739	0.208043	0.76768	0.174017	0.694982	0.466454	0.351953	0.459431	0.65676	0.809722	0.225883	0.761503	0.193547	0.553608	0.13248	0.292899	0.311054	0.677215	0.0861714	0.18229	0.241026	0.31915	0.413896	0.516745	0.624771	0.58162	0.651204	0.49071	0.512623	0.434021	0.296701	0.256925	0.250177	0.758781	0.779728	0.653257
353 s	0.315896	0.266152	0.381271	0.207911	0.769709	0.173175	0.699158	0.467891	0.353897	0.464827	0.659195	0.806762	0.228159	0.765713	0.196312	0.54826	0.133687	0.294828	0.310977	0.676652	0.0822287	0.17918	0.237031	0.309668	0.411051	0.512793	0.621736	0.57738	0.649835	0.487022	0.508867	0.432123	0.296382	0.256744	0.247901	0.756871	0.776402	0.649863
354 s	0.314829	0.267958	0.379639	0.210954	0.775447	0.172318	0.699224	0.468764	0.353662	0.460046	0.655253	0.808202	0.239306	0.76362	0.196323	0.550534	0.135158	0.2924	0.312092	0.676383	0.0845451	0.180639	0.237922	0.313825	0.414955	0.512516	0.619834	0.5781	0.648532	0.485213	0.509397	0.431963	0.29631	0.256548	0.247237	0.757677	0.774065	0.650401
355 s	0.315395	0.265812	0.379786	0.209588	0.781569	0.172439	0.694766	0.470762	0.354693	0.46589	0.653853	0.80432	0.238334	0.771782	0.195998	0.553775	0.136371	0.295736	0.312815	0.675185	0.0853393	0.178419	0.235288	0.31704	0.411647	0.51173	0.617892	0.571706	0.643342	0.480015	0.501743	0.430184	0.294562	0.253997	0.245857	0.753019	0.77547	0.650759
356 s	0.315144	0.269431	0.378515	0.211941	0.781347	0.173726	0.693691	0.470173	0.353973	0.454258	0.655219	0.801074	0.225785	0.764708	0.195666	0.551988	0.135324	0.294539	0.310694	0.67505	0.0865874	0.178383	0.236359	0.317281	0.409788	0.515866	0.611984	0.569729	0.643203	0.473066	0.500168	0.426447	0.290138	0.252258	0.241594	0.753873	0.774793	0.650011
357 s	0.316171	0.269912	0.378928	0.215839	0.78327	0.172806	0.686224	0.471125	0.354305	0.468179	0.655413	0.802365	0.236427	0.768305	0.194286	0.554535	0.134289	0.291957	0.309283	0.67298	0.0816047	0.177362	0.236334	0.31058	0.410569	0.512548	0.610328	0.564844	0.64003	0.468693	0.495926	0.423069	0.288989	0.249336	0.24177	0.7507	0.77091	0.648367
358 s	0.314877	0.269272	0.380301	0.213614	0.784841	0.172802	0.68843	0.471132	0.359701	0.466249	0.654883	0.80532	0.229512	0.772797	0.195616	0.56465	0.133859	0.292975	0.308736	0.672788	0.0869845	0.175778	0.232133	0.308634	0.405688	0.508447	0.610448	0.566029	0.641135	0.466045	0.497549	0.421254	0.287097	0.248937	0.241409	0.749945	0.769729	0.644944
359 s	0.315946	0.267451	0.379306	0.210856	0.78878	0.171895	0.679821	0.473354	0.362097	0.466358	0.656673	0.804686	0.229648	0.77204	0.197093	0.555047	0.132975	0.293573	0.308371	0.673277	0.0832498	0.173852	0.233021	0.310074	0.4056	0.508211	0.610342	0.568176	0.641368	0.468937	0.497134	0.418366	0.286069	0.248027	0.238799	0.747414	0.76908	0.640584
360 s	0.314392	0.266209	0.379812	0.215879	0.781332	0.171469	0.687137	0.477593	0.368257	0.471256	0.657789	0.804227	0.231112	0.764114	0.198192	0.552311	0.132955	0.294307	0.306336	0.66851	0.0843655	0.177068	0.239335	0.313101	0.408921	0.511838	0.612441	0.568789	0.641934	0.468846	0.498318	0.415755	0.283527	0.246737	0.236076	0.745057	0.764289	0.638123
361 s	0.31463	0.266177	0.378192	0.217399	0.779355	0.170807	0.698235	0.47716	0.3691	0.470408	0.656757	0.801812	0.224173	0.747499	0.199062	0.549859	0.134414	0.291875	0.306028	0.671727	0.0888754	0.178575	0.240106	0.319168	0.411558	0.508998	0.609151	0.565045	0.640588	0.46599	0.493063	0.411232	0.280897	0.240369	0.232501	0.744263	0.76388	0.637318
362 s	0.315269	0.266737	0.378597	0.218605	0.776041	0.170908	0.701344	0.478096	0.367423	0.473168	0.655563	0.803984	0.238383	0.744678	0.197712	0.547199	0.13676	0.296097	0.310234	0.671908	0.0845262	0.176756	0.233861	0.311902	0.410424	0.508101	0.603798	0.562018	0.637287	0.46377	0.492108	0.406993	0.276708	0.240084	0.230817	0.743765	0.762729	0.63403
363 s	0.315644	0.267809	0.374596	0.226171	0.778184	0.170277	0.699653	0.477834	0.367093	0.468805	0.657235	0.801271	0.236648	0.745401	0.195841	0.552667	0.138799	0.298413	0.312122	0.66954	0.080177	0.176337	0.236139	0.311814	0.404872	0.506936	0.600899	0.557533	0.633783	0.45755	0.488352	0.404178	0.275158	0.239529	0.228764	0.741047	0.759065	0.632139
364 s	0.315638	0.270122	0.371241	0.230084	0.783544	0.170255	0.700414	0.482792	0.368205	0.475898	0.6565	0.80157	0.234163	0.742187	0.194319	0.559163	0.135653	0.296371	0.308803	0.668429	0.0825123	0.17587	0.236345	0.308904	0.406756	0.506581	0.597577	0.557181	0.632721	0.450446	0.486318	0.403513	0.273752	0.236853	0.228199	0.740286	0.75769	0.631552
365 s	0.313767	0.271673	0.370371	0.228849	0.787245	0.170045	0.704041	0.484704	0.370218	0.470027	0.659586	0.801354	0.228442	0.74905	0.195413	0.55169	0.135242	0.292045	0.30617	0.669734	0.0824651	0.176401	0.231707	0.311403	0.405865	0.505349	0.597138	0.555179	0.632411	0.450541	0.485066	0.399819	0.272422	0.235862	0.225203	0.738611	0.757113	0.629707
366 s	0.314032	0.269461	0.373192	0.231181	0.782647	0.170146	0.699445	0.483066	0.369781	0.47741	0.65678	0.803527	0.235959	0.758155	0.195553	0.542792	0.136201	0.295135	0.307765	0.668198	0.0905111	0.176253	0.236624	0.313284	0.406589	0.506894	0.598122	0.560726	0.631643	0.45169	0.487985	0.397854	0.270792	0.233783	0.224167	0.738877	0.754757	0.629343
367 s	0.314154	0.269509	0.374133	0.231962	0.786449	0.16972	0.703611	0.487361	0.372873	0.476166	0.66027	0.806284	0.234987	0.751349	0.19548	0.541121	0.136383	0.294085	0.307785	0.667135	0.0830418	0.176202	0.233809	0.311573	0.408663	0.505709	0.597287	0.558293	0.630462	0.450932	0.485688	0.392639	0.266099	0.232723	0.223916	0.735204	0.754088	0.627652
368 s	0.314598	0.268139	0.373001	0.230385	0.786334	0.169198	0.698897	0.487095	0.36565	0.470525	0.659478	0.805192	0.234741	0.754592	0.196776	0.532387	0.135999	0.296106	0.307829	0.666323	0.0851786	0.175585	0.237203	0.312878	0.408615	0.504235	0.595703	0.556282	0.627064	0.445963	0.484323	0.392363	0.26613	0.231998	0.221858	0.734379	0.751335	0.626476
369 s	0.313515	0.2655	0.373261	0.228872	0.785837	0.16936	0.702561	0.493089	0.363073	0.469171	0.66108	0.806247	0.23185	0.755545	0.197589	0.532506	0.13875	0.296786	0.309225	0.667143	0.0806119	0.174717	0.233388	0.308593	0.407566	0.50353	0.593366	0.553593	0.627125	0.445105	0.48501	0.393098	0.266001	0.231363	0.221196	0.732872	0.749348	0.62361
370 s	0.314101	0.263224	0.374628	0.224142	0.788551	0.169569	0.701731	0.496994	0.365242	0.472146	0.661252	0.807203	0.233572	0.755866	0.196523	0.536463	0.139873	0.298237	0.309017	0.665353	0.0830796	0.174993	0.233953	0.313437	0.408014	0.505511	0.596178	0.559682	0.628321	0.448342	0.488236	0.387608	0.263287	0.230533	0.221048	0.729755	0.750088	0.621646
371 s	0.315183	0.25973	0.37343	0.221227	0.781639	0.170207	0.687004	0.500727	0.360682	0.465593	0.661977	0.807629	0.244756	0.754999	0.197746	0.536914	0.139159	0.299233	0.308411	0.661852	0.0822192	0.174201	0.233072	0.312843	0.406394	0.502016	0.597989	0.561873	0.629421	0.450417	0.487742	0.385035	0.260354	0.228212	0.217027	0.729882	0.739331	0.620674
372 s	0.314635	0.258604	0.374322	0.223138	0.780117	0.169974	0.681081	0.501764	0.364375	0.468164	0.662183	0.806159	0.238875	0.751417	0.195862	0.538309	0.141078	0.301936	0.310184	0.661051	0.0823705	0.174281	0.231685	0.310774	0.404195	0.500584	0.59601	0.558562	0.626978	0.449388	0.483804	0.384404	0.257776	0.226371	0.21727	0.72875	0.73777	0.618972
373 s	0.315783	0.260739	0.374879	0.222026	0.780965	0.169221	0.668753	0.506793	0.368456	0.476275	0.665807	0.809941	0.246515	0.750789	0.195446	0.538672	0.139763	0.300507	0.308537	0.6608	0.0860484	0.175511	0.235706	0.310368	0.407982	0.502967	0.588423	0.55186	0.623538	0.44031	0.478381	0.382598	0.260206	0.225958	0.217752	0.727274	0.739781	0.616326
374 s	0.314901	0.259707	0.37403	0.228433	0.779927	0.170844	0.674711	0.51169	0.364066	0.472742	0.663377	0.80786	0.229143	0.743456	0.191406	0.542945	0.137531	0.295779	0.303527	0.662677	0.0803661	0.174545	0.23196	0.311379	0.408244	0.502293	0.587259	0.54919	0.6203	0.436812	0.475277	0.382068	0.259284	0.227912	0.218496	0.724329	0.738149	0.614495
375 s	0.314601	0.260256	0.373098	0.228642	0.78456	0.168625	0.684857	0.515479	0.366034	0.476829	0.663709	0.807893	0.241336	0.745152	0.191302	0.545753	0.136653	0.293485	0.305151	0.66111	0.0898493	0.172798	0.231395	0.312273	0.405871	0.502105	0.583795	0.541295	0.61497	0.431104	0.467005	0.38349	0.260706	0.226624	0.216882	0.722918	0.735363	0.612465
Relative fluorescence intensity
WT, GlyH101, Cl- to I-, highlight time point indicates buffer exchange
Time	WT ionocyte 39	WT ionocyte 40	WT ionocyte 41	WT ionocyte 42	WT ionocyte 43	WT ionocyte 44	WT ionocyte 45	WT ionocyte 46	WT ionocyte 47	WT ionocyte 48	WT ionocyte 49	WT ionocyte 50	WT ionocyte 51	WT ionocyte 52	WT ionocyte 53	WT ionocyte 54	WT ionocyte 55	WT ionocyte 56	WT ionocyte 57	WT ionocyte 58	WT ionocyte 59	WT ionocyte 60	WT ionocyte 61	WT ionocyte 62	WT ionocyte 63	WT ionocyte 64	WT ionocyte 65	WT ionocyte 66	WT ionocyte 67	WT ionocyte 68	WT ionocyte 69	WT ionocyte 70	WT ionocyte 71	WT ionocyte 72	WT ionocyte 73	WT ionocyte 74	WT ionocyte 75	WT ionocyte 76
0 s	1	1	1	1	1	1	1	1	1	1	1	1	1	1	1	1	1	1	1	1	1	1	1	1	1	1	1	1	1	1	1	1	1	1	1	1	1	1
1 s	0.998868	0.999884	1.00459	0.999277	1.00329	1.00002	0.997022	1.00024	0.998328	0.995059	1.00476	0.994819	0.996383	1.00004	0.994891	1.00037	1.00193	0.997446	1.00324	1.00956	1.02212	1.01361	0.990286	1.00909	0.990977	1.00253	1.00417	1.04709	1.03977	1.07502	1.03994	1.05896	1.02731	1.02027	0.990401	0.995593	1.01645	1.01861
2 s	1.00465	0.99937	1.00447	1.00126	1.00432	1.00193	0.999181	0.998764	0.998483	0.995053	1.00638	0.995737	0.994683	0.999011	0.991985	0.999591	1.00149	0.99557	1.0045	1.01159	1.02112	1.01147	0.991442	1.01055	0.993595	0.999185	0.999307	1.04731	1.03306	1.07232	1.03632	1.05802	1.02694	1.01807	0.988129	0.997155	1.01409	1.02124
3 s	1.00659	1.00302	1.00964	1.00311	1.00352	1.00285	1.00228	1.00201	1.00012	0.998286	1.00096	0.993227	0.99438	0.998414	0.992169	1.00201	1.00516	0.996141	1.0054	1.01028	1.02264	1.01145	0.990054	1.00821	0.993657	0.993131	0.988237	1.05159	1.04164	1.07919	1.03692	1.05811	1.03014	1.01811	0.987912	0.991159	1.01702	1.01907
4 s	1.00367	1.00321	1.008	1.00371	1.00471	1.00211	1.00287	1.00165	1.00042	0.997298	1.00251	0.991517	0.998778	0.998542	0.993977	0.999911	1.00601	0.997022	1.00668	1.00817	1.02227	1.0111	0.99348	1.01045	0.99252	0.983107	0.979148	1.05077	1.04281	1.08163	1.03612	1.05895	1.0299	1.02261	0.990528	0.998353	1.01044	1.01553
5 s	1.0068	1.00287	1.0127	1.00828	1.00581	1.00197	1.01032	1.00214	1.00085	0.999064	1.00033	0.986299	0.993035	0.994763	0.996861	1.00046	1.00537	0.996177	1.00638	1.00906	1.02397	1.01331	0.992609	1.00801	0.99255	0.98166	0.975495	1.04972	1.04463	1.08467	1.03644	1.06062	1.03335	1.02013	0.988815	0.99542	1.00822	1.00594
6 s	1.05345	1.04297	1.06325	1.02974	1.02548	1.01044	1.05272	1.01143	1.00919	1.00312	1.00015	0.989774	0.992895	0.981834	0.991246	1.01292	1.02379	0.996483	1.00457	1.01012	1.02251	1.01035	0.989827	1.01205	0.992627	0.985864	0.974592	1.05129	1.04651	1.08454	1.03688	1.0602	1.03352	1.02223	0.987229	0.993217	1.01244	0.99798
7 s	1.05234	1.04531	1.06238	1.02851	1.02289	1.00841	1.05045	1.01093	1.00528	0.999833	1.00087	0.986874	0.991124	0.981981	0.991206	1.01322	1.02439	0.99422	1.00323	1.01146	1.01977	1.01296	0.98926	1.0108	0.99127	0.983856	0.979222	1.0513	1.05456	1.08951	1.03717	1.05924	1.02882	1.02128	0.988466	0.993293	1.01022	0.999584
8 s	1.05246	1.04404	1.0654	1.02815	1.0219	1.01049	1.05588	1.01057	1.00791	0.999628	0.998817	0.986493	0.993427	0.981957	0.992344	1.01364	1.02546	0.993506	1.0026	1.01191	1.01666	1.01286	0.99134	1.01053	0.989699	0.988768	0.983647	1.05169	1.05571	1.09032	1.03932	1.06029	1.0304	1.02072	0.989289	0.99076	1.00913	0.991706
9 s	1.05277	1.04515	1.06314	1.02955	1.02522	1.01259	1.05741	1.01109	1.00836	1.00008	0.997132	0.980583	0.987509	0.97748	0.99025	1.01518	1.02803	0.992355	1.00086	1.01176	1.01413	1.01136	0.989062	1.0106	0.990332	0.997262	0.981325	1.0525	1.05347	1.09144	1.03936	1.06352	1.02822	1.02049	0.986841	0.991708	1.00856	0.99241
10 s	1.05201	1.04601	1.06128	1.03234	1.02622	1.01271	1.05877	1.01153	1.00765	1.00025	0.997818	0.979077	0.989636	0.978361	0.991153	1.01433	1.0322	0.99289	0.999886	1.01208	1.01759	1.01217	0.991427	1.01015	0.991998	0.99461	0.977199	1.05465	1.0513	1.09258	1.03993	1.06368	1.02769	1.02187	0.987573	0.993251	1.00608	0.989282
11 s	1.04936	1.04439	1.05689	1.03068	1.02482	1.01215	1.05483	1.01212	1.00746	0.999212	0.994574	0.977791	0.989446	0.977248	0.989149	1.01372	1.02761	0.991907	0.996998	1.01319	1.01458	1.00921	0.991272	1.01214	0.989928	0.994107	0.972564	1.05605	1.04797	1.09296	1.04152	1.06612	1.03176	1.02095	0.986864	0.994936	1.00711	0.986259
12 s	1.04922	1.04694	1.05919	1.02853	1.02398	1.01188	1.05589	1.01163	1.00956	0.998756	0.995871	0.974327	0.985652	0.976139	0.994156	1.01566	1.02745	0.989545	0.997206	1.01427	1.01067	1.01335	0.992522	1.01043	0.993464	0.991121	0.972695	1.05479	1.04952	1.09301	1.04057	1.06445	1.03347	1.02309	0.987702	0.992549	1.00533	0.98159
13 s	1.0501	1.0465	1.05905	1.03036	1.02678	1.01274	1.05681	1.01161	1.00861	1.0006	0.996674	0.973769	0.987809	0.976485	0.992636	1.01414	1.02576	0.991595	0.996816	1.0131	1.01104	1.0126	0.992042	1.01256	0.991934	0.991428	0.973635	1.05531	1.05194	1.09678	1.03891	1.06696	1.03499	1.02382	0.98659	0.988825	1.00414	0.977857
14 s	1.05205	1.04693	1.06193	1.03223	1.02573	1.01418	1.0581	1.01125	1.00873	0.999715	0.994346	0.970043	0.985529	0.973337	0.996638	1.01301	1.02611	0.990807	0.998026	1.01171	1.01451	1.01437	0.992444	1.01029	0.99354	0.990767	0.967378	1.05464	1.05437	1.09661	1.03948	1.06758	1.03439	1.02417	0.985846	0.982053	1.0065	0.978944
15 s	1.05011	1.05459	1.05998	1.03021	1.02541	1.01372	1.05905	1.01226	1.00874	0.998553	0.991747	0.967096	0.986016	0.972399	0.999247	1.01328	1.02647	0.990998	0.999083	1.009	1.0146	1.01257	0.991769	1.01082	0.993362	0.986605	0.966119	1.0553	1.05396	1.10086	1.0414	1.06915	1.02957	1.02287	0.983431	0.985362	1.00712	0.981081
16 s	1.05076	1.0563	1.05626	1.03299	1.0264	1.01308	1.06306	1.01183	1.00982	1.00099	0.994343	0.972141	0.988884	0.974814	1.00237	1.01097	1.02413	0.990325	0.99882	1.00921	1.01591	1.01218	0.99123	1.01273	0.991139	0.984807	0.958625	1.05567	1.05554	1.10404	1.04298	1.07391	1.02935	1.02345	0.984656	0.987711	1.00511	0.985481
17 s	1.05096	1.05522	1.05934	1.03668	1.02745	1.01613	1.06708	1.01128	1.00915	0.999009	0.99586	0.972979	0.984602	0.972375	1.00252	1.01213	1.02729	0.991344	1.00008	1.0117	1.01552	1.01121	0.993363	1.01184	0.991506	0.981714	0.957745	1.05655	1.05658	1.10531	1.04339	1.07283	1.03037	1.02279	0.983584	0.988748	1.00437	0.974849
18 s	1.05088	1.05708	1.05735	1.03799	1.02886	1.01536	1.07133	1.01173	1.0091	0.998855	0.996646	0.972648	0.986657	0.973921	1.00593	1.01423	1.02636	0.990705	0.99863	1.01293	1.01492	1.01328	0.990758	1.01238	0.993931	0.981775	0.964361	1.05359	1.05849	1.1057	1.04355	1.07135	1.03489	1.02259	0.981072	0.983323	1.00072	0.965813
19 s	1.04831	1.05556	1.05585	1.03858	1.03162	1.01737	1.07647	1.01121	1.0084	0.999232	0.997797	0.971008	0.987115	0.972364	1.0097	1.0157	1.02813	0.994298	1.00164	1.00722	1.02041	1.01275	0.991106	1.01068	0.990623	0.976637	0.950983	1.05622	1.05471	1.10546	1.04157	1.07224	1.03538	1.02611	0.980071	0.983654	1.00019	0.962185
20 s	1.04805	1.05531	1.05401	1.0425	1.03333	1.01887	1.08053	1.01063	1.00843	0.996986	0.994924	0.972968	0.988274	0.973063	1.00485	1.0142	1.02451	0.993054	1.00197	1.01018	1.01822	1.00872	0.990732	1.01064	0.991046	0.97692	0.953167	1.05676	1.05083	1.10119	1.03994	1.07107	1.03435	1.02561	0.977574	0.980671	1.00022	0.958282
21 s	1.04651	1.05628	1.05469	1.04131	1.03465	1.01839	1.08592	1.00918	1.00786	0.996643	0.993888	0.971863	0.991082	0.974078	1.01203	1.01262	1.01741	0.992917	1.00239	1.01181	1.01734	1.01031	0.992231	1.01175	0.990621	0.974164	0.946909	1.05453	1.0552	1.10428	1.03766	1.07195	1.03611	1.0254	0.976597	0.979523	1.0036	0.961132
22 s	1.04533	1.0562	1.0504	1.04113	1.03244	1.0179	1.08262	1.01051	1.00821	0.997671	0.994403	0.969668	0.989287	0.97242	1.02235	1.01082	1.01218	0.993506	1.0026	1.0115	1.01662	1.01195	0.991403	1.01158	0.991534	0.976308	0.948186	1.05506	1.05898	1.10715	1.0406	1.07321	1.03627	1.02522	0.974999	0.97826	1.00232	0.955286
23 s	1.04504	1.05346	1.05042	1.04585	1.03716	1.01955	1.0878	1.00923	1.00907	0.999003	0.996269	0.971215	0.984777	0.971278	1.02125	1.01071	1.01319	0.99057	0.998007	1.01446	1.01596	1.01068	0.989668	1.01145	0.989749	0.975217	0.951838	1.05435	1.05838	1.10764	1.04228	1.07753	1.03186	1.02344	0.975105	0.972179	0.997985	0.955693
24 s	1.04339	1.0563	1.0493	1.03881	1.03261	1.016	1.07884	1.00995	1.01029	1.00082	0.992124	0.971413	0.986884	0.97101	1.02662	1.00981	1.01364	0.992469	0.999171	1.01655	1.01525	1.01058	0.990981	1.01114	0.99049	0.974519	0.949578	1.052	1.0474	1.10253	1.04387	1.07767	1.03229	1.02541	0.975077	0.977438	1.00092	0.952904
25 s	1.04347	1.05808	1.05302	1.03646	1.03254	1.01536	1.07949	1.0097	1.00798	0.998579	0.996763	0.968738	0.990172	0.971636	1.0266	1.00863	1.01515	0.993399	1.00125	1.01416	1.01529	1.00889	0.991562	1.01145	0.990408	0.974644	0.949197	1.05195	1.04778	1.10337	1.04522	1.07491	1.03885	1.02698	0.975317	0.971734	0.998377	0.956678
26 s	1.0465	1.05694	1.05402	1.04286	1.03484	1.01709	1.08434	1.01072	1.01001	0.9987	0.995926	0.974678	0.990744	0.971297	1.02387	1.01297	1.01337	0.993687	1.00135	1.01349	1.01807	1.00755	0.991972	1.01407	0.990018	0.976277	0.949892	1.05419	1.04895	1.10586	1.04312	1.0773	1.04342	1.03335	0.975772	0.973231	1.0015	0.950997
27 s	1.04798	1.06202	1.06026	1.04075	1.03499	1.01597	1.0815	1.01162	1.00983	1.00221	0.996839	0.971156	0.988571	0.970751	1.02373	1.0092	1.01586	0.995311	1.00346	1.01384	1.01645	1.00851	0.993249	1.01144	0.989492	0.972864	0.944352	1.0533	1.04781	1.10468	1.04338	1.07443	1.04508	1.03324	0.972479	0.972547	1.00205	0.952673
28 s	1.04611	1.058	1.05928	1.04351	1.03559	1.01763	1.08375	1.01059	1.00888	0.999194	0.994186	0.977165	0.989086	0.971553	1.02427	1.01124	1.00832	0.996258	1.00339	1.01303	1.01785	1.00871	0.992732	1.01308	0.989761	0.971525	0.949247	1.05215	1.0531	1.10809	1.04319	1.0797	1.04691	1.03411	0.968368	0.965618	1.00215	0.956265
29 s	1.04893	1.06039	1.06083	1.04233	1.03688	1.01909	1.08383	1.00908	1.00807	0.999036	0.996057	0.971869	0.98792	0.971582	1.0248	1.0127	1.01341	0.996172	1.00398	1.01361	1.01812	1.00548	0.993378	1.01213	0.985015	0.976944	0.950698	1.05547	1.05187	1.10805	1.04383	1.07716	1.04343	1.03366	0.96674	0.965388	1.00239	0.951997
30 s	1.05133	1.05877	1.06112	1.03784	1.03624	1.01746	1.08438	1.00848	1.00904	0.997949	0.992363	0.972147	0.984771	0.969829	1.01887	1.01484	1.01133	0.993319	1.00219	1.01222	1.01672	1.00579	0.993807	1.01254	0.981686	0.973223	0.948161	1.05285	1.0497	1.10764	1.04325	1.07825	1.04278	1.03378	0.964741	0.960098	1.00181	0.951186
31 s	1.0505	1.05934	1.06243	1.03857	1.03709	1.01689	1.08626	1.00883	1.00849	1.00091	0.99175	0.971253	0.987513	0.968401	1.02125	1.01358	1.01707	0.993432	1.00036	1.0112	1.01553	1.00604	0.992063	1.01376	0.980468	0.974873	0.952655	1.0563	1.04828	1.10613	1.0429	1.07948	1.04554	1.03434	0.963609	0.959092	1.00259	0.95171
32 s	1.05215	1.06256	1.06276	1.03805	1.03451	1.0161	1.08405	1.00814	1.00809	0.998563	0.99366	0.966665	0.98812	0.97004	1.02024	1.01176	1.01507	0.99174	0.998977	1.01012	1.01411	1.00619	0.991401	1.01126	0.978602	0.975395	0.9556	1.05547	1.05428	1.11022	1.04523	1.08186	1.04392	1.03174	0.963316	0.960443	1.00473	0.948797
33 s	1.05066	1.06226	1.06213	1.03935	1.03632	1.01774	1.08508	1.00724	1.00763	0.997679	0.994278	0.967088	0.983469	0.966745	1.02081	1.01056	1.01424	0.989372	0.996806	1.01385	1.01025	1.00675	0.991907	1.01158	0.981784	0.978552	0.961039	1.05807	1.05596	1.11225	1.04615	1.08023	1.04128	1.03009	0.962156	0.956512	1.00369	0.950728
34 s	1.05539	1.06426	1.06623	1.03792	1.03667	1.01681	1.08633	1.00949	1.00744	0.995395	0.989864	0.961806	0.980958	0.966504	1.01949	1.00923	1.01312	0.988952	0.994678	1.00974	1.00811	1.00354	0.993579	1.01235	0.982081	0.980996	0.965357	1.05623	1.05713	1.11068	1.05277	1.08443	1.04487	1.0321	0.9597	0.956884	1.00616	0.959177
35 s	1.05443	1.06186	1.06344	1.03732	1.03708	1.01627	1.08337	1.00793	1.00938	0.997609	0.99078	0.959953	0.983157	0.968254	1.01718	1.00933	1.01299	0.987128	0.994598	1.01118	1.0071	1.00647	0.990938	1.0108	0.983507	0.984249	0.965182	1.05508	1.05438	1.10997	1.05532	1.08822	1.04807	1.03533	0.958476	0.955771	1.00517	0.963449
36 s	1.05232	1.06173	1.06231	1.03953	1.03597	1.01549	1.0835	1.00752	1.00741	0.997137	0.986918	0.953222	0.983262	0.966087	1.0152	1.00367	1.01461	0.987523	0.994447	1.00777	1.00847	1.00166	0.992443	1.01193	0.983107	0.988471	0.974241	1.05335	1.05187	1.11022	1.06203	1.10071	1.04361	1.03631	0.957021	0.952139	1.00418	0.956531
37 s	1.05276	1.06407	1.06033	1.03901	1.03672	1.01523	1.08611	1.00979	1.00855	0.997143	0.984779	0.95337	0.982878	0.964418	1.01475	1.00628	1.01465	0.986991	0.995431	1.00671	1.00689	1.00544	0.993057	1.01282	0.985437	0.995963	0.976949	1.05528	1.05234	1.10888	1.06368	1.10045	1.04402	1.0363	0.958339	0.954462	1.00424	0.955915
38 s	1.05026	1.06208	1.05817	1.03986	1.0373	1.01592	1.08395	1.00771	1.00764	0.994352	0.988668	0.952126	0.980034	0.963733	1.01388	1.01131	1.01629	0.9871	0.995059	1.00818	1.00744	1.00345	0.991809	1.01296	0.984139	0.991657	0.97295	1.05393	1.05244	1.1108	1.06361	1.1032	1.04445	1.03307	0.959049	0.952328	1.0089	0.960734
39 s	1.05145	1.06564	1.06009	1.03772	1.03663	1.01468	1.08113	1.00561	1.00579	0.9934	0.986653	0.946505	0.979296	0.963902	1.02025	1.00563	1.01955	0.986638	0.994954	1.01056	1.00739	1.00588	0.991996	1.01258	0.985453	0.991322	0.974976	1.05613	1.05503	1.11195	1.06994	1.10286	1.04411	1.03496	0.957427	0.951468	1.0093	0.967818
40 s	1.05661	1.06621	1.06236	1.03432	1.0361	1.0115	1.08047	1.00673	1.00855	0.996118	0.984892	0.941165	0.973296	0.958794	1.02179	1.006	1.00986	0.987934	0.995603	1.00871	1.008	1.00465	0.992513	1.0137	0.986689	0.99088	0.969962	1.05447	1.05484	1.11586	1.06544	1.10373	1.04305	1.03407	0.955334	0.951114	1.00891	0.971871
41 s	1.0583	1.06728	1.0668	1.03576	1.03339	1.01399	1.07758	1.00905	1.00809	0.994659	0.983419	0.93712	0.974582	0.961392	1.02594	1.00878	1.01363	0.988394	0.994746	1.00816	1.00907	1.00624	0.993634	1.01415	0.985898	0.987957	0.969359	1.05226	1.05823	1.12055	1.0627	1.10324	1.04209	1.03384	0.956573	0.948116	1.00907	0.972817
42 s	1.05997	1.06792	1.06937	1.03315	1.03533	1.01374	1.07278	1.00938	1.00767	0.995134	0.980821	0.939119	0.975805	0.959547	1.02684	1.00683	1.01405	0.986591	0.995482	1.00903	1.00655	1.0046	0.993657	1.0136	0.986146	0.988159	0.970929	1.05144	1.05922	1.12087	1.06096	1.10224	1.04128	1.0355	0.954016	0.948423	1.00723	0.969551
43 s	1.06243	1.06754	1.07229	1.0313	1.03278	1.01205	1.07077	1.00718	1.00645	0.994131	0.982458	0.939157	0.973621	0.958984	1.02334	1.00931	1.01232	0.987247	0.994754	1.00882	1.00741	1.00257	0.992884	1.01281	0.985272	0.988074	0.973873	1.05134	1.0616	1.12241	1.06204	1.10394	1.03998	1.0332	0.952401	0.942185	1.00476	0.964996
44 s	1.06511	1.06631	1.07127	1.03311	1.03546	1.01229	1.07447	1.00807	1.0062	0.995809	0.980031	0.933435	0.973309	0.957082	1.02627	1.00896	1.01061	0.986583	0.994966	1.01049	1.00605	1.00177	0.993183	1.01536	0.985358	0.988043	0.972203	1.05198	1.06057	1.12174	1.06104	1.10411	1.0438	1.03554	0.952533	0.946154	1.00936	0.961826
45 s	1.06229	1.06593	1.07028	1.03465	1.0354	1.01507	1.0773	1.00854	1.00813	0.996594	0.984311	0.938401	0.973719	0.958689	1.03013	1.00862	1.00826	0.988608	0.995225	1.01146	1.00732	1.0013	0.993493	1.01442	0.984696	0.985968	0.964709	1.05016	1.06094	1.12501	1.0637	1.10654	1.04472	1.03306	0.954175	0.94589	1.00767	0.973775
46 s	1.06306	1.06824	1.07267	1.02795	1.03547	1.01076	1.06978	1.00712	1.00751	0.995033	0.982581	0.936206	0.977293	0.95757	1.03071	1.00456	1.01088	0.989914	0.995584	1.01229	1.00748	1.00141	0.991172	1.01382	0.983706	0.97889	0.959703	1.05116	1.06286	1.12364	1.06608	1.10888	1.04329	1.03535	0.952886	0.938465	1.00855	0.97883
47 s	1.06312	1.06742	1.07156	1.03619	1.03724	1.0138	1.07431	1.00734	1.00605	0.996914	0.979547	0.939485	0.97502	0.957831	1.02552	1.00438	1.01075	0.989201	0.994626	1.01517	1.00569	1.00286	0.993234	1.01575	0.98389	0.976238	0.961331	1.05054	1.05829	1.12113	1.06496	1.1091	1.04441	1.03715	0.952217	0.937778	1.01461	0.976558
48 s	1.06681	1.06869	1.07115	1.03304	1.03604	1.01283	1.07549	1.00595	1.00606	0.995533	0.982386	0.944054	0.976896	0.958495	1.02495	1.00543	1.00952	0.988193	0.995231	1.01327	1.00554	0.998948	0.993156	1.01549	0.983514	0.977687	0.962948	1.04842	1.06396	1.1272	1.06921	1.111	1.044	1.03635	0.950901	0.943556	1.01335	0.989988
49 s	1.06611	1.07176	1.07459	1.03515	1.03707	1.01099	1.07854	1.00741	1.00572	0.994921	0.983176	0.941675	0.978243	0.958219	1.03077	1.00099	1.00905	0.986524	0.992576	1.01419	1.00244	1.0012	0.993565	1.01672	0.984789	0.980789	0.96763	1.05059	1.05952	1.12064	1.07146	1.11192	1.04104	1.03806	0.949491	0.940031	1.01584	0.992903
50 s	1.06778	1.07043	1.07757	1.03356	1.03735	1.01225	1.0771	1.00585	1.0051	0.995146	0.985917	0.944653	0.976826	0.957331	1.03022	1.00043	1.01513	0.987283	0.993232	1.01331	1.00274	1.00174	0.991533	1.01421	0.984411	0.982568	0.971723	1.05207	1.06341	1.12591	1.07254	1.11412	1.04738	1.03492	0.946377	0.933632	1.01285	0.997612
51 s	1.06825	1.07064	1.07281	1.03669	1.03924	1.01249	1.08143	1.00513	1.00578	0.992827	0.987278	0.952235	0.978485	0.957345	1.02747	0.996187	1.01298	0.988958	0.992972	1.01248	1.00687	1.00226	0.992638	1.01348	0.985567	0.985471	0.977464	1.05116	1.06864	1.12775	1.07065	1.11461	1.04469	1.03585	0.947019	0.934357	1.01905	0.99971
52 s	1.06438	1.07164	1.07059	1.03667	1.04065	1.01562	1.08495	1.00442	1.0057	0.992614	0.989767	0.958049	0.982725	0.958933	1.03228	0.99724	1.01542	0.987435	0.994428	1.01325	1.00424	1.00194	0.993005	1.01666	0.984159	0.987972	0.979808	1.04913	1.07071	1.12844	1.07698	1.11767	1.04269	1.037	0.943956	0.930799	1.02042	1.00171
53 s	1.06407	1.07062	1.0706	1.03516	1.04235	1.01318	1.09006	1.00664	1.00422	0.993609	0.992172	0.962561	0.983405	0.959256	1.0276	0.996406	1.00973	0.986741	0.993565	1.01448	1.00539	1.00202	0.994155	1.01469	0.983909	0.995614	0.984275	1.05249	1.07293	1.13115	1.07439	1.11736	1.04704	1.03785	0.942506	0.931152	1.01908	1.0026
54 s	1.06668	1.07301	1.07702	1.03502	1.03893	1.01316	1.08722	1.00548	1.00451	0.991664	0.993382	0.967186	0.98814	0.961085	1.03039	0.997015	1.01344	0.985703	0.992573	1.01335	1.00088	1.00082	0.993357	1.01451	0.986034	0.998806	0.991559	1.04829	1.0707	1.1307	1.07756	1.11522	1.04653	1.0385	0.943565	0.929125	1.01983	1.00837
55 s	1.06739	1.07601	1.07723	1.03787	1.04175	1.01329	1.0898	1.00666	1.00513	0.992407	0.994032	0.968287	0.987094	0.959282	1.03187	0.99718	1.01099	0.988393	0.992396	1.01374	1.0039	1.00075	0.992135	1.01742	0.983114	1.00086	0.989528	1.04948	1.07484	1.1309	1.07913	1.11856	1.04723	1.03905	0.942395	0.933052	1.0202	1.01149
56 s	1.06811	1.07211	1.07537	1.03738	1.04029	1.01545	1.08785	1.00484	1.00331	0.991256	0.991279	0.957495	0.983466	0.957507	1.03287	0.9958	1.01264	0.988535	0.994459	1.01485	1.00287	0.997888	0.993736	1.01539	0.983449	0.989685	0.975104	1.0498	1.07679	1.13202	1.08012	1.11854	1.04962	1.03691	0.94313	0.932119	1.01614	1.00703
57 s	1.06701	1.0749	1.07995	1.03702	1.04198	1.01493	1.08944	1.00323	1.00254	0.991157	0.989398	0.954396	0.980283	0.954859	1.02875	0.99626	1.01317	0.988044	0.995908	1.01564	1.00683	1.00072	0.993196	1.01501	0.983626	0.984352	0.971511	1.04916	1.07934	1.13064	1.08215	1.12324	1.04749	1.03981	0.941313	0.932035	1.01879	1.00266
58 s	1.07197	1.07407	1.08029	1.04528	1.05242	1.01411	1.10732	1.00715	1.0048	0.994256	0.984518	0.950568	0.980059	0.955369	1.02707	0.996796	1.01467	0.987769	0.99547	1.0129	1.0077	0.99994	0.993274	1.01668	0.983247	0.980401	0.969893	1.04812	1.07496	1.1323	1.08205	1.11755	1.05039	1.03899	0.940861	0.92499	1.01741	1.00181
59 s	1.07251	1.07602	1.08328	1.04313	1.05221	1.01172	1.10188	1.00614	1.0037	0.992367	0.989979	0.949811	0.979836	0.954598	1.0237	0.997851	1.02063	0.988263	0.996089	1.01226	1.00634	0.996546	0.992813	1.01341	0.981972	0.978107	0.964074	1.04882	1.0624	1.12478	1.07859	1.12325	1.04601	1.03936	0.937567	0.925317	1.01835	1.00165
60 s	1.07176	1.07722	1.08522	1.04072	1.05015	1.0105	1.10451	1.00543	1.00431	0.992992	0.985031	0.947556	0.979022	0.953847	1.02335	0.996433	1.01861	0.990369	0.998054	1.00973	1.00652	0.998457	0.991697	1.01494	0.983433	0.976337	0.968654	1.04696	1.05754	1.12653	1.08082	1.12414	1.04372	1.03545	0.940182	0.923716	1.01764	1.00047
61 s	1.07247	1.07796	1.08496	1.04143	1.05245	1.01295	1.10619	1.00658	1.00386	0.992787	0.989583	0.953823	0.978646	0.956581	1.01758	1.00063	1.01633	0.989573	0.997727	1.01027	1.00846	0.99635	0.993838	1.0136	0.980227	0.975943	0.963393	1.0492	1.05122	1.11925	1.08183	1.12148	1.04129	1.03578	0.940754	0.925336	1.01465	0.99607
62 s	1.07384	1.07861	1.08373	1.04765	1.05448	1.01352	1.11367	1.00778	1.00283	0.993878	0.989824	0.956762	0.981601	0.955137	1.01828	0.994972	1.01877	0.99006	0.997108	1.00571	1.00971	0.997817	0.995079	1.01502	0.982845	0.972567	0.961774	1.04817	1.05857	1.12524	1.08091	1.12229	1.03956	1.03588	0.940181	0.922291	1.01703	0.999853
63 s	1.07425	1.07991	1.08414	1.04282	1.05332	1.01302	1.11294	1.0078	1.00413	0.991316	0.987184	0.954833	0.982864	0.9562	1.01986	1.00294	1.02155	0.991275	1.00131	1.00585	1.01234	0.996499	0.995265	1.01509	0.982605	0.973115	0.960839	1.04764	1.06728	1.12734	1.07653	1.12029	1.03741	1.03641	0.938447	0.923524	1.01761	1.00071
64 s	1.0716	1.07712	1.08112	1.04664	1.05526	1.01408	1.11481	1.0068	1.00245	0.990113	0.984994	0.954227	0.980162	0.955257	1.0207	0.999995	1.01693	0.990956	0.999642	1.00526	1.01155	0.997686	0.994845	1.01635	0.982633	0.968207	0.957205	1.04697	1.06222	1.12934	1.08266	1.12322	1.03856	1.03598	0.936424	0.920641	1.01724	0.990919
65 s	1.07241	1.07612	1.08321	1.04883	1.05757	1.01378	1.11402	1.00736	1.00344	0.990342	0.987404	0.958327	0.981328	0.954304	1.02454	1.00074	1.02031	0.988563	0.998611	1.00527	1.00843	0.99323	0.992224	1.01485	0.981307	0.96604	0.957826	1.04791	1.05783	1.12715	1.08192	1.12289	1.03872	1.03551	0.940555	0.926983	1.01713	0.993523
66 s	1.07666	1.0797	1.08697	1.04915	1.05743	1.01459	1.11498	1.0073	1.0015	0.990056	0.986899	0.957458	0.980084	0.953649	1.02259	1.00239	1.01614	0.988385	0.996874	1.00929	1.00771	0.994921	0.99322	1.01563	0.982895	0.964111	0.957168	1.04607	1.05943	1.12657	1.08018	1.12117	1.03516	1.03574	0.942913	0.922176	1.01097	0.985621
67 s	1.07455	1.07796	1.09006	1.04592	1.05551	1.01493	1.11874	1.00841	1.00252	0.989855	0.988013	0.957295	0.979495	0.951689	1.02122	1.00421	1.02032	0.988093	0.997612	1.008	1.00586	0.995236	0.993008	1.01597	0.982012	0.965866	0.9547	1.04475	1.0642	1.12922	1.0842	1.12416	1.03334	1.03454	0.939169	0.922948	1.0098	0.984574
68 s	1.07809	1.08087	1.09271	1.04943	1.05866	1.0157	1.12132	1.00835	1.00359	0.991023	0.99215	0.955924	0.978856	0.952275	1.0167	1.0037	1.01854	0.987198	0.995557	1.00784	1.00477	0.996219	0.993297	1.01664	0.980819	0.969315	0.961296	1.04677	1.06547	1.12849	1.08299	1.1275	1.035	1.03426	0.941385	0.929873	1.01097	0.973302
69 s	1.08091	1.08396	1.09611	1.048	1.05884	1.0147	1.11653	1.00768	1.0042	0.988977	0.988103	0.959598	0.980105	0.953064	1.01625	1.00112	1.0143	0.987574	0.996239	1.00887	1.00427	0.993547	0.994727	1.01737	0.980379	0.974184	0.964964	1.04522	1.06972	1.13065	1.08494	1.12578	1.03399	1.03397	0.943851	0.925113	1.00803	0.967794
70 s	1.08297	1.08543	1.09676	1.04973	1.0587	1.01228	1.11841	1.00846	1.00324	0.993627	0.990646	0.957708	0.980134	0.952718	1.02187	0.998936	1.0215	0.987969	0.994793	1.00831	1.00603	0.994284	0.993726	1.01637	0.982235	0.975467	0.967054	1.04316	1.06972	1.13139	1.0855	1.12824	1.04034	1.03533	0.942348	0.926848	1.00568	0.967774
71 s	1.08067	1.08172	1.09354	1.04943	1.05856	1.0138	1.12286	1.00673	1.00382	0.989638	0.99142	0.957896	0.98336	0.952404	1.01882	1.00001	1.02005	0.985822	0.993918	1.0102	1.00471	0.996054	0.993891	1.01681	0.981667	0.977624	0.971585	1.04341	1.07464	1.13412	1.09008	1.12857	1.04321	1.03664	0.938071	0.92762	1.00918	0.963281
72 s	1.08047	1.08223	1.09685	1.05224	1.0613	1.0147	1.12913	1.00529	1.00392	0.990217	0.99013	0.960434	0.980841	0.952477	1.01909	1.00412	1.01718	0.986273	0.995814	1.00949	1.00361	0.99284	0.994676	1.01606	0.980832	0.97603	0.969005	1.04437	1.07126	1.13223	1.08495	1.12465	1.046	1.03829	0.939419	0.923044	1.00729	0.963446
73 s	1.08374	1.08693	1.09683	1.05574	1.06491	1.01978	1.13508	1.00688	1.00156	0.989576	0.99136	0.959733	0.983145	0.952528	1.02185	0.999334	1.02114	0.985726	0.995725	1.00675	1.00321	0.993455	0.995477	1.01662	0.981846	0.974999	0.964697	1.04167	1.07014	1.13332	1.08394	1.12231	1.04559	1.04081	0.93802	0.924591	1.00623	0.95989
74 s	1.0838	1.08486	1.10046	1.05284	1.06476	1.01719	1.14004	1.00654	1.00255	0.988433	0.988705	0.958572	0.983891	0.952858	1.01676	1.0008	1.01905	0.985404	0.99513	1.00652	1.00477	0.989402	0.994896	1.01548	0.979791	0.966364	0.959095	1.04208	1.07157	1.13484	1.08435	1.12404	1.04593	1.04192	0.936663	0.919608	1.00896	0.961946
75 s	1.0847	1.08387	1.09547	1.05945	1.07093	1.02091	1.15331	1.00651	1.00302	0.987529	0.993098	0.96598	0.982989	0.954101	1.01716	1.00198	1.0187	0.985692	0.994922	1.00459	1.00468	0.991115	0.993681	1.01642	0.979282	0.959582	0.953528	1.04388	1.07522	1.13731	1.08248	1.12455	1.04902	1.03921	0.936069	0.919193	1.00575	0.959546
76 s	1.08204	1.08638	1.09545	1.06149	1.0709	1.02148	1.15627	1.00648	1.00357	0.987892	0.99108	0.966216	0.981768	0.95184	1.01979	0.998677	1.01671	0.985749	0.994985	1.00495	1.00575	0.991221	0.994168	1.01675	0.979691	0.956463	0.947557	1.04126	1.07283	1.13562	1.08108	1.12595	1.05184	1.03952	0.932687	0.915946	1.00537	0.957426
77 s	1.08312	1.08833	1.09557	1.05902	1.06875	1.01889	1.15087	1.00674	1.00179	0.987478	0.992948	0.963723	0.982681	0.952705	1.02301	0.997505	1.01421	0.986101	0.996007	1.00439	1.00442	0.990265	0.99605	1.01658	0.979849	0.953548	0.945532	1.04109	1.07581	1.13445	1.07494	1.12832	1.0566	1.04332	0.931177	0.9114	1.00325	0.951919
78 s	1.082	1.08584	1.09955	1.05883	1.07038	1.01811	1.15232	1.00637	1.00357	0.985738	0.988982	0.965102	0.985027	0.952556	1.02687	1.00064	1.01557	0.985741	0.994265	1.00636	1.0036	0.989268	0.995115	1.01822	0.978106	0.951203	0.942833	1.04008	1.06886	1.13142	1.07671	1.12906	1.05372	1.04518	0.932477	0.916022	1.00488	0.938606
79 s	1.08699	1.08776	1.10392	1.06408	1.07384	1.02166	1.16029	1.00795	1.00159	0.985911	0.991355	0.964805	0.983797	0.950956	1.02379	1.00089	1.01764	0.985225	0.995089	1.00395	1.00161	0.987802	0.996001	1.01781	0.97888	0.948847	0.941008	1.04048	1.07045	1.12999	1.07798	1.12596	1.05783	1.04755	0.930737	0.911281	1.00575	0.945933
80 s	1.08453	1.08774	1.10132	1.06704	1.07528	1.02184	1.16377	1.00516	1.00194	0.988628	0.993963	0.96799	0.984296	0.951195	1.02053	0.997353	1.01516	0.984772	0.994726	1.00327	1.00393	0.991579	0.995222	1.01891	0.97982	0.945556	0.939665	1.04052	1.07626	1.13491	1.07482	1.12529	1.05642	1.04788	0.928994	0.911638	1.00191	0.937666
81 s	1.08691	1.08755	1.10423	1.06412	1.07442	1.02074	1.15958	1.00485	1.00177	0.98729	0.991653	0.966941	0.984509	0.951724	1.01936	0.994396	1.01618	0.984383	0.995395	1.00144	1.00341	0.989609	0.994388	1.01704	0.978616	0.9439	0.935936	1.04029	1.08267	1.13761	1.07323	1.13126	1.0553	1.04315	0.931025	0.911009	0.999974	0.940528
82 s	1.09189	1.09116	1.10873	1.06526	1.07599	1.02144	1.16484	1.00738	1.00173	0.987997	0.992809	0.965575	0.981909	0.950851	1.01648	0.98969	1.0171	0.984806	0.995647	1.00414	1.00172	0.990979	0.994886	1.01575	0.978687	0.943349	0.938265	1.04173	1.08053	1.13637	1.07895	1.129	1.05815	1.0444	0.930776	0.908348	1.00101	0.939438
83 s	1.09139	1.09046	1.10951	1.06455	1.07646	1.022	1.16901	1.00355	1.00127	0.988216	0.989939	0.966925	0.986071	0.950695	1.01824	0.98727	1.02348	0.982503	0.989517	1.00307	0.998719	0.991291	0.994904	1.01703	0.978949	0.94407	0.933165	1.04268	1.0793	1.13816	1.07565	1.1292	1.05695	1.04611	0.927724	0.911473	1.0047	0.941419
84 s	1.09301	1.09178	1.11717	1.07233	1.08138	1.02572	1.18008	1.00896	1.00314	0.987352	0.987903	0.96017	0.979711	0.949056	1.01771	0.98619	1.01717	0.981038	0.988523	1.00366	0.995274	0.99165	0.995207	1.01802	0.978421	0.943405	0.936635	1.04056	1.08094	1.13636	1.07191	1.13054	1.05702	1.04614	0.928172	0.912805	1.005	0.949546
85 s	1.09694	1.09159	1.11485	1.07194	1.08413	1.0239	1.17928	1.00666	1.00285	0.991005	0.98685	0.95603	0.977734	0.947662	1.02404	0.987638	1.02775	0.980931	0.988499	1.00474	0.996802	0.989356	0.996766	1.01796	0.97953	0.94605	0.940098	1.04086	1.0857	1.1379	1.07819	1.1333	1.05203	1.0456	0.926973	0.909872	1.00199	0.946672
86 s	1.0931	1.09196	1.11329	1.06995	1.08334	1.02607	1.18257	1.00799	1.00435	0.992526	0.986234	0.953477	0.977513	0.948192	1.02239	0.988585	1.02108	0.979668	0.989224	1.00397	0.994423	0.98936	0.996095	1.01739	0.979066	0.946836	0.939358	1.03862	1.0872	1.13979	1.0786	1.13237	1.05	1.04564	0.926167	0.905308	1.00292	0.938235
87 s	1.09381	1.08929	1.11645	1.07055	1.08599	1.0253	1.18367	1.01107	1.00508	0.992106	0.987016	0.952455	0.976625	0.944558	1.01988	0.985211	1.01752	0.980057	0.987452	0.999881	0.995362	0.988097	0.995331	1.01973	0.977713	0.949888	0.943988	1.03524	1.09404	1.14385	1.07997	1.13431	1.04844	1.04127	0.923106	0.897733	1.00326	0.932952
88 s	1.09929	1.09379	1.12255	1.071	1.08343	1.02466	1.18062	1.00651	1.00506	0.990993	0.988141	0.954022	0.979914	0.945859	1.02088	0.985346	1.01793	0.979178	0.987874	1.00244	0.993485	0.990545	0.995157	1.02003	0.978323	0.952684	0.948131	1.03826	1.09753	1.14472	1.08276	1.13582	1.04467	1.04163	0.92456	0.901093	1.00396	0.939824
89 s	1.10018	1.09295	1.1254	1.07093	1.08495	1.02326	1.18072	1.00813	1.004	0.990432	0.989673	0.960808	0.97826	0.948563	1.02105	0.985706	1.02021	0.977934	0.987475	1.00008	0.994357	0.986361	0.997341	1.01858	0.978302	0.957829	0.954576	1.03431	1.10195	1.14641	1.08391	1.13646	1.04258	1.03994	0.92375	0.899476	1.00238	0.940414
90 s	1.10391	1.09394	1.13132	1.07008	1.0861	1.02453	1.18467	1.00759	1.00377	0.989877	0.989808	0.957782	0.980092	0.94718	1.02317	0.982635	1.01579	0.976355	0.98612	1.00238	0.991341	0.989248	0.996475	1.01777	0.978475	0.954728	0.949338	1.03681	1.09954	1.14525	1.08415	1.13603	1.04559	1.0405	0.923864	0.903876	1.00255	0.946972
91 s	1.10475	1.09228	1.13195	1.07319	1.08647	1.02414	1.18781	1.00542	1.00345	0.990832	0.98715	0.95323	0.978056	0.945838	1.02202	0.985774	1.01986	0.977262	0.986866	1.0011	0.992028	0.987858	0.996598	1.01625	0.978792	0.947364	0.942828	1.03962	1.09434	1.14287	1.08196	1.13664	1.04238	1.03944	0.925665	0.903661	1.00502	0.939402
92 s	1.10394	1.09035	1.13007	1.07402	1.08713	1.02587	1.18678	1.00936	1.00323	0.993355	0.98682	0.946181	0.973519	0.94359	1.02562	0.98487	1.01869	0.978088	0.98647	1.00011	0.989858	0.9863	0.99709	1.01827	0.978221	0.943892	0.938107	1.03803	1.08725	1.14336	1.08396	1.13811	1.03998	1.03799	0.926603	0.905615	1.00683	0.943152
93 s	1.10244	1.09201	1.12652	1.07196	1.08531	1.02612	1.18635	1.00657	1.00351	0.992952	0.982134	0.947351	0.970768	0.943422	1.02459	0.986074	1.01939	0.977401	0.984839	0.999082	0.990108	0.988069	0.994842	1.01893	0.979223	0.940571	0.936099	1.03941	1.0883	1.13966	1.08504	1.14014	1.03688	1.0391	0.925927	0.903738	0.999294	0.941949
94 s	1.09895	1.09424	1.1198	1.073	1.08894	1.02526	1.18792	1.00557	1.00277	0.99096	0.98236	0.943782	0.972397	0.942564	1.02769	0.987056	1.01668	0.975181	0.983155	1.00159	0.987836	0.988707	0.996724	1.01873	0.977823	0.938281	0.935149	1.03832	1.09237	1.14036	1.08422	1.13891	1.04234	1.0379	0.927948	0.906932	0.999478	0.933745
95 s	1.09624	1.09284	1.11711	1.07314	1.08859	1.02363	1.18837	1.00521	1.00237	0.989502	0.983547	0.942451	0.973912	0.942489	1.03022	0.988859	1.01575	0.976209	0.984994	1.00129	0.989901	0.987671	0.995342	1.0174	0.976973	0.945394	0.943974	1.04091	1.08535	1.13846	1.08636	1.13943	1.0443	1.03775	0.926382	0.90715	0.995442	0.924562
96 s	1.09705	1.09368	1.11398	1.07503	1.08894	1.02458	1.19417	1.00514	1.00285	0.988901	0.983291	0.938806	0.967002	0.940492	1.02998	0.986377	1.01361	0.973905	0.980579	1.00246	0.982854	0.987921	0.997371	1.01941	0.978637	0.944534	0.946494	1.03821	1.08361	1.14022	1.08536	1.143	1.0459	1.03907	0.930096	0.910855	0.996338	0.918762
97 s	1.09244	1.09311	1.10827	1.07224	1.08665	1.02106	1.18889	1.00629	1.001	0.989206	0.977836	0.933705	0.967079	0.937935	1.03166	0.985896	1.01505	0.974317	0.981347	0.998941	0.984937	0.988507	0.997153	1.01898	0.978009	0.945671	0.946692	1.03864	1.08184	1.13818	1.09096	1.14477	1.04884	1.04234	0.924113	0.905277	0.995799	0.905808
98 s	1.08955	1.09182	1.10848	1.0772	1.08865	1.02227	1.1916	1.0056	1.00232	0.99167	0.977647	0.93168	0.964587	0.936771	1.03405	0.989208	1.01448	0.973558	0.980745	1.0022	0.985353	0.986179	0.994775	1.01869	0.977342	0.945761	0.945455	1.04052	1.08321	1.13506	1.09611	1.14727	1.04864	1.04506	0.922737	0.900997	0.995168	0.908906
99 s	1.08987	1.09444	1.10794	1.07599	1.08974	1.02309	1.18949	1.00587	1.00276	0.99179	0.976862	0.925529	0.961597	0.934626	1.01878	0.972757	1.02877	0.975355	0.983602	0.99829	0.985926	0.984929	0.997884	1.01732	0.976576	0.94404	0.942205	1.0386	1.08122	1.13719	1.09455	1.14421	1.04946	1.04309	0.921224	0.89773	0.993061	0.91335
100 s	1.08992	1.09594	1.10708	1.0788	1.0898	1.02325	1.19662	1.00802	1.00455	0.99305	0.97435	0.918946	0.958948	0.933085	1.02003	0.973269	1.02585	0.97462	0.983224	0.996476	0.988136	0.983632	0.996293	1.0171	0.975612	0.943542	0.949783	1.0383	1.08919	1.13869	1.08965	1.14369	1.04433	1.04263	0.920232	0.897522	0.99275	0.906212
101 s	1.09189	1.0924	1.11202	1.0762	1.08799	1.02206	1.19365	1.00878	1.00268	0.99532	0.972222	0.916733	0.957714	0.933669	1.01927	0.970446	1.02842	0.974051	0.980299	0.996555	0.983334	0.985948	0.998115	1.01891	0.976974	0.951877	0.95772	1.03858	1.08235	1.13795	1.08666	1.14494	1.04183	1.03967	0.918244	0.898501	0.992452	0.896395
102 s	1.09162	1.09593	1.11062	1.07393	1.08918	1.02239	1.19317	1.00808	1.00379	0.994603	0.971683	0.916226	0.958115	0.93479	1.01593	0.972597	1.02718	0.975392	0.980992	0.996444	0.983756	0.983983	0.997053	1.01778	0.9757	0.953265	0.959518	1.03799	1.07673	1.13528	1.08683	1.14414	1.04053	1.03836	0.920211	0.898401	0.990921	0.895149
103 s	1.09144	1.09329	1.11183	1.07412	1.08867	1.01949	1.19113	1.00601	1.00292	0.993661	0.973238	0.918351	0.957578	0.932727	1.01142	0.972167	1.02715	0.970613	0.980736	0.999443	0.978199	0.986246	0.99525	1.01866	0.977045	0.953331	0.956001	1.03515	1.08097	1.136	1.08608	1.14386	1.03845	1.03887	0.920433	0.89776	0.990163	0.885515
104 s	1.0912	1.09238	1.10827	1.07976	1.092	1.02248	1.19894	1.00571	1.00304	0.995957	0.977331	0.920946	0.958474	0.933297	1.01385	0.970468	1.02904	0.971541	0.977491	0.99889	0.980561	0.984156	0.996526	1.02019	0.976693	0.951568	0.953013	1.03537	1.09239	1.14156	1.08464	1.14321	1.04076	1.04025	0.920153	0.899841	0.990112	0.889346
105 s	1.08527	1.09592	1.10482	1.07527	1.08924	1.01941	1.1918	1.00642	1.0034	0.996339	0.977272	0.923674	0.959562	0.934558	1.00936	0.972292	1.03414	0.971763	0.979597	0.998054	0.98048	0.983035	0.998153	1.01836	0.97517	0.945927	0.949462	1.03456	1.08743	1.13952	1.08399	1.14598	1.04243	1.03925	0.920334	0.89576	0.988592	0.884087
106 s	1.08609	1.09764	1.10036	1.07303	1.08935	1.01978	1.19018	1.00569	1.00387	0.996148	0.976056	0.924113	0.962599	0.933329	1.00965	0.974024	1.03528	0.971924	0.980114	0.995808	0.980677	0.982808	0.997338	1.01809	0.975293	0.944349	0.951369	1.03692	1.08289	1.13727	1.08489	1.14911	1.04456	1.03924	0.916589	0.893764	0.989584	0.892536
107 s	1.0856	1.09503	1.105	1.07672	1.08943	1.01998	1.19625	1.0056	1.00394	0.994708	0.975672	0.926319	0.961954	0.934092	1.00889	0.969699	1.03457	0.970701	0.977685	0.998036	0.97596	0.979098	0.998004	1.01823	0.973423	0.946497	0.955195	1.03642	1.08495	1.14049	1.08952	1.14831	1.04206	1.04218	0.916021	0.894486	0.984568	0.883156
108 s	1.08606	1.09358	1.10525	1.07771	1.09121	1.02219	1.19658	1.00658	1.00209	0.996293	0.973733	0.918598	0.959399	0.932621	1.00736	0.965499	1.03596	0.969554	0.975162	0.996202	0.975504	0.98179	0.999229	1.01857	0.974976	0.951767	0.960131	1.03316	1.08333	1.13585	1.09142	1.1528	1.04232	1.04275	0.916438	0.890935	0.988186	0.883943
109 s	1.09014	1.09655	1.10511	1.07373	1.08593	1.01821	1.19051	1.00601	1.00219	0.992305	0.974711	0.917952	0.957079	0.931031	1.00437	0.9642	1.03387	0.970417	0.974743	0.997192	0.976072	0.980108	0.997447	1.01728	0.976391	0.956721	0.967289	1.0363	1.08836	1.13974	1.09221	1.15093	1.0402	1.03852	0.915044	0.886977	0.989644	0.88344
110 s	1.08763	1.09533	1.10451	1.0728	1.08721	1.0173	1.18783	1.00347	1.00223	0.992799	0.973057	0.918234	0.959704	0.931319	1.00522	0.963662	1.03423	0.970112	0.977508	0.996107	0.979156	0.980229	0.996443	1.01618	0.97368	0.95243	0.961192	1.03427	1.08901	1.13977	1.08872	1.14687	1.0406	1.03897	0.911287	0.884236	0.987232	0.879205
111 s	1.08723	1.09521	1.10883	1.07356	1.08732	1.01739	1.18925	1.00259	1.00046	0.991256	0.977707	0.921494	0.955924	0.933895	1.00224	0.960577	1.03448	0.970314	0.97665	0.995659	0.975998	0.980788	0.99723	1.01566	0.97441	0.950013	0.954146	1.03258	1.0907	1.13936	1.08772	1.14873	1.04025	1.0392	0.911938	0.89191	0.987495	0.87597
112 s	1.09222	1.09699	1.11461	1.07115	1.08556	1.01651	1.18505	1.00331	0.99987	0.990589	0.976885	0.922959	0.957714	0.929633	1.00265	0.963037	1.03665	0.97039	0.977373	0.995653	0.976445	0.978865	0.996107	1.01658	0.972975	0.944	0.953993	1.03122	1.09086	1.13883	1.08731	1.1507	1.03464	1.03865	0.915197	0.893015	0.985934	0.870391
113 s	1.09463	1.09806	1.11724	1.07347	1.08783	1.01792	1.1893	1.00447	0.999901	0.989305	0.975961	0.926351	0.959804	0.931191	1.00452	0.964165	1.03994	0.967295	0.97638	0.995041	0.972413	0.978571	0.995815	1.01596	0.973084	0.944172	0.95699	1.03423	1.08432	1.1368	1.08499	1.15129	1.03949	1.03849	0.914352	0.8911	0.985073	0.869376
114 s	1.09199	1.09892	1.11322	1.07552	1.0869	1.01778	1.18938	1.00292	0.999925	0.990253	0.979844	0.922689	0.962002	0.931152	1.00158	0.962953	1.03548	0.97048	0.975919	0.996586	0.973807	0.980198	0.997228	1.01685	0.974348	0.946192	0.957505	1.03159	1.08041	1.13392	1.08914	1.15292	1.03632	1.03887	0.912967	0.887787	0.98544	0.868233
115 s	1.08697	1.09532	1.1058	1.07133	1.08427	1.01658	1.1854	1.0032	0.998931	0.99079	0.978414	0.925531	0.957819	0.930311	1.00112	0.964152	1.03895	0.968264	0.974867	0.996717	0.971916	0.980054	0.997971	1.01678	0.974913	0.941759	0.952286	1.03339	1.08295	1.13645	1.09196	1.15315	1.04034	1.03598	0.915333	0.885368	0.986724	0.872968
116 s	1.08633	1.09855	1.10207	1.07472	1.08802	1.0171	1.19315	1.00309	0.999691	0.993289	0.977956	0.921956	0.956394	0.930632	1.00499	0.965827	1.04137	0.969395	0.973488	0.99487	0.97324	0.977802	0.997353	1.0172	0.973673	0.939893	0.947345	1.03215	1.08317	1.13655	1.09316	1.15529	1.0463	1.04008	0.911205	0.886439	0.986206	0.865802
117 s	1.08394	1.09869	1.10037	1.07581	1.08967	1.01864	1.19791	1.00542	0.999171	0.993562	0.97717	0.923063	0.957187	0.931018	1.00509	0.965288	1.03863	0.970497	0.976042	0.995195	0.974508	0.978968	0.996428	1.01727	0.973489	0.933377	0.943011	1.03191	1.08526	1.13711	1.09409	1.15625	1.05166	1.04251	0.910947	0.886758	0.984637	0.870585
118 s	1.08262	1.10084	1.10051	1.07215	1.09041	1.0163	1.19611	1.00554	1.00021	0.992897	0.97923	0.9236	0.958522	0.931187	0.998992	0.96827	1.03965	0.970165	0.975978	0.99501	0.97711	0.978145	0.996305	1.01536	0.973522	0.926037	0.93671	1.03228	1.08806	1.13645	1.09151	1.15645	1.05076	1.04689	0.910728	0.884773	0.985014	0.860786
119 s	1.08485	1.09657	1.10482	1.07424	1.09082	1.01715	1.19968	1.00393	0.998012	0.992361	0.976343	0.920278	0.954774	0.928976	1.00326	0.967004	1.04155	0.970949	0.978626	0.994687	0.976935	0.977895	0.997407	1.01498	0.972606	0.923062	0.934991	1.03102	1.08398	1.1379	1.09247	1.1575	1.04845	1.04528	0.908051	0.881157	0.986587	0.863797
120 s	1.0855	1.10089	1.10436	1.07263	1.08885	1.01679	1.19463	1.00125	0.999297	0.991796	0.972213	0.914552	0.958092	0.930179	1.00344	0.968749	1.04349	0.970599	0.976487	0.995476	0.976535	0.977713	0.997132	1.01384	0.970219	0.924088	0.937852	1.03112	1.0917	1.13955	1.09139	1.15443	1.04102	1.04187	0.90938	0.885161	0.984756	0.867218
121 s	1.08504	1.09965	1.10441	1.07464	1.08874	1.01782	1.19271	1.00271	0.999095	0.990263	0.975739	0.910945	0.951022	0.925542	1.00143	0.967791	1.04082	0.96997	0.974455	0.995497	0.973967	0.976511	0.996652	1.01531	0.970238	0.922547	0.939883	1.0315	1.09295	1.14082	1.08988	1.1557	1.04106	1.04083	0.906813	0.882101	0.986363	0.869241
122 s	1.08527	1.09918	1.10111	1.07228	1.08737	1.0151	1.19002	1.00279	0.998956	0.991216	0.973864	0.909755	0.950773	0.926384	1.00785	0.971929	1.03967	0.96909	0.974107	0.993654	0.972627	0.978375	0.995962	1.01419	0.9705	0.927102	0.938035	1.02964	1.09816	1.14054	1.08742	1.15557	1.04014	1.03875	0.906906	0.880658	0.985034	0.867472
123 s	1.08173	1.09921	1.10264	1.07437	1.08819	1.0149	1.18764	1.003	0.9988	0.99122	0.971153	0.912387	0.951325	0.926532	1.00358	0.968914	1.0441	0.968451	0.974183	0.994626	0.973164	0.976625	0.996945	1.01607	0.972606	0.92129	0.940894	1.03301	1.09504	1.13953	1.09158	1.15783	1.04102	1.0427	0.904837	0.882619	0.983332	0.865305
124 s	1.08563	1.10059	1.10337	1.07468	1.08989	1.01594	1.19088	1.00065	0.996975	0.989136	0.972879	0.912748	0.954952	0.927847	1.0013	0.970638	1.04363	0.971414	0.97809	0.993111	0.977281	0.976561	0.99605	1.01496	0.970216	0.92601	0.944008	1.03207	1.09747	1.14298	1.09027	1.15699	1.04592	1.04223	0.90405	0.88194	0.981618	0.859427
125 s	1.08502	1.09955	1.10555	1.07293	1.089	1.01494	1.18851	1.00051	0.99675	0.987979	0.973128	0.913885	0.954467	0.925497	0.994495	0.968449	1.04195	0.971891	0.977939	0.991557	0.978833	0.976224	0.996244	1.01408	0.969553	0.929253	0.947038	1.03349	1.10512	1.14518	1.09032	1.15554	1.04487	1.04279	0.902261	0.875963	0.986077	0.856697
126 s	1.0869	1.10461	1.10989	1.07414	1.09023	1.01576	1.18986	1.0005	0.997971	0.989174	0.973855	0.914109	0.952919	0.928327	0.991603	0.970029	1.04134	0.971206	0.980049	0.991371	0.980057	0.973987	0.996552	1.01294	0.969222	0.924438	0.943783	1.03192	1.09635	1.1443	1.08624	1.15414	1.04631	1.04386	0.902413	0.881264	0.983754	0.861786
127 s	1.08658	1.09913	1.10687	1.07708	1.08927	1.01433	1.19127	1.00131	0.997553	0.987916	0.976733	0.912451	0.955144	0.925794	0.994532	0.968733	1.04385	0.970485	0.977639	0.992649	0.978253	0.974492	0.997339	1.01587	0.96999	0.920986	0.939094	1.03275	1.09367	1.14234	1.08649	1.15694	1.04683	1.04534	0.902554	0.875406	0.98259	0.856949
128 s	1.0864	1.09867	1.10871	1.07519	1.09007	1.0146	1.18986	1.0006	0.997932	0.991091	0.974321	0.911812	0.954047	0.926801	0.993431	0.969491	1.04388	0.972204	0.977337	0.991506	0.979382	0.972747	0.997363	1.01766	0.969671	0.917462	0.934934	1.03325	1.0929	1.14171	1.09088	1.15928	1.04823	1.0461	0.901229	0.874988	0.981882	0.853698
129 s	1.08956	1.10508	1.10896	1.07038	1.08672	1.01273	1.18439	1.00141	0.999101	0.991196	0.973256	0.912121	0.948786	0.925823	0.990516	0.965908	1.04102	0.972369	0.978255	0.988738	0.979368	0.973632	0.998391	1.0158	0.969934	0.912519	0.932854	1.03469	1.09169	1.1437	1.09757	1.16262	1.04616	1.04355	0.901455	0.874277	0.98232	0.855608
130 s	1.08711	1.10464	1.10781	1.07029	1.08753	1.01218	1.18561	1.00229	0.996712	0.988949	0.975724	0.910412	0.953711	0.924742	0.99379	0.967026	1.04332	0.971077	0.979118	0.991046	0.977151	0.972677	0.997507	1.01564	0.969879	0.909215	0.930603	1.03545	1.08452	1.13976	1.09748	1.16144	1.04535	1.04273	0.901363	0.878942	0.985012	0.85749
131 s	1.08711	1.10212	1.10377	1.07152	1.08711	1.01185	1.18274	1.00262	0.996969	0.988945	0.975438	0.912067	0.951982	0.923756	0.992381	0.964114	1.04558	0.972186	0.979524	0.991176	0.982675	0.976227	0.997835	1.01666	0.971224	0.907179	0.926938	1.03491	1.0806	1.13846	1.09798	1.16326	1.04242	1.04393	0.901474	0.875041	0.979123	0.854614
132 s	1.08523	1.10096	1.10217	1.06975	1.0858	1.01161	1.1842	0.99993	0.997345	0.985114	0.973448	0.9135	0.957719	0.926594	0.991102	0.968809	1.04482	0.972828	0.981265	0.991663	0.980753	0.973153	0.996631	1.01625	0.970802	0.906609	0.929584	1.036	1.07836	1.13463	1.09858	1.16095	1.03889	1.04299	0.900927	0.87817	0.980061	0.840891
133 s	1.08297	1.10115	1.10133	1.07027	1.0879	1.01031	1.18212	1.00134	0.996707	0.985978	0.976487	0.917908	0.950937	0.923797	0.988028	0.967583	1.04568	0.97239	0.981793	0.987355	0.980936	0.973418	0.997707	1.01627	0.969124	0.905604	0.929562	1.03824	1.07914	1.13679	1.09687	1.16354	1.04185	1.04207	0.899226	0.870991	0.977532	0.841732
134 s	1.08267	1.10273	1.10237	1.07066	1.08749	1.01306	1.18094	0.998283	0.995562	0.986092	0.975541	0.92098	0.954982	0.926135	0.987131	0.970056	1.04251	0.970747	0.980509	0.989957	0.9798	0.973161	0.998957	1.01613	0.969976	0.906814	0.928098	1.03636	1.07455	1.13458	1.09897	1.1637	1.04392	1.04221	0.898661	0.868492	0.97995	0.837191
135 s	1.08334	1.1033	1.10233	1.0694	1.08605	1.01179	1.18084	1.00244	0.996745	0.98527	0.978286	0.918761	0.954086	0.924146	0.987762	0.965786	1.04598	0.973323	0.982592	0.98671	0.981532	0.970642	0.997988	1.01579	0.971223	0.90536	0.931414	1.03761	1.07603	1.135	1.09832	1.16355	1.04204	1.04339	0.896146	0.867551	0.981507	0.833381
136 s	1.08429	1.1018	1.0989	1.07426	1.08834	1.01351	1.18998	1.00093	0.996153	0.987209	0.976749	0.917528	0.954518	0.925355	0.980146	0.968346	1.04414	0.973351	0.983073	0.987491	0.981523	0.969706	0.996903	1.01477	0.96791	0.90452	0.930571	1.03922	1.08171	1.13968	1.10181	1.16599	1.03951	1.04127	0.896932	0.869862	0.980654	0.847766
137 s	1.08046	1.10121	1.09784	1.07856	1.09142	1.01533	1.19397	1.00143	0.994007	0.985849	0.973646	0.913457	0.953664	0.922947	0.982894	0.971128	1.04778	0.973446	0.981784	0.990067	0.982623	0.971842	0.997227	1.01324	0.968834	0.903899	0.933989	1.0398	1.07691	1.13695	1.09915	1.1644	1.04058	1.04083	0.89803	0.869409	0.980854	0.848014
138 s	1.08109	1.09937	1.10054	1.0745	1.08952	1.01238	1.19219	1.0006	0.996148	0.986753	0.975095	0.908134	0.951935	0.922182	0.981974	0.96741	1.04704	0.972364	0.982977	0.987649	0.983847	0.971383	0.997498	1.01415	0.968018	0.903812	0.933925	1.03911	1.08071	1.13747	1.09931	1.16622	1.0423	1.04248	0.897987	0.869985	0.979519	0.845129
139 s	1.08443	1.10127	1.101	1.07874	1.09078	1.01437	1.19533	1.00169	0.996352	0.989815	0.976412	0.913156	0.954005	0.922782	0.98153	0.968541	1.04323	0.972485	0.98136	0.990008	0.979192	0.971046	0.997081	1.01516	0.968543	0.905939	0.933984	1.03891	1.07775	1.13757	1.09562	1.16644	1.04435	1.04335	0.897764	0.873191	0.981432	0.837853
140 s	1.08067	1.10479	1.09521	1.07818	1.091	1.01366	1.19443	1.00146	0.996759	0.991589	0.976844	0.912733	0.950406	0.922723	0.980271	0.967136	1.04512	0.972995	0.981623	0.991039	0.981145	0.97019	0.997653	1.01284	0.968265	0.90299	0.929777	1.03871	1.07076	1.13389	1.10258	1.16983	1.04012	1.04463	0.899124	0.866987	0.977925	0.836671
141 s	1.08016	1.09899	1.09201	1.07677	1.0914	1.01488	1.19447	1.00176	0.998619	0.990225	0.976033	0.912405	0.953234	0.92222	0.979178	0.966714	1.04778	0.972859	0.980317	0.990912	0.980235	0.971289	0.997707	1.01488	0.967489	0.900779	0.932159	1.04373	1.06864	1.1347	1.09802	1.1708	1.04029	1.04221	0.895985	0.870634	0.97824	0.833256
142 s	1.07776	1.09939	1.09646	1.07404	1.0911	1.01232	1.19598	1.00132	0.997908	0.988338	0.974581	0.912577	0.950415	0.921279	0.977268	0.968454	1.04473	0.972174	0.981437	0.99032	0.980033	0.971357	0.997201	1.01371	0.966987	0.895543	0.923658	1.03679	1.06759	1.13449	1.09774	1.17002	1.03782	1.04065	0.897876	0.867893	0.976812	0.83175
143 s	1.0797	1.10217	1.0992	1.07731	1.09125	1.01182	1.1954	0.999581	0.994632	0.987135	0.972595	0.911369	0.950815	0.92157	0.975219	0.966427	1.04275	0.972564	0.978731	0.993512	0.979986	0.971349	0.997818	1.014	0.967206	0.891744	0.924425	1.03975	1.07033	1.13892	1.09599	1.16909	1.03836	1.04134	0.89395	0.867893	0.979093	0.830708
144 s	1.08191	1.10246	1.09967	1.07921	1.09553	1.01391	1.20242	0.99987	0.995123	0.986201	0.974612	0.91483	0.951537	0.922052	0.977307	0.967096	1.04446	0.972083	0.978907	0.992946	0.97746	0.969733	0.998063	1.01259	0.967253	0.890761	0.920814	1.04069	1.06452	1.13476	1.09429	1.17034	1.04238	1.04283	0.894797	0.868734	0.977702	0.833148
145 s	1.08104	1.10035	1.09993	1.08284	1.09544	1.01421	1.20524	0.999497	0.995567	0.987691	0.976365	0.915496	0.952188	0.922484	0.98665	0.960322	1.04424	0.971552	0.97801	0.992788	0.975642	0.971119	0.998339	1.01403	0.967561	0.892331	0.928659	1.04116	1.05927	1.12998	1.09474	1.17291	1.04345	1.04268	0.896688	0.866787	0.9756	0.833971
146 s	1.07975	1.09981	1.09716	1.07928	1.09332	1.0129	1.19937	0.998733	0.995076	0.98522	0.973442	0.910729	0.94946	0.92097	0.982634	0.961581	1.04209	0.970388	0.975845	0.995061	0.973313	0.96785	0.999127	1.0147	0.966047	0.892821	0.925951	1.04091	1.06148	1.13235	1.09571	1.17206	1.05165	1.04587	0.898953	0.869256	0.975163	0.830756
147 s	1.08404	1.10217	1.1016	1.07751	1.09276	1.01	1.19135	0.998819	0.994584	0.985977	0.972672	0.906861	0.948544	0.920003	0.979651	0.961862	1.04257	0.969286	0.977192	0.995852	0.973689	0.969537	0.998854	1.01354	0.968656	0.884771	0.921561	1.04135	1.06792	1.13408	1.09406	1.16945	1.04996	1.04584	0.898191	0.868676	0.974783	0.821654
148 s	1.08331	1.10571	1.10894	1.07933	1.09275	1.0109	1.19671	0.996984	0.994331	0.982019	0.971772	0.905076	0.945539	0.91883	0.981114	0.962709	1.04302	0.968647	0.974586	0.995099	0.97059	0.968272	0.998346	1.01221	0.966844	0.88101	0.918066	1.0401	1.06675	1.13329	1.0931	1.17361	1.04829	1.04548	0.894277	0.870849	0.97727	0.822876
149 s	1.08936	1.10405	1.11216	1.07832	1.09257	1.01039	1.19987	0.99935	0.995444	0.987667	0.969719	0.899407	0.944819	0.918759	0.983081	0.962531	1.04432	0.970994	0.974594	0.993216	0.974024	0.966904	0.996491	1.0131	0.965004	0.879077	0.916751	1.04111	1.0692	1.13566	1.09809	1.17349	1.05174	1.04788	0.893622	0.861662	0.975768	0.825063
150 s	1.09274	1.10677	1.11461	1.08126	1.0948	1.01165	1.2024	0.999834	0.995354	0.98833	0.970261	0.894978	0.943014	0.9156	0.980975	0.961408	1.0459	0.967795	0.97423	0.994919	0.972812	0.966429	0.997138	1.01279	0.966332	0.881762	0.932668	1.03973	1.07564	1.13649	1.09376	1.17058	1.04755	1.0468	0.891703	0.86701	0.974965	0.827596
151 s	1.09024	1.10458	1.11412	1.08311	1.09543	1.01444	1.2035	0.99822	0.997034	0.988539	0.969643	0.89738	0.942009	0.916643	0.977613	0.962043	1.03986	0.971117	0.977162	0.996047	0.975323	0.965101	0.998225	1.01381	0.965318	0.876654	0.930799	1.0401	1.07495	1.1373	1.09941	1.17439	1.04533	1.0458	0.8909	0.867194	0.97971	0.823277
152 s	1.0908	1.10421	1.11068	1.08384	1.09591	1.01377	1.20743	0.999695	0.997094	0.989335	0.966746	0.896395	0.943894	0.918277	0.977794	0.962996	1.04806	0.970904	0.976564	0.994414	0.973793	0.965691	0.997959	1.01313	0.965895	0.875793	0.930015	1.04091	1.06946	1.13511	1.09864	1.17581	1.04393	1.04644	0.89067	0.858323	0.979668	0.82328
153 s	1.08753	1.10434	1.10685	1.08379	1.09878	1.01325	1.21138	0.999417	0.995739	0.991202	0.97008	0.899166	0.93994	0.914127	0.983296	0.960428	1.04246	0.969932	0.975476	0.996673	0.972943	0.966368	0.999209	1.01279	0.965412	0.876237	0.931372	1.03763	1.07374	1.13479	1.09956	1.17305	1.04722	1.04498	0.888856	0.859044	0.975441	0.827075
154 s	1.08659	1.10361	1.10718	1.08909	1.10153	1.01765	1.22322	0.999733	0.997841	0.988294	0.970328	0.90087	0.946514	0.916775	0.979218	0.958268	1.04479	0.969959	0.975057	0.996854	0.97135	0.96634	0.996754	1.01246	0.964269	0.872719	0.925469	1.03981	1.07863	1.14093	1.09887	1.17615	1.04829	1.04522	0.887906	0.862066	0.977661	0.824276
155 s	1.08712	1.10507	1.10739	1.08405	1.0979	1.01534	1.21817	0.999662	0.995913	0.989578	0.969823	0.893492	0.944431	0.917019	0.981233	0.958839	1.04425	0.968223	0.97471	0.997271	0.968654	0.963975	0.99777	1.01179	0.964219	0.870462	0.925852	1.04146	1.07817	1.13893	1.10064	1.17513	1.04759	1.04768	0.890004	0.85944	0.978458	0.821454
156 s	1.08816	1.10604	1.10869	1.08445	1.09659	1.01525	1.21796	0.998267	0.997308	0.988632	0.971304	0.894439	0.940977	0.915785	0.979993	0.962122	1.044	0.965154	0.969908	0.998459	0.962632	0.964253	0.99827	1.0139	0.965117	0.871036	0.926859	1.04203	1.0751	1.13659	1.09748	1.17269	1.04288	1.04775	0.890712	0.857424	0.97922	0.819401
157 s	1.08858	1.10325	1.10281	1.08763	1.09996	1.01541	1.21445	0.998299	0.996361	0.989628	0.970642	0.896354	0.942577	0.916215	0.979489	0.957083	1.0432	0.963947	0.968498	0.998617	0.960166	0.964497	0.997851	1.01293	0.965124	0.868748	0.930954	1.03973	1.07431	1.13731	1.09231	1.17209	1.04136	1.04233	0.889775	0.857946	0.98038	0.826533
158 s	1.08446	1.10367	1.099	1.08998	1.10037	1.01677	1.21901	0.999671	0.997875	0.991853	0.969842	0.899252	0.940907	0.915405	0.98286	0.955971	1.04306	0.964426	0.965809	0.99865	0.958177	0.961677	0.996954	1.01295	0.963852	0.868207	0.923132	1.03829	1.07959	1.13832	1.08951	1.17164	1.03614	1.0434	0.886872	0.860906	0.976629	0.825225
159 s	1.08122	1.10387	1.10012	1.08801	1.10073	1.01602	1.22274	0.998764	0.997634	0.989914	0.971037	0.895722	0.944429	0.916338	0.982133	0.951695	1.04783	0.965727	0.968638	0.997911	0.962506	0.963926	0.998151	1.01262	0.964538	0.860296	0.917463	1.03997	1.07649	1.13521	1.09027	1.16961	1.03819	1.04061	0.886624	0.857516	0.97607	0.826144
160 s	1.03691	1.08672	1.03841	1.08986	1.10074	1.01615	1.22262	0.998626	0.997523	0.989046	0.971045	0.894725	0.941027	0.914294	0.97532	0.954856	1.04813	0.965532	0.968886	0.995108	0.964495	0.959808	0.997164	1.01357	0.96316	0.856847	0.913896	1.04063	1.08316	1.13954	1.08525	1.16552	1.03722	1.04297	0.887303	0.854457	0.978516	0.817341
161 s	1.03546	1.08476	1.04411	1.08915	1.10177	1.017	1.22565	0.996593	0.996487	0.990018	0.969968	0.894562	0.938537	0.913183	0.982229	0.955803	1.04667	0.964458	0.967551	0.998194	0.961618	0.961835	0.997159	1.01121	0.963195	0.851418	0.909746	1.03984	1.08979	1.14193	1.091	1.16901	1.03587	1.04244	0.886014	0.855274	0.976532	0.817832
162 s	1.03556	1.08127	1.04012	1.09006	1.10135	1.01638	1.22219	0.969352	0.959902	0.923498	0.971386	0.892926	0.939247	0.913499	0.977604	0.954485	1.04751	0.963085	0.967451	0.998965	0.957754	0.962532	0.997338	1.0101	0.962724	0.851851	0.911292	1.03489	1.0894	1.13913	1.09021	1.17171	1.03377	1.04126	0.886356	0.855328	0.975661	0.81181
163 s	1.03365	1.07457	1.04062	1.08649	1.0997	1.0135	1.21672	0.968249	0.959891	0.92304	0.969253	0.891281	0.940559	0.912213	0.977794	0.954404	1.04891	0.965	0.968416	0.997184	0.962243	0.961152	0.997378	1.01153	0.961339	0.859734	0.914431	1.03607	1.10075	1.1433	1.08861	1.16882	1.03186	1.0416	0.858657	0.80971	0.977012	0.805297
164 s	1.03599	1.07537	1.04728	1.08441	1.0981	1.01316	1.21392	0.968866	0.959314	0.922063	0.968301	0.892128	0.93947	0.911736	0.981462	0.954464	1.04846	0.963798	0.968947	0.998156	0.961259	0.960096	0.997841	1.01152	0.963346	0.852217	0.910365	1.03483	1.1048	1.1456	1.08653	1.17226	1.03254	1.04197	0.85864	0.810581	0.97121	0.799966
165 s	1.03749	1.06996	1.04827	1.08384	1.09743	1.01267	1.2151	0.965987	0.958556	0.920778	0.968578	0.891401	0.942045	0.914996	0.981023	0.954206	1.04809	0.964254	0.969761	0.996798	0.960976	0.959696	0.997201	1.01166	0.961973	0.849467	0.903707	1.03674	1.09475	1.14227	1.09045	1.16886	1.02923	1.03829	0.859355	0.813134	0.978938	0.80096
166 s	1.03869	1.06722	1.04957	1.04315	1.05488	0.977425	1.10126	0.966394	0.95785	0.916864	0.967332	0.889112	0.937525	0.913305	0.980271	0.952142	1.04417	0.896129	0.914801	0.963071	0.871062	0.663417	0.740081	0.78997	0.761033	0.766537	0.786198	0.901742	1.00075	0.878502	0.951142	0.855078	0.836056	0.922213	0.856976	0.817322	0.917405	0.830681
167 s	1.04037	1.06831	1.04839	1.03979	1.04867	0.975305	1.09679	0.965123	0.957233	0.915112	0.872556	0.74074	0.781659	0.78427	0.985119	0.955097	1.05127	0.898232	0.918536	0.961355	0.878354	0.662735	0.736006	0.790056	0.75993	0.765762	0.787835	0.893364	1.02218	0.877883	0.947683	0.847719	0.834874	0.918249	0.858372	0.823369	0.910663	0.82433
168 s	1.03638	1.06266	1.0456	1.0376	1.04406	0.975389	1.09098	0.964404	0.95742	0.914868	0.873626	0.745279	0.777264	0.780513	0.930793	0.873625	0.916275	0.900368	0.923849	0.958266	0.88381	0.662089	0.73469	0.787369	0.75655	0.774914	0.79827	0.88854	1.03004	0.871983	0.945897	0.843336	0.82567	0.916829	0.855295	0.823108	0.90761	0.837482
169 s	1.03817	1.06124	1.04636	1.03536	1.04099	0.976193	1.09567	0.963222	0.956922	0.912055	0.870224	0.745724	0.772661	0.777749	0.938417	0.872183	0.91013	0.900592	0.924535	0.953368	0.883249	0.661756	0.732468	0.787302	0.754805	0.775314	0.799385	0.880897	1.03617	0.866027	0.946843	0.83266	0.819665	0.911113	0.853207	0.822739	0.90451	0.838646
170 s	1.03499	1.05821	1.04509	1.0356	1.03934	0.975106	1.09766	0.960812	0.955524	0.910549	0.873006	0.745032	0.769198	0.773602	0.94703	0.880361	0.911292	0.903051	0.928898	0.94991	0.889118	0.660903	0.731422	0.787501	0.754538	0.775882	0.799432	0.875187	1.04318	0.859931	0.942352	0.82562	0.812962	0.909317	0.851279	0.824363	0.900666	0.83817
171 s	1.03702	1.05685	1.0488	1.03109	1.03271	0.974716	1.09044	0.962641	0.955528	0.906596	0.869827	0.746777	0.767522	0.768241	0.950114	0.880962	0.908235	0.905072	0.930244	0.946432	0.889472	0.660731	0.729959	0.788659	0.751756	0.780482	0.80213	0.864914	1.05369	0.855378	0.939499	0.815163	0.810354	0.906429	0.848611	0.829139	0.897494	0.831214
172 s	1.04198	1.05316	1.05257	1.03049	1.03155	0.97496	1.08834	0.960079	0.953672	0.907922	0.868825	0.745897	0.761163	0.767951	0.950966	0.8812	0.904203	0.903143	0.929373	0.940452	0.888154	0.659641	0.728016	0.787459	0.751078	0.786176	0.807821	0.85832	1.06289	0.851001	0.934077	0.80877	0.809193	0.903216	0.846357	0.824958	0.888383	0.826102
173 s	1.04249	1.05296	1.05494	1.03117	1.02812	0.974294	1.0876	0.959723	0.954584	0.904788	0.86703	0.745299	0.756749	0.761727	0.952795	0.882805	0.904532	0.902105	0.927894	0.936266	0.88524	0.65798	0.728173	0.788023	0.750524	0.787592	0.808573	0.854524	1.07121	0.846719	0.935796	0.803528	0.801299	0.901282	0.840657	0.828148	0.88762	0.8197
174 s	1.04566	1.04947	1.05744	1.02799	1.0265	0.973403	1.07686	0.959791	0.953974	0.903902	0.866906	0.745444	0.752737	0.756984	0.953924	0.883132	0.903814	0.902883	0.92913	0.931031	0.88366	0.66007	0.727736	0.788526	0.74907	0.789525	0.811927	0.849178	1.07404	0.838619	0.936039	0.796449	0.798811	0.898708	0.838169	0.832766	0.885331	0.819649
175 s	1.04654	1.04486	1.05754	1.02495	1.02245	0.971178	1.05258	0.957432	0.952115	0.902158	0.86276	0.744399	0.74912	0.753244	0.95927	0.883763	0.903193	0.901081	0.929578	0.926656	0.882581	0.65953	0.726573	0.788208	0.746785	0.789581	0.806543	0.842586	1.07987	0.833881	0.936797	0.790953	0.797667	0.893429	0.833353	0.825461	0.887973	0.82656
176 s	1.04971	1.0453	1.06239	1.02544	1.01654	0.971913	1.03485	0.955841	0.950799	0.898238	0.860721	0.741678	0.743085	0.750098	0.959737	0.885952	0.903779	0.902468	0.931376	0.91971	0.883689	0.662085	0.72614	0.785813	0.747404	0.793928	0.814264	0.837852	1.08413	0.828348	0.935228	0.79056	0.791694	0.896041	0.82816	0.823683	0.887034	0.836458
177 s	1.04943	1.04314	1.05908	1.02153	1.01316	0.971098	1.03244	0.955165	0.95122	0.895849	0.858531	0.741647	0.734288	0.74719	0.95993	0.882123	0.900254	0.900576	0.931692	0.916367	0.87997	0.659571	0.725361	0.785715	0.74575	0.796568	0.815367	0.833514	1.09041	0.821694	0.938855	0.780552	0.794579	0.893253	0.826057	0.824087	0.886066	0.846829
178 s	1.04806	1.04105	1.05634	1.02354	1.01262	0.970261	1.03656	0.952201	0.950206	0.89126	0.857087	0.740731	0.735047	0.744172	0.962166	0.884466	0.896954	0.897684	0.930295	0.915004	0.871829	0.657705	0.725577	0.785341	0.745406	0.800583	0.818916	0.825886	1.10057	0.816721	0.936742	0.777528	0.794781	0.892203	0.821275	0.816554	0.884311	0.842124
179 s	1.04675	1.03518	1.05472	1.0223	1.01082	0.97084	1.04121	0.950159	0.94894	0.890016	0.857947	0.736946	0.728226	0.741424	0.963949	0.883765	0.898782	0.897129	0.928063	0.910813	0.86909	0.655773	0.72534	0.786271	0.745416	0.800964	0.823437	0.821663	1.10371	0.810553	0.940468	0.775992	0.791648	0.891973	0.820609	0.823181	0.882837	0.846296
180 s	1.04626	1.03599	1.05765	1.02228	1.00851	0.971503	1.04497	0.949838	0.947188	0.886938	0.858539	0.742288	0.727817	0.739203	0.95901	0.884377	0.893282	0.894662	0.929658	0.904227	0.866704	0.655976	0.724216	0.78578	0.746421	0.808582	0.827751	0.814649	1.10785	0.8012	0.938173	0.770895	0.792116	0.888955	0.816187	0.81877	0.88348	0.857775
181 s	1.04765	1.02808	1.05375	1.02443	1.00615	0.973186	1.04892	0.948204	0.946705	0.884045	0.856805	0.745554	0.722659	0.735249	0.966213	0.886842	0.896832	0.894667	0.931054	0.897423	0.868275	0.652723	0.723862	0.785922	0.746523	0.811015	0.826247	0.80586	1.11673	0.794767	0.942456	0.765329	0.788644	0.889205	0.814267	0.821111	0.883075	0.862962
182 s	1.04728	1.02851	1.0548	1.02161	1.0038	0.972223	1.04877	0.946873	0.943265	0.8825	0.856867	0.739676	0.716522	0.731597	0.964297	0.886393	0.889194	0.894517	0.932189	0.895776	0.86256	0.652988	0.722939	0.785939	0.747544	0.811164	0.829564	0.799955	1.11941	0.787976	0.939394	0.759556	0.785859	0.886974	0.811357	0.811994	0.882796	0.868613
183 s	1.04634	1.02356	1.04833	1.01936	1.00026	0.970848	1.04465	0.946109	0.944283	0.881091	0.853607	0.736549	0.711442	0.727945	0.969422	0.886964	0.887699	0.891518	0.931335	0.890646	0.857482	0.651836	0.723102	0.787511	0.746421	0.809993	0.828216	0.798302	1.11736	0.781846	0.943752	0.753086	0.781532	0.882862	0.811481	0.821203	0.878511	0.865027
184 s	1.04337	1.01923	1.05053	1.01639	0.995449	0.96936	1.03435	0.944212	0.943273	0.879214	0.851794	0.737484	0.70601	0.72467	0.970441	0.88435	0.892408	0.890006	0.929325	0.890724	0.856479	0.64937	0.72486	0.786356	0.748139	0.812977	0.831624	0.795557	1.1127	0.778734	0.944649	0.750964	0.776616	0.88286	0.808318	0.81508	0.874746	0.865078
185 s	1.0435	1.0191	1.04999	1.01591	0.994418	0.971106	1.03247	0.946288	0.944316	0.879522	0.852613	0.737147	0.709298	0.725567	0.969397	0.885733	0.886068	0.886782	0.927731	0.887905	0.853585	0.648525	0.72335	0.784687	0.74687	0.823244	0.835759	0.786751	1.11305	0.774011	0.943158	0.74644	0.774458	0.881105	0.804078	0.817952	0.877249	0.860082
186 s	1.04611	1.01592	1.05193	1.01636	0.98929	0.969801	1.03302	0.943098	0.94306	0.878121	0.850935	0.739287	0.699924	0.717751	0.969949	0.883227	0.886838	0.885144	0.926637	0.886293	0.846956	0.646555	0.723039	0.787928	0.746556	0.819866	0.830518	0.781801	1.11694	0.770156	0.944356	0.744198	0.775106	0.878258	0.800957	0.814884	0.875663	0.862142
187 s	1.04508	1.01227	1.04619	1.01584	0.988179	0.969498	1.03336	0.940078	0.941165	0.877044	0.851419	0.73755	0.698964	0.71985	0.969029	0.885657	0.8841	0.882466	0.928398	0.881322	0.846668	0.644699	0.724677	0.784542	0.74758	0.816733	0.8318	0.775381	1.11373	0.760423	0.945366	0.736607	0.775482	0.87655	0.795345	0.813986	0.868867	0.851085
188 s	1.04317	1.00721	1.04441	1.01411	0.986073	0.968871	1.03009	0.939251	0.940921	0.873245	0.848444	0.734806	0.697375	0.716427	0.967764	0.885389	0.886477	0.881264	0.928523	0.874891	0.84121	0.6438	0.724343	0.784966	0.749641	0.824224	0.840035	0.770845	1.12011	0.757726	0.940144	0.732893	0.774349	0.873951	0.79456	0.813015	0.86898	0.848005
189 s	1.04351	1.00425	1.04541	1.01414	0.981207	0.967478	1.02083	0.940847	0.94114	0.873225	0.850677	0.737074	0.692318	0.716374	0.967835	0.884883	0.888573	0.880712	0.930035	0.87644	0.840093	0.642973	0.722871	0.784163	0.748565	0.828922	0.838346	0.770519	1.11318	0.753646	0.940411	0.727845	0.77269	0.873291	0.792907	0.814067	0.86804	0.848511
190 s	1.04457	0.99942	1.04131	1.01074	0.977769	0.965848	1.00041	0.93859	0.94041	0.875678	0.850478	0.738552	0.69316	0.713042	0.965519	0.884934	0.884215	0.878819	0.929992	0.870213	0.836724	0.640338	0.724291	0.786541	0.749172	0.826834	0.836046	0.765847	1.11062	0.749911	0.941049	0.725616	0.767468	0.872635	0.786925	0.811744	0.869759	0.844435
191 s	1.04311	0.99586	1.04058	1.01296	0.974351	0.966085	0.995215	0.937781	0.939326	0.871503	0.84884	0.743615	0.692024	0.70999	0.972595	0.882399	0.880425	0.875713	0.928307	0.872114	0.836415	0.638536	0.723581	0.784349	0.749283	0.823084	0.838252	0.760028	1.11303	0.743852	0.936813	0.723945	0.767146	0.868706	0.781679	0.805141	0.867133	0.843719
192 s	1.04377	0.989376	1.04148	1.00959	0.969001	0.965294	0.993564	0.937835	0.936142	0.868274	0.85103	0.743899	0.688643	0.710206	0.969719	0.883481	0.872388	0.872916	0.927568	0.871057	0.831316	0.638828	0.724575	0.784293	0.751	0.823328	0.830031	0.757863	1.11379	0.74249	0.935661	0.713852	0.764764	0.869742	0.780502	0.809675	0.867552	0.848412
193 s	1.04388	0.987065	1.04349	1.00482	0.963264	0.96151	0.992472	0.934109	0.937627	0.868499	0.853304	0.746888	0.688432	0.709715	0.974143	0.882415	0.875675	0.870508	0.927449	0.870172	0.826323	0.638166	0.72296	0.786194	0.751231	0.822658	0.833368	0.752553	1.11082	0.737165	0.934731	0.70895	0.7635	0.866198	0.775876	0.802949	0.868411	0.862477
194 s	1.04384	0.983004	1.04167	1.00612	0.962213	0.962875	0.998324	0.934623	0.936073	0.866552	0.852476	0.746633	0.691903	0.709254	0.982421	0.883148	0.866673	0.868208	0.927081	0.869087	0.826817	0.634049	0.725085	0.786078	0.752237	0.824632	0.831283	0.746369	1.11466	0.733158	0.935594	0.706385	0.759582	0.86636	0.77217	0.802941	0.867669	0.852393
195 s	1.04621	0.981639	1.03903	1.0056	0.959526	0.960189	0.999855	0.931627	0.934366	0.865975	0.854781	0.751922	0.68731	0.707723	0.982518	0.884017	0.862425	0.865489	0.92474	0.86869	0.823213	0.635554	0.722775	0.786759	0.752244	0.821119	0.831208	0.743627	1.11301	0.729187	0.934769	0.703277	0.758492	0.863649	0.768484	0.801817	0.864293	0.847075
196 s	1.04349	0.978636	1.03455	1.00607	0.956884	0.96098	1.00517	0.93118	0.933908	0.862771	0.855388	0.757454	0.686132	0.705585	0.981476	0.878642	0.861655	0.863644	0.92361	0.86844	0.821224	0.63251	0.723868	0.784777	0.751682	0.823607	0.828624	0.74457	1.10884	0.727943	0.932069	0.697959	0.753847	0.863933	0.765368	0.802669	0.861402	0.828889
197 s	1.04112	0.97139	1.02971	1.00216	0.953364	0.959803	1.00441	0.926532	0.931955	0.860916	0.858113	0.759168	0.687544	0.706007	0.978538	0.882282	0.852594	0.861883	0.921959	0.863668	0.818572	0.632751	0.723467	0.785718	0.753917	0.824431	0.827857	0.739408	1.10356	0.724441	0.928563	0.692544	0.751026	0.862466	0.762584	0.800035	0.85643	0.826874
198 s	1.03816	0.966382	1.02667	1.0066	0.952378	0.960645	1.01051	0.924164	0.932223	0.858905	0.856398	0.761055	0.686907	0.705103	0.981468	0.878453	0.853143	0.860669	0.923852	0.860272	0.818147	0.631254	0.724824	0.785085	0.75398	0.822963	0.829608	0.735391	1.10379	0.720652	0.924126	0.68798	0.749927	0.859215	0.759878	0.798642	0.855813	0.819586
199 s	1.04126	0.96142	1.03026	1.00289	0.948957	0.959669	1.01307	0.923429	0.930206	0.858507	0.856239	0.762438	0.686984	0.70322	0.98299	0.878486	0.852647	0.860953	0.920972	0.858194	0.813188	0.629005	0.722565	0.78315	0.754079	0.825775	0.830763	0.735391	1.10197	0.716217	0.925611	0.686116	0.751146	0.860601	0.760142	0.798277	0.852052	0.80489
200 s	1.04152	0.957108	1.02949	1.00224	0.948888	0.960307	1.01512	0.920419	0.929619	0.857	0.855481	0.758831	0.684567	0.702503	0.983429	0.880242	0.84444	0.85713	0.919246	0.858119	0.812399	0.627086	0.725065	0.783351	0.752421	0.830674	0.835779	0.733255	1.09514	0.713998	0.920452	0.682095	0.751819	0.858726	0.755428	0.793904	0.852857	0.795013
201 s	1.04619	0.954966	1.03336	1.00243	0.944619	0.958878	1.01641	0.919148	0.928065	0.855945	0.852887	0.758123	0.683296	0.700426	0.986483	0.878193	0.849756	0.856986	0.920617	0.852192	0.811574	0.624434	0.723298	0.786819	0.753282	0.832435	0.839872	0.733197	1.09755	0.714731	0.923273	0.680128	0.751839	0.856065	0.75683	0.793828	0.84885	0.786899
202 s	1.04636	0.951343	1.03437	1.00389	0.940521	0.957808	1.00603	0.915492	0.927692	0.851981	0.854549	0.761241	0.679109	0.697751	0.983769	0.879763	0.845807	0.855474	0.919749	0.851621	0.809307	0.625681	0.723295	0.782585	0.756316	0.842482	0.842964	0.73328	1.0913	0.708965	0.921556	0.67862	0.746515	0.855275	0.752212	0.79205	0.848638	0.786387
203 s	1.04855	0.946877	1.03298	0.998285	0.936623	0.957194	1.00799	0.915591	0.92726	0.852174	0.84954	0.757237	0.677401	0.69503	0.984468	0.877944	0.84165	0.854832	0.919822	0.8421	0.808279	0.625214	0.724003	0.78444	0.757694	0.843319	0.843265	0.733285	1.08786	0.710779	0.924997	0.673315	0.747261	0.855133	0.75049	0.792618	0.846327	0.778428
204 s	1.04885	0.945474	1.03033	0.997629	0.934427	0.95571	1.00611	0.912993	0.92504	0.848471	0.851467	0.752397	0.672413	0.692703	0.985597	0.880107	0.843128	0.854255	0.920975	0.835619	0.80686	0.62332	0.725422	0.783918	0.757461	0.843059	0.840555	0.732466	1.08272	0.711491	0.92367	0.672768	0.744014	0.855093	0.74758	0.789751	0.843112	0.775687
205 s	1.04793	0.939975	1.03134	0.994867	0.931892	0.956108	1.00802	0.911542	0.923906	0.848676	0.850936	0.749855	0.66618	0.691008	0.984824	0.880207	0.83659	0.853159	0.92391	0.832137	0.807357	0.622169	0.725801	0.782704	0.758968	0.838721	0.837129	0.725886	1.08766	0.703253	0.924059	0.671724	0.74154	0.853233	0.747383	0.786023	0.846145	0.769979
206 s	1.04637	0.934038	1.02726	0.994432	0.927209	0.954254	1.00375	0.907213	0.923074	0.849194	0.84942	0.748334	0.665091	0.689556	0.986477	0.87494	0.836469	0.851436	0.923466	0.829349	0.804515	0.62024	0.725167	0.7831	0.758946	0.836754	0.835848	0.72041	1.0929	0.699474	0.929307	0.667971	0.740907	0.851765	0.744541	0.78734	0.844715	0.772331
207 s	1.04963	0.930732	1.02597	0.991585	0.922649	0.952439	1.00164	0.904801	0.921451	0.847386	0.846956	0.744861	0.662238	0.686436	0.989367	0.875417	0.832662	0.848792	0.92289	0.825637	0.800078	0.620581	0.724827	0.783399	0.760339	0.843273	0.839536	0.723245	1.08874	0.698585	0.927467	0.65967	0.739518	0.849202	0.745535	0.784702	0.844108	0.776177
208 s	1.04901	0.92903	1.02254	0.995808	0.922386	0.954371	1.00755	0.901438	0.92035	0.844686	0.846052	0.745649	0.659406	0.684513	0.989305	0.875187	0.829886	0.847112	0.92409	0.817174	0.798624	0.620902	0.726086	0.785466	0.762907	0.842222	0.83826	0.715997	1.09224	0.693638	0.924016	0.661672	0.738694	0.849047	0.746175	0.783224	0.838454	0.767429
209 s	1.04391	0.923529	1.01804	0.991724	0.918287	0.951054	1.00287	0.898826	0.919912	0.846779	0.847499	0.748175	0.662145	0.683404	0.993227	0.877114	0.829282	0.845561	0.924563	0.816284	0.79784	0.618386	0.725808	0.784141	0.761645	0.846181	0.842427	0.712735	1.09559	0.687067	0.925883	0.654407	0.739554	0.848984	0.740467	0.785827	0.836558	0.76179
210 s	1.04165	0.920399	1.01695	0.990038	0.914831	0.950465	1.0037	0.896727	0.918631	0.843054	0.848983	0.74396	0.659643	0.682633	0.995667	0.880042	0.82948	0.844732	0.924502	0.810537	0.796103	0.617844	0.726453	0.785568	0.764113	0.857181	0.845855	0.714442	1.08814	0.688978	0.923577	0.655486	0.737623	0.847618	0.74226	0.781988	0.836635	0.757722
211 s	1.03928	0.917485	1.01333	0.986867	0.908142	0.947691	0.998311	0.894476	0.917015	0.840743	0.849431	0.748073	0.660038	0.682767	0.990615	0.879571	0.822553	0.843139	0.924306	0.807143	0.794654	0.616696	0.727349	0.782472	0.764661	0.856471	0.84723	0.715834	1.08503	0.688569	0.92459	0.651704	0.737162	0.846214	0.73893	0.789325	0.835431	0.754367
212 s	1.04349	0.91849	1.01821	0.988587	0.909463	0.948424	1.00044	0.895172	0.916161	0.84038	0.847278	0.753258	0.659837	0.681878	0.994362	0.880886	0.820568	0.8407	0.924816	0.805818	0.792211	0.616833	0.727739	0.782516	0.765717	0.856465	0.846189	0.710913	1.08886	0.691256	0.926082	0.646667	0.735536	0.847881	0.736915	0.783612	0.834973	0.751874
213 s	1.04338	0.913697	1.01742	0.984453	0.904391	0.946585	0.996784	0.891816	0.916127	0.839944	0.84941	0.748092	0.65655	0.680039	0.992554	0.876662	0.817858	0.834491	0.923391	0.79987	0.788461	0.615799	0.728194	0.783308	0.767474	0.853902	0.842311	0.711822	1.0854	0.685214	0.923121	0.643344	0.734303	0.847581	0.736328	0.779635	0.831746	0.749734
214 s	1.04526	0.911019	1.0131	0.987634	0.901579	0.946376	0.998315	0.888912	0.911943	0.838971	0.848725	0.752863	0.655402	0.67983	0.990856	0.878234	0.813701	0.834271	0.923059	0.796342	0.788214	0.61372	0.728254	0.784368	0.767096	0.858365	0.843792	0.713811	1.0856	0.682188	0.926555	0.645934	0.733079	0.846142	0.732949	0.778495	0.832216	0.742035
215 s	1.0452	0.909006	1.01593	0.984311	0.899946	0.945282	0.997342	0.887273	0.913548	0.835841	0.852937	0.755368	0.656766	0.67814	0.990853	0.875238	0.81655	0.831392	0.92375	0.788402	0.789283	0.613574	0.72876	0.784758	0.767214	0.859692	0.846174	0.710131	1.08297	0.683695	0.925499	0.642181	0.730231	0.845057	0.733822	0.773685	0.833696	0.743987
216 s	1.047	0.907983	1.01566	0.981563	0.894811	0.942451	0.990597	0.884822	0.912606	0.835122	0.850677	0.757684	0.65705	0.677383	0.987349	0.875327	0.814867	0.826545	0.9221	0.779531	0.78844	0.612045	0.729278	0.783721	0.770784	0.856175	0.84305	0.709423	1.08757	0.679314	0.926244	0.638589	0.728752	0.845374	0.729357	0.780161	0.831718	0.741155
217 s	1.04707	0.907062	1.01794	0.980583	0.892368	0.942619	0.986213	0.883359	0.910882	0.833193	0.851231	0.758515	0.658309	0.677961	0.990063	0.874213	0.811896	0.822732	0.923126	0.778114	0.787052	0.609826	0.729597	0.782125	0.768098	0.857176	0.83891	0.708588	1.08825	0.677116	0.924966	0.636384	0.731224	0.843208	0.729035	0.778395	0.830786	0.735879
218 s	1.05034	0.902276	1.0183	0.978337	0.889641	0.94	0.987426	0.882902	0.911381	0.833169	0.848313	0.75699	0.656093	0.675381	0.988464	0.871644	0.809776	0.822202	0.920359	0.777766	0.7847	0.608273	0.730151	0.781392	0.770899	0.852592	0.839603	0.706599	1.08576	0.676588	0.92292	0.635824	0.727881	0.842239	0.728078	0.768452	0.827531	0.730464
219 s	1.05158	0.901664	1.01928	0.978409	0.888357	0.940065	0.991126	0.880812	0.910852	0.833633	0.848525	0.753103	0.650472	0.671398	0.988939	0.87303	0.808183	0.820607	0.919589	0.778497	0.784533	0.607644	0.731466	0.782504	0.773388	0.853524	0.839813	0.709065	1.08026	0.675845	0.920236	0.63245	0.727526	0.844478	0.726478	0.773274	0.831184	0.73845
220 s	1.05301	0.900102	1.01801	0.980302	0.884337	0.9404	0.990229	0.881202	0.908763	0.829998	0.849818	0.752311	0.65187	0.670438	0.992593	0.870887	0.802451	0.818095	0.919847	0.774558	0.781143	0.607152	0.729956	0.782695	0.770932	0.853732	0.833724	0.703749	1.07828	0.673548	0.922706	0.628881	0.728628	0.841422	0.727988	0.769312	0.835421	0.749207
221 s	1.05582	0.895101	1.01803	0.978337	0.882812	0.939432	0.9868	0.878032	0.908776	0.829546	0.849468	0.754346	0.649557	0.669419	0.990765	0.86949	0.800445	0.814762	0.91809	0.771216	0.779555	0.608484	0.731506	0.78337	0.774566	0.850894	0.834698	0.705325	1.07723	0.672561	0.921797	0.62659	0.726284	0.840697	0.726827	0.764774	0.833819	0.761296
222 s	1.0512	0.892997	1.01377	0.980062	0.88187	0.939471	0.988643	0.875696	0.906775	0.82748	0.850661	0.755636	0.649361	0.669282	0.989452	0.869133	0.798755	0.814351	0.916302	0.763971	0.780905	0.606057	0.732511	0.780406	0.774326	0.853735	0.835611	0.700561	1.07844	0.671924	0.922827	0.627664	0.722782	0.840654	0.725792	0.769834	0.830296	0.753625
223 s	1.05149	0.893415	1.01164	0.975796	0.876301	0.938121	0.983873	0.874691	0.905793	0.825166	0.852604	0.763286	0.655065	0.671994	0.992081	0.870846	0.799963	0.810999	0.917599	0.758375	0.779206	0.604797	0.731791	0.780909	0.775209	0.853178	0.830103	0.693442	1.08674	0.664288	0.922428	0.624311	0.721362	0.838278	0.724908	0.769961	0.827386	0.737001
224 s	1.04969	0.889549	1.01069	0.973612	0.873601	0.935087	0.982083	0.871262	0.904089	0.823496	0.851098	0.764298	0.65216	0.669452	0.990219	0.866841	0.801319	0.806888	0.915872	0.750232	0.777712	0.60397	0.733109	0.781943	0.777239	0.853482	0.828122	0.692475	1.08715	0.664465	0.919438	0.622749	0.722146	0.839594	0.724521	0.766855	0.82712	0.739297
225 s	1.05525	0.888893	1.01183	0.97531	0.872087	0.935405	0.981399	0.872404	0.903059	0.824459	0.852393	0.765201	0.646875	0.667489	0.989364	0.869322	0.799845	0.803405	0.914234	0.746511	0.77573	0.601511	0.733718	0.780183	0.777917	0.854208	0.831706	0.68994	1.09007	0.658316	0.918992	0.620189	0.719212	0.84082	0.724179	0.770698	0.825345	0.723383
226 s	1.05539	0.886759	1.01108	0.973569	0.869326	0.93508	0.98126	0.869826	0.901717	0.822829	0.85234	0.763966	0.652507	0.666885	0.990652	0.866987	0.792904	0.802625	0.913241	0.740593	0.776329	0.60135	0.732695	0.780167	0.7796	0.853206	0.826143	0.691435	1.08337	0.660959	0.918498	0.619525	0.720702	0.837957	0.72317	0.766183	0.823778	0.731811
227 s	1.05583	0.886151	1.01012	0.973216	0.867384	0.936157	0.977998	0.870444	0.901344	0.819007	0.849234	0.760371	0.644553	0.66648	0.991829	0.868754	0.79516	0.801548	0.911986	0.739595	0.774739	0.600475	0.732804	0.778765	0.779647	0.856372	0.828777	0.690784	1.08055	0.659775	0.919533	0.616923	0.718748	0.837618	0.722367	0.766928	0.822625	0.721679
228 s	1.05536	0.883275	1.00847	0.967385	0.861948	0.931728	0.971851	0.868952	0.900967	0.81873	0.854318	0.767633	0.647459	0.665315	0.988719	0.867206	0.792939	0.799132	0.911434	0.735175	0.773644	0.600203	0.734786	0.779348	0.781645	0.851778	0.826138	0.691285	1.08027	0.662173	0.921229	0.615089	0.71865	0.836926	0.721485	0.758739	0.820592	0.713763
229 s	1.05472	0.881928	1.01064	0.967335	0.860148	0.929972	0.972257	0.866456	0.899454	0.81962	0.855022	0.765255	0.648966	0.665238	0.994147	0.870002	0.786252	0.798205	0.908648	0.739936	0.773218	0.597933	0.735856	0.780178	0.782973	0.851714	0.826062	0.68633	1.0811	0.653154	0.92256	0.614368	0.714901	0.834962	0.720977	0.760025	0.821776	0.713993
230 s	1.05558	0.876945	1.00984	0.968659	0.860696	0.93084	0.969996	0.864978	0.898375	0.818035	0.854876	0.772877	0.650413	0.664372	0.995978	0.867515	0.787671	0.796458	0.906634	0.730204	0.769309	0.598867	0.735781	0.779249	0.783284	0.850105	0.821033	0.685884	1.07724	0.655078	0.923098	0.612579	0.715863	0.836129	0.72091	0.75864	0.818606	0.708022
231 s	1.05726	0.875945	1.00653	0.965392	0.856867	0.929387	0.971804	0.864936	0.897193	0.815857	0.856121	0.778045	0.647593	0.663837	0.995738	0.870743	0.777604	0.79489	0.906912	0.72923	0.768402	0.598447	0.737067	0.778824	0.783827	0.845797	0.818988	0.682174	1.07634	0.652444	0.92377	0.612051	0.717038	0.837174	0.722078	0.76107	0.821251	0.709549
232 s	1.05382	0.876186	1.00789	0.966739	0.855035	0.929339	0.96985	0.864382	0.896052	0.813351	0.859319	0.780908	0.651917	0.665037	0.994549	0.862397	0.78207	0.792083	0.904546	0.72297	0.765291	0.597795	0.73622	0.778961	0.787368	0.842667	0.813888	0.682456	1.0772	0.651049	0.924315	0.61096	0.716631	0.835911	0.721759	0.76148	0.82306	0.713347
233 s	1.05604	0.872912	1.00452	0.965891	0.85254	0.928924	0.971204	0.862262	0.895647	0.813735	0.859761	0.780316	0.653854	0.665328	0.993632	0.865999	0.782879	0.789848	0.904132	0.718664	0.766294	0.596376	0.738964	0.779396	0.786442	0.84107	0.811118	0.67479	1.08087	0.650626	0.922494	0.608766	0.71359	0.838854	0.720924	0.756183	0.820362	0.723176
234 s	1.05361	0.867978	1.00613	0.963314	0.850153	0.927701	0.967113	0.860615	0.893633	0.811881	0.858947	0.783668	0.655739	0.664155	0.990527	0.865342	0.783212	0.787963	0.901835	0.714836	0.765833	0.594604	0.740015	0.777252	0.787561	0.837323	0.810928	0.666792	1.08817	0.638733	0.92139	0.60516	0.715747	0.836699	0.721467	0.756682	0.822288	0.718363
235 s	1.05413	0.871087	1.00483	0.960107	0.849087	0.924525	0.965232	0.860274	0.893903	0.809267	0.862048	0.787708	0.653677	0.664372	0.989392	0.8664	0.784423	0.784366	0.899555	0.71214	0.761497	0.594549	0.740469	0.779479	0.78972	0.839356	0.809647	0.663321	1.08874	0.63553	0.926643	0.604348	0.716153	0.834979	0.721139	0.751338	0.822625	0.716184
236 s	1.05551	0.868018	1.00254	0.960201	0.846026	0.925032	0.965784	0.859457	0.891303	0.807758	0.860162	0.776657	0.648197	0.660845	0.98933	0.867439	0.783521	0.785465	0.899912	0.711607	0.762953	0.594537	0.739683	0.777646	0.792685	0.837084	0.810243	0.663985	1.08719	0.636442	0.924664	0.602146	0.711529	0.834043	0.720185	0.757035	0.819453	0.72311
237 s	1.05536	0.867398	1.00107	0.960429	0.844516	0.925335	0.960664	0.859186	0.891297	0.808282	0.859327	0.780446	0.647084	0.659197	0.988614	0.867831	0.784659	0.78175	0.898046	0.706652	0.762846	0.592699	0.741427	0.777342	0.791833	0.840972	0.811507	0.665212	1.08615	0.639808	0.928923	0.601505	0.713939	0.834952	0.722197	0.749691	0.820788	0.713691
238 s	1.0565	0.86538	1.00051	0.956333	0.842222	0.923199	0.956895	0.859714	0.892472	0.808877	0.860795	0.78416	0.648301	0.658104	0.984318	0.870773	0.785058	0.780503	0.896978	0.708073	0.759714	0.591404	0.741839	0.777333	0.792709	0.844527	0.810762	0.664251	1.08795	0.639519	0.92471	0.599515	0.712309	0.831959	0.720515	0.754962	0.814205	0.703787
239 s	1.05386	0.861808	0.997693	0.958586	0.839949	0.921548	0.955316	0.857479	0.890738	0.805445	0.858486	0.783422	0.649559	0.659378	0.982472	0.866373	0.781047	0.780924	0.895246	0.704277	0.760803	0.591757	0.742167	0.778179	0.794653	0.852051	0.815427	0.662589	1.08237	0.639484	0.925301	0.598501	0.71279	0.834032	0.719934	0.748244	0.813876	0.696846
240 s	1.05754	0.860268	0.9985	0.953196	0.836188	0.919812	0.951392	0.856137	0.889546	0.80643	0.860248	0.783343	0.648381	0.656364	0.988226	0.86148	0.782716	0.779123	0.895709	0.701111	0.759596	0.590925	0.7415	0.777266	0.795579	0.855413	0.815565	0.661678	1.08584	0.637161	0.924473	0.599487	0.710116	0.83184	0.718834	0.748102	0.810595	0.690387
241 s	1.05505	0.860663	0.997817	0.952172	0.835839	0.920306	0.951129	0.855448	0.89057	0.80349	0.863047	0.789215	0.649971	0.657001	0.986293	0.86059	0.779294	0.776149	0.895123	0.694953	0.759182	0.589861	0.742447	0.777435	0.796034	0.85532	0.811954	0.663476	1.07968	0.640136	0.923488	0.594419	0.710767	0.830626	0.721734	0.744877	0.816127	0.69719
242 s	1.05487	0.857392	0.998169	0.957462	0.834833	0.920537	0.952304	0.85521	0.888609	0.803215	0.864612	0.796312	0.647313	0.655075	0.98539	0.863228	0.772944	0.774264	0.893228	0.690586	0.755677	0.58895	0.743093	0.776801	0.797831	0.855981	0.81462	0.664504	1.07715	0.641003	0.925134	0.594901	0.710267	0.834608	0.717166	0.742332	0.817301	0.704329
243 s	1.05631	0.856053	0.995524	0.955084	0.833983	0.920027	0.952961	0.852305	0.887549	0.801177	0.865216	0.794876	0.650082	0.654611	0.984536	0.860165	0.778444	0.771469	0.89096	0.685848	0.755829	0.589873	0.74403	0.775838	0.800834	0.856887	0.814709	0.660206	1.07605	0.639445	0.925956	0.593899	0.708543	0.831563	0.718039	0.746048	0.819937	0.70877
244 s	1.05636	0.852384	0.997702	0.954322	0.83009	0.918176	0.946985	0.851219	0.886049	0.802592	0.86287	0.794421	0.647661	0.654314	0.986681	0.85938	0.774009	0.769392	0.890527	0.686033	0.755067	0.58621	0.743571	0.775578	0.798678	0.861531	0.816277	0.661197	1.07872	0.635582	0.923572	0.591892	0.71186	0.83206	0.719713	0.748224	0.821622	0.712024
245 s	1.05948	0.853875	0.994863	0.952859	0.82884	0.917679	0.942451	0.85246	0.88532	0.800591	0.858706	0.78593	0.643752	0.649762	0.986177	0.859269	0.770074	0.770109	0.891075	0.683062	0.753729	0.587117	0.744577	0.775526	0.802772	0.857319	0.809827	0.659641	1.07911	0.637594	0.921807	0.589217	0.712837	0.832258	0.717768	0.742305	0.820179	0.717172
246 s	1.05754	0.853339	0.992239	0.952237	0.825857	0.916345	0.941659	0.850281	0.883322	0.797629	0.863184	0.784889	0.645313	0.651873	0.990239	0.858365	0.76761	0.768808	0.889554	0.681032	0.752766	0.585607	0.745348	0.77388	0.803771	0.856162	0.810295	0.650881	1.08734	0.630912	0.921567	0.587355	0.712073	0.83114	0.717983	0.742493	0.817698	0.714179
247 s	1.05704	0.850559	0.997226	0.948687	0.824906	0.91675	0.941017	0.849914	0.883797	0.798764	0.863756	0.784996	0.643512	0.647784	0.985345	0.858963	0.763581	0.768051	0.888486	0.680533	0.751992	0.586071	0.745695	0.773517	0.803595	0.855447	0.806914	0.655132	1.08433	0.633646	0.922267	0.587299	0.709985	0.829515	0.718039	0.740378	0.817779	0.711632
248 s	1.05819	0.848715	0.993288	0.950013	0.823005	0.91504	0.942413	0.847332	0.88243	0.79742	0.86012	0.788222	0.645483	0.65081	0.985226	0.859591	0.764553	0.767822	0.88751	0.683186	0.751797	0.58534	0.746835	0.773351	0.807006	0.849339	0.803234	0.645822	1.0909	0.628563	0.921344	0.586586	0.708832	0.829591	0.717432	0.742485	0.819523	0.710862
249 s	1.0573	0.847088	0.993329	0.947615	0.821399	0.915362	0.935137	0.848072	0.882232	0.797806	0.858897	0.789163	0.645527	0.648978	0.984216	0.857521	0.767131	0.768278	0.886501	0.680953	0.752724	0.585569	0.743928	0.77317	0.809384	0.846276	0.799133	0.64903	1.08519	0.629737	0.924871	0.585954	0.707997	0.827043	0.715481	0.739652	0.818956	0.713514
250 s	1.05522	0.847174	0.98966	0.944101	0.817749	0.913372	0.932124	0.845766	0.880404	0.79523	0.860769	0.79106	0.641739	0.646489	0.986582	0.858544	0.76574	0.76658	0.887229	0.680579	0.750559	0.581846	0.745165	0.772149	0.807453	0.845402	0.7992	0.653378	1.08397	0.633574	0.924499	0.584487	0.705709	0.828884	0.717403	0.741395	0.821219	0.718543
251 s	1.05622	0.84447	0.988969	0.948288	0.816153	0.912223	0.931844	0.847995	0.879694	0.795343	0.861237	0.789163	0.642142	0.646326	0.988156	0.855976	0.758074	0.765225	0.88738	0.678276	0.747427	0.580625	0.743886	0.772104	0.809826	0.846438	0.798735	0.655943	1.07603	0.636983	0.926899	0.584498	0.706718	0.828033	0.716969	0.745625	0.822088	0.7176
252 s	1.05659	0.844789	0.989539	0.942818	0.811865	0.910254	0.926697	0.845077	0.877921	0.79435	0.864356	0.795117	0.641243	0.645102	0.986095	0.854374	0.747414	0.763927	0.886764	0.680398	0.746558	0.582771	0.745608	0.771325	0.811114	0.846647	0.798366	0.657852	1.07484	0.637988	0.924126	0.580262	0.708819	0.829358	0.718169	0.7468	0.825686	0.722984
253 s	1.05674	0.841467	0.986355	0.944622	0.809591	0.910005	0.925547	0.845344	0.87689	0.792654	0.865056	0.79437	0.641252	0.644243	0.990431	0.856509	0.75282	0.765329	0.886197	0.675679	0.748083	0.57969	0.743573	0.771	0.81172	0.848645	0.799113	0.658558	1.0704	0.638308	0.927314	0.579899	0.706867	0.829111	0.71839	0.739771	0.823258	0.721931
254 s	1.05472	0.840522	0.987028	0.941346	0.809519	0.908483	0.928358	0.842727	0.875393	0.79225	0.864442	0.796659	0.646283	0.646058	0.986061	0.857802	0.74926	0.761089	0.88584	0.6721	0.744545	0.578258	0.74556	0.770723	0.81229	0.847897	0.79636	0.655748	1.072	0.636424	0.925494	0.582535	0.706022	0.829847	0.717236	0.740719	0.825476	0.724711
255 s	1.05463	0.838269	0.988125	0.944555	0.808965	0.910164	0.9278	0.842831	0.875619	0.79261	0.860107	0.792594	0.641276	0.644439	0.98543	0.857101	0.752237	0.760344	0.885164	0.667879	0.746871	0.576844	0.744808	0.769853	0.812023	0.854854	0.799952	0.650927	1.07298	0.634715	0.924889	0.580567	0.705345	0.826983	0.719235	0.742612	0.823903	0.73156
256 s	1.05557	0.838148	0.987068	0.943097	0.803547	0.90668	0.926613	0.841907	0.873872	0.791581	0.856793	0.787004	0.637849	0.6414	0.986169	0.856433	0.744121	0.753669	0.880111	0.661052	0.744676	0.57599	0.744063	0.77119	0.814255	0.853213	0.799981	0.644595	1.07879	0.634038	0.924754	0.578728	0.704308	0.827659	0.718103	0.740397	0.823216	0.738929
257 s	1.05415	0.835742	0.98531	0.93952	0.802896	0.905146	0.925265	0.84031	0.87216	0.788921	0.856716	0.779744	0.634863	0.639626	0.992534	0.85482	0.741723	0.754641	0.882114	0.661511	0.741701	0.575249	0.744102	0.769599	0.814138	0.855672	0.801866	0.645004	1.07766	0.634003	0.92523	0.579722	0.701174	0.827311	0.716371	0.739641	0.826537	0.735244
258 s	1.05205	0.835707	0.983747	0.936071	0.800175	0.904227	0.922529	0.840187	0.871546	0.790022	0.854138	0.780628	0.631004	0.637076	0.993114	0.851005	0.742396	0.75599	0.88127	0.665208	0.742639	0.574308	0.743871	0.768399	0.816833	0.857218	0.797466	0.635691	1.08111	0.626275	0.926095	0.579991	0.707171	0.826196	0.717232	0.738074	0.828885	0.735903
259 s	1.05359	0.832413	0.982609	0.939892	0.8007	0.904601	0.918648	0.839031	0.870951	0.786201	0.854499	0.778473	0.623841	0.633906	0.992353	0.852758	0.741796	0.75416	0.881494	0.664097	0.743956	0.571368	0.742344	0.770353	0.816428	0.854305	0.794248	0.63716	1.08034	0.622271	0.925761	0.577503	0.703448	0.826931	0.717695	0.741591	0.833825	0.757905
260 s	1.05175	0.834038	0.979848	0.935878	0.796189	0.90369	0.91762	0.839365	0.869853	0.786946	0.854996	0.779355	0.62996	0.634331	0.988371	0.851137	0.74022	0.753089	0.880646	0.661443	0.743245	0.571051	0.743214	0.769694	0.817549	0.85478	0.797515	0.636823	1.0785	0.628809	0.925679	0.575502	0.706231	0.828379	0.718736	0.736312	0.830133	0.760706
261 s	1.05166	0.830912	0.97777	0.940082	0.797235	0.905018	0.917153	0.83655	0.86819	0.785487	0.853958	0.778814	0.627594	0.632402	0.989087	0.852609	0.738988	0.751133	0.878631	0.659264	0.742059	0.571481	0.744904	0.770189	0.819463	0.852612	0.792974	0.633681	1.07707	0.62672	0.927882	0.575005	0.710021	0.826548	0.716697	0.736742	0.825531	0.753948
262 s	1.04982	0.829458	0.980859	0.93313	0.792854	0.901019	0.912105	0.834906	0.869701	0.78561	0.852194	0.782645	0.631113	0.632786	0.987533	0.851651	0.729556	0.749628	0.87832	0.661681	0.739367	0.569389	0.742777	0.771057	0.8199	0.855305	0.79243	0.629484	1.08153	0.622374	0.930524	0.573733	0.706711	0.827266	0.715017	0.738354	0.823444	0.738423
263 s	1.05417	0.828418	0.98332	0.934089	0.789737	0.901082	0.91085	0.836107	0.869279	0.782481	0.855763	0.784486	0.631344	0.633525	0.991351	0.846934	0.729536	0.74994	0.878795	0.658339	0.742133	0.57063	0.742101	0.77115	0.821873	0.856381	0.794637	0.629573	1.08393	0.624648	0.931035	0.574997	0.705287	0.825655	0.715281	0.735694	0.825273	0.733595
264 s	1.05311	0.828405	0.980428	0.932424	0.791128	0.89788	0.912754	0.834813	0.867795	0.783496	0.854386	0.786903	0.63062	0.63131	0.991504	0.85154	0.735744	0.748515	0.878659	0.657452	0.739897	0.568652	0.743051	0.7713	0.822485	0.857805	0.788253	0.629398	1.0829	0.626852	0.932139	0.570315	0.706615	0.827111	0.7186	0.738834	0.825355	0.747043
265 s	1.04957	0.82657	0.978967	0.929714	0.787173	0.897193	0.909119	0.833025	0.866857	0.783707	0.857429	0.788997	0.628768	0.633478	0.993134	0.84619	0.72956	0.747932	0.878092	0.65889	0.739199	0.567365	0.743583	0.772179	0.821152	0.855209	0.789373	0.632185	1.07593	0.625732	0.929945	0.572418	0.706182	0.826708	0.717332	0.733072	0.825363	0.747288
266 s	1.04718	0.827516	0.974611	0.932114	0.788401	0.895534	0.913244	0.830611	0.865142	0.783128	0.857629	0.788097	0.6318	0.632631	0.988979	0.848133	0.729511	0.747759	0.877297	0.658996	0.740189	0.566743	0.743004	0.771978	0.82225	0.852699	0.787625	0.633029	1.07528	0.626427	0.928573	0.571156	0.703082	0.827457	0.718118	0.736734	0.828265	0.749868
267 s	1.04625	0.828833	0.971888	0.932722	0.786984	0.895898	0.913741	0.829905	0.8651	0.784424	0.856875	0.791585	0.632067	0.633086	0.990901	0.846639	0.72152	0.748593	0.877069	0.663566	0.741332	0.565931	0.741785	0.772286	0.823663	0.850119	0.785533	0.629879	1.0776	0.624178	0.927773	0.570904	0.704039	0.828017	0.714733	0.742731	0.825345	0.747923
268 s	1.04298	0.822334	0.971861	0.929597	0.786113	0.89542	0.91152	0.831956	0.863981	0.783134	0.855842	0.787482	0.627265	0.629471	0.990989	0.846017	0.718063	0.747885	0.879751	0.660931	0.740774	0.563122	0.741815	0.771479	0.824466	0.852703	0.784439	0.629524	1.07709	0.624919	0.926566	0.571002	0.704867	0.826924	0.716569	0.733713	0.831345	0.747456
269 s	1.04732	0.824648	0.974064	0.928912	0.78474	0.894758	0.905449	0.829644	0.863326	0.780281	0.852919	0.784879	0.628746	0.62772	0.991815	0.84524	0.717352	0.745644	0.876888	0.656924	0.740484	0.561513	0.741469	0.772163	0.826991	0.855195	0.784011	0.627896	1.07615	0.623328	0.928201	0.570248	0.703817	0.828742	0.715037	0.738654	0.831399	0.755334
270 s	1.04638	0.823881	0.97541	0.92822	0.782136	0.895827	0.905446	0.829007	0.862832	0.780352	0.855956	0.783215	0.625892	0.627102	0.987456	0.845165	0.71671	0.746289	0.875749	0.657834	0.740947	0.560216	0.742246	0.7729	0.827322	0.854606	0.782179	0.628757	1.07577	0.62359	0.926187	0.569348	0.705367	0.827628	0.714284	0.735767	0.829328	0.762451
271 s	1.04849	0.82321	0.97506	0.92467	0.780719	0.892441	0.904747	0.823769	0.861078	0.777408	0.853895	0.784699	0.622599	0.626364	0.992197	0.843901	0.717623	0.745682	0.876887	0.656566	0.739253	0.559568	0.742351	0.772623	0.828397	0.852921	0.784741	0.62804	1.07434	0.623363	0.926316	0.568685	0.705118	0.825939	0.716138	0.736949	0.826926	0.754885
272 s	1.04521	0.821364	0.972011	0.92547	0.780921	0.892454	0.906668	0.823143	0.858943	0.776257	0.852299	0.783808	0.624121	0.625764	0.991722	0.842023	0.714715	0.744565	0.876622	0.655453	0.742865	0.559033	0.742765	0.774612	0.829966	0.854494	0.781696	0.633295	1.07452	0.625453	0.926182	0.570079	0.702005	0.826732	0.716945	0.738846	0.828227	0.751386
273 s	1.0459	0.818635	0.972932	0.92565	0.778033	0.890217	0.900384	0.821755	0.85873	0.775803	0.8547	0.786891	0.623445	0.623693	0.991506	0.841003	0.708899	0.74315	0.874884	0.652014	0.741152	0.556043	0.741737	0.773049	0.832458	0.85369	0.779364	0.632522	1.07242	0.625146	0.928244	0.568135	0.704748	0.826651	0.7164	0.736692	0.825192	0.749823
274 s	1.04554	0.81822	0.970397	0.922006	0.775144	0.890877	0.895917	0.820153	0.858003	0.773589	0.851284	0.786329	0.623663	0.623314	0.991351	0.841725	0.701299	0.742421	0.873762	0.651044	0.740736	0.556896	0.740577	0.774207	0.830884	0.848987	0.780089	0.630767	1.07342	0.626188	0.927771	0.566993	0.703728	0.826361	0.717357	0.733076	0.823413	0.745977
275 s	1.04452	0.815359	0.969156	0.922265	0.77231	0.888865	0.895795	0.820202	0.856859	0.775763	0.852672	0.790521	0.624561	0.623575	0.98768	0.839649	0.70074	0.739045	0.872419	0.647407	0.740002	0.555619	0.740337	0.777192	0.832491	0.851001	0.777727	0.629896	1.0741	0.62553	0.929712	0.566359	0.704663	0.826459	0.715786	0.734922	0.82442	0.743661
276 s	1.04388	0.818055	0.965992	0.918085	0.771915	0.888552	0.89795	0.818571	0.855163	0.769737	0.854824	0.785892	0.621724	0.620703	0.992123	0.836943	0.699866	0.739344	0.871509	0.647334	0.741836	0.553131	0.741718	0.775666	0.83336	0.851999	0.77725	0.62647	1.07569	0.622711	0.929552	0.564958	0.701605	0.826942	0.715832	0.734757	0.826991	0.745127
277 s	1.04157	0.814976	0.966556	0.920576	0.771143	0.889164	0.89586	0.81406	0.853172	0.769196	0.847398	0.783568	0.621674	0.620937	0.989296	0.835211	0.70047	0.738382	0.871937	0.647254	0.74161	0.552947	0.742572	0.776458	0.834338	0.852171	0.775048	0.6287	1.07278	0.622461	0.928411	0.565924	0.70314	0.826618	0.71641	0.733529	0.825515	0.742682
278 s	1.04393	0.814032	0.968181	0.916517	0.769484	0.887297	0.892626	0.812041	0.851157	0.769552	0.849031	0.783531	0.624583	0.619698	0.987864	0.834584	0.701105	0.737566	0.871359	0.648744	0.740123	0.552739	0.742294	0.778743	0.835464	0.85263	0.776795	0.62916	1.07224	0.624502	0.931861	0.563444	0.704947	0.824892	0.71565	0.733026	0.822927	0.745124
279 s	1.04125	0.812006	0.967274	0.915767	0.769002	0.884464	0.893197	0.810125	0.850472	0.76606	0.851773	0.784197	0.620441	0.618941	0.99164	0.838034	0.704439	0.739608	0.871906	0.653564	0.738583	0.550863	0.739401	0.777857	0.835823	0.854321	0.778044	0.627618	1.0726	0.624184	0.930234	0.563285	0.70803	0.826745	0.71727	0.735487	0.827757	0.751943
280 s	1.04131	0.811655	0.964644	0.918652	0.769225	0.886166	0.898126	0.811521	0.850926	0.767627	0.850258	0.786201	0.620472	0.617899	0.983777	0.834015	0.698627	0.737761	0.871902	0.650615	0.741118	0.547146	0.742279	0.775819	0.837606	0.855225	0.77328	0.626429	1.07245	0.623198	0.928196	0.56319	0.705347	0.827277	0.715047	0.731705	0.831248	0.760949
281 s	1.04087	0.811652	0.963626	0.917566	0.768373	0.886714	0.89684	0.812746	0.849644	0.765485	0.848094	0.786536	0.623642	0.618302	0.985252	0.837758	0.702434	0.736597	0.870155	0.65129	0.741323	0.547328	0.740424	0.77958	0.838612	0.852588	0.776391	0.624472	1.07579	0.62101	0.926564	0.559214	0.70794	0.827815	0.714909	0.727897	0.831054	0.765208
282 s	1.04079	0.809935	0.965007	0.915241	0.765461	0.883923	0.894454	0.810851	0.848524	0.766024	0.851691	0.78882	0.622186	0.618437	0.982843	0.835525	0.701889	0.736215	0.869264	0.648156	0.740691	0.54669	0.740725	0.779547	0.839105	0.849918	0.772469	0.624297	1.07541	0.623969	0.922547	0.557561	0.706924	0.825577	0.715493	0.732131	0.832127	0.771514
283 s	1.041	0.808059	0.964265	0.9141	0.765453	0.882612	0.893862	0.807458	0.845828	0.761501	0.85109	0.793438	0.623432	0.618248	0.986791	0.834391	0.698439	0.735239	0.86886	0.647791	0.735782	0.545208	0.740777	0.780346	0.84158	0.843456	0.767354	0.617208	1.07684	0.619314	0.919999	0.558267	0.705532	0.82775	0.719705	0.731678	0.834687	0.777174
284 s	1.03951	0.808918	0.963311	0.911938	0.762845	0.881806	0.890876	0.80584	0.846498	0.760617	0.853945	0.793175	0.624682	0.619324	0.985999	0.833812	0.693494	0.73331	0.867375	0.644867	0.740211	0.543212	0.740538	0.779628	0.842458	0.842522	0.76545	0.619069	1.08071	0.615865	0.918331	0.557153	0.705823	0.827133	0.71573	0.728661	0.835092	0.781933
285 s	1.04108	0.808305	0.96399	0.915916	0.763911	0.882974	0.89212	0.805277	0.843667	0.757814	0.852057	0.797445	0.623331	0.618711	0.985654	0.830248	0.686113	0.732348	0.868026	0.644327	0.738899	0.542946	0.738972	0.780591	0.842925	0.838633	0.762779	0.621083	1.07627	0.618744	0.920351	0.557037	0.709563	0.828452	0.717166	0.730868	0.83368	0.781867
286 s	1.03817	0.804945	0.964914	0.914585	0.762557	0.883673	0.890979	0.803404	0.844579	0.75473	0.853538	0.798264	0.627903	0.618	0.985144	0.832248	0.676248	0.730708	0.866562	0.642682	0.737514	0.541167	0.737276	0.781537	0.843023	0.837162	0.759541	0.622926	1.06923	0.620851	0.919843	0.557485	0.713006	0.829066	0.714844	0.730043	0.835017	0.781798
287 s	1.03953	0.805933	0.963866	0.91166	0.758159	0.880292	0.886226	0.802511	0.841006	0.753076	0.85312	0.798922	0.62514	0.617312	0.988883	0.827748	0.672233	0.731034	0.864354	0.641949	0.739636	0.537743	0.736985	0.780422	0.843772	0.836131	0.759158	0.624832	1.06937	0.62224	0.920488	0.555494	0.711573	0.830236	0.716557	0.729252	0.833694	0.77598
288 s	1.03801	0.803798	0.962867	0.911655	0.759382	0.881398	0.889261	0.800791	0.838471	0.752335	0.851438	0.799842	0.623075	0.616995	0.991478	0.823954	0.669366	0.728563	0.862625	0.636067	0.737523	0.537666	0.736599	0.78152	0.845914	0.833622	0.75134	0.623429	1.06971	0.623841	0.921185	0.554463	0.709246	0.830092	0.716088	0.723832	0.837193	0.785734
289 s	1.03615	0.802707	0.960599	0.910161	0.757427	0.880715	0.885041	0.800269	0.83604	0.751589	0.850945	0.796347	0.625405	0.614693	0.987151	0.827247	0.669432	0.72748	0.86164	0.634574	0.7386	0.536167	0.735403	0.780154	0.846121	0.831216	0.753029	0.622353	1.06804	0.622836	0.918667	0.551674	0.711367	0.82816	0.716274	0.73088	0.837109	0.792415
290 s	1.03677	0.800416	0.959541	0.907319	0.756103	0.88029	0.883013	0.800672	0.833795	0.751029	0.849841	0.796596	0.623673	0.614092	0.985498	0.824362	0.667257	0.72615	0.860975	0.629015	0.737685	0.537584	0.733823	0.780814	0.848289	0.831406	0.756766	0.621906	1.07095	0.623808	0.916367	0.550938	0.710314	0.828067	0.718836	0.72463	0.835761	0.787258
291 s	1.03536	0.801264	0.960064	0.909411	0.755171	0.879027	0.886028	0.800709	0.835252	0.755005	0.854308	0.798243	0.622981	0.613383	0.985283	0.825318	0.672399	0.721143	0.856169	0.621967	0.737459	0.535707	0.731991	0.783045	0.849775	0.833164	0.75437	0.621754	1.07008	0.624962	0.912011	0.550698	0.70967	0.828785	0.718551	0.728158	0.836056	0.782592
292 s	1.03519	0.798165	0.95897	0.906329	0.755507	0.878981	0.887068	0.801271	0.834445	0.757979	0.852382	0.800797	0.624704	0.614132	0.984595	0.825542	0.671001	0.720226	0.855114	0.620495	0.738345	0.533755	0.731045	0.782702	0.847982	0.829466	0.753534	0.619207	1.06851	0.6219	0.910393	0.548408	0.715527	0.829213	0.719573	0.728365	0.834473	0.775154
293 s	1.03672	0.799347	0.959237	0.908152	0.75282	0.875115	0.88495	0.801194	0.832173	0.753205	0.85307	0.799771	0.621961	0.614297	0.985778	0.822054	0.673402	0.720047	0.855881	0.623765	0.738063	0.533439	0.731114	0.783584	0.849291	0.828167	0.749678	0.620381	1.06602	0.624436	0.910811	0.550087	0.715725	0.829339	0.716113	0.720945	0.836169	0.769455
294 s	1.03576	0.796188	0.95944	0.906079	0.754789	0.876711	0.880521	0.799763	0.831128	0.752401	0.856917	0.804389	0.621975	0.612099	0.984957	0.821829	0.673767	0.720371	0.853241	0.622105	0.737096	0.531225	0.729879	0.782936	0.848761	0.829169	0.749722	0.621999	1.06484	0.625247	0.911069	0.550215	0.71594	0.830236	0.716826	0.730941	0.832789	0.774771
295 s	1.03685	0.798851	0.960414	0.90288	0.752807	0.875897	0.878626	0.797335	0.829248	0.751909	0.854167	0.804471	0.620268	0.611835	0.985908	0.823597	0.672674	0.7178	0.855999	0.618887	0.737742	0.531093	0.72737	0.784077	0.850864	0.833516	0.752332	0.620719	1.06091	0.625969	0.912894	0.548903	0.713146	0.831524	0.7167	0.722427	0.834461	0.769841
296 s	1.03605	0.79343	0.957028	0.906353	0.749772	0.872995	0.878245	0.797669	0.828932	0.753428	0.852744	0.800746	0.620505	0.611147	0.985198	0.823965	0.669627	0.71523	0.849266	0.612828	0.73845	0.530469	0.726811	0.783975	0.850276	0.837187	0.754048	0.618873	1.064	0.622281	0.913015	0.547016	0.715147	0.832633	0.716891	0.720388	0.831188	0.765396
297 s	1.03511	0.794587	0.959073	0.901919	0.751045	0.873561	0.875541	0.797911	0.82822	0.751254	0.854397	0.804817	0.620004	0.612507	0.986565	0.82289	0.667364	0.714744	0.850185	0.612238	0.74004	0.528108	0.723147	0.78429	0.849156	0.834288	0.748726	0.618154	1.06375	0.625199	0.911391	0.543597	0.710731	0.832529	0.716902	0.723129	0.8303	0.768401
298 s	1.03663	0.793284	0.958409	0.90299	0.749578	0.874828	0.873938	0.796292	0.825709	0.749494	0.85565	0.806117	0.621031	0.610501	0.983732	0.822566	0.664709	0.71383	0.849567	0.610409	0.736373	0.528001	0.723355	0.784459	0.851826	0.832955	0.746851	0.619291	1.06691	0.621136	0.912886	0.546119	0.709972	0.829509	0.717395	0.724108	0.832761	0.763331
299 s	1.03811	0.791866	0.958501	0.898469	0.747581	0.870689	0.87469	0.793564	0.823395	0.749017	0.857218	0.805946	0.621714	0.611422	0.981765	0.823445	0.670057	0.713874	0.849133	0.611648	0.739866	0.524911	0.722397	0.78513	0.852597	0.834302	0.750353	0.617153	1.06751	0.622265	0.913408	0.545938	0.709639	0.831974	0.717382	0.722465	0.83103	0.756986
300 s	1.03564	0.78984	0.956474	0.898753	0.748237	0.872875	0.869809	0.794032	0.822669	0.746996	0.857616	0.809984	0.622702	0.609569	0.978807	0.822303	0.666479	0.715697	0.850211	0.619841	0.736882	0.524481	0.718839	0.785789	0.852869	0.832317	0.746025	0.621625	1.05952	0.62321	0.914743	0.54641	0.713921	0.832716	0.718353	0.720373	0.832724	0.770976
301 s	1.03539	0.791456	0.958597	0.894357	0.745594	0.871611	0.868455	0.794623	0.823742	0.748909	0.858706	0.816123	0.622601	0.60957	0.98213	0.819954	0.6593	0.71656	0.849551	0.62307	0.738201	0.522385	0.719	0.785613	0.851205	0.828157	0.745085	0.617776	1.05949	0.623487	0.912564	0.545724	0.711405	0.831324	0.719217	0.716653	0.835564	0.777677
302 s	1.03526	0.793696	0.956709	0.895983	0.746739	0.871611	0.870125	0.794501	0.822044	0.748786	0.854015	0.81167	0.621241	0.607793	0.977831	0.818623	0.661899	0.718633	0.851527	0.618066	0.741463	0.52212	0.713237	0.786038	0.852976	0.823271	0.741655	0.620241	1.05582	0.624508	0.915438	0.544598	0.708401	0.832348	0.717924	0.718922	0.836483	0.77897
303 s	1.03279	0.790929	0.95568	0.894145	0.742739	0.868535	0.866315	0.793925	0.820654	0.746892	0.858241	0.812882	0.623003	0.607458	0.977715	0.820244	0.658869	0.715531	0.848045	0.621019	0.739106	0.521524	0.712406	0.785006	0.853539	0.821354	0.738979	0.618706	1.05716	0.623187	0.916209	0.546918	0.710001	0.831177	0.719784	0.716791	0.832777	0.783956
304 s	1.03354	0.792749	0.955218	0.896603	0.742704	0.868658	0.86781	0.792369	0.818414	0.745093	0.852892	0.816823	0.62808	0.610247	0.979549	0.82013	0.6605	0.713851	0.845584	0.616165	0.737623	0.521368	0.710571	0.787298	0.854982	0.819084	0.73815	0.609651	1.06499	0.617886	0.919321	0.547233	0.714903	0.832086	0.719669	0.721962	0.834795	0.774265
305 s	1.03433	0.788754	0.953218	0.893052	0.744656	0.868581	0.868547	0.790796	0.815685	0.747424	0.858034	0.814004	0.624508	0.608725	0.979866	0.821783	0.656444	0.714994	0.847473	0.612318	0.740444	0.519259	0.70728	0.786342	0.856436	0.814725	0.736777	0.599317	1.0702	0.613306	0.921397	0.54615	0.714687	0.834808	0.717703	0.716534	0.835499	0.780015
306 s	1.03372	0.78922	0.953715	0.897042	0.743837	0.868832	0.866591	0.790889	0.816186	0.744754	0.857574	0.819404	0.624929	0.606874	0.979467	0.81941	0.652991	0.715101	0.845888	0.613791	0.739545	0.520082	0.705209	0.785789	0.85669	0.816271	0.733842	0.60165	1.06764	0.614582	0.919132	0.54332	0.714228	0.832922	0.718539	0.719252	0.835396	0.792532
307 s	1.03214	0.788688	0.951839	0.893569	0.741619	0.867119	0.866865	0.787421	0.814123	0.742208	0.858978	0.818107	0.62906	0.609557	0.979857	0.817094	0.649295	0.713066	0.843514	0.613459	0.739054	0.516178	0.704706	0.787677	0.856776	0.814257	0.730819	0.601791	1.06819	0.617518	0.922278	0.546009	0.711609	0.834699	0.718787	0.7199	0.836881	0.796465
308 s	1.03354	0.790053	0.952694	0.89279	0.740251	0.865924	0.866698	0.787722	0.814	0.739656	0.85375	0.81655	0.625096	0.60888	0.977259	0.81658	0.643833	0.709687	0.839646	0.608545	0.738538	0.517136	0.703669	0.787615	0.857105	0.811911	0.731514	0.602371	1.06522	0.613447	0.920962	0.539244	0.715389	0.832922	0.719659	0.717943	0.839162	0.806602
309 s	1.03351	0.786564	0.949396	0.890424	0.740395	0.867457	0.861971	0.786194	0.813545	0.739924	0.856752	0.818426	0.626908	0.608316	0.979637	0.814187	0.641005	0.707257	0.839131	0.607531	0.739089	0.515257	0.70062	0.790148	0.859373	0.812104	0.732101	0.601602	1.06757	0.614285	0.918301	0.542596	0.712133	0.833628	0.719638	0.719432	0.839644	0.803657
310 s	1.03497	0.788721	0.949949	0.889605	0.740263	0.867752	0.859414	0.784581	0.811336	0.741392	0.85869	0.818391	0.623253	0.606029	0.977143	0.815868	0.637521	0.710046	0.841382	0.613263	0.740446	0.514296	0.700134	0.787288	0.857971	0.813429	0.732417	0.600739	1.07017	0.614507	0.917526	0.539935	0.708675	0.833344	0.719875	0.714054	0.840126	0.801607
311 s	1.03401	0.787589	0.951327	0.889845	0.739173	0.865543	0.862607	0.785115	0.809857	0.7391	0.855982	0.813538	0.619444	0.602693	0.980055	0.811573	0.633381	0.712123	0.842448	0.611717	0.740503	0.512327	0.697531	0.788194	0.857735	0.816064	0.732491	0.60152	1.06452	0.615688	0.913976	0.539589	0.709077	0.834918	0.720228	0.717474	0.839468	0.812786
312 s	1.03314	0.78901	0.948423	0.887145	0.739131	0.862675	0.8633	0.783698	0.807745	0.738264	0.851322	0.804997	0.616742	0.601231	0.977081	0.813321	0.634228	0.711299	0.839236	0.612601	0.742413	0.512024	0.697114	0.789858	0.858897	0.818593	0.732338	0.602936	1.06331	0.61523	0.911067	0.536387	0.709527	0.834273	0.720084	0.715417	0.836961	0.806809
313 s	1.02927	0.787253	0.949782	0.888221	0.738661	0.864162	0.862792	0.785075	0.807262	0.736403	0.851741	0.805089	0.614022	0.598742	0.977667	0.813614	0.631851	0.714819	0.841856	0.618004	0.742535	0.512807	0.695669	0.790966	0.859954	0.815361	0.731655	0.595638	1.06626	0.613075	0.909576	0.535487	0.710223	0.83396	0.71982	0.716115	0.837308	0.80266
314 s	1.02881	0.786192	0.946662	0.887251	0.740302	0.854499	0.860701	0.782204	0.80605	0.736391	0.850839	0.805509	0.614903	0.600296	0.977953	0.814255	0.636299	0.712969	0.843959	0.621972	0.742071	0.509826	0.694689	0.78974	0.861087	0.81569	0.732261	0.595384	1.0656	0.611115	0.909288	0.536433	0.711902	0.833126	0.719597	0.7162	0.838288	0.797291
315 s	1.02915	0.784334	0.951372	0.890688	0.739521	0.85423	0.862329	0.781135	0.806706	0.734901	0.852691	0.812069	0.617309	0.602992	0.980701	0.816052	0.638069	0.713717	0.842591	0.619428	0.741539	0.509859	0.693214	0.790966	0.860372	0.817183	0.733453	0.598272	1.06079	0.614736	0.907542	0.535343	0.71204	0.833299	0.71925	0.713451	0.836768	0.794372
316 s	1.02758	0.786992	0.947951	0.886465	0.73747	0.853022	0.856333	0.780215	0.80426	0.733558	0.857121	0.814011	0.619798	0.601231	0.979846	0.812967	0.639298	0.71075	0.839679	0.611138	0.740579	0.507494	0.691975	0.791552	0.859245	0.816617	0.732014	0.599029	1.06066	0.613232	0.905634	0.535182	0.712273	0.834793	0.720912	0.711217	0.83435	0.79712
317 s	1.02801	0.788283	0.94882	0.887287	0.736824	0.853462	0.857317	0.778388	0.80478	0.732952	0.857973	0.820922	0.621579	0.602278	0.980319	0.815032	0.62862	0.70804	0.838135	0.613691	0.740869	0.506279	0.691993	0.789875	0.859416	0.816348	0.732523	0.59749	1.06359	0.614895	0.908251	0.536319	0.709452	0.834226	0.718102	0.708706	0.839646	0.789601
318 s	1.02609	0.784888	0.944174	0.886842	0.737748	0.85251	0.856361	0.776695	0.80223	0.72706	0.854855	0.816368	0.623002	0.600289	0.978473	0.808507	0.622193	0.709205	0.836537	0.61491	0.741634	0.50498	0.690579	0.788644	0.858511	0.815159	0.731027	0.595806	1.05954	0.60998	0.90435	0.530388	0.710811	0.83457	0.719598	0.713416	0.838841	0.797527
319 s	1.02583	0.783733	0.946082	0.888702	0.736613	0.851163	0.857883	0.77779	0.801731	0.72826	0.857591	0.813758	0.619725	0.598555	0.980205	0.810409	0.617904	0.708823	0.83891	0.61739	0.741356	0.502352	0.687522	0.789906	0.85918	0.815947	0.731601	0.594999	1.06155	0.61232	0.901671	0.532321	0.707715	0.83467	0.721468	0.71132	0.837994	0.793843
320 s	1.02574	0.785053	0.945074	0.887731	0.737001	0.848044	0.856137	0.775774	0.800026	0.725616	0.852265	0.812711	0.621667	0.599088	0.979246	0.804724	0.621947	0.706995	0.835723	0.617993	0.739631	0.501392	0.688715	0.789173	0.858552	0.817216	0.727708	0.593608	1.06741	0.612704	0.906467	0.530518	0.714096	0.835233	0.719663	0.712395	0.837044	0.789916
321 s	1.02523	0.782792	0.944811	0.883085	0.733743	0.84508	0.855735	0.774672	0.79958	0.723271	0.856351	0.816243	0.6183	0.598508	0.980452	0.807844	0.617751	0.709725	0.839432	0.616885	0.741976	0.501832	0.687863	0.788936	0.859056	0.812943	0.723855	0.591749	1.06739	0.609146	0.905343	0.529009	0.713779	0.837482	0.721065	0.709524	0.837189	0.794342
322 s	1.02717	0.782273	0.945791	0.882653	0.733463	0.846355	0.856388	0.773841	0.796392	0.720569	0.854962	0.813944	0.618557	0.595797	0.979119	0.807059	0.617793	0.707923	0.834286	0.613606	0.742143	0.500153	0.686452	0.791454	0.860222	0.812063	0.724033	0.591364	1.06762	0.610948	0.903797	0.530238	0.7104	0.835224	0.722111	0.706794	0.837824	0.796677
323 s	1.02735	0.780169	0.946927	0.883833	0.733438	0.846014	0.855259	0.775022	0.796871	0.720613	0.855053	0.814874	0.619178	0.597033	0.980361	0.809941	0.62371	0.708541	0.835952	0.615803	0.743787	0.498432	0.686206	0.789676	0.858285	0.811026	0.722601	0.593213	1.06402	0.611321	0.899802	0.527039	0.712422	0.835282	0.722258	0.711125	0.839688	0.793864
324 s	1.02634	0.781394	0.942854	0.882708	0.732692	0.84453	0.856575	0.772393	0.7952	0.720223	0.854734	0.817363	0.62359	0.59608	0.97817	0.81206	0.626867	0.709174	0.837622	0.61726	0.744015	0.498287	0.684243	0.788358	0.859496	0.812625	0.727253	0.591948	1.06555	0.612466	0.899058	0.524737	0.711869	0.838021	0.722498	0.710073	0.838403	0.801044
325 s	1.02671	0.777771	0.94288	0.881008	0.733728	0.845231	0.857397	0.773553	0.79564	0.71831	0.852013	0.813649	0.619754	0.594831	0.97767	0.810875	0.621214	0.708004	0.83479	0.620245	0.743036	0.496767	0.684632	0.788554	0.860329	0.818409	0.727191	0.59037	1.06883	0.611742	0.897278	0.524284	0.712202	0.838739	0.721178	0.706092	0.839204	0.799928
326 s	1.02724	0.780305	0.941741	0.883465	0.732873	0.844778	0.858273	0.77208	0.793958	0.719303	0.856109	0.810075	0.617568	0.593395	0.976478	0.810585	0.623047	0.708931	0.837299	0.623652	0.743459	0.49656	0.682564	0.7896	0.859075	0.819082	0.725371	0.592069	1.06859	0.615737	0.896131	0.525511	0.714208	0.836274	0.721541	0.70441	0.837677	0.801179
327 s	1.02631	0.781576	0.942023	0.879461	0.729229	0.841815	0.853092	0.77154	0.794404	0.720687	0.855541	0.812378	0.6155	0.591682	0.979022	0.810144	0.626437	0.709861	0.834475	0.622512	0.742081	0.495258	0.682929	0.789242	0.860573	0.815975	0.720051	0.590817	1.06421	0.615859	0.895043	0.521224	0.716609	0.838873	0.720297	0.704852	0.836463	0.798781
328 s	1.02607	0.779961	0.942586	0.880597	0.730564	0.841272	0.852667	0.771823	0.794306	0.719679	0.853007	0.810232	0.619545	0.591463	0.977593	0.810783	0.630862	0.708131	0.83293	0.618574	0.744386	0.494191	0.681688	0.787234	0.860646	0.815554	0.725015	0.589318	1.0637	0.614516	0.892327	0.521301	0.713473	0.840184	0.719296	0.706276	0.837119	0.798245
329 s	1.0256	0.778465	0.941099	0.87838	0.730935	0.840351	0.851976	0.770716	0.792983	0.720139	0.853196	0.811848	0.616213	0.592021	0.973625	0.806613	0.627527	0.70668	0.832863	0.619599	0.743549	0.494088	0.680901	0.78858	0.862157	0.821516	0.726397	0.589595	1.06364	0.613143	0.892523	0.518926	0.71172	0.839892	0.720735	0.706629	0.83702	0.799823
330 s	1.02678	0.779105	0.93992	0.87953	0.727763	0.8415	0.853989	0.771052	0.791653	0.718509	0.853287	0.812761	0.617599	0.590964	0.974228	0.80963	0.625892	0.708436	0.833142	0.620057	0.743799	0.492459	0.680651	0.788824	0.860637	0.817885	0.724033	0.587678	1.06303	0.613395	0.890236	0.520319	0.714076	0.837698	0.721444	0.706714	0.838845	0.795058
331 s	1.02581	0.777123	0.94191	0.878305	0.730112	0.839544	0.852117	0.76971	0.788362	0.715712	0.854339	0.814596	0.61786	0.59017	0.972606	0.812093	0.627992	0.70886	0.834309	0.624855	0.744799	0.491332	0.681063	0.786462	0.861177	0.815791	0.725247	0.588311	1.06107	0.614741	0.888994	0.516561	0.716655	0.839784	0.722947	0.701105	0.839829	0.799383
332 s	1.02412	0.776072	0.938844	0.877522	0.728821	0.840346	0.85225	0.76912	0.7879	0.716924	0.855663	0.816155	0.620417	0.589956	0.972671	0.808826	0.627398	0.709912	0.834701	0.626454	0.744348	0.489733	0.679501	0.787435	0.859561	0.812866	0.721134	0.589113	1.05931	0.614188	0.887501	0.51634	0.715345	0.842318	0.72084	0.705819	0.841995	0.816345
333 s	1.0267	0.775394	0.939619	0.876009	0.727784	0.838866	0.850767	0.769657	0.789791	0.715333	0.855121	0.816955	0.621237	0.589374	0.971791	0.811021	0.63546	0.710955	0.833148	0.629609	0.742288	0.489531	0.679891	0.785896	0.86047	0.814745	0.718604	0.590998	1.0572	0.616726	0.885714	0.51739	0.714799	0.839507	0.72297	0.705658	0.839714	0.820571
334 s	1.02607	0.77508	0.936813	0.873912	0.72508	0.838169	0.849477	0.770408	0.789772	0.718366	0.850019	0.809233	0.615787	0.587986	0.970956	0.810999	0.635401	0.712111	0.834939	0.630431	0.743925	0.487752	0.677546	0.786991	0.861298	0.813101	0.719786	0.592166	1.05365	0.617588	0.886726	0.514123	0.718097	0.841802	0.721694	0.705366	0.844004	0.82993
335 s	1.02345	0.778374	0.93999	0.876535	0.726203	0.836495	0.848836	0.769585	0.788603	0.717095	0.852073	0.804145	0.608531	0.585098	0.970577	0.810861	0.642209	0.710932	0.834339	0.628019	0.743076	0.486955	0.67734	0.785398	0.860587	0.810361	0.718738	0.592016	1.05403	0.617335	0.886542	0.513142	0.71849	0.84252	0.721607	0.70461	0.842842	0.841953
336 s	1.02447	0.775505	0.936998	0.873585	0.727097	0.836941	0.845265	0.768511	0.788337	0.718451	0.847558	0.801628	0.61242	0.583128	0.969668	0.809441	0.638	0.707575	0.832467	0.625793	0.74233	0.486774	0.677034	0.785628	0.861032	0.80758	0.718015	0.590255	1.05201	0.617264	0.883378	0.512512	0.719267	0.841608	0.722233	0.705362	0.844086	0.83524
337 s	1.0225	0.776725	0.937074	0.872369	0.72611	0.836418	0.843443	0.768477	0.788366	0.719518	0.848292	0.806349	0.611522	0.583289	0.967849	0.811546	0.635345	0.708387	0.830807	0.626051	0.744103	0.484115	0.674999	0.785274	0.859585	0.808028	0.717565	0.586778	1.05267	0.612863	0.884141	0.513708	0.716844	0.841421	0.723475	0.700848	0.845085	0.837006
338 s	1.02229	0.776029	0.935116	0.874433	0.726002	0.837914	0.846231	0.766379	0.785188	0.716968	0.850993	0.80227	0.612516	0.582397	0.969255	0.812014	0.625389	0.705819	0.828366	0.621382	0.743953	0.483094	0.67469	0.784936	0.861277	0.804199	0.715221	0.588334	1.05073	0.613343	0.883831	0.51237	0.719396	0.842787	0.722395	0.703654	0.843046	0.832319
339 s	1.02468	0.774763	0.936837	0.873294	0.723003	0.834149	0.845419	0.765156	0.785417	0.717852	0.84997	0.804842	0.612473	0.580648	0.97054	0.807774	0.628321	0.705346	0.828914	0.622914	0.743575	0.48249	0.673619	0.785682	0.861248	0.806864	0.714246	0.584193	1.05505	0.611523	0.882401	0.508647	0.718163	0.841242	0.7223	0.702591	0.841108	0.82644
340 s	1.0232	0.774758	0.935037	0.870061	0.721721	0.834708	0.846328	0.765576	0.785398	0.71746	0.851375	0.804142	0.610923	0.581614	0.971123	0.809254	0.628672	0.704535	0.826602	0.622302	0.743792	0.482342	0.671957	0.78577	0.861024	0.806154	0.715359	0.586808	1.04933	0.613614	0.881941	0.51048	0.719479	0.842175	0.722352	0.703424	0.840716	0.821325
341 s	1.02423	0.77568	0.934544	0.872208	0.723808	0.833793	0.849738	0.765601	0.783452	0.719693	0.852383	0.807898	0.612886	0.579713	0.970393	0.808374	0.628998	0.702801	0.824793	0.61611	0.744752	0.481194	0.672306	0.784689	0.862721	0.807283	0.712376	0.590586	1.04584	0.61433	0.880164	0.510472	0.71712	0.842779	0.72342	0.700982	0.840608	0.821615
342 s	1.02412	0.776391	0.934462	0.869741	0.722254	0.834677	0.845438	0.76341	0.782765	0.716082	0.852791	0.809971	0.615794	0.58194	0.966949	0.805747	0.623272	0.702105	0.825773	0.619828	0.74243	0.477639	0.67281	0.783372	0.859413	0.807868	0.714553	0.586979	1.04559	0.614047	0.881976	0.510314	0.72249	0.843519	0.723165	0.700775	0.838192	0.809
343 s	1.02067	0.774277	0.933321	0.86885	0.721807	0.832322	0.845977	0.762855	0.780494	0.71311	0.852337	0.809693	0.615218	0.581003	0.966671	0.804245	0.624667	0.702403	0.823485	0.623311	0.741812	0.477013	0.671698	0.785083	0.861738	0.807537	0.714773	0.583862	1.0443	0.61303	0.881108	0.5061	0.723776	0.844518	0.723532	0.699074	0.837689	0.810882
344 s	1.01871	0.773925	0.933377	0.869403	0.720321	0.832567	0.848007	0.762788	0.779766	0.713486	0.852282	0.807603	0.61082	0.580025	0.966088	0.807116	0.630643	0.703688	0.824876	0.620268	0.744181	0.478668	0.671761	0.785376	0.862024	0.80817	0.716423	0.582614	1.04826	0.609804	0.879034	0.506766	0.722035	0.844289	0.722563	0.698671	0.841144	0.82131
345 s	1.02001	0.772806	0.930707	0.869686	0.721391	0.83265	0.849936	0.761623	0.779654	0.711169	0.853115	0.808032	0.614586	0.578728	0.967741	0.80523	0.628783	0.703483	0.826456	0.621109	0.74325	0.477442	0.669819	0.786074	0.861279	0.808039	0.71461	0.583464	1.04275	0.613081	0.876326	0.504637	0.724652	0.843637	0.72329	0.701216	0.839337	0.818533
346 s	1.01906	0.773029	0.930895	0.864617	0.719537	0.833886	0.847823	0.76133	0.779219	0.711621	0.854423	0.814922	0.616522	0.580463	0.965251	0.808456	0.6249	0.703462	0.823601	0.622552	0.744162	0.476111	0.670569	0.783168	0.860932	0.81024	0.71601	0.58106	1.04494	0.611942	0.875701	0.505179	0.722155	0.845913	0.722473	0.698679	0.838801	0.818114
347 s	1.02011	0.774335	0.933327	0.864574	0.719133	0.833011	0.848588	0.760683	0.778462	0.709106	0.855019	0.814541	0.618464	0.579858	0.966484	0.806145	0.626902	0.702466	0.823554	0.621542	0.744086	0.47506	0.669537	0.78408	0.860515	0.809669	0.71087	0.585388	1.04362	0.6129	0.876952	0.503373	0.721427	0.846315	0.722375	0.698959	0.843225	0.824375
348 s	1.01871	0.77427	0.932712	0.863887	0.719525	0.830079	0.847276	0.759261	0.777207	0.708204	0.855074	0.815779	0.613056	0.577202	0.965621	0.804372	0.623668	0.704664	0.821183	0.623605	0.746367	0.474886	0.669766	0.783973	0.861758	0.80628	0.714825	0.580399	1.04293	0.608558	0.875271	0.501907	0.722642	0.847202	0.725075	0.699089	0.839627	0.82301
349 s	1.01875	0.772247	0.92853	0.863873	0.718523	0.833281	0.847554	0.7596	0.774487	0.708672	0.853712	0.816905	0.615235	0.577384	0.965248	0.80411	0.62989	0.70527	0.823277	0.625962	0.745196	0.473727	0.667867	0.781001	0.858473	0.806571	0.711419	0.58187	1.04113	0.609315	0.874408	0.503494	0.721353	0.847095	0.723726	0.701573	0.839518	0.820412
350 s	1.01948	0.771145	0.929891	0.862881	0.718568	0.830329	0.848839	0.757427	0.775102	0.708091	0.856299	0.819764	0.614594	0.57842	0.964727	0.805503	0.625566	0.703722	0.823198	0.623012	0.745248	0.475309	0.66704	0.782827	0.858566	0.805737	0.713939	0.580904	1.03946	0.610475	0.87285	0.500003	0.722675	0.84603	0.72481	0.695227	0.840753	0.818934
351 s	1.01842	0.77035	0.930973	0.860711	0.71775	0.833945	0.843732	0.758421	0.773679	0.704093	0.85789	0.821279	0.619211	0.576265	0.962423	0.805733	0.628072	0.702196	0.820965	0.620838	0.745792	0.472932	0.666441	0.782351	0.858483	0.81092	0.71477	0.578831	1.04451	0.614679	0.872154	0.498959	0.724905	0.845616	0.724295	0.698425	0.839055	0.810996
352 s	1.01851	0.768624	0.932833	0.860344	0.715633	0.829677	0.844749	0.757083	0.772701	0.704205	0.856799	0.825327	0.621889	0.576371	0.963867	0.804242	0.628831	0.701875	0.818558	0.618753	0.746923	0.473808	0.666205	0.781048	0.85993	0.809484	0.711412	0.575867	1.04045	0.609652	0.872965	0.500779	0.72204	0.84917	0.724626	0.695312	0.838357	0.811693
353 s	1.01774	0.771249	0.93087	0.86136	0.718101	0.829772	0.841026	0.754679	0.771026	0.703514	0.855412	0.816433	0.619748	0.575679	0.956174	0.809305	0.623192	0.698546	0.814513	0.615497	0.744495	0.472445	0.664397	0.782879	0.858061	0.810472	0.71347	0.577052	1.044	0.608424	0.871864	0.497367	0.721973	0.847713	0.725046	0.696602	0.837056	0.805899
354 s	1.01768	0.76954	0.930764	0.857466	0.716541	0.827587	0.847251	0.754363	0.771651	0.703874	0.857858	0.821423	0.617362	0.574669	0.962129	0.803733	0.625223	0.697645	0.815213	0.611725	0.745118	0.469445	0.666495	0.780952	0.858559	0.813412	0.713502	0.571624	1.04561	0.604919	0.872587	0.499276	0.723565	0.849249	0.721686	0.693584	0.835628	0.799081
355 s	1.01708	0.774209	0.931421	0.856472	0.715411	0.826443	0.848101	0.752901	0.770171	0.702289	0.858159	0.822357	0.618049	0.573704	0.960634	0.803127	0.61502	0.700468	0.816556	0.617613	0.746237	0.470031	0.664984	0.781471	0.859159	0.81154	0.714822	0.56837	1.04814	0.603223	0.869431	0.497839	0.720707	0.849654	0.723675	0.698107	0.833158	0.802834
356 s	1.016	0.770603	0.929773	0.857382	0.715164	0.825096	0.852732	0.753912	0.771184	0.701933	0.85582	0.822357	0.618573	0.575684	0.96473	0.800375	0.612359	0.703252	0.817292	0.619683	0.747118	0.469409	0.664198	0.779873	0.858692	0.809547	0.713069	0.567272	1.04442	0.606519	0.868895	0.499399	0.72154	0.848673	0.724258	0.694199	0.83608	0.796964
357 s	1.01859	0.773388	0.927503	0.856315	0.714178	0.825782	0.852004	0.753244	0.768216	0.703331	0.855964	0.816176	0.614935	0.571619	0.964034	0.799858	0.608309	0.700782	0.817598	0.620366	0.746189	0.468368	0.662761	0.78103	0.857912	0.806077	0.71068	0.568583	1.0427	0.604133	0.871046	0.498263	0.7224	0.84731	0.723759	0.693504	0.835505	0.809745
358 s	1.01696	0.77155	0.930439	0.853618	0.713756	0.824039	0.852705	0.751875	0.767303	0.701485	0.856885	0.814838	0.613938	0.570457	0.957855	0.799604	0.608607	0.7024	0.817615	0.621864	0.747489	0.46661	0.661809	0.779602	0.855903	0.805571	0.710445	0.568894	1.04033	0.605	0.86969	0.496511	0.7255	0.849818	0.72464	0.691005	0.839155	0.812546
359 s	1.01575	0.773148	0.930021	0.85565	0.713562	0.824687	0.853992	0.750677	0.767205	0.701732	0.855795	0.809877	0.612811	0.570349	0.963951	0.800673	0.612966	0.700549	0.81582	0.619892	0.747681	0.467802	0.660204	0.778611	0.858316	0.805418	0.707504	0.570454	1.03895	0.605718	0.869153	0.493694	0.722744	0.848975	0.724194	0.695481	0.843743	0.825051
360 s	1.01672	0.772867	0.928622	0.852328	0.711485	0.826162	0.855457	0.751104	0.766926	0.700135	0.856574	0.817854	0.612546	0.569138	0.958554	0.8009	0.613011	0.69933	0.814754	0.616188	0.748216	0.464792	0.661598	0.778195	0.856029	0.801273	0.708526	0.57143	1.03737	0.607586	0.869712	0.494046	0.723863	0.849211	0.724383	0.693857	0.841321	0.82477
361 s	1.01671	0.770489	0.929119	0.852522	0.713204	0.826381	0.855198	0.750571	0.766943	0.701324	0.855201	0.8173	0.614723	0.572402	0.960357	0.800819	0.606116	0.698499	0.812705	0.616043	0.749012	0.463389	0.65976	0.777171	0.855465	0.801425	0.70484	0.566721	1.03586	0.605217	0.870208	0.492617	0.721615	0.850169	0.723555	0.691569	0.842628	0.825028
362 s	1.0171	0.77308	0.927137	0.852385	0.713697	0.826605	0.85014	0.749766	0.765975	0.70221	0.857553	0.824288	0.614319	0.571068	0.964617	0.800535	0.611682	0.698472	0.812084	0.614765	0.751172	0.462719	0.659154	0.776318	0.856007	0.798362	0.706614	0.565392	1.03816	0.605361	0.868428	0.490757	0.721349	0.85209	0.724863	0.693696	0.841682	0.828601
363 s	1.01241	0.7699	0.926769	0.853654	0.711688	0.823588	0.847093	0.7483	0.765371	0.701991	0.858533	0.826341	0.61927	0.570438	0.960609	0.799444	0.603947	0.698827	0.812179	0.613534	0.750015	0.46179	0.657932	0.775283	0.855667	0.796918	0.704046	0.565076	1.03768	0.603091	0.868447	0.492247	0.726156	0.849668	0.723623	0.691028	0.842527	0.835563
364 s	1.01364	0.771601	0.927785	0.848496	0.711104	0.824658	0.847562	0.748908	0.76444	0.699381	0.857914	0.833878	0.621973	0.570115	0.963504	0.796611	0.607986	0.695198	0.807922	0.61153	0.747957	0.461982	0.657895	0.775506	0.855813	0.795674	0.7019	0.562113	1.04069	0.600177	0.869345	0.492154	0.727453	0.852007	0.721805	0.689292	0.842205	0.826883
365 s	1.01539	0.774272	0.926278	0.849131	0.711124	0.82334	0.852819	0.749938	0.765043	0.701404	0.857043	0.836411	0.62511	0.5709	0.959021	0.798213	0.602739	0.69548	0.808679	0.611552	0.74761	0.459726	0.655015	0.773732	0.854986	0.803962	0.704185	0.555494	1.04418	0.599865	0.869116	0.49008	0.729194	0.85379	0.724414	0.690233	0.837324	0.823878
366 s	1.01241	0.769469	0.927655	0.848235	0.711403	0.823677	0.851319	0.746775	0.761603	0.697784	0.862556	0.840018	0.624709	0.573776	0.959678	0.79654	0.604995	0.69527	0.808288	0.612272	0.749214	0.459267	0.654265	0.772582	0.855193	0.803257	0.705112	0.558142	1.04339	0.599403	0.865416	0.492363	0.72692	0.852363	0.722904	0.688333	0.839867	0.814552
367 s	1.0123	0.773999	0.925196	0.84797	0.711047	0.822592	0.853486	0.746911	0.760137	0.694334	0.861391	0.832944	0.621471	0.569965	0.96255	0.797582	0.601389	0.696253	0.805413	0.613706	0.749378	0.457848	0.654019	0.77263	0.852799	0.801876	0.704081	0.560449	1.041	0.601036	0.866133	0.490357	0.728285	0.853179	0.724494	0.690793	0.836493	0.810496
368 s	1.01077	0.772257	0.925645	0.847101	0.711861	0.822551	0.856464	0.745253	0.758648	0.693152	0.856814	0.828345	0.618287	0.568361	0.960547	0.796034	0.60808	0.696707	0.808589	0.61282	0.750305	0.455321	0.651789	0.771152	0.851117	0.802489	0.703698	0.562108	1.03405	0.601075	0.864946	0.490043	0.725931	0.852538	0.725671	0.693216	0.833702	0.804142
369 s	1.01335	0.772809	0.927734	0.845933	0.712089	0.82125	0.855765	0.745058	0.75869	0.692759	0.857056	0.824265	0.616898	0.567879	0.959717	0.796719	0.604388	0.695356	0.806602	0.612393	0.749763	0.455246	0.651174	0.769488	0.854422	0.804554	0.705704	0.561113	1.04151	0.600105	0.862533	0.490627	0.726713	0.852048	0.722359	0.686663	0.839186	0.798632
370 s	1.01222	0.771495	0.928478	0.842404	0.70964	0.820114	0.848925	0.745218	0.758781	0.694625	0.854475	0.824643	0.615346	0.563804	0.957895	0.793883	0.602486	0.696126	0.805446	0.613113	0.750143	0.457044	0.650207	0.771107	0.854094	0.799852	0.705132	0.557809	1.04013	0.598332	0.861642	0.487459	0.724409	0.855039	0.724429	0.687845	0.836483	0.802259
371 s	1.01043	0.772107	0.92582	0.847389	0.709689	0.824064	0.853876	0.743178	0.757108	0.693428	0.861211	0.828501	0.616187	0.567461	0.959522	0.791491	0.599817	0.696789	0.80707	0.617715	0.751132	0.455415	0.649616	0.769213	0.852778	0.802838	0.702565	0.555582	1.04227	0.597191	0.860758	0.485695	0.723985	0.852252	0.721615	0.688713	0.835435	0.804067
372 s	1.01026	0.772171	0.926358	0.843975	0.707331	0.821278	0.852227	0.744825	0.757698	0.695694	0.860582	0.829993	0.615452	0.565715	0.959916	0.79814	0.601577	0.69652	0.805558	0.614909	0.750397	0.45505	0.649113	0.767749	0.853984	0.802677	0.705889	0.553697	1.04433	0.596696	0.858831	0.484017	0.7249	0.852302	0.721945	0.691127	0.83848	0.806096
373 s	1.00937	0.774553	0.925055	0.841362	0.706978	0.820452	0.845351	0.74467	0.759363	0.695843	0.861838	0.83038	0.619264	0.568452	0.957153	0.792021	0.601924	0.691173	0.800935	0.605278	0.750773	0.453345	0.650405	0.766218	0.85387	0.804081	0.704227	0.553443	1.04081	0.592434	0.860999	0.486363	0.726784	0.853435	0.725638	0.690317	0.840033	0.808991
374 s	1.00858	0.76673	0.92136	0.840711	0.705593	0.819786	0.845035	0.744356	0.757282	0.694091	0.861145	0.8282	0.61955	0.565439	0.955837	0.794922	0.603201	0.689995	0.798602	0.606855	0.749765	0.452305	0.649077	0.767955	0.853654	0.802506	0.70345	0.550998	1.04164	0.593402	0.862129	0.486315	0.725654	0.853485	0.723121	0.69193	0.841628	0.810152
375 s	1.00675	0.768003	0.919056	0.840312	0.707472	0.820692	0.848742	0.743371	0.75673	0.694929	0.86394	0.831855	0.616383	0.565135	0.957547	0.792514	0.603517	0.691252	0.797774	0.603226	0.753879	0.453632	0.64962	0.763754	0.853061	0.79551	0.701539	0.553107	1.04592	0.59624	0.860947	0.485753	0.731357	0.85487	0.722556	0.687757	0.839293	0.819981
Relative fluorescence intensity
WT, Cl- to Cl-, highlight time point indicates buffer exchange
Time	WT ionocyte 77	WT ionocyte 78	WT ionocyte 79	WT ionocyte 80	WT ionocyte 81	WT ionocyte 82	WT ionocyte 83	WT ionocyte 84	WT ionocyte 85	WT ionocyte 86	WT ionocyte 87	WT ionocyte 88	WT ionocyte 89	WT ionocyte 90	WT ionocyte 91	WT ionocyte 92	WT ionocyte 93	WT ionocyte 94	WT ionocyte 95	WT ionocyte 96	WT ionocyte 97	WT ionocyte 98	WT ionocyte 99	WT ionocyte 100	WT ionocyte 101	WT ionocyte 102	WT ionocyte 103	WT ionocyte 104
0 s	1	1	1	1	1	1	1	1	1	1	1	1	1	1	1	1	1	1	1	1	1	1	1	1	1	1	1	1
1 s	0.989392	0.993564	0.999402	1.00135	0.998561	0.994823	1.00443	0.997991	0.994754	0.997972	0.999622	1.00339	1.00144	0.999844	1.0052	1.00743	1.01952	1.01688	1.0025	1.00682	1.00458	1.00247	0.999181	1.00092	1.00452	1.00036	0.999384	1.0018
2 s	0.992413	1.00217	1.00236	0.998391	0.998478	1.00213	1.00454	0.998765	0.996596	0.999314	1.00803	0.991876	0.997523	0.99639	0.978888	1.00807	1.0195	1.01828	1.00488	1.00703	1.00751	1.00908	1.00276	1.00102	1.00435	1.00054	0.998593	1.00258
3 s	0.988678	0.997114	1.00268	0.996473	1.00033	1.00643	1.00603	0.990154	0.978433	0.991336	1.00966	0.992428	0.994707	0.996232	0.979531	1.00773	1.02204	1.01204	1.01911	1.04138	1.05684	1.06361	1.02475	0.999024	1.15373	1.11644	1.02113	1.03226
4 s	0.983942	0.995267	1.00452	1.00214	0.998637	1.00391	1.00518	0.988336	0.978823	0.992691	1.00803	0.993869	0.999655	0.997693	0.977638	1.00836	1.01875	1.00409	1.02428	1.03753	1.05252	1.06616	1.02631	0.998584	1.15008	1.11537	1.02038	1.03717
5 s	0.984052	0.993327	1.00777	1.00033	0.999714	1.00666	1.00448	0.98813	0.977947	0.991367	1.0078	0.989835	0.997653	0.998621	0.976492	1.00831	1.01595	1.00294	1.02246	1.03816	1.04749	1.07057	1.02808	0.999079	1.15321	1.11603	1.02253	1.04069
6 s	0.981823	0.992079	1.01119	0.993888	1.002	1.00327	1.00256	0.985877	0.974472	0.98735	1.00909	0.991272	0.99641	0.996741	0.974574	1.00894	1.01782	1.00374	1.02008	1.03916	1.04955	1.07532	1.0297	0.99803	1.15359	1.11873	1.02248	1.03677
7 s	0.978066	0.990209	1.00086	0.996219	1.00369	1.00875	1.00054	0.987372	0.973794	0.985007	1.00945	0.99011	0.997293	0.998085	0.978009	1.00877	1.01661	1.00034	1.02234	1.0389	1.05103	1.07048	1.02676	0.997313	1.15683	1.12288	1.02162	1.03564
8 s	0.989578	1.00121	1.00114	0.990036	1.00492	1.00471	1.01217	0.9861	0.97594	0.989066	1.00915	0.989497	0.990746	0.995726	0.971253	1.00958	1.01907	1.00281	1.02663	1.03349	1.04627	1.06091	1.02342	0.999114	1.15766	1.12239	1.02107	1.03592
9 s	0.997538	1.00198	1.00336	0.997816	1.00538	1.00269	1.00341	0.984075	0.973693	0.990206	1.01118	0.987933	0.994693	0.996612	0.978231	1.00792	1.01509	1.00244	1.02354	1.03475	1.04532	1.05689	1.02333	1.00185	1.15698	1.12074	1.02098	1.03395
10 s	0.99931	0.999639	1.00511	0.998238	1.00684	1.00471	1.00537	0.984809	0.973566	0.989313	1.00912	0.987525	0.989296	0.995868	0.977643	1.00892	1.01588	1.00122	1.02325	1.03424	1.04923	1.06057	1.02606	1.00231	1.15591	1.12371	1.02042	1.03024
11 s	0.989952	0.992263	1.00021	0.999436	1.00592	1.00528	1.00614	0.98568	0.974978	0.989708	1.01287	0.987528	0.985956	0.998488	0.970972	1.00835	1.01656	1.00029	1.02202	1.03582	1.04644	1.06226	1.02703	1.00354	1.15455	1.12279	1.01973	1.02627
12 s	0.988066	0.996387	0.998494	1.00053	1.0052	1.00568	1.00685	0.985861	0.976316	0.991522	1.01212	0.984395	0.983995	0.994283	0.965012	1.00874	1.01552	0.998922	1.02403	1.03787	1.04814	1.06315	1.02449	1.00117	1.15629	1.12478	1.02061	1.02263
13 s	0.980196	0.994952	0.998618	1.00324	1.00625	1.00877	1.00743	0.987001	0.978444	0.991918	1.0119	0.983113	0.982749	0.993875	0.966539	1.00798	1.01083	0.992622	1.02493	1.03429	1.04733	1.06034	1.02565	1.0024	1.16024	1.12675	1.01975	1.02113
14 s	0.987549	0.99458	0.998602	1.0036	1.00527	1.00674	1.01297	0.983354	0.974098	0.98729	1.0158	0.984629	0.985591	0.993703	0.963168	1.00816	1.01308	0.996687	1.0236	1.03484	1.04417	1.05905	1.02275	1.00268	1.1616	1.12718	1.02044	1.02438
15 s	0.989756	0.996008	0.994023	1.00452	1.00634	1.00956	1.01166	0.986421	0.97456	0.989459	1.01345	0.984976	0.981604	0.992773	0.961449	1.00669	1.01644	0.998281	1.02621	1.03419	1.04253	1.05514	1.02268	1.00306	1.16186	1.13078	1.01983	1.02138
16 s	0.990449	0.994705	1.00327	1.00991	1.00668	1.0117	1.00604	0.983483	0.973419	0.986718	1.01143	0.98415	0.982792	0.994986	0.967255	1.00774	1.01862	1.00271	1.02935	1.03287	1.03799	1.05502	1.02269	1.00255	1.16399	1.13234	1.01967	1.02474
17 s	0.997053	0.996905	1.0014	1.00696	1.00629	1.01397	1.00355	0.981899	0.970556	0.98415	1.01082	0.9801	0.980396	0.995719	0.959319	1.00828	1.01965	1.00571	1.02839	1.02966	1.03994	1.05397	1.02179	1.0016	1.16294	1.13326	1.01801	1.02574
18 s	1.08348	1.00166	1.00572	0.979038	0.995608	1.01332	1.0009	0.980803	0.968965	0.983821	1.01541	0.982085	0.986615	0.996358	0.969059	1.00835	1.02161	1.0113	1.02735	1.02941	1.03975	1.05341	1.02201	1.00266	1.16462	1.13595	1.02076	1.02607
19 s	1.08111	1.0005	1.00554	0.969249	0.994723	1.05907	1.00694	0.992082	0.988397	1.00909	1.01377	0.977617	0.97861	0.994565	0.964122	1.00839	1.02449	1.01863	1.02542	1.03101	1.03893	1.05281	1.02183	1.00319	1.16488	1.13614	1.0206	1.02286
20 s	1.08669	1.0061	0.998553	0.984338	0.993829	1.06469	1.00398	0.98806	0.984695	1.00623	1.01205	0.976055	0.972212	0.994656	0.953112	1.00821	1.02373	1.0233	1.02619	1.03565	1.04174	1.05237	1.02086	1.00111	1.16533	1.13894	1.02105	1.02143
21 s	1.09468	1.00382	1.00022	0.982937	0.99402	1.06266	0.997367	0.987366	0.984938	1.00357	1.01227	0.972062	0.968064	0.991067	0.952291	1.00738	1.02688	1.02725	1.02606	1.03722	1.04447	1.04753	1.01893	1.00093	1.16476	1.13952	1.01971	1.02762
22 s	1.08959	1.00054	0.996831	0.982834	0.991514	1.0641	1.00363	0.986445	0.984859	1.00313	1.00914	0.971798	0.963778	0.991078	0.949198	1.00808	1.02402	1.0355	1.02792	1.03463	1.04136	1.0426	1.01846	1.00175	1.16446	1.14294	1.02026	1.03073
23 s	1.09798	0.997669	1.00069	0.984842	0.997184	1.06365	1.00212	0.987665	0.984922	1.00581	1.01247	0.969022	0.96309	0.994954	0.942991	1.00831	1.0254	1.02782	1.02717	1.03371	1.03828	1.04676	1.01963	1.00209	1.16908	1.14251	1.01977	1.02921
24 s	1.07974	1.00172	0.996112	0.984837	0.995895	1.06708	0.997067	0.987357	0.984823	1.00393	1.01039	0.967415	0.95984	0.993335	0.939863	1.00843	1.02285	1.02549	1.02447	1.03065	1.03844	1.04495	1.01981	1.00058	1.16801	1.14833	1.01961	1.02593
25 s	1.08248	1.00174	0.99849	0.99855	0.994228	1.0692	0.997964	0.987918	0.982535	1.00312	1.01289	0.976018	0.975509	0.995971	0.950636	1.00782	1.02271	1.02442	1.02876	1.03211	1.03385	1.04496	1.0191	1.00035	1.16673	1.15169	1.01938	1.0237
26 s	1.08681	1.00182	0.998272	0.992909	0.995785	1.07305	1.00541	0.987143	0.985579	1.00575	1.01134	0.968891	0.965026	0.994194	0.944493	1.00754	1.02421	1.0273	1.03183	1.0272	1.02873	1.04945	1.01962	0.999924	1.16999	1.15435	1.01805	1.02598
27 s	1.09349	1.00032	1.0058	0.99346	0.996713	1.07301	0.999711	0.987673	0.985945	1.00521	1.01271	0.967244	0.968208	0.993092	0.946865	1.00808	1.02683	1.03871	1.03195	1.02409	1.02373	1.04594	1.01972	0.999114	1.16655	1.15916	1.01803	1.02465
28 s	1.09656	0.997811	1.00685	0.99545	0.996016	1.07306	1.00656	0.986071	0.983573	1.00439	1.01304	0.966962	0.964181	0.993167	0.944597	1.00706	1.02408	1.03537	1.03415	1.02261	1.02045	1.04271	1.0182	0.999161	1.16907	1.16564	1.01851	1.02569
29 s	1.09977	1.00588	1.00848	0.993725	0.994123	1.07383	1.00212	0.983947	0.982698	1.00233	1.01171	0.967396	0.958867	0.991772	0.940544	1.00798	1.0216	1.02521	1.03241	1.01979	1.01958	1.04223	1.0182	0.998525	1.16785	1.16693	1.01759	1.02361
30 s	1.09036	1.01597	1.00774	0.985222	0.994626	1.07637	1.00305	0.984927	0.982526	1.00398	1.01226	0.962299	0.961689	0.995336	0.938103	1.0082	1.01657	1.01798	1.03319	1.01742	1.0171	1.03987	1.01898	0.999819	1.17338	1.16378	1.01871	1.02298
31 s	1.09264	1.0125	1.00676	0.990865	0.99671	1.07511	1.00123	0.987131	0.984392	1.00392	1.00923	0.970029	0.964342	0.993174	0.938662	1.00861	1.01574	1.01307	1.03337	1.01672	1.01564	1.03833	1.01659	0.999635	1.1668	1.16178	1.01794	1.02283
32 s	1.09722	1.014	1.01777	0.995279	0.997089	1.07477	1.00512	0.986088	0.988035	1.00935	1.00972	0.96498	0.957567	0.993582	0.936156	1.00726	1.01668	1.00898	1.0345	1.01716	1.01322	1.03722	1.01809	0.998793	1.16947	1.16024	1.01697	1.02619
33 s	1.10476	1.00733	1.01146	0.99341	0.995506	1.07618	1.00197	0.987023	0.984709	1.0043	1.01406	0.961468	0.958982	0.993786	0.929238	1.00778	1.01517	1.00702	1.03541	1.0169	1.01413	1.0388	1.01914	0.999565	1.17136	1.16114	1.01592	1.02893
34 s	1.10464	1.037	1.00139	0.994266	0.99584	1.08391	0.999741	0.98454	0.984179	1.00448	1.01164	0.964998	0.953793	0.992732	0.933339	1.00752	1.01833	1.00977	1.03181	1.0137	1.00815	1.05162	1.02139	0.999784	1.16901	1.16254	1.01537	1.03024
35 s	1.10038	1.03117	1.00135	1.00388	0.997371	1.08633	0.998164	0.981898	0.978628	1.00182	1.01218	0.962004	0.9591	0.994416	0.932682	1.00726	1.01977	1.01588	1.03458	1.01326	1.00823	1.0526	1.02263	0.998595	1.16784	1.1636	1.01397	1.03028
36 s	1.11074	1.03709	1.00794	1.00557	0.997411	1.08352	0.996151	0.980709	0.975784	0.998516	1.01356	0.965206	0.953126	0.995247	0.92991	1.00838	1.01881	1.01639	1.03271	1.01427	1.01014	1.05786	1.02373	1.00153	1.16794	1.16272	1.01318	1.03223
37 s	1.10907	1.03227	1.00883	1.00673	0.995046	1.0805	0.991173	0.982038	0.97625	0.997215	1.01406	0.962704	0.954857	0.993044	0.926643	1.00802	1.01667	1.01239	1.03718	1.01212	1.00785	1.056	1.02539	1.00236	1.16842	1.16717	1.01416	1.03166
38 s	1.11858	1.03031	1.0111	1.00429	0.995909	1.08821	1.00194	0.981591	0.976174	0.99835	1.01479	0.962758	0.958991	0.996986	0.933814	1.00627	1.01938	1.01756	1.03518	1.01471	1.00794	1.05999	1.02648	1.00453	1.17105	1.16715	1.01311	1.02859
39 s	1.12537	1.0385	1.00668	1.00694	0.997546	1.08181	1.00287	0.979039	0.975208	0.996391	1.01229	0.963493	0.955113	0.995444	0.931773	1.0064	1.02177	1.01942	1.03301	1.0168	1.01085	1.06057	1.02483	1.00303	1.16771	1.16523	1.01374	1.0327
40 s	1.1257	1.04465	1.01245	1.01214	1.00099	1.08635	1.00403	0.98039	0.975122	0.998056	1.01212	0.968561	0.966493	0.994155	0.931812	1.00751	1.02206	1.02653	1.03546	1.01211	1.00463	1.06214	1.02947	1.0041	1.1669	1.17061	1.01255	1.03359
41 s	1.12697	1.0467	1.01052	1.00805	1.00245	1.08465	1.00243	0.976892	0.973539	0.99584	1.01148	0.970138	0.970423	0.997251	0.939013	1.00702	1.02003	1.02769	1.03594	1.00822	0.998243	1.07319	1.03016	1.00553	1.16901	1.179	1.01269	1.03699
42 s	1.12789	1.04609	1.00712	1.00813	1.00039	1.08465	1.00514	0.979106	0.973542	0.997596	1.01157	0.973255	0.970805	0.994533	0.936912	1.0072	1.01801	1.0285	1.03682	1.00657	0.996398	1.07537	1.03217	1.00539	1.16393	1.18138	1.01178	1.03836
43 s	1.13121	1.04464	1.01165	1.0018	0.999967	1.08646	0.998754	0.978569	0.971267	0.996408	1.01309	0.973564	0.973196	0.995607	0.945758	1.00634	1.01899	1.02685	1.03535	1.00429	0.995397	1.07816	1.0337	1.00613	1.16564	1.18407	1.01101	1.04024
44 s	1.14037	1.04429	1.0063	0.993753	1.0005	1.08015	0.998668	0.979787	0.972816	0.997483	1.01041	0.977926	0.977142	0.994707	0.947765	1.00737	1.02177	1.02494	1.03581	1.00545	0.995797	1.08066	1.03207	1.00383	1.16548	1.18923	1.01108	1.03976
45 s	1.14069	1.05061	1.01282	0.995186	1.00081	1.08719	0.997041	0.97803	0.972625	0.998221	1.01153	0.977273	0.976622	0.996195	0.94812	1.00586	1.02047	1.0254	1.03338	1.00568	1.0002	1.07647	1.03169	1.00244	1.16479	1.19558	1.01058	1.0345
46 s	1.13958	1.0509	1.00769	0.996511	1.00475	1.09026	1.00038	0.976151	0.970195	0.994694	1.01139	0.972765	0.9743	0.997315	0.945496	1.0055	1.02237	1.03359	1.03655	1.00575	0.996334	1.07403	1.03121	1.00269	1.15977	1.19626	1.01135	1.03015
47 s	1.1481	1.05114	1.00579	0.999666	1.00427	1.08095	1.00476	0.975727	0.967414	0.99239	1.01471	0.9673	0.968331	0.99533	0.939037	1.00705	1.02128	1.03415	1.03382	1.00644	0.995943	1.0683	1.02769	1.00315	1.16326	1.1943	1.01014	1.02647
48 s	1.15829	1.04685	1.00157	1.00252	1.00424	1.08646	1.00371	0.97197	0.965652	0.989237	1.01205	0.966301	0.9633	0.994613	0.930557	1.00714	1.01557	1.02711	1.03553	1.00405	0.995967	1.06367	1.02683	1.0042	1.1651	1.19662	1.0105	1.02508
49 s	1.15491	1.04433	1.0076	0.992835	1.00428	1.09012	1.00166	0.971105	0.964291	0.988904	1.01608	0.96198	0.955289	0.994397	0.930863	1.00561	1.01529	1.01664	1.03635	1.00283	0.992084	1.06494	1.02914	1.00324	1.16149	1.19546	1.01044	1.02899
50 s	1.15645	1.04842	1.01064	0.995104	1.00178	1.0853	1.00195	0.971998	0.964953	0.987152	1.01312	0.962979	0.955027	0.993069	0.92346	1.00583	1.01593	1.01557	1.03391	1.0007	0.990606	1.06139	1.02698	1.00555	1.16363	1.19199	1.00928	1.02775
51 s	1.16211	1.04747	1.00958	0.993514	1.00168	1.08731	1.00339	0.975577	0.968338	0.991478	1.01696	0.953451	0.949326	0.994164	0.919685	1.00652	1.01393	1.01048	1.03675	1.0031	0.99173	1.06164	1.02642	1.00491	1.16189	1.19108	1.0108	1.02851
52 s	1.17105	1.04462	1.00214	0.993512	0.998712	1.08195	1.00362	0.974961	0.967726	0.991202	1.0165	0.951445	0.93836	0.992586	0.909974	1.006	1.01345	1.00735	1.03703	1.00645	0.993482	1.05594	1.0258	1.00332	1.16395	1.19159	1.0118	1.02815
53 s	1.1614	1.04854	1.00538	0.994523	1.00037	1.08539	1.0046	0.973252	0.966162	0.992901	1.0167	0.948527	0.938924	0.994356	0.907404	1.00728	1.01291	1.01059	1.03798	1.00337	0.991306	1.05709	1.02548	1.00415	1.16239	1.19221	1.00946	1.02513
54 s	1.16404	1.04745	1.00248	0.999301	0.999529	1.08745	1.00125	0.972571	0.962458	0.988017	1.01479	0.94962	0.93786	0.993719	0.908151	1.00656	1.01049	1.00631	1.0362	1.00528	0.994632	1.05455	1.0247	1.00379	1.15981	1.19792	1.00908	1.01857
55 s	1.16975	1.04482	1.00529	1.00587	0.99551	1.0834	1.00069	0.969544	0.963527	0.986399	1.01478	0.942317	0.933709	0.991642	0.906638	1.00686	1.00896	1.00411	1.03633	1.00302	0.99395	1.04874	1.0237	1.0028	1.16133	1.19923	1.00969	1.0181
56 s	1.17537	1.04778	1.01101	1.00105	0.992075	1.08247	1.00158	0.970016	0.962164	0.986786	1.01679	0.942343	0.930398	0.993353	0.90054	1.00669	1.01171	1.00016	1.037	1.00208	0.989695	1.04728	1.02407	1.00324	1.15986	1.20221	1.01	1.02117
57 s	1.18828	1.04762	1.01217	0.997913	0.993079	1.08129	0.998081	0.972647	0.965728	0.989638	1.01772	0.937931	0.92843	0.992618	0.897432	1.00655	1.0104	1.00451	1.03722	0.999591	0.986099	1.05328	1.02543	1.00234	1.15699	1.20543	1.00969	1.02381
58 s	1.18415	1.05141	1.00658	0.995077	0.992254	1.0828	1.00224	0.973328	0.966128	0.992458	1.01586	0.941517	0.931482	0.992157	0.896265	1.00598	1.00855	1.00313	1.03699	0.999241	0.98256	1.05994	1.02768	1.00247	1.15695	1.20927	1.00996	1.02314
59 s	1.1958	1.05356	1.00527	0.994177	0.992037	1.08291	1.0093	0.977309	0.970606	0.996442	1.01371	0.941792	0.931284	0.991782	0.895618	1.00591	1.00893	1.00161	1.03699	0.996092	0.982499	1.06867	1.0312	1.0019	1.15571	1.2064	1.00867	1.01818
60 s	1.18925	1.04984	1.00385	1.00391	0.990181	1.08104	1.00916	0.974194	0.968626	0.994304	1.01461	0.942333	0.929874	0.990792	0.90058	1.00663	1.00917	1.00023	1.03642	0.994975	0.98297	1.07175	1.03155	1.00316	1.15664	1.20652	1.00881	1.01742
61 s	1.20283	1.05528	0.999791	0.998888	0.989512	1.08293	1.00398	0.973249	0.967635	0.993161	1.01164	0.945349	0.93536	0.992712	0.898633	1.00812	1.00765	0.999444	1.03736	0.996721	0.982134	1.06796	1.02908	1.0034	1.15668	1.20313	1.00914	1.01606
62 s	1.19532	1.05269	0.997805	0.999665	0.985759	1.0828	1.00493	0.97602	0.971204	0.997175	1.01123	0.946308	0.938527	0.992973	0.901474	1.00639	1.00586	0.996998	1.03923	0.995576	0.983373	1.06152	1.02879	1.00561	1.16085	1.20612	1.00897	1.01357
63 s	1.18859	1.05788	1.0012	0.998336	0.985195	1.08194	1.0126	0.975028	0.972218	0.998864	1.01345	0.946492	0.939384	0.993211	0.903767	1.0063	1.00855	0.995074	1.03768	0.994535	0.979588	1.06123	1.0289	1.00377	1.15761	1.20962	1.00952	1.01549
64 s	1.2032	1.06057	1.00533	0.998956	0.984138	1.08556	1.01259	0.976668	0.971132	0.999777	1.01599	0.946995	0.94386	0.993632	0.904429	1.00724	1.00344	0.994773	1.03751	0.993137	0.978138	1.0652	1.03064	1.0053	1.15649	1.21073	1.00827	1.01735
65 s	1.21464	1.05946	1.01378	1.00316	0.982202	1.08608	1.00941	0.976821	0.973006	1.00077	1.01643	0.945967	0.941769	0.993424	0.90437	1.00593	1.00463	0.994792	1.03936	0.994446	0.978133	1.06905	1.03125	1.00465	1.15375	1.21335	1.00839	1.01515
66 s	1.21551	1.06148	1.00763	0.996656	0.983801	1.08259	1.00674	0.973286	0.967715	0.995583	1.01302	0.944147	0.940526	0.99319	0.900728	1.00581	1.00542	0.994758	1.03897	0.99361	0.978062	1.07031	1.03294	1.00325	1.15147	1.20999	1.00848	1.01264
67 s	1.21201	1.06276	1.00601	1.00162	0.984183	1.0819	1.00357	0.969491	0.963925	0.992317	1.01229	0.935642	0.9278	0.990987	0.896863	1.00506	1.00425	0.993805	1.03891	0.99067	0.974883	1.06875	1.03249	1.00466	1.15327	1.21331	1.00914	1.01265
68 s	1.20699	1.06161	1.00047	0.998711	0.982119	1.08265	1.00493	0.968067	0.959723	0.986794	1.01632	0.930338	0.916783	0.989603	0.88568	1.00605	1.00009	0.998814	1.03755	0.989041	0.972441	1.07026	1.03254	1.00226	1.15009	1.21426	1.00741	1.00853
69 s	1.21763	1.06317	1.0086	0.992079	0.985571	1.08503	1.00592	0.965926	0.955639	0.982504	1.01589	0.930599	0.91728	0.989871	0.878756	1.00684	1.00499	0.997616	1.0365	0.988928	0.971898	1.07464	1.03404	1.00117	1.14704	1.21982	1.00884	1.00785
70 s	1.2284	1.06682	1.00515	0.992244	0.98504	1.08621	1.00661	0.964398	0.956355	0.981624	1.01443	0.937334	0.927397	0.990215	0.884697	1.00584	1.00378	1.00015	1.03728	0.986932	0.970696	1.08242	1.03575	1.00136	1.14955	1.21994	1.00698	1.00496
71 s	1.24398	1.06413	1.00693	0.997484	0.980861	1.08446	1.00727	0.965545	0.956078	0.9843	1.01511	0.943263	0.924607	0.990907	0.886525	1.00488	1.00783	1.00276	1.03762	0.988841	0.970392	1.08073	1.03466	1.00225	1.14943	1.21935	1.0062	1.00387
72 s	1.23639	1.07316	1.00998	0.999161	0.977849	1.08536	1.01127	0.968876	0.962337	0.988006	1.01701	0.935253	0.923928	0.992838	0.888917	1.00558	1.00492	1.00316	1.03869	0.988144	0.970311	1.08137	1.03637	1.00245	1.14736	1.21766	1.00766	1.00981
73 s	1.24164	1.0672	1.0034	1.00222	0.97843	1.08437	1.00652	0.969014	0.95959	0.988611	1.01432	0.935693	0.922559	0.990538	0.890963	1.0057	1.00749	1.00015	1.03619	0.987299	0.971311	1.08277	1.0385	1.00373	1.14596	1.22168	1.00736	1.00794
74 s	1.23548	1.07001	0.997728	0.996238	0.979739	1.08846	1.00766	0.964516	0.957272	0.986086	1.01553	0.939199	0.931502	0.991587	0.890805	1.00648	1.00727	1.00732	1.03917	0.990045	0.972283	1.08593	1.03873	1.00205	1.14458	1.22161	1.00641	1.00809
75 s	1.24304	1.07216	0.985158	0.993779	0.979108	1.0842	1.01193	0.964465	0.953115	0.981794	1.0131	0.940092	0.931764	0.991674	0.897115	1.00628	1.00601	1.00916	1.03796	0.986675	0.971894	1.09106	1.03822	1.00155	1.14695	1.21886	1.00584	1.00664
76 s	1.23703	1.07341	0.982998	0.99526	0.981956	1.0886	1.00718	0.965065	0.952035	0.979874	1.0192	0.934574	0.925999	0.990437	0.887069	1.00529	1.00568	1.00255	1.03774	0.985105	0.96828	1.08797	1.03906	1.00163	1.1513	1.21799	1.00607	1.00634
77 s	1.23705	1.07348	0.976665	0.992909	0.983551	1.09046	1.00409	0.964341	0.951432	0.979272	1.01621	0.932664	0.92478	0.992022	0.884939	1.00558	1.00454	0.999011	1.03682	0.986048	0.966585	1.08926	1.03956	1.00195	1.15151	1.22225	1.00629	1.00307
78 s	1.22163	1.07328	0.974233	0.990188	0.97975	1.08806	1.00654	0.966023	0.958011	0.982503	1.01489	0.932078	0.92047	0.990604	0.87807	1.0061	1.00308	0.994562	1.03693	0.992359	0.976142	1.09168	1.03943	1.0029	1.14976	1.22265	1.00553	0.999137
79 s	1.2287	1.06925	0.973809	0.987604	0.978836	1.08613	1.01436	0.967295	0.956398	0.9843	1.01679	0.934491	0.923146	0.990691	0.880377	1.00598	1.00394	0.996914	1.03704	0.991777	0.978309	1.09272	1.04028	1.00165	1.14913	1.21913	1.00597	1.00095
80 s	1.23031	1.0758	0.972275	0.989486	0.981521	1.08465	1.01359	0.964688	0.953635	0.981944	1.01384	0.933689	0.924037	0.992098	0.881529	1.00712	1.00219	0.996485	1.03791	0.990557	0.973498	1.0968	1.04298	1.00082	1.14891	1.21822	1.00549	1.00259
81 s	1.23707	1.07862	0.978916	0.990661	0.983942	1.0896	1.01514	0.9651	0.953419	0.979008	1.01463	0.93645	0.924561	0.991727	0.883871	1.00572	1.00073	0.996859	1.03848	0.986178	0.970126	1.09893	1.04433	1.00123	1.14829	1.22257	1.00499	0.996793
82 s	1.24173	1.07235	0.984648	0.981911	0.985014	1.07896	1.01895	0.965327	0.953274	0.978922	1.0167	0.937063	0.93349	0.990641	0.884716	1.00587	1.00334	0.996942	1.03504	0.988866	0.972724	1.09882	1.04343	1.00135	1.14399	1.22799	1.0053	0.997652
83 s	1.23305	1.08208	0.980945	0.980633	0.981116	1.07861	1.02216	0.965968	0.954707	0.983212	1.01272	0.939205	0.92679	0.991557	0.886836	1.00595	1.00226	0.995813	1.03721	0.989436	0.97335	1.09522	1.04032	0.998986	1.14429	1.22987	1.00543	0.999218
84 s	1.23517	1.0782	0.983758	0.98178	0.982027	1.08057	1.02559	0.967682	0.956015	0.981502	1.0134	0.937865	0.924604	0.98855	0.885621	1.00603	1.00261	0.994488	1.03605	0.985442	0.969952	1.09273	1.04074	0.999044	1.14058	1.22908	1.00534	1.00238
85 s	1.21936	1.08451	0.982458	0.981698	0.981274	1.08159	1.02146	0.965238	0.951405	0.978285	1.01294	0.931044	0.922475	0.98967	0.873054	1.00735	1.00097	0.997478	1.03667	0.981737	0.964906	1.08802	1.03953	0.997072	1.14251	1.22547	1.00499	1.00294
86 s	1.23423	1.08225	0.977378	0.978609	0.980211	1.08324	1.01181	0.960371	0.946338	0.973788	1.01608	0.929666	0.921121	0.990176	0.874615	1.00624	1.00345	0.996312	1.03662	0.979182	0.963723	1.08777	1.0406	0.997565	1.14481	1.2257	1.00479	1.00366
87 s	1.2361	1.08157	0.966845	0.971843	0.976258	1.08598	1.00919	0.960109	0.944316	0.971021	1.01531	0.93406	0.917021	0.990419	0.879532	1.00731	1.00416	0.998243	1.03659	0.978747	0.960486	1.08916	1.03979	0.996282	1.14651	1.2203	1.00452	0.999941
88 s	1.23167	1.07909	0.974789	0.973395	0.980278	1.08545	1.01164	0.958641	0.943965	0.968997	1.01386	0.929267	0.916202	0.990187	0.876859	1.0057	1.00144	0.996808	1.03513	0.977784	0.962673	1.08733	1.03727	0.995425	1.15045	1.21883	1.00391	1.00151
89 s	1.24205	1.08267	0.966686	0.967244	0.977005	1.08482	1.0056	0.961195	0.944131	0.969904	1.01478	0.929728	0.914378	0.990009	0.868981	1.00702	1.0013	0.994385	1.03559	0.976976	0.95978	1.08352	1.03717	0.994403	1.15163	1.21767	1.00446	0.996388
90 s	1.23117	1.08497	0.96735	0.962003	0.984283	1.08592	1.01094	0.953232	0.937815	0.964536	1.01467	0.928206	0.912686	0.987736	0.869411	1.00539	0.99979	0.989161	1.03626	0.976551	0.956019	1.08595	1.03809	0.993798	1.15287	1.21615	1.00383	0.999202
91 s	1.2261	1.08403	0.975344	0.96873	0.979656	1.09164	1.01804	0.950476	0.934334	0.95711	1.01495	0.927937	0.913216	0.987714	0.87163	1.0066	0.9967	0.985469	1.03652	0.971965	0.953356	1.08467	1.03711	0.993428	1.14743	1.21919	1.00309	0.998762
92 s	1.22778	1.08239	0.97615	0.980029	0.977142	1.09285	1.01536	0.950401	0.931769	0.955544	1.01146	0.926501	0.915943	0.989961	0.870588	1.00511	0.99644	0.980461	1.0358	0.970993	0.950894	1.08066	1.03696	0.993138	1.14783	1.22576	1.00382	1.00181
93 s	1.22197	1.08456	0.971972	0.976197	0.977917	1.09258	1.01488	0.949598	0.932294	0.952189	1.01474	0.921892	0.908225	0.988932	0.863274	1.00575	0.997268	0.982961	1.03608	0.969556	0.948997	1.08162	1.03806	0.991742	1.14517	1.2263	1.00403	1.0012
94 s	1.21893	1.08542	0.964622	0.981317	0.976657	1.09241	1.01146	0.945636	0.928062	0.951715	1.01612	0.923845	0.905627	0.988195	0.866599	1.00589	0.995803	0.98579	1.03691	0.968963	0.949575	1.08348	1.03713	0.992457	1.14402	1.22621	1.00379	1.00365
95 s	1.23228	1.08818	0.968217	0.982371	0.978945	1.09489	1.01436	0.949645	0.930778	0.953728	1.01332	0.924596	0.905708	0.988263	0.856474	1.00533	0.996921	0.979452	1.035	0.9731	0.953219	1.09069	1.04103	0.99154	1.14523	1.22316	1.00266	1.00313
96 s	1.23127	1.08649	0.972133	0.984196	0.979576	1.09314	1.01176	0.952481	0.936829	0.958825	1.01482	0.924684	0.901934	0.98909	0.858524	1.00592	0.993246	0.976836	1.03686	0.977097	0.958693	1.09022	1.0392	0.99068	1.14753	1.21967	1.00187	0.998137
97 s	1.23211	1.08743	0.974954	0.978518	0.97936	1.09939	1.01247	0.955855	0.938602	0.961969	1.01316	0.923059	0.907155	0.987262	0.858762	1.00405	0.992036	0.97443	1.03587	0.974709	0.957451	1.08965	1.03913	0.990203	1.14755	1.21889	1.00181	0.999778
98 s	1.23158	1.08457	0.976411	0.977417	0.981594	1.09539	1.01061	0.955112	0.938967	0.966816	1.01491	0.9183	0.898329	0.985636	0.856612	1.00482	0.990514	0.969247	1.03736	0.97975	0.963243	1.09219	1.04141	0.990438	1.14437	1.22004	1.00224	1.00443
99 s	1.22739	1.0861	0.972337	0.980851	0.983159	1.09557	1.00276	0.955598	0.940329	0.964629	1.01749	0.916443	0.898559	0.986007	0.85252	1.00471	0.988413	0.965443	1.03743	0.982817	0.9685	1.095	1.04083	0.990153	1.14196	1.22387	1.00124	1.00782
100 s	1.21535	1.08299	0.975787	0.984548	0.98271	1.1011	1.00436	0.954438	0.937526	0.962308	1.01825	0.9181	0.896293	0.986791	0.855391	1.00569	0.993225	0.963682	1.03732	0.982048	0.966483	1.09439	1.04158	0.989623	1.14353	1.22653	1.00131	1.01269
101 s	1.22701	1.08579	0.985564	0.991087	0.985978	1.10088	1.00871	0.947399	0.930819	0.957122	1.01482	0.919432	0.900677	0.986087	0.856681	1.0058	0.994349	0.971734	1.03451	0.976797	0.962002	1.09428	1.04332	0.988292	1.1408	1.22696	0.998993	1.01505
102 s	1.23538	1.08547	0.979877	0.995006	0.985293	1.10051	1.00557	0.949786	0.930182	0.954562	1.01475	0.910033	0.894486	0.985957	0.848077	1.00604	0.993231	0.976202	1.0365	0.979658	0.962126	1.09678	1.04191	0.986903	1.14111	1.22989	0.999686	1.01681
103 s	1.23105	1.08298	0.98044	0.999625	0.985361	1.10131	1.00925	0.949477	0.932285	0.955408	1.01189	0.910238	0.888713	0.984828	0.841648	1.00641	0.997427	0.97788	1.03582	0.982344	0.965711	1.09368	1.0421	0.987796	1.13897	1.22745	1.00042	1.02029
104 s	1.23087	1.08558	0.976277	1.00575	0.985922	1.10348	1.00982	0.953155	0.933733	0.958255	1.01173	0.911253	0.894319	0.987017	0.845216	1.00757	0.998742	0.985652	1.03476	0.985903	0.972594	1.09431	1.04231	0.986985	1.14319	1.22751	1.00047	1.0202
105 s	1.23084	1.08321	0.978523	1.00467	0.985355	1.10531	1.00396	0.952667	0.937303	0.960958	1.0159	0.914781	0.894457	0.985622	0.844242	1.00736	0.999269	0.991039	1.03553	0.988018	0.9731	1.09202	1.04272	0.985711	1.13892	1.22739	0.99962	1.0233
106 s	1.23894	1.08874	0.982017	1.00753	0.986589	1.11003	1.00496	0.957846	0.94252	0.968173	1.01323	0.911	0.887479	0.984095	0.843136	1.00827	1.00331	0.997915	1.03592	0.980873	0.96585	1.09585	1.04159	0.985262	1.14201	1.2274	0.999032	1.02014
107 s	1.24181	1.086	0.982745	1.00052	0.989145	1.10785	1.00238	0.963081	0.950813	0.979108	1.01196	0.911344	0.889121	0.983071	0.837887	1.00723	1.00404	1.01137	1.03506	0.974583	0.959988	1.09758	1.04326	0.985982	1.14299	1.22637	0.998152	1.0155
108 s	1.23817	1.08739	0.983513	1.00215	0.989912	1.10691	1.00845	0.961838	0.948238	0.978393	1.01528	0.911226	0.888767	0.986	0.841114	1.00717	1.00341	1.00707	1.03714	0.977302	0.960221	1.09573	1.04412	0.985173	1.14272	1.22613	0.999521	1.01493
109 s	1.24955	1.08049	0.992643	1.00202	0.992091	1.10739	1.01391	0.962228	0.949029	0.97562	1.01464	0.917701	0.899307	0.986898	0.846817	1.00689	1.00341	1.0053	1.03689	0.982862	0.964037	1.09825	1.04406	0.98652	1.14161	1.22864	0.997956	1.00736
110 s	1.23295	1.0847	0.985626	1.00292	0.987093	1.1104	1.01074	0.963078	0.951031	0.97777	1.01168	0.927529	0.902825	0.986014	0.849985	1.00744	1.00249	1.00599	1.03771	0.980671	0.967111	1.09783	1.04349	0.985282	1.1412	1.22652	0.997059	1.00648
111 s	1.25572	1.08299	0.991192	1.00054	0.988255	1.1107	1.00568	0.962274	0.949893	0.978172	1.01391	0.922038	0.903254	0.98485	0.862448	1.00696	1.00313	1.00833	1.03515	0.98128	0.967372	1.09259	1.04139	0.985015	1.14175	1.22787	0.996932	1.00894
112 s	1.24329	1.08505	0.987271	1.00351	0.989601	1.1119	1.00915	0.964017	0.955451	0.985161	1.01391	0.930506	0.911576	0.988628	0.858485	1.00771	1.00365	1.00749	1.03794	0.976554	0.961325	1.08865	1.04305	0.984115	1.14224	1.22786	0.997812	1.00724
113 s	1.24306	1.0838	0.988275	1.00518	0.987018	1.1036	1.01047	0.967367	0.958197	0.98939	1.01539	0.925808	0.908147	0.987079	0.854383	1.00704	1.00663	1.01329	1.03693	0.972519	0.955464	1.09559	1.04174	0.983805	1.14221	1.23091	0.997182	1.00676
114 s	1.24244	1.08697	0.983739	1.0024	0.98811	1.10469	1.00579	0.96717	0.959262	0.991739	1.01202	0.918812	0.900176	0.983	0.852476	1.00721	1.00894	1.02184	1.03741	0.976304	0.959234	1.09633	1.04173	0.985341	1.14015	1.23383	0.996235	1.00754
115 s	1.23639	1.08247	0.990317	1.00535	0.989263	1.10702	1.00419	0.968428	0.958359	0.989193	1.01424	0.922486	0.90563	0.984216	0.852599	1.00588	1.01077	1.0283	1.03714	0.973818	0.957299	1.09185	1.04065	0.983604	1.13709	1.23391	0.997094	1.0102
116 s	1.23633	1.08297	0.989912	1.00405	0.990446	1.1058	1.00808	0.965511	0.954788	0.985366	1.01479	0.925286	0.907468	0.98379	0.857417	1.00552	1.01106	1.03433	1.03563	0.972551	0.954453	1.09013	1.04285	0.9824	1.13817	1.2349	0.996504	1.01482
117 s	1.23128	1.07859	0.993872	1.00242	0.991412	1.10491	1.00997	0.96054	0.947814	0.977405	1.012	0.92308	0.905541	0.986358	0.855668	1.00535	1.01078	1.0385	1.03732	0.971458	0.955719	1.09181	1.04153	0.984412	1.13541	1.23609	0.995115	1.01741
118 s	1.22595	1.07794	0.98804	0.997536	0.992248	1.10721	1.01345	0.958012	0.945598	0.973741	1.0157	0.917693	0.895677	0.984974	0.843709	1.00477	1.01084	1.03889	1.03602	0.972089	0.957143	1.09026	1.04175	0.983264	1.13537	1.2354	0.994241	1.01764
119 s	1.21516	1.07363	0.984003	0.996569	0.990402	1.10788	1.01059	0.960183	0.942988	0.970464	1.01408	0.913283	0.892832	0.982333	0.849491	1.00596	1.01333	1.03737	1.0376	0.973556	0.956741	1.0932	1.04326	0.98466	1.13371	1.23651	0.994398	1.02279
120 s	1.21632	1.07227	0.97927	1.00712	0.990257	1.10669	1.01233	0.958563	0.939488	0.965379	1.01137	0.912207	0.889544	0.980975	0.840625	1.00546	1.01476	1.0449	1.03773	0.972906	0.959028	1.0947	1.04364	0.983334	1.13002	1.24051	0.995237	1.01509
121 s	1.22683	1.06966	0.986481	1.01644	0.989616	1.10705	1.01228	0.953355	0.935699	0.962288	1.01038	0.911253	0.886926	0.981971	0.83298	1.00344	1.01549	1.04982	1.0365	0.976829	0.96275	1.09838	1.04545	0.982389	1.13253	1.23597	0.994807	1.00793
122 s	1.2232	1.07071	0.992079	1.01789	0.988898	1.10109	1.0115	0.949742	0.93014	0.959619	1.01255	0.905245	0.878918	0.97884	0.83087	1.00309	1.01319	1.05235	1.03767	0.980342	0.969889	1.09805	1.0436	0.985579	1.13785	1.2332	0.99359	1.0105
123 s	1.22227	1.06725	0.979609	1.02198	0.989453	1.10112	1.00925	0.950543	0.930354	0.956149	1.01419	0.904504	0.884297	0.98403	0.832649	1.00443	1.0176	1.05121	1.03571	0.98205	0.972579	1.09286	1.04339	0.984704	1.13648	1.23615	0.995397	1.01053
124 s	1.22738	1.06646	0.98976	1.02026	0.986122	1.10215	1.01316	0.953251	0.932195	0.958266	1.01182	0.901978	0.875739	0.98166	0.828409	1.00447	1.01301	1.04958	1.03527	0.986385	0.976814	1.09092	1.04187	0.984934	1.1326	1.23571	0.994642	1.01138
125 s	1.2245	1.06953	0.990397	1.02119	0.98803	1.09974	1.01447	0.953116	0.933076	0.960049	1.0142	0.900366	0.876947	0.981105	0.828167	1.00362	1.01241	1.04999	1.03553	0.988677	0.979527	1.09006	1.04223	0.984808	1.13077	1.2383	0.995216	1.01362
126 s	1.21596	1.06781	0.981744	1.02188	0.989444	1.09954	1.02067	0.951769	0.930431	0.957186	1.01336	0.902106	0.874862	0.979992	0.830554	1.00299	1.01403	1.05262	1.03919	0.989917	0.979918	1.09256	1.04267	0.985546	1.13335	1.2375	0.994692	1.00702
127 s	1.22165	1.07141	0.979716	1.01823	0.986584	1.09792	1.01815	0.949557	0.930444	0.956382	1.01263	0.902119	0.874914	0.983029	0.830035	1.00487	1.0142	1.05205	1.03874	0.989048	0.977611	1.09047	1.04278	0.987214	1.13247	1.23983	0.995741	1.00498
128 s	1.22164	1.07232	0.984864	1.01396	0.984984	1.1028	1.01497	0.948127	0.926822	0.953853	1.01291	0.898208	0.87401	0.980796	0.824791	1.00267	1.01374	1.05357	1.03793	0.987596	0.976948	1.09028	1.04309	0.986299	1.13113	1.23839	0.994113	1.00115
129 s	1.21537	1.07152	0.98536	1.01662	0.983546	1.10314	1.0162	0.94968	0.929094	0.953874	1.01059	0.901387	0.873619	0.980872	0.826254	1.00417	1.01465	1.05666	1.03695	0.987378	0.974994	1.08882	1.04209	0.986344	1.13451	1.23874	0.992999	1.001
130 s	1.20856	1.06964	0.985388	1.01717	0.982194	1.10347	1.01427	0.952245	0.930146	0.956296	1.00962	0.897089	0.869209	0.979953	0.824697	1.00369	1.01543	1.05752	1.03793	0.985312	0.974227	1.09397	1.04318	0.987078	1.1313	1.23781	0.992688	0.999914
131 s	1.21376	1.06752	0.981996	1.01571	0.981715	1.10158	1.01421	0.950103	0.927371	0.951987	1.01142	0.898054	0.869454	0.979775	0.819904	1.00328	1.01658	1.05472	1.03726	0.983517	0.971996	1.09315	1.04345	0.986199	1.13418	1.23758	0.990713	0.998326
132 s	1.20906	1.06413	0.979841	1.01515	0.983369	1.10287	1.01404	0.949565	0.927325	0.95061	1.01118	0.896703	0.867659	0.979236	0.821841	1.004	1.01384	1.05387	1.0382	0.983012	0.970154	1.09694	1.04371	0.986495	1.13178	1.23711	0.991794	0.995934
133 s	1.22192	1.06898	0.979192	1.01693	0.982939	1.10007	1.01889	0.948069	0.925112	0.950948	1.01055	0.896474	0.866649	0.978407	0.821782	1.00375	1.01528	1.04925	1.03817	0.978967	0.966391	1.09586	1.04238	0.985833	1.13538	1.23601	0.989928	1.00273
134 s	1.21584	1.07178	0.977196	1.0135	0.980211	1.10492	1.0114	0.946617	0.920659	0.947818	1.01379	0.894787	0.867947	0.981886	0.819177	1.00479	1.01364	1.05072	1.03796	0.982278	0.970517	1.09422	1.04376	0.984913	1.13565	1.23809	0.989998	0.999377
135 s	1.21926	1.07821	0.971553	1.01692	0.979444	1.10442	1.01998	0.943656	0.920473	0.944741	1.01133	0.892205	0.864782	0.980063	0.812086	1.00692	1.01054	1.04401	1.03756	0.981261	0.96963	1.10063	1.04671	0.983294	1.13535	1.23779	0.991112	0.999159
136 s	1.21526	1.07319	0.962528	1.01118	0.980949	1.10472	1.01586	0.943146	0.91731	0.942756	1.00731	0.896969	0.870274	0.980098	0.819899	1.00596	1.00883	1.03596	1.03707	0.981547	0.969163	1.09784	1.04267	0.984389	1.13112	1.23921	0.98992	1.0002
137 s	1.22136	1.0736	0.964753	1.01053	0.979744	1.10145	1.0137	0.943953	0.918954	0.942654	1.00994	0.899215	0.871367	0.979138	0.815708	1.00577	1.00791	1.03545	1.04086	0.982679	0.968672	1.09059	1.04145	0.982874	1.13392	1.23654	0.990004	1.00227
138 s	1.21959	1.07295	0.966344	1.00969	0.979871	1.09478	1.01437	0.944646	0.919399	0.942766	1.00869	0.895666	0.869917	0.979207	0.820299	1.00568	1.00786	1.03583	1.04015	0.981632	0.968737	1.0907	1.04144	0.98242	1.13337	1.24028	0.990413	1.00007
139 s	1.21499	1.06963	0.960824	1.01274	0.976072	1.10157	1.01733	0.952861	0.927411	0.950777	1.01058	0.8954	0.867486	0.97808	0.815352	1.00758	1.00777	1.03358	1.03918	0.978662	0.965267	1.0944	1.04299	0.982954	1.1338	1.23906	0.988114	0.994576
140 s	1.21857	1.06644	0.955291	1.01164	0.974826	1.0981	1.01878	0.951892	0.923743	0.953642	1.01056	0.890759	0.864112	0.978192	0.809778	1.00613	1.01038	1.03408	1.04041	0.977289	0.962373	1.09226	1.04437	0.981554	1.13258	1.23906	0.989563	0.995775
141 s	1.21943	1.06629	0.957236	1.00951	0.97706	1.09943	1.01476	0.947459	0.92337	0.949326	1.01141	0.889339	0.85965	0.978283	0.807806	1.00564	1.01023	1.04072	1.04099	0.975532	0.961791	1.09334	1.04119	0.981344	1.13148	1.24147	0.987623	0.991876
142 s	1.22124	1.06752	0.950009	1.00594	0.978857	1.10144	1.00881	0.94716	0.920309	0.94687	1.00776	0.894105	0.864227	0.976602	0.808715	1.00316	1.01144	1.04629	1.03936	0.974613	0.959991	1.08862	1.04286	0.981302	1.13205	1.23994	0.988432	0.993012
143 s	1.23746	1.06694	0.943037	1.0061	0.979243	1.10453	1.01784	0.947965	0.920366	0.946247	1.00985	0.889219	0.857694	0.978503	0.813618	1.0037	1.01126	1.05389	1.04081	0.972208	0.95806	1.08639	1.04239	0.981434	1.13327	1.24151	0.987615	0.9946
144 s	1.23677	1.06677	0.945467	1.01135	0.980959	1.09784	1.01651	0.948298	0.919482	0.945988	1.00836	0.885315	0.856535	0.973879	0.805138	1.00466	1.01204	1.04575	1.04116	0.971995	0.956169	1.08655	1.0412	0.984218	1.13048	1.23899	0.986821	0.995486
145 s	1.24261	1.06586	0.94625	1.05148	0.974745	1.10089	1.02004	0.947052	0.919729	0.947624	1.01114	0.886	0.857893	0.978435	0.803438	1.00492	1.01078	1.04633	1.04156	0.971343	0.956851	1.08183	1.04002	0.984447	1.12862	1.24035	0.987545	0.999281
146 s	1.2495	1.06785	0.949875	1.05178	0.973216	1.09621	1.02213	0.945593	0.91907	0.945395	1.01074	0.881545	0.854763	0.977688	0.804115	1.00467	1.01069	1.0471	1.04284	0.972929	0.957584	1.08022	1.03624	0.983499	1.12774	1.24451	0.986523	0.998245
147 s	1.25022	1.06654	0.946748	1.05095	0.972467	1.09794	1.02415	0.949731	0.922748	0.951854	1.00864	0.874133	0.846087	0.974985	0.796781	1.00272	1.00987	1.04228	1.04325	0.971247	0.958143	1.07509	1.03643	0.983987	1.12744	1.24548	0.986761	0.997632
148 s	1.24337	1.06475	0.948664	1.05294	0.976345	1.09206	1.02294	0.946884	0.919737	0.950118	1.01016	0.875212	0.843697	0.975468	0.792679	1.0027	1.01107	1.0464	1.0436	0.971172	0.955058	1.0706	1.03638	0.984282	1.12651	1.24792	0.985283	0.996429
149 s	1.23835	1.06351	0.956963	1.05311	0.974296	1.09393	1.01758	0.946119	0.919636	0.946795	1.01152	0.873643	0.845475	0.975239	0.79346	1.00519	1.00806	1.0472	1.04291	0.97531	0.959762	1.06513	1.03502	0.984372	1.12665	1.24609	0.98601	0.995816
150 s	1.24325	1.06621	0.958267	1.05038	0.973693	1.09998	1.01798	0.943011	0.915555	0.942755	1.00831	0.87364	0.842851	0.972534	0.78749	1.00427	1.00854	1.04296	1.04462	0.97873	0.963993	1.06511	1.03322	0.982314	1.12046	1.24528	0.986082	0.994584
151 s	1.23794	1.06637	0.953998	1.04796	0.973952	1.09706	1.01635	0.945003	0.915671	0.943591	1.00918	0.876526	0.844065	0.973253	0.796885	1.006	1.01054	1.04578	1.04416	0.978385	0.965041	1.06079	1.03394	0.983991	1.1254	1.24666	0.98529	0.992147
152 s	1.24233	1.06395	0.957573	1.04793	0.972588	1.10037	1.02196	0.940437	0.913394	0.940591	1.00645	0.877277	0.845334	0.973496	0.790949	1.00539	1.00823	1.04074	1.04617	0.977204	0.962134	1.05706	1.03097	0.983686	1.12686	1.24577	0.985571	0.989231
153 s	1.23834	1.06246	0.958542	1.04873	0.973164	1.09985	1.02368	0.941189	0.911433	0.938429	1.00894	0.876118	0.846128	0.971739	0.790465	1.00634	1.00526	1.0378	1.04356	0.976042	0.96215	1.04979	1.02985	0.9846	1.12261	1.24575	0.98496	0.9877
154 s	1.24026	1.0668	0.963769	1.05032	0.972842	1.0985	1.02035	0.941608	0.911377	0.938167	1.00837	0.882638	0.85382	0.972919	0.796583	1.00517	1.00488	1.03184	1.04537	0.980792	0.963408	1.04338	1.0262	0.984735	1.12271	1.24847	0.98514	0.990842
155 s	1.22863	1.06383	0.966307	1.05124	0.975471	1.09304	1.02048	0.942376	0.912599	0.936431	1.00947	0.880552	0.849312	0.971991	0.798229	1.00621	1.0042	1.02526	1.04506	0.980671	0.965817	1.03611	1.02464	0.984576	1.12123	1.24835	0.983883	0.992754
156 s	1.2174	1.06496	0.970514	1.05041	0.975406	1.09646	1.01782	0.942053	0.911286	0.938011	1.00606	0.877013	0.84632	0.972701	0.79598	1.00664	0.999582	1.01808	1.04587	0.977135	0.962417	1.03741	1.0249	0.984263	1.11904	1.24828	0.983949	0.993682
157 s	1.21062	1.06585	0.969148	1.04772	0.979121	1.09762	1.01928	0.941294	0.910309	0.935901	1.00767	0.876667	0.846061	0.971542	0.791236	1.00465	1.00116	1.01709	1.04732	0.976285	0.962799	1.03111	1.02343	0.984336	1.11958	1.24716	0.983007	0.994142
158 s	1.20545	1.06547	0.968578	1.05423	0.978675	1.09871	1.01605	0.938156	0.908795	0.935042	1.00871	0.878868	0.846993	0.969609	0.794814	1.00592	1.00239	1.02324	1.04778	0.981125	0.965724	1.02928	1.02345	0.983426	1.11959	1.24612	0.981471	0.9998
159 s	1.21069	1.06782	0.863329	1.05367	0.97873	1.01997	1.01176	0.940456	0.908383	0.931995	1.0078	0.880208	0.852376	0.970979	0.797918	1.00464	1.0035	1.02423	1.0489	0.974121	0.961478	1.02229	1.0213	0.984251	1.12498	1.24474	0.981357	0.993171
160 s	1.21527	1.0666	0.864316	1.05032	0.979484	1.03539	1.01282	0.938232	0.907299	0.933789	1.00847	0.883314	0.855494	0.973886	0.797927	1.00565	0.999076	1.01706	1.04907	0.972215	0.956064	1.02116	1.01906	0.984788	1.12188	1.24472	0.981408	0.987747
161 s	1.22491	1.06693	0.867362	1.05067	0.980491	1.03832	1.01437	0.941166	0.909574	0.934428	1.00859	0.878726	0.84624	0.970917	0.800492	1.00647	0.999658	1.01385	1.04861	0.972317	0.958388	1.00843	1.01704	0.984587	1.1213	1.24561	0.981235	0.981685
162 s	1.21897	1.06807	0.863789	1.04551	0.980649	1.04424	1.01538	0.943673	0.911227	0.93691	1.00976	0.873765	0.846358	0.970835	0.797408	1.00516	0.998905	1.01722	1.05113	0.973016	0.960354	1.00728	1.0143	0.984427	1.11875	1.24884	0.974986	0.977949
163 s	1.19521	1.06409	0.873734	1.04501	0.977932	1.04552	1.01079	0.93726	0.908004	0.932918	1.00645	0.874514	0.841505	0.968874	0.789057	1.00613	0.999461	1.01202	1.05024	0.969596	0.956171	0.999325	1.01354	0.985735	1.11552	1.25062	0.97579	0.973887
164 s	1.19892	1.06398	0.868243	1.05117	0.979222	1.05114	1.01221	0.938219	0.907649	0.928319	1.0092	0.87656	0.846317	0.969836	0.79221	1.00723	0.998649	1.00776	1.05111	0.971667	0.957801	0.995866	1.01213	0.985029	1.11352	1.25053	0.973411	0.972228
165 s	1.12606	1.00881	0.86178	1.0484	0.97727	1.04754	1.01282	0.941858	0.908959	0.932255	1.00954	0.885555	0.852013	0.970484	0.795916	1.00786	0.99818	1.00788	1.05295	0.972404	0.960286	0.990811	1.01017	0.984813	1.11532	1.25148	0.971915	0.96739
166 s	1.13371	1.00667	0.871277	1.04747	0.973838	1.05693	1.00966	0.914163	0.856282	0.840336	1.0072	0.890796	0.858229	0.971703	0.802528	0.99956	0.970276	0.922588	1.07302	0.998397	0.997119	0.982551	1.00541	0.983735	1.11886	1.24864	0.970401	0.973042
167 s	1.1456	1.02025	0.873495	1.0457	0.97569	1.0615	1.00476	0.917013	0.861296	0.850101	1.00804	0.897161	0.865714	0.964435	0.798105	1.00119	0.975136	0.929129	1.07607	0.998316	0.999239	0.978442	1.00524	0.98346	1.11632	1.25056	0.970437	0.973034
168 s	1.15709	1.02283	0.891624	1.04479	0.974122	1.05924	1.03172	0.925172	0.86755	0.855797	1.00717	0.918769	0.886791	0.968858	0.823704	1.00248	0.977499	0.939727	1.07437	1.00126	1.0054	0.97266	1.00331	0.983148	1.12032	1.24794	0.970896	0.978825
169 s	1.16718	1.01871	0.893451	1.04438	0.971349	1.0588	1.03501	0.931127	0.875625	0.864342	1.00727	0.939975	0.912102	0.972225	0.8453	1.00201	0.981241	0.946746	1.07773	1.00421	1.01263	0.973198	1.00276	0.982949	1.12086	1.24814	0.97159	0.977947
170 s	1.17629	1.02037	0.897376	1.04632	0.968862	1.06433	1.02645	0.932995	0.875328	0.866549	1.00838	0.954421	0.932509	0.974099	0.861796	1.00464	0.98697	0.959543	1.07516	1.00766	1.01663	0.97432	1.0045	0.982668	1.11936	1.24975	0.969823	0.976536
171 s	1.18899	1.01828	0.895851	1.04257	0.969268	1.06435	1.02987	0.929789	0.876612	0.865099	1.0067	0.969983	0.952812	0.977168	0.885957	1.00263	0.984284	0.963587	1.07724	1.00297	1.00836	0.969689	1.00199	0.981879	1.12259	1.24655	0.970635	0.97335
172 s	1.1709	1.01311	0.896179	1.04206	0.969431	1.06753	1.02995	0.932255	0.880554	0.869256	1.0045	0.97284	0.960378	0.978803	0.896364	1.00299	0.987047	0.969047	1.08018	1.00893	1.01576	0.965513	0.999981	0.981886	1.1223	1.24569	0.970532	0.971666
173 s	1.16448	1.01218	0.897321	1.046	0.970857	1.06896	1.02839	0.937588	0.881584	0.871214	1.00652	0.975536	0.963798	0.976937	0.896181	1.00375	0.988494	0.974329	1.08002	1.00592	1.01715	0.962942	0.999952	0.982654	1.12312	1.24619	0.969489	0.966682
174 s	1.16157	1.00818	0.890986	1.04387	0.973558	1.06923	1.02612	0.9397	0.885109	0.874441	1.00696	0.979881	0.972459	0.981763	0.908724	1.00442	0.990477	0.976389	1.08124	1.00637	1.01679	0.962264	0.996675	0.983491	1.12385	1.24415	0.969981	0.965299
175 s	1.15897	1.0052	0.901156	1.04425	0.970699	1.06718	1.03305	0.938889	0.886177	0.87689	1.00656	0.990816	0.989109	0.982347	0.918588	1.00298	0.987285	0.974533	1.0819	1.00566	1.01473	0.954746	0.995467	0.982287	1.12435	1.24432	0.971627	0.961775
176 s	1.15777	0.999222	0.904861	1.04763	0.971833	1.07378	1.03656	0.940333	0.887264	0.877699	1.00495	0.992665	0.993062	0.980895	0.932178	1.00144	0.990766	0.977574	1.08499	1.00746	1.01692	0.9529	0.9967	0.981808	1.1299	1.24247	0.970801	0.955011
177 s	1.15517	1.00536	0.906585	1.04447	0.973338	1.07285	1.03209	0.941286	0.88938	0.879223	1.00309	0.989604	0.990222	0.981864	0.92354	1.00194	0.984947	0.974438	1.08268	1.01399	1.02554	0.95518	0.994231	0.980953	1.12837	1.24144	0.972524	0.956118
178 s	1.15871	1.00599	0.91688	1.04427	0.974179	1.07917	1.03247	0.943837	0.891309	0.883031	1.00555	0.986097	0.985194	0.979294	0.922887	0.999718	0.982681	0.963893	1.08485	1.01526	1.02953	0.948311	0.992124	0.980919	1.12756	1.24183	0.973529	0.961261
179 s	1.15735	1.00862	0.913087	1.0399	0.975095	1.0782	1.03394	0.944815	0.892991	0.884431	1.00586	0.984416	0.981932	0.979749	0.918039	1.00033	0.982138	0.962837	1.08622	1.01631	1.03213	0.947137	0.99295	0.980195	1.12916	1.24407	0.971995	0.96421
180 s	1.16237	1.0067	0.910842	1.04113	0.975258	1.07727	1.03308	0.947654	0.895608	0.886195	1.0087	0.982522	0.981282	0.981083	0.909688	1.00125	0.98477	0.958494	1.08689	1.01985	1.03434	0.943784	0.990179	0.979816	1.12595	1.24519	0.97177	0.960437
181 s	1.16	1.00629	0.921847	1.04336	0.97309	1.08159	1.0324	0.945872	0.897082	0.890635	1.00374	0.981443	0.979691	0.980675	0.915815	1.00192	0.986987	0.966543	1.08745	1.01953	1.03584	0.937655	0.98942	0.978851	1.12827	1.24128	0.970476	0.960372
182 s	1.15919	1.00473	0.924101	1.04203	0.972805	1.08886	1.03637	0.945524	0.894944	0.888433	1.00455	0.987291	0.989057	0.982553	0.92389	1.00158	0.989542	0.967707	1.09007	1.01664	1.03473	0.934175	0.987976	0.981948	1.12798	1.24072	0.971153	0.961976
183 s	1.16277	1.00528	0.91812	1.04024	0.969259	1.08452	1.03551	0.940883	0.892421	0.888859	1.00631	0.99238	0.997863	0.980668	0.923223	1.00013	0.985761	0.968425	1.09113	1.01435	1.02864	0.932528	0.985819	0.979905	1.12916	1.24022	0.96995	0.959152
184 s	1.16753	1.01032	0.924953	1.03968	0.967239	1.08989	1.0381	0.943824	0.892734	0.888065	1.00781	0.994727	1.00167	0.982388	0.931476	0.9994	0.985324	0.971882	1.08798	1.01212	1.02639	0.675132	0.724446	0.979228	1.12951	1.23832	0.96977	0.957318
185 s	1.18089	1.01583	0.925449	1.03706	0.968264	1.09287	1.0383	0.943048	0.889438	0.886228	1.00646	0.995638	0.997713	0.9833	0.92519	0.999244	0.985986	0.967565	1.09025	1.00931	1.02406	0.663365	0.703592	0.979319	1.13162	1.23771	0.969471	0.960708
186 s	1.18852	1.01236	0.920929	1.03568	0.912143	1.09663	1.03816	0.939838	0.887705	0.886439	1.00501	0.991802	0.998185	0.983797	0.935148	1.00004	0.988093	0.973025	1.0933	1.00828	1.02341	0.657226	0.68631	0.979954	1.13355	1.23765	0.969359	0.957311
187 s	1.18225	1.01147	0.924137	1.0391	0.911993	1.09263	1.03849	0.937624	0.887369	0.887225	1.00419	0.993371	0.994667	0.983888	0.932376	1.00115	0.987102	0.973473	1.09446	1.01064	1.02282	0.65556	0.673759	0.980097	1.13175	1.23776	0.971132	0.955182
188 s	1.17332	1.00305	0.923287	1.03808	0.91762	1.09418	1.03802	0.937359	0.887475	0.888162	1.00839	1.00075	1.0116	0.983458	0.937149	0.999527	0.986273	0.968906	1.0931	1.0058	1.02017	0.656407	0.666818	0.979156	1.13273	1.23695	0.971734	0.952732
189 s	1.16384	1.00624	0.934992	1.03616	0.92053	1.09407	1.0391	0.935203	0.885051	0.886357	1.00628	1.00342	1.01663	0.98311	0.94734	0.999155	0.983826	0.96627	1.09477	1.00202	1.01582	0.670267	0.663094	0.978358	1.13163	1.23614	0.973749	0.954469
190 s	1.17114	1.0047	0.93429	1.03962	0.924691	1.09478	1.04476	0.936423	0.885385	0.887189	1.00697	0.995289	0.999609	0.981983	0.935731	0.99999	0.983876	0.968001	1.09337	1.00076	1.01257	0.670883	0.654478	0.97908	1.13313	1.23997	0.976576	0.956407
191 s	1.17845	1.01332	0.937436	1.03937	0.926972	1.09094	1.04304	0.934887	0.884707	0.888006	1.00803	0.984818	0.985229	0.981385	0.918509	1.00057	0.986312	0.971536	1.09413	1.00029	1.01149	0.668707	0.634179	0.977756	1.13046	1.24012	0.976772	0.953402
192 s	1.19153	1.01318	0.934906	1.03816	0.92499	1.09583	1.04453	0.930861	0.880636	0.883832	1.00896	0.979604	0.975839	0.978545	0.913908	1.00006	0.987518	0.980148	1.09479	1.00093	1.01543	0.667984	0.624208	0.976971	1.13043	1.24222	0.976503	0.952838
193 s	1.19334	1.01429	0.935211	1.03862	0.926328	1.09679	1.04445	0.92837	0.874041	0.880449	1.0067	0.966791	0.959423	0.976747	0.894027	0.999912	0.98939	0.98477	1.09642	1.00171	1.01599	0.672877	0.621033	0.977034	1.13054	1.24234	0.975625	0.951934
194 s	1.19495	1.01223	0.938365	1.03736	0.925541	1.09659	1.04461	0.923781	0.872013	0.880558	1.00955	0.965608	0.960657	0.976609	0.88738	0.999639	0.991197	0.985525	1.09688	1.00253	1.01532	0.679703	0.620204	0.976116	1.13025	1.24389	0.974351	0.948735
195 s	1.20227	1.01229	0.929419	1.03647	0.925065	1.09521	1.04579	0.925771	0.874379	0.880151	1.0062	0.967383	0.960625	0.976527	0.892984	0.999734	0.988728	0.986777	1.09634	0.999866	1.01567	0.693935	0.623415	0.976336	1.12994	1.24878	0.972923	0.948436
196 s	1.19981	1.01098	0.931771	1.04144	0.921156	1.09476	1.04442	0.922542	0.872403	0.882548	1.0062	0.964743	0.95455	0.976808	0.883926	1.00022	0.989706	0.988077	1.09741	1.00376	1.01983	0.697757	0.616942	0.978441	1.12769	1.24746	0.972593	0.952698
197 s	1.19271	1.00794	0.932897	1.03787	0.921573	1.10088	1.04615	0.920871	0.869103	0.878628	1.00476	0.968755	0.957297	0.973253	0.888704	1.00011	0.988376	0.982001	1.09813	1.00358	1.01776	0.699756	0.612055	0.980568	1.12438	1.24608	0.972985	0.951615
198 s	1.19683	1.01354	0.941959	1.03769	0.923011	1.09884	1.04619	0.915476	0.867476	0.879856	1.0058	0.977425	0.974818	0.976813	0.906035	1.00051	0.990645	0.986608	1.09903	1.00388	1.02059	0.706639	0.614851	0.980553	1.13133	1.2455	0.971487	0.955581
199 s	1.20133	1.0115	0.942292	1.03926	0.922163	1.10286	1.04754	0.915588	0.867072	0.878785	1.00426	0.976045	0.975808	0.979028	0.91284	1.00052	0.9889	0.98199	1.09871	1.00237	1.01887	0.714076	0.6143	0.980474	1.12873	1.24414	0.97127	0.958093
200 s	1.20746	1.01182	0.936327	1.03707	0.91913	1.10207	1.04854	0.915358	0.864353	0.877458	1.00626	0.980681	0.981029	0.979763	0.911674	1.0005	0.98692	0.9753	1.09912	0.999872	1.01573	0.720026	0.615682	0.980322	1.12663	1.24526	0.970735	0.961412
201 s	1.21173	1.01554	0.938027	1.0374	0.916915	1.10435	1.04538	0.913886	0.865712	0.881329	1.00673	0.985543	0.993174	0.979353	0.924503	0.999645	0.985097	0.974	1.09965	0.999055	1.01499	0.72878	0.622437	0.980019	1.13019	1.24221	0.969405	0.961316
202 s	1.21912	1.01649	0.941587	1.04232	0.917171	1.09937	1.04366	0.911579	0.86259	0.878286	1.00533	0.983769	0.989262	0.981227	0.918064	1.00184	0.987131	0.970536	1.09679	0.998013	1.0149	0.732465	0.621305	0.980683	1.13124	1.24111	0.968792	0.964886
203 s	1.23713	1.01798	0.933268	1.03796	0.918959	1.10016	1.0448	0.910882	0.862541	0.878692	1.00409	0.983612	0.98388	0.976637	0.919151	1.00152	0.99177	0.980137	1.09893	0.997958	1.01164	0.736419	0.622229	0.980107	1.12888	1.24253	0.969062	0.962308
204 s	1.23042	1.01653	0.928793	1.0366	0.917609	1.10658	1.04625	0.912581	0.862969	0.881548	1.00561	0.988748	0.995423	0.978925	0.921504	1.00081	0.989256	0.985784	1.0988	0.99699	1.01426	0.739976	0.628003	0.98093	1.13712	1.23852	0.969359	0.963536
205 s	1.22829	1.01429	0.922338	1.03673	0.921897	1.10714	1.04368	0.90827	0.860499	0.878291	1.00549	1.00212	1.01061	0.97909	0.935326	1.00029	0.990739	0.987121	1.10015	0.998759	1.01229	0.74704	0.62909	0.959659	1.13571	1.23946	0.968892	0.968707
206 s	1.23538	1.01029	0.919669	1.03743	0.918607	1.10172	1.04454	0.904371	0.856155	0.874878	1.00353	1.00342	1.02025	0.982828	0.954382	0.999945	0.992446	0.986849	1.10049	0.993817	1.00968	0.747286	0.628855	0.967321	1.13286	1.24426	0.968088	0.972433
207 s	1.23532	1.01264	0.925869	1.03843	0.91819	1.11302	1.04861	0.903543	0.854681	0.873049	1.00471	0.994828	1.01099	0.980496	0.947557	1.00044	0.99228	0.998868	1.09904	0.993241	1.00808	0.753645	0.631949	0.975756	1.12941	1.24541	0.967837	0.968042
208 s	1.23183	1.01017	0.929239	1.03268	0.919574	1.11296	1.04839	0.90152	0.85206	0.872634	1.00541	0.987422	0.990516	0.975917	0.928748	1.00047	0.992301	1.00075	1.10048	0.993832	1.00803	0.758327	0.63695	0.980259	1.13061	1.24637	0.967677	0.969015
209 s	1.21771	1.00781	0.933913	1.03343	0.917806	1.1082	1.04525	0.897074	0.851123	0.870539	1.0078	0.97881	0.983091	0.979658	0.916428	1.00052	0.99492	1.00022	1.10132	0.996489	1.00922	0.761607	0.640147	0.982713	1.13237	1.24251	0.968033	0.968105
210 s	1.21914	1.00295	0.934042	1.03265	0.916265	1.11045	1.04483	0.896672	0.849538	0.868753	1.00431	0.98508	0.988511	0.975574	0.929149	1.00166	0.995028	1.00425	1.10258	0.996284	1.00895	0.765573	0.645957	0.984824	1.13314	1.24279	0.968016	0.966417
211 s	1.21593	1.00593	0.936138	1.03578	0.917579	1.11268	1.04274	0.89505	0.848254	0.868667	1.00332	0.98886	0.990841	0.975109	0.917624	0.99985	0.993119	1.00076	1.10107	0.996004	1.01265	0.773199	0.650624	0.985155	1.13222	1.24062	0.967346	0.96277
212 s	1.22096	1.00526	0.937188	1.03492	0.917705	1.11119	1.03998	0.89317	0.84583	0.866787	1.00324	0.992921	0.998455	0.979617	0.934095	1.00071	0.993962	0.997394	1.10281	0.998007	1.01647	0.774913	0.653353	0.985468	1.132	1.2408	0.968753	0.961699
213 s	1.22361	1.00797	0.931616	1.03675	0.91728	1.11382	1.04557	0.891864	0.841444	0.864355	1.00353	0.993829	0.998136	0.978116	0.931822	0.999821	0.996132	0.996712	1.10526	0.999605	1.01732	0.779515	0.659952	0.986682	1.13156	1.24422	0.969172	0.958918
214 s	1.23509	1.00775	0.935536	1.03724	0.918214	1.11424	1.04432	0.886593	0.840102	0.864566	1.00457	1.00055	1.01374	0.978652	0.94476	1.00116	0.994228	1.00012	1.10374	0.998894	1.01926	0.784403	0.66044	0.986188	1.124	1.24708	0.969402	0.956328
215 s	1.23382	1.005	0.941151	1.03428	0.919406	1.1127	1.04375	0.886023	0.840129	0.862225	1.00114	1.00185	1.01218	0.97944	0.941983	1.00145	0.9925	0.995757	1.10393	1.00078	1.02208	0.782444	0.658737	0.986536	1.12614	1.2474	0.970877	0.956648
216 s	1.22623	1.00454	0.943566	1.0353	0.921433	1.11745	1.03839	0.884877	0.838513	0.860125	0.999384	1.00035	1.01014	0.979229	0.939838	1.00115	0.994393	0.99427	1.105	1.00186	1.02167	0.779685	0.661836	0.986712	1.13155	1.24353	0.970521	0.956267
217 s	1.22728	1.00306	0.939337	1.03094	0.922217	1.11705	1.04092	0.884234	0.836983	0.861118	1.00089	1.00437	1.01836	0.978755	0.950591	1.00163	0.989157	0.987359	1.10602	1.00442	1.02447	0.790334	0.670375	0.986855	1.13082	1.24573	0.969692	0.95079
218 s	1.23957	1.01042	0.940348	1.03161	0.923661	1.12224	1.04499	0.883705	0.837238	0.862892	1.00405	0.993227	1.002	0.978856	0.939897	1.00164	0.994047	0.986444	1.10632	1.00775	1.02719	0.793048	0.670903	0.986949	1.13173	1.24431	0.969744	0.948467
219 s	1.23363	1.00011	0.936904	1.03381	0.928251	1.11601	1.04392	0.881443	0.833063	0.861742	0.999533	0.989505	0.991083	0.977418	0.92771	1.0022	0.99183	0.99105	1.10719	1.00805	1.03085	0.790509	0.669361	0.986175	1.13237	1.24286	0.969516	0.94682
220 s	1.23237	1.00067	0.936356	1.03336	0.930031	1.12146	1.03967	0.880454	0.835704	0.86172	1.0035	0.98294	0.987285	0.976902	0.920777	1.00235	0.992619	0.990362	1.10649	1.01016	1.0353	0.796056	0.674058	0.987285	1.13065	1.24207	0.970202	0.946968
221 s	1.23534	1.00143	0.943627	1.03548	0.930428	1.11597	1.03622	0.881101	0.834919	0.863377	1.0028	0.974779	0.972595	0.973638	0.911501	1.00187	0.993227	0.992236	1.10757	1.00727	1.03107	0.799764	0.681237	0.986709	1.13044	1.24285	0.968826	0.946156
222 s	1.23245	0.997271	0.941803	1.0319	0.929697	1.12516	1.03393	0.878064	0.834091	0.861597	1.00462	0.979359	0.98085	0.973313	0.910834	1.00005	0.993389	0.9924	1.11015	1.0064	1.02852	0.799158	0.678533	0.986982	1.12907	1.24564	0.967715	0.946993
223 s	1.233	0.998387	0.941465	1.03448	0.929395	1.12107	1.0337	0.878709	0.831737	0.862783	1.00159	0.987938	0.992693	0.976607	0.925156	1.00018	0.990502	0.99215	1.10742	1.00587	1.02521	0.798604	0.677613	0.986414	1.13037	1.24607	0.969267	0.943688
224 s	1.23465	0.998999	0.947585	1.0299	0.928383	1.12118	1.03595	0.878604	0.832706	0.863402	1.00027	0.989529	0.991753	0.975798	0.920421	1.00077	0.9925	0.994449	1.10812	1.00695	1.02553	0.794663	0.674622	0.987506	1.12855	1.24507	0.969043	0.943904
225 s	1.23575	0.993394	0.939607	1.03549	0.93495	1.11709	1.0367	0.876711	0.832235	0.862456	1.00149	0.985525	0.992	0.97575	0.921197	0.999016	0.995091	1.00035	1.10934	1.00343	1.02285	0.797322	0.678154	0.985929	1.13136	1.24693	0.96872	0.943146
226 s	1.23372	0.994472	0.945072	1.03308	0.934413	1.12337	1.03366	0.874471	0.829299	0.860535	0.999411	0.988799	0.994954	0.974754	0.927775	1.00009	0.993881	0.997013	1.10754	1.00156	1.01839	0.801283	0.685725	0.986088	1.12775	1.24711	0.967529	0.945136
227 s	1.23933	1.00289	0.949765	1.03712	0.932157	1.12092	1.03376	0.873767	0.828952	0.860219	1.00066	0.984906	0.992978	0.974768	0.929406	0.999274	0.993185	1.00694	1.1055	1.00178	1.01608	0.80288	0.682147	0.98687	1.12782	1.24531	0.966262	0.944547
228 s	1.25682	0.998935	0.941955	1.03153	0.931837	1.11925	1.03726	0.871425	0.827296	0.858585	1.00203	0.99895	1.00524	0.977496	0.935168	0.99854	0.995675	1.00956	1.10968	0.999145	1.01544	0.803123	0.685371	0.986222	1.12707	1.24603	0.968019	0.945887
229 s	1.24792	0.999053	0.943816	1.03192	0.930359	1.11676	1.03615	0.870787	0.826032	0.858059	0.99902	0.98712	0.997149	0.974369	0.925605	0.999587	0.993493	1.01025	1.10967	0.998073	1.01424	0.802294	0.681736	0.986753	1.12641	1.24876	0.966555	0.948493
230 s	1.24831	0.999714	0.942978	1.02886	0.928917	1.11747	1.03152	0.868687	0.824464	0.857381	1.00046	0.990054	1.0031	0.974174	0.931382	1.00031	0.993589	1.00778	1.10982	0.998365	1.01507	0.799202	0.676417	0.986641	1.12356	1.24911	0.966557	0.950199
231 s	1.24378	0.996354	0.944074	1.03166	0.928316	1.11633	1.02796	0.865624	0.822601	0.854787	1.00103	0.995143	1.00613	0.974969	0.931224	0.998768	0.997293	1.01237	1.11035	1.00052	1.01571	0.797715	0.681988	0.985791	1.12751	1.24581	0.966646	0.9475
232 s	1.25039	0.996605	0.939836	1.02765	0.925396	1.11897	1.02967	0.866375	0.823279	0.855127	1.00015	0.998162	1.00758	0.974367	0.934728	0.998709	0.999511	1.0204	1.11041	1.00195	1.01859	0.798197	0.680846	0.986014	1.13026	1.24641	0.965433	0.946891
233 s	1.23711	0.993474	0.946711	1.03125	0.926532	1.11891	1.02427	0.862795	0.821417	0.85447	1.00175	0.987312	0.998162	0.973838	0.930868	0.998504	0.995701	1.018	1.10987	1.00368	1.01976	0.799257	0.681548	0.985244	1.12643	1.2466	0.966194	0.945105
234 s	1.23689	0.990447	0.948928	1.03026	0.929402	1.11908	1.02003	0.862561	0.820016	0.851658	0.99906	0.98371	0.988471	0.973228	0.918029	0.999594	0.996098	1.01358	1.11177	1.00306	1.01651	0.799524	0.684361	0.985839	1.122	1.24631	0.966163	0.943128
235 s	1.24156	0.997601	0.946986	1.02913	0.928853	1.11761	1.01725	0.86037	0.818657	0.851799	0.996549	0.992207	0.993182	0.972198	0.912455	0.997412	0.995009	1.01248	1.10974	1.00694	1.02122	0.799954	0.685766	0.985957	1.12213	1.24672	0.966216	0.945789
236 s	1.24745	0.995628	0.945518	1.0285	0.932586	1.11987	1.01889	0.859223	0.816483	0.851597	1.00118	0.994312	1.0026	0.972143	0.924597	0.999697	0.995072	1.01838	1.1104	1.00294	1.01872	0.801083	0.690393	0.985712	1.12431	1.24718	0.966139	0.944386
237 s	1.25076	0.996321	0.936238	1.02951	0.935878	1.11821	1.01303	0.858405	0.818563	0.852579	1.00194	1.00086	1.01541	0.972532	0.93795	0.998624	0.997035	1.01993	1.11082	1.00119	1.01441	0.809364	0.695433	0.984058	1.12266	1.25114	0.966099	0.943065
238 s	1.24994	0.99472	0.931496	1.02481	0.936319	1.1159	1.01428	0.859041	0.817181	0.854655	0.999365	1.00222	1.01124	0.972731	0.946648	0.998583	0.995432	1.02138	1.11167	1.00072	1.01236	0.819679	0.703891	0.985084	1.12317	1.24773	0.966416	0.942088
239 s	1.2551	0.991301	0.936271	1.03031	0.935307	1.1103	1.01067	0.857875	0.816412	0.851969	0.997733	0.996302	1.00807	0.971467	0.944103	0.999471	0.994401	1.01685	1.11221	0.999228	1.00988	0.826228	0.711076	0.984377	1.12804	1.24828	0.966952	0.942177
240 s	1.26283	0.99589	0.934916	1.02391	0.935946	1.11425	1.0043	0.857709	0.815324	0.851601	0.99784	1.00728	1.01286	0.973526	0.941913	0.999049	0.993922	1.01066	1.11039	0.997228	1.00628	0.826842	0.711029	0.983267	1.12543	1.24766	0.967112	0.94606
241 s	1.26309	0.995183	0.934691	1.02741	0.935998	1.11222	1.0086	0.854684	0.813596	0.848866	0.994895	1.0034	1.01843	0.972044	0.953131	0.998082	0.995994	1.01705	1.11027	0.995124	1.00483	0.82952	0.713312	0.983072	1.12646	1.24864	0.968807	0.943855
242 s	1.2678	0.99473	0.938334	1.02568	0.938572	1.11219	1.01348	0.855795	0.813971	0.849718	0.995407	0.995548	1.00364	0.970853	0.945936	0.999807	0.995207	1.018	1.11155	0.995073	1.00337	0.833136	0.717398	0.983071	1.12306	1.24939	0.968994	0.942509
243 s	1.26417	0.996116	0.926043	1.0273	0.941734	1.11142	1.01298	0.854595	0.812087	0.851955	0.996552	1.00269	1.01568	0.970276	0.944948	0.9982	0.992336	1.01643	1.10984	0.998309	1.0035	0.83231	0.714201	0.98273	1.12145	1.25045	0.968585	0.946412
244 s	1.26288	0.995737	0.92025	1.02915	0.937213	1.10753	1.01305	0.855525	0.814429	0.854438	0.998459	1.00493	1.01981	0.971891	0.95456	0.999431	0.994851	1.02042	1.1132	0.99377	0.998565	0.828731	0.713976	0.983302	1.12338	1.24763	0.972549	0.947921
245 s	1.26506	0.993996	0.920051	1.02476	0.936382	1.11623	1.01463	0.854429	0.813343	0.85322	0.999158	1.00791	1.01783	0.970848	0.955311	0.999376	0.993183	1.01627	1.11327	0.99655	1.00047	0.832216	0.71481	0.983341	1.12792	1.24564	0.972939	0.948959
246 s	1.27461	0.997867	0.92622	1.02707	0.937107	1.11568	1.01559	0.854056	0.813322	0.853983	1.00037	0.998218	1.01373	0.971868	0.954945	0.999402	0.99066	1.00771	1.1133	0.993103	0.99932	0.831565	0.716626	0.982866	1.12765	1.24459	0.974402	0.950421
247 s	1.27799	0.995358	0.922453	1.02718	0.937544	1.11446	1.01797	0.855641	0.813837	0.855329	0.998535	1.00207	1.01945	0.971719	0.945111	1.00051	0.989558	0.996683	1.11476	0.994687	0.999109	0.838184	0.720769	0.982734	1.12335	1.2465	0.973539	0.952677
248 s	1.27602	0.994444	0.917638	1.02625	0.940181	1.11039	1.00982	0.852204	0.813076	0.855899	0.999896	1.00847	1.02326	0.969536	0.947364	1.00003	0.99093	0.996807	1.11217	0.991956	0.997067	0.838596	0.72302	0.981333	1.12504	1.24452	0.973413	0.95281
249 s	1.27073	0.994509	0.922227	1.02668	0.936164	1.11102	1.00709	0.849997	0.810978	0.852931	1.00048	1.00553	1.01929	0.96906	0.955133	1.00027	0.988445	1.00022	1.11336	0.990516	0.995876	0.844123	0.723863	0.981468	1.12814	1.24739	0.974668	0.955218
250 s	1.26707	0.991591	0.927224	1.02812	0.936863	1.11062	1.01003	0.850105	0.808457	0.852586	0.998468	1.01085	1.02909	0.970917	0.966544	0.99974	0.987252	0.989817	1.11075	0.991162	0.996809	0.847783	0.729869	0.981668	1.12121	1.25349	0.974736	0.953919
251 s	1.27429	0.991338	0.930348	1.02707	0.936596	1.11124	1.0169	0.850811	0.809632	0.852251	1.00103	1.00718	1.02434	0.969666	0.957297	1.00001	0.985884	0.987336	1.11184	0.994177	0.997409	0.856185	0.73364	0.981786	1.11301	1.25819	0.975158	0.948343
252 s	1.26619	0.992065	0.926447	1.02639	0.935518	1.10901	1.019	0.848557	0.809131	0.854058	1.00046	1.01221	1.0326	0.969421	0.963366	1.00157	0.985324	0.990606	1.11269	0.990973	0.996147	0.861496	0.734965	0.980249	1.11274	1.25763	0.972207	0.954261
253 s	1.25675	0.990402	0.927908	1.02945	0.93716	1.11447	1.02204	0.848647	0.80956	0.852742	0.999985	1.01274	1.03369	0.970784	0.965412	1.00135	0.98621	0.987265	1.1135	0.990655	0.993989	0.858131	0.731882	0.981724	1.11788	1.25645	0.970675	0.952808
254 s	1.26734	0.991475	0.929647	1.03114	0.938418	1.10884	1.02115	0.845231	0.806953	0.850437	0.999027	1.00837	1.025	0.967923	0.959684	0.999719	0.988034	0.99459	1.11283	0.991033	0.992484	0.858249	0.735502	0.980849	1.11636	1.25528	0.970107	0.95316
255 s	1.26734	0.991092	0.918769	1.02832	0.937228	1.11089	1.02085	0.844751	0.80615	0.84974	0.995652	1.01455	1.03211	0.96733	0.96263	0.998891	0.991234	0.998811	1.11064	0.98879	0.993652	0.864183	0.739574	0.979509	1.11765	1.25365	0.970416	0.948522
256 s	1.27079	0.98835	0.920827	1.02965	0.939432	1.11122	1.02025	0.842713	0.8038	0.848388	0.996802	1.01148	1.03272	0.96968	0.969553	1.00034	0.988353	1.00255	1.11398	0.99142	0.994835	0.875318	0.744967	0.979341	1.11719	1.25262	0.9693	0.949882
257 s	1.27424	0.98867	0.926066	1.02704	0.938619	1.10551	1.0167	0.843907	0.8047	0.848569	0.996854	1.00162	1.01258	0.964971	0.939858	0.999133	0.989017	1.00052	1.11352	0.991755	0.996363	0.880938	0.751887	0.979094	1.11987	1.25309	0.966502	0.948611
258 s	1.27248	0.989795	0.925051	1.02768	0.93597	1.10599	1.01213	0.843889	0.804252	0.849668	0.995423	1.00787	1.02243	0.965406	0.946144	0.999293	0.98954	1.00304	1.11409	0.994704	0.998628	0.888234	0.753744	0.978997	1.11973	1.25151	0.965137	0.947943
259 s	1.27992	0.993624	0.922487	1.02825	0.94037	1.10557	1.01249	0.841231	0.804053	0.849684	0.998374	1.0192	1.04293	0.96842	0.968708	0.99952	0.989321	1.00153	1.11397	0.995618	0.99917	0.891173	0.754493	0.979345	1.11961	1.24986	0.965623	0.946152
260 s	1.28529	0.990109	0.919154	1.03141	0.936017	1.10358	1.01448	0.839852	0.801114	0.850938	0.999918	1.01259	1.03272	0.970347	0.970645	1.00013	0.988014	1.00628	1.11336	0.99544	1.00386	0.896114	0.757976	0.978691	1.12003	1.25041	0.964795	0.946239
261 s	1.27559	0.986411	0.914239	1.02567	0.93525	1.10313	1.00777	0.842501	0.803	0.85306	1.002	1.00932	1.02539	0.968688	0.958493	0.999949	0.989444	1.00506	1.11413	0.998294	1.00699	0.898998	0.758783	0.978314	1.11803	1.25229	0.965115	0.947791
262 s	1.2802	0.985559	0.919972	1.0292	0.933296	1.09574	1.00154	0.841712	0.804013	0.853043	0.999585	1.01401	1.02889	0.968494	0.962135	0.999952	0.990337	1.01123	1.11521	1.00422	1.01381	0.900416	0.760129	0.977364	1.12201	1.25068	0.966246	0.943315
263 s	1.27682	0.985148	0.914474	1.03047	0.931254	1.10191	1.004	0.840232	0.801341	0.853962	1.00154	1.01588	1.03236	0.969124	0.96731	0.998434	0.988969	1.01467	1.1164	1.00816	1.0181	0.896586	0.756427	0.976849	1.11693	1.25242	0.964986	0.945913
264 s	1.27182	0.986934	0.918184	1.02743	0.927521	1.09846	1.00885	0.840075	0.800273	0.854457	1.0001	1.00963	1.02754	0.967683	0.95201	1.0013	0.98979	1.01176	1.11833	1.00719	1.01965	0.900273	0.758037	0.978398	1.1165	1.25374	0.964412	0.94719
265 s	1.26948	0.980692	0.912699	1.02981	0.925263	1.09874	0.99769	0.837466	0.799896	0.854482	0.996973	1.01838	1.0428	0.968343	0.981463	0.999537	0.990564	1.01383	1.11722	1.00979	1.02139	0.897317	0.756344	0.977404	1.11786	1.25335	0.96452	0.949955
266 s	1.26029	0.985721	0.910886	1.02922	0.924939	1.0989	0.993663	0.83801	0.800302	0.854167	0.994599	1.01415	1.03773	0.968214	0.969879	1.00123	0.991561	1.01643	1.11523	1.00876	1.023	0.901518	0.758796	0.977549	1.11578	1.25684	0.963321	0.946154
267 s	1.26043	0.980527	0.914059	1.02921	0.925092	1.10254	0.994429	0.838959	0.800246	0.854561	0.999796	1.01074	1.03332	0.965216	0.958563	1.00089	0.992625	1.02306	1.11794	1.00757	1.01882	0.907293	0.759688	0.976448	1.11471	1.25715	0.964615	0.949792
268 s	1.25886	0.983597	0.913421	1.02854	0.925286	1.1015	0.993126	0.836502	0.798876	0.851488	0.994379	1.01559	1.03478	0.965631	0.957624	1.00027	0.989575	1.01303	1.11674	1.00751	1.01859	0.907003	0.763307	0.976058	1.12035	1.25329	0.965245	0.946661
269 s	1.26609	0.984388	0.919206	1.02307	0.921103	1.09896	0.993739	0.833786	0.79604	0.850357	0.996878	1.01958	1.04439	0.967115	0.972513	1.0007	0.984843	1.00778	1.11727	1.01033	1.02207	0.91335	0.765471	0.976389	1.1199	1.25393	0.964517	0.945083
270 s	1.26251	0.978829	0.920755	1.02448	0.915073	1.09827	0.988544	0.833825	0.79572	0.849306	0.998462	1.01789	1.04228	0.967101	0.97113	0.999054	0.985432	1.00674	1.11789	1.01443	1.02844	0.917371	0.767206	0.975827	1.11657	1.25455	0.964606	0.945132
271 s	1.25797	0.980031	0.916422	1.02322	0.91905	1.10218	0.994342	0.832782	0.795502	0.849563	0.998337	1.018	1.04419	0.969756	0.975968	1.00001	0.98777	1.00401	1.11731	1.01508	1.02907	0.923065	0.769656	0.974017	1.11782	1.25398	0.963988	0.944574
272 s	1.25173	0.981225	0.916994	1.02806	0.923971	1.1008	1.0052	0.831499	0.794714	0.849471	0.996564	1.02795	1.0524	0.969231	0.978384	1.00017	0.984507	1.00455	1.11466	1.01119	1.02524	0.92778	0.773095	0.974427	1.1158	1.25504	0.96372	0.944193
273 s	1.24819	0.978384	0.918119	1.0255	0.926988	1.0991	1.00659	0.834083	0.794683	0.850644	0.996378	1.02736	1.0566	0.969836	0.990324	1.00021	0.986837	1.00219	1.11707	1.00904	1.02114	0.931903	0.772834	0.973528	1.11745	1.25627	0.963589	0.947746
274 s	1.2429	0.979388	0.918855	1.03146	0.930928	1.09512	1.0082	0.832644	0.794652	0.851306	0.99343	1.02788	1.05779	0.967846	0.987131	1.00029	0.986075	1.00388	1.11494	1.01383	1.02329	0.929292	0.771483	0.973855	1.11696	1.25389	0.962765	0.95058
275 s	1.24138	0.977168	0.912926	1.02717	0.931208	1.0927	1.01449	0.829165	0.793555	0.851722	0.995984	1.02883	1.06028	0.968755	0.993788	1.0002	0.984499	1.00179	1.11527	1.0116	1.02454	0.936543	0.777426	0.97396	1.11741	1.25621	0.96453	0.947011
276 s	1.24392	0.974389	0.918261	1.02619	0.931588	1.09743	1.01388	0.829628	0.792624	0.851099	1.00046	1.02246	1.05621	0.969866	0.989938	1.00069	0.985704	0.99798	1.11513	1.01302	1.02503	0.9349	0.770687	0.974251	1.11571	1.25824	0.965859	0.947923
277 s	1.24151	0.976332	0.913644	1.02508	0.937503	1.09854	1.01554	0.828543	0.792277	0.849306	1.00251	1.02184	1.05176	0.968075	0.98556	0.998721	0.98448	1.0032	1.11503	1.01393	1.0245	0.929633	0.767838	0.973898	1.11527	1.25633	0.967385	0.948015
278 s	1.249	0.977082	0.911454	1.02754	0.935496	1.09462	1.01334	0.826722	0.792057	0.847991	1.00222	1.02844	1.05977	0.968661	0.981844	1.00021	0.985513	1.00382	1.11397	1.00975	1.01673	0.927478	0.765285	0.974197	1.11561	1.25625	0.967565	0.947548
279 s	1.25109	0.977414	0.913677	1.0278	0.936256	1.09617	1.01393	0.826717	0.790072	0.8482	0.996393	1.02856	1.05814	0.966375	0.988105	0.997682	0.987801	1.00787	1.11422	1.00572	1.01241	0.929357	0.76636	0.974616	1.11521	1.25917	0.969092	0.94301
280 s	1.24916	0.97202	0.915578	1.0262	0.93744	1.09681	1.00728	0.822646	0.789907	0.846766	0.995545	1.02933	1.05972	0.969252	0.983875	0.997825	0.986583	1.01463	1.11668	1.00714	1.01611	0.929889	0.765164	0.974668	1.11146	1.26063	0.968843	0.941784
281 s	1.25918	0.974678	0.918195	1.0305	0.932741	1.09225	1.0049	0.824191	0.789039	0.845017	0.998093	1.02973	1.06146	0.96878	0.99066	0.998694	0.987006	1.01722	1.11424	1.00785	1.01621	0.929356	0.763077	0.975168	1.11225	1.25739	0.969053	0.94335
282 s	1.25993	0.972285	0.912463	1.03212	0.937512	1.09087	0.999555	0.824248	0.787905	0.844446	0.996109	1.03686	1.07217	0.966471	0.992128	0.996427	0.987043	1.01643	1.11428	1.01006	1.01592	0.931031	0.764034	0.973716	1.11433	1.25789	0.969391	0.941269
283 s	1.26483	0.975167	0.916775	1.02882	0.940632	1.08881	0.99945	0.82355	0.786523	0.841842	0.997946	1.02259	1.0561	0.966961	0.992118	0.996557	0.988749	1.02329	1.1135	1.01181	1.02025	0.936446	0.768235	0.972842	1.11269	1.26241	0.968295	0.940699
284 s	1.26944	0.968432	0.911114	1.03203	0.940823	1.09291	0.999328	0.823816	0.787867	0.842917	0.994355	1.01859	1.04006	0.963597	0.970517	0.997781	0.988905	1.01944	1.11669	1.00831	1.01303	0.942408	0.769084	0.973455	1.10785	1.26389	0.969805	0.942845
285 s	1.26508	0.973292	0.914614	1.02824	0.939737	1.08914	0.997485	0.821092	0.785913	0.842578	0.996878	1.02477	1.05097	0.965324	0.976615	0.997651	0.986735	1.02293	1.11398	1.0064	1.01317	0.942404	0.769475	0.972441	1.10995	1.26664	0.968788	0.946484
286 s	1.26118	0.970382	0.916708	1.03053	0.941292	1.08843	1.00076	0.821426	0.785617	0.840437	0.996064	1.02796	1.05256	0.96386	0.982926	0.998044	0.986415	1.02052	1.11267	1.00768	1.01351	0.948432	0.770188	0.972355	1.10472	1.26745	0.968932	0.945207
287 s	1.25245	0.973462	0.916227	1.02584	0.948204	1.087	0.9902	0.820512	0.785942	0.841838	0.99787	1.02685	1.05376	0.965099	0.986217	0.998794	0.986618	1.01829	1.11451	1.00964	1.01492	0.95015	0.774325	0.972073	1.10623	1.26686	0.96695	0.9446
288 s	1.25027	0.968845	0.913376	1.02598	0.950599	1.08788	0.991032	0.824228	0.78612	0.841992	0.995822	1.02857	1.05611	0.965266	0.983974	0.995612	0.989877	1.01795	1.11259	1.01328	1.02055	0.953809	0.773028	0.972053	1.10446	1.26591	0.965851	0.942576
289 s	1.24682	0.973091	0.914967	1.02709	0.951351	1.08774	0.99685	0.822791	0.785877	0.844703	0.999274	1.01592	1.03731	0.962923	0.969019	0.996435	0.98747	1.02371	1.11631	1.01564	1.02523	0.953355	0.771057	0.973364	1.10747	1.26444	0.965656	0.942735
290 s	1.25313	0.972661	0.912102	1.0293	0.948722	1.08812	0.996717	0.820429	0.784168	0.845482	0.99639	1.01307	1.02624	0.961313	0.956457	0.995983	0.989483	1.02636	1.11295	1.01625	1.02914	0.956586	0.773138	0.973301	1.1107	1.26054	0.967587	0.947489
291 s	1.25546	0.970794	0.908528	1.03348	0.951584	1.08825	0.990416	0.821211	0.78396	0.843455	0.995923	1.01644	1.0316	0.960676	0.957584	0.996952	0.986302	1.02281	1.11374	1.01249	1.02209	0.960996	0.773941	0.973023	1.11213	1.26319	0.967198	0.95101
292 s	1.26715	0.968693	0.903109	1.03105	0.948827	1.08138	0.994179	0.820099	0.782705	0.843757	0.994699	1.01742	1.03735	0.962724	0.958864	0.995449	0.988553	1.02547	1.11364	1.01138	1.02067	0.966816	0.77515	0.973068	1.1095	1.2646	0.967046	0.951558
293 s	1.25027	0.964971	0.910147	1.02773	0.94481	1.08294	0.989274	0.819009	0.781919	0.841828	0.99473	1.02763	1.04952	0.962561	0.975627	0.996184	0.987947	1.0241	1.11179	1.0121	1.02248	0.969815	0.776491	0.971203	1.10703	1.26665	0.965788	0.953653
294 s	1.24682	0.968911	0.907296	1.02973	0.94891	1.08722	0.993592	0.815906	0.780443	0.840166	0.995218	1.0359	1.06222	0.963338	0.988693	0.997183	0.98565	1.01796	1.11328	1.01432	1.02518	0.970702	0.777111	0.971779	1.10593	1.26818	0.964834	0.953618
295 s	1.24013	0.965139	0.904108	1.0302	0.948959	1.08118	0.99534	0.818841	0.779333	0.839843	0.998883	1.02836	1.05428	0.962344	0.987393	0.997717	0.984605	1.01667	1.11399	1.01302	1.02758	0.972057	0.776026	0.970933	1.10232	1.2716	0.965597	0.954799
296 s	1.23382	0.965848	0.908954	1.02799	0.951019	1.08443	0.996389	0.817607	0.78031	0.83935	0.992875	1.02806	1.05433	0.961979	0.977055	0.996688	0.987824	1.01981	1.11506	1.01704	1.02908	0.971429	0.773833	0.970156	1.0995	1.27335	0.966588	0.954245
297 s	1.23479	0.969903	0.910456	1.02411	0.946074	1.08541	0.994889	0.816393	0.779276	0.837904	0.998163	1.02604	1.05193	0.963141	0.985338	0.995176	0.988153	1.02962	1.11371	1.01555	1.02948	0.970352	0.770254	0.971045	1.10043	1.2701	0.966537	0.959561
298 s	1.23384	0.964192	0.913063	1.02193	0.943525	1.07784	1.00159	0.815883	0.778884	0.837955	0.997229	1.02474	1.05118	0.962586	0.980835	0.993894	0.986852	1.02814	1.11313	1.01632	1.03117	0.969549	0.769522	0.970331	1.09749	1.27343	0.968213	0.961654
299 s	1.22781	0.960448	0.914279	1.02498	0.943921	1.08118	1.00096	0.816766	0.778143	0.835179	0.996805	1.03143	1.05617	0.964204	0.982358	0.99423	0.988013	1.03474	1.11304	1.01539	1.03207	0.971072	0.769835	0.968659	1.09749	1.27541	0.968353	0.958032
300 s	1.22172	0.963098	0.910461	1.02526	0.944122	1.07837	0.998155	0.814324	0.777993	0.836171	0.998633	1.03154	1.05795	0.960832	0.985639	0.993974	0.990974	1.03374	1.11244	1.01926	1.03437	0.970139	0.767855	0.969723	1.09309	1.27648	0.971487	0.956163
301 s	1.21476	0.961644	0.904735	1.02908	0.947562	1.07557	0.996602	0.815229	0.777286	0.836505	1.00093	1.02568	1.04819	0.963134	0.985239	0.99354	0.990955	1.03725	1.11319	1.02352	1.03616	0.966275	0.765277	0.969132	1.09022	1.27873	0.9722	0.957637
302 s	1.20904	0.961562	0.907394	1.02531	0.947157	1.08156	0.996024	0.815563	0.777597	0.834589	1.00068	1.01925	1.03822	0.962321	0.960999	0.994648	0.98874	1.03698	1.11307	1.02229	1.03967	0.968234	0.765411	0.968752	1.09438	1.27575	0.971539	0.955214
303 s	1.20248	0.9559	0.912503	1.02854	0.947011	1.07382	1.00033	0.814292	0.777893	0.835547	1.00143	1.01676	1.03253	0.96069	0.96173	0.993376	0.988205	1.03561	1.11205	1.01661	1.03217	0.973619	0.77075	0.969674	1.0923	1.27447	0.969182	0.955157
304 s	1.20147	0.956447	0.903506	1.02885	0.947733	1.07722	1.00135	0.813477	0.776803	0.834405	1.00106	1.0154	1.02944	0.960163	0.953339	0.992622	0.987297	1.03649	1.11292	1.01301	1.02913	0.977468	0.770637	0.969176	1.09382	1.27594	0.968684	0.948564
305 s	1.19793	0.958107	0.908402	1.0255	0.944393	1.07635	1.00473	0.814153	0.776902	0.834581	1.00054	1.02071	1.0382	0.960353	0.965358	0.992178	0.989059	1.04367	1.11191	1.01048	1.02804	0.980322	0.773609	0.968316	1.09626	1.27503	0.970543	0.951716
306 s	1.20313	0.95727	0.910413	1.02496	0.942824	1.07706	1.00313	0.816016	0.776179	0.836497	0.999496	1.0211	1.03585	0.960646	0.961261	0.994272	0.989219	1.03741	1.11085	1.01	1.02692	0.987833	0.777569	0.967752	1.09457	1.27427	0.970752	0.952256
307 s	1.20336	0.959534	0.911983	1.02329	0.946146	1.07274	0.9994	0.81628	0.778659	0.839075	1.00304	1.01944	1.03729	0.959783	0.970324	0.994216	0.990816	1.03735	1.10834	1.00841	1.02322	0.989352	0.779362	0.967658	1.09925	1.27307	0.970972	0.954288
308 s	1.20179	0.956219	0.908521	1.01968	0.948768	1.07723	1.00149	0.817189	0.778239	0.838707	1.00121	1.01417	1.0311	0.960468	0.956803	0.994373	0.99315	1.04283	1.11082	1.00789	1.0208	0.995983	0.78072	0.967701	1.09421	1.27654	0.973237	0.953638
309 s	1.19937	0.957055	0.907585	1.02082	0.950242	1.07353	1.00153	0.81588	0.776646	0.841911	1.00118	1.01468	1.0339	0.960115	0.95963	0.992941	0.989194	1.03871	1.11046	1.00649	1.02134	0.994994	0.777588	0.968064	1.09764	1.27354	0.973721	0.950057
310 s	1.18629	0.954503	0.912611	1.02454	0.949392	1.0742	0.992792	0.815015	0.776235	0.842244	1.00338	1.01723	1.03021	0.961072	0.958854	0.993197	0.98853	1.03466	1.11234	1.00685	1.0204	0.993817	0.777823	0.967816	1.09461	1.27342	0.974449	0.946408
311 s	1.18229	0.950586	0.913557	1.02389	0.950207	1.07158	0.994302	0.814457	0.777417	0.841661	1.00418	1.01232	1.02509	0.96074	0.955919	0.993129	0.991917	1.04076	1.10859	1.00722	1.0228	0.996277	0.778869	0.967564	1.09429	1.27132	0.975571	0.946345
312 s	1.1854	0.954775	0.910513	1.02816	0.951309	1.06906	0.984871	0.816627	0.775357	0.843949	1.00093	1.00454	1.01745	0.957085	0.943524	0.995477	0.990539	1.03761	1.11257	1.00602	1.0206	0.99682	0.778508	0.966899	1.09649	1.27156	0.97481	0.94784
313 s	1.18984	0.952801	0.910066	1.02581	0.953918	1.0716	0.990684	0.814407	0.776791	0.846426	1.00341	1.00525	1.01115	0.9564	0.93585	0.993745	0.988315	1.02973	1.11076	1.00567	1.02013	0.997557	0.774994	0.968063	1.09093	1.27557	0.97705	0.948821
314 s	1.19125	0.951788	0.908288	1.02482	0.95474	1.06515	0.991907	0.813919	0.774482	0.846474	0.996488	1.00618	1.01839	0.957195	0.943752	0.993515	0.986542	1.02886	1.10802	1.00464	1.02092	0.994807	0.776028	0.968194	1.08689	1.27656	0.978343	0.945832
315 s	1.19078	0.95329	0.906801	1.02636	0.952533	1.07042	0.999595	0.813691	0.774759	0.846904	0.997849	1.01284	1.02548	0.95984	0.953754	0.994692	0.986954	1.03431	1.10834	1.00339	1.0189	0.996102	0.775526	0.967499	1.09049	1.27476	0.979536	0.947137
316 s	1.19089	0.949809	0.905006	1.02827	0.953939	1.07067	1.00683	0.812758	0.774769	0.846985	1.00088	1.02127	1.04198	0.960142	0.967591	0.994153	0.985496	1.03004	1.11103	1.00217	1.01847	0.998418	0.774586	0.967363	1.08763	1.27874	0.979235	0.945311
317 s	1.20212	0.95368	0.912284	1.0215	0.95245	1.06933	1.0067	0.814617	0.775076	0.846902	1.00387	1.01519	1.03302	0.96222	0.955583	0.990631	0.985357	1.02762	1.11003	1.00355	1.02057	0.99823	0.771198	0.967259	1.08893	1.27462	0.980204	0.946534
318 s	1.20024	0.953948	0.900944	1.0222	0.949555	1.06582	1.00321	0.814809	0.772325	0.845803	0.99798	1.02152	1.0381	0.957765	0.962066	0.991899	0.985176	1.03368	1.10889	1.0055	1.02175	0.996769	0.7722	0.966867	1.09	1.27408	0.979707	0.948793
319 s	1.20412	0.953059	0.905137	1.02239	0.946304	1.07223	1.00468	0.812967	0.773124	0.842097	0.999161	1.02032	1.03838	0.960669	0.96681	0.994212	0.986679	1.03528	1.10994	1.00793	1.02242	0.995531	0.769106	0.967145	1.08552	1.27771	0.980601	0.951226
320 s	1.19623	0.953024	0.906981	1.01815	0.947504	1.06926	1.00601	0.811884	0.771845	0.84512	0.995789	1.02344	1.04509	0.962092	0.966445	0.996288	0.983681	1.02333	1.11101	1.01066	1.03131	1.00047	0.770555	0.967067	1.08259	1.27998	0.97775	0.952942
321 s	1.18904	0.951523	0.902437	1.01648	0.949376	1.06587	1.00842	0.810342	0.771906	0.843902	1.00182	1.02819	1.05006	0.960053	0.977154	0.996258	0.98224	1.01598	1.11069	1.01591	1.03716	0.998598	0.770647	0.966559	1.08377	1.27889	0.977045	0.951898
322 s	1.18901	0.950994	0.902975	1.014	0.948233	1.06669	1.0054	0.811702	0.769947	0.844979	0.996863	1.02287	1.04419	0.962367	0.968683	0.994965	0.98058	1.01425	1.11222	1.01845	1.03928	0.996901	0.767218	0.966938	1.08632	1.27742	0.977413	0.948257
323 s	1.19838	0.952102	0.905136	1.01777	0.946125	1.06579	1.00682	0.812516	0.768919	0.847523	1.00004	1.02525	1.04117	0.961402	0.962926	0.995499	0.980868	1.01234	1.11244	1.01828	1.04193	1.00189	0.771323	0.967029	1.09039	1.27881	0.975964	0.95272
324 s	1.20263	0.960332	0.908426	1.01627	0.9464	1.06255	1.01225	0.811633	0.769797	0.849624	0.998752	1.02355	1.04995	0.964176	0.97149	0.995588	0.979821	1.00952	1.10963	1.01749	1.04133	1.0063	0.77221	0.967622	1.0813	1.28435	0.97537	0.951572
325 s	1.21163	0.955499	0.908351	1.0177	0.943913	1.06201	1.01054	0.810734	0.769811	0.848475	0.99917	1.02379	1.04583	0.962048	0.975834	0.995753	0.979619	1.0118	1.11114	1.01821	1.04078	1.00603	0.773108	0.969084	1.08171	1.27987	0.97485	0.949409
326 s	1.21721	0.955055	0.905936	1.02412	0.94493	1.06581	1.00876	0.808107	0.769545	0.849662	1.00448	1.02172	1.04133	0.961082	0.968253	0.994871	0.984451	1.02023	1.10917	1.01792	1.04088	1.0069	0.770908	0.967887	1.08465	1.27809	0.974341	0.948495
327 s	1.22444	0.957095	0.908796	1.02176	0.94006	1.06434	1.00845	0.808989	0.769243	0.848564	1.00036	1.02188	1.0382	0.960788	0.96048	0.99428	0.982877	1.02484	1.10738	1.01696	1.03926	1.00564	0.768715	0.966645	1.08566	1.27695	0.973476	0.947652
328 s	1.22106	0.95395	0.907316	1.01876	0.937204	1.06312	1.00603	0.808539	0.76716	0.850911	1.00094	1.01789	1.03888	0.960449	0.951071	0.993947	0.981809	1.02892	1.10859	1.01367	1.0368	1.0052	0.771663	0.966142	1.09194	1.27491	0.973723	0.947158
329 s	1.21578	0.958152	0.90542	1.02229	0.935256	1.06321	1.00144	0.809573	0.766734	0.850741	1.00151	1.02056	1.04099	0.961853	0.962234	0.991996	0.983674	1.02973	1.1095	1.01076	1.03186	1.01127	0.772789	0.966859	1.087	1.27637	0.974203	0.945958
330 s	1.22644	0.956914	0.903858	1.02801	0.932768	1.06203	1.00365	0.805529	0.766194	0.85287	0.99949	1.02418	1.0493	0.962241	0.969232	0.990674	0.98169	1.03247	1.10662	1.00756	1.02667	1.01007	0.771917	0.966304	1.08521	1.27679	0.975058	0.946394
331 s	1.23005	0.958531	0.899159	1.02807	0.932988	1.05962	1.00621	0.805074	0.765444	0.850824	0.996222	1.0317	1.05942	0.963242	0.977351	0.991367	0.984258	1.03704	1.1056	1.00638	1.02655	1.01171	0.770911	0.965855	1.08553	1.27773	0.973517	0.948676
332 s	1.22807	0.957859	0.900369	1.03037	0.934795	1.06357	0.998325	0.805809	0.764549	0.851555	0.996408	1.03755	1.06905	0.963693	0.985081	0.992665	0.984411	1.03676	1.10596	1.00401	1.02483	1.01433	0.774348	0.966561	1.08599	1.27577	0.972925	0.944812
333 s	1.23345	0.959335	0.897518	1.02884	0.937512	1.05836	0.998075	0.806599	0.764196	0.850864	0.997479	1.04958	1.0917	0.962859	1.00942	0.990824	0.980741	1.03074	1.10691	1.00602	1.02439	1.01475	0.771057	0.965362	1.08962	1.27579	0.971482	0.940609
334 s	1.25099	0.957508	0.901071	1.02765	0.936079	1.05972	0.996576	0.806094	0.764543	0.84973	0.992795	1.05011	1.09587	0.965949	1.02283	0.989753	0.981147	1.03482	1.10662	1.0042	1.02314	1.01465	0.771264	0.966655	1.09069	1.27301	0.97076	0.943421
335 s	1.24592	0.959862	0.90726	1.03086	0.935647	1.05844	1.00125	0.80612	0.765121	0.847469	0.992777	1.05087	1.09425	0.965548	1.01992	0.991773	0.979508	1.03335	1.10487	1.00313	1.02226	1.01375	0.768402	0.966937	1.08633	1.27497	0.972486	0.941976
336 s	1.25268	0.95876	0.903106	1.02703	0.939208	1.05799	1.00138	0.80627	0.764542	0.847527	0.994342	1.05013	1.09472	0.965585	1.01177	0.990769	0.97864	1.02856	1.10615	1.00186	1.01896	1.01338	0.769281	0.966487	1.0856	1.27792	0.973362	0.942694
337 s	1.25497	0.955882	0.899016	1.02798	0.93812	1.06051	0.999555	0.805699	0.766465	0.845875	0.997449	1.04488	1.08315	0.962479	1.01476	0.989896	0.980591	1.03	1.10551	1.00111	1.0198	1.01323	0.767286	0.965585	1.0867	1.27789	0.973808	0.940373
338 s	1.25371	0.953496	0.902437	1.02933	0.93393	1.0581	0.998543	0.804034	0.764177	0.84272	0.994358	1.04941	1.08125	0.963945	1.01009	0.991811	0.981896	1.0362	1.10409	1.00031	1.0171	1.01367	0.766628	0.965506	1.08436	1.27536	0.97166	0.939351
339 s	1.25657	0.95329	0.898745	1.02861	0.9307	1.05363	0.993726	0.80394	0.764658	0.841801	0.993949	1.04935	1.09322	0.965903	1.01469	0.991203	0.981432	1.03677	1.10556	0.998213	1.01153	1.01563	0.764888	0.964923	1.09337	1.27255	0.972606	0.93906
340 s	1.25203	0.954718	0.900272	1.028	0.933414	1.05712	0.989655	0.804978	0.764823	0.841674	0.995798	1.05444	1.09642	0.964898	1.01766	0.990707	0.979059	1.03582	1.1051	0.997053	1.01398	1.0134	0.765317	0.964523	1.09911	1.27273	0.970973	0.941711
341 s	1.24284	0.952781	0.900079	1.02964	0.934299	1.05715	0.988714	0.80337	0.764421	0.840976	0.993055	1.05513	1.0953	0.965207	1.02593	0.992968	0.979423	1.02843	1.10537	0.999339	1.01438	1.01803	0.767434	0.965461	1.09676	1.27358	0.968842	0.943686
342 s	1.24382	0.955823	0.900798	1.02658	0.934394	1.05396	0.99001	0.804049	0.762466	0.840485	0.990821	1.05364	1.10313	0.966235	1.02332	0.99306	0.980501	1.02737	1.10249	0.996409	1.01129	1.01572	0.764832	0.964731	1.0904	1.27751	0.970398	0.943134
343 s	1.24595	0.953769	0.899989	1.0276	0.93732	1.05258	0.986285	0.802421	0.76161	0.840506	0.994465	1.05684	1.10476	0.964941	1.0321	0.994022	0.975994	1.02144	1.10302	0.994778	1.01161	1.01793	0.765332	0.965357	1.08951	1.27411	0.968151	0.940406
344 s	1.23538	0.954536	0.897729	1.02452	0.932394	1.05638	0.985518	0.801284	0.762086	0.839781	0.991822	1.05626	1.10472	0.964758	1.02218	0.994705	0.977293	1.0215	1.10217	0.99636	1.01155	1.01953	0.763997	0.964814	1.09114	1.27213	0.969938	0.940552
345 s	1.2377	0.956968	0.896258	1.03168	0.933027	1.05642	0.988378	0.801305	0.761839	0.84017	0.993979	1.05736	1.10289	0.967662	1.02141	0.993787	0.975838	1.01481	1.10429	0.998731	1.00965	1.01816	0.762766	0.964508	1.09497	1.27111	0.967793	0.942169
346 s	1.2414	0.951928	0.898106	1.02675	0.926561	1.05668	0.995176	0.800094	0.762554	0.838746	0.990784	1.05679	1.10408	0.965763	1.03117	0.993208	0.978863	1.01537	1.10526	0.999075	1.01239	1.01618	0.762045	0.963947	1.09709	1.26745	0.968911	0.943256
347 s	1.25307	0.951827	0.901493	1.02906	0.92682	1.05629	0.987394	0.804088	0.760571	0.840292	0.98885	1.0578	1.11178	0.966599	1.03424	0.992807	0.974326	1.02013	1.10179	0.997277	1.01601	1.02053	0.763877	0.96387	1.09585	1.26811	0.968036	0.941768
348 s	1.25645	0.949323	0.897459	1.02705	0.920903	1.05209	0.991504	0.803082	0.760104	0.838637	0.992005	1.06425	1.11929	0.967868	1.04112	0.992858	0.976852	1.02259	1.10312	0.998618	1.01402	1.02144	0.762886	0.964541	1.09788	1.26859	0.968747	0.942446
349 s	1.24508	0.952114	0.896109	1.02595	0.923418	1.05465	0.993046	0.798857	0.760565	0.839063	0.993992	1.06313	1.12	0.967827	1.03898	0.992841	0.976993	1.02092	1.10133	0.995834	1.00903	1.01904	0.758249	0.963549	1.0914	1.27344	0.96805	0.942014
350 s	1.25439	0.954918	0.890138	1.02571	0.920418	1.05359	0.991975	0.801414	0.760608	0.838437	0.992652	1.05383	1.09792	0.967067	1.0309	0.99303	0.976633	1.02205	1.10106	0.994633	1.00714	1.01755	0.761235	0.963485	1.08967	1.27208	0.967961	0.940748
351 s	1.249	0.9524	0.89473	1.02826	0.91841	1.05706	0.989793	0.799085	0.759047	0.837843	0.996155	1.04037	1.07598	0.963638	1.007	0.993172	0.976327	1.02238	1.10186	0.993934	1.00387	1.0219	0.762032	0.963178	1.09365	1.27016	0.966466	0.941823
352 s	1.25036	0.953275	0.894044	1.02837	0.919713	1.05707	0.985313	0.79987	0.760033	0.838539	0.996311	1.03285	1.06305	0.961315	0.983924	0.994276	0.974107	1.02074	1.10014	0.99283	1.00521	1.02252	0.761095	0.963119	1.09249	1.27368	0.966906	0.940176
353 s	1.24737	0.95139	0.89477	1.02328	0.921096	1.05855	0.983673	0.801867	0.758047	0.840253	0.994541	1.03126	1.05509	0.959426	0.977801	0.994876	0.974724	1.0153	1.09962	0.990922	1.00232	1.02319	0.765737	0.9625	1.09289	1.27486	0.968757	0.91764
354 s	1.24561	0.95043	0.89468	1.02264	0.923497	1.05043	0.990286	0.802526	0.760071	0.840911	0.997153	1.03139	1.04899	0.959952	0.971026	0.995393	0.97515	1.01374	1.09941	0.986651	0.999502	1.02986	0.767001	0.962874	1.09139	1.273	0.953593	0.921507
355 s	1.25212	0.952319	0.89076	1.02217	0.925049	1.05753	0.989993	0.801808	0.757845	0.83895	0.995945	1.02454	1.04634	0.960594	0.975276	0.994845	0.972358	1.01219	1.09833	0.988357	1.00071	1.03073	0.769099	0.962259	1.09506	1.27204	0.954737	0.9227
356 s	1.25315	0.949611	0.890014	1.02096	0.925054	1.05528	0.995645	0.800238	0.757128	0.838853	0.996378	1.02723	1.04975	0.960903	0.964236	0.994354	0.973299	1.01142	1.09904	0.990785	1.00134	1.03457	0.768964	0.96017	1.09591	1.27582	0.958809	0.922042
357 s	1.25619	0.951949	0.894422	1.0215	0.92472	1.05479	0.998826	0.799896	0.755938	0.842675	0.993711	1.02404	1.03761	0.957277	0.963005	0.993936	0.972885	1.01898	1.09824	0.988401	0.999269	1.03558	0.767913	0.96042	1.09392	1.27348	0.959985	0.922389
358 s	1.24642	0.95037	0.889786	1.02765	0.925197	1.05496	0.996632	0.800375	0.757271	0.842436	0.998657	1.02356	1.04059	0.958134	0.960638	0.994546	0.972579	1.01319	1.09919	0.989811	0.998161	1.03227	0.766149	0.961083	1.09324	1.27012	0.963193	0.92552
359 s	1.24828	0.952678	0.886848	1.02311	0.922693	1.05692	0.995118	0.79923	0.756753	0.840658	0.996851	1.02254	1.04205	0.957337	0.969296	0.994507	0.973025	1.01495	1.09836	0.986433	0.996191	1.03098	0.763708	0.959664	1.09046	1.27112	0.96525	0.927855
360 s	1.24898	0.952859	0.890977	1.02049	0.922262	1.05443	0.995027	0.798903	0.755067	0.838978	0.995941	1.02535	1.04411	0.957055	0.956269	0.994366	0.971394	1.01225	1.0978	0.985063	0.995295	1.03048	0.761134	0.960251	1.09697	1.26929	0.966146	0.928637
361 s	1.24981	0.954402	0.888592	1.02557	0.923726	1.05419	0.997053	0.797006	0.755379	0.839693	0.997766	1.01907	1.03617	0.959185	0.959857	0.995726	0.971809	1.00924	1.09668	0.985679	0.995293	1.02927	0.760269	0.960539	1.09513	1.26939	0.968043	0.927017
362 s	1.24924	0.954499	0.886729	1.03032	0.924523	1.05419	0.989896	0.797888	0.753843	0.842573	0.99542	1.01745	1.02879	0.955564	0.953556	0.995615	0.971226	1.00333	1.09557	0.987246	0.994587	1.02726	0.758286	0.9608	1.0965	1.26893	0.972124	0.931115
363 s	1.25304	0.951736	0.887234	1.02826	0.921251	1.05236	0.986631	0.797482	0.753061	0.843487	0.995633	1.02116	1.03659	0.958535	0.949262	0.995808	0.969456	0.999866	1.09582	0.985073	0.992817	1.02595	0.758632	0.960562	1.09298	1.27148	0.97361	0.940612
364 s	1.25077	0.950736	0.885343	1.02312	0.917624	1.04942	0.985496	0.796934	0.752478	0.84126	0.996503	1.01161	1.02362	0.957307	0.952958	0.993856	0.968453	0.996855	1.09633	0.984822	0.991804	1.0298	0.758279	0.959317	1.08961	1.27074	0.974692	0.942334
365 s	1.24982	0.947817	0.888662	1.02293	0.915908	1.05136	0.990319	0.79536	0.752346	0.840025	0.996482	1.01154	1.02535	0.954989	0.938815	0.994723	0.970326	0.993539	1.09576	0.982832	0.988269	1.02932	0.7611	0.958865	1.09409	1.27112	0.975941	0.943822
366 s	1.24876	0.954146	0.887425	1.02178	0.922182	1.05371	0.988014	0.795032	0.751428	0.837906	0.993763	1.01577	1.02862	0.954872	0.94346	0.995398	0.970355	0.994318	1.09687	0.984794	0.992873	1.03386	0.75991	0.95911	1.09634	1.27265	0.978248	0.945852
367 s	1.25235	0.951903	0.88406	1.02016	0.917781	1.05521	0.981217	0.795903	0.751327	0.837946	0.993238	1.0137	1.02324	0.955138	0.946564	0.995339	0.96682	0.996807	1.09636	0.983583	0.989099	1.02798	0.757782	0.958543	1.09518	1.27338	0.979273	0.949841
368 s	1.25799	0.953806	0.885786	1.02255	0.920601	1.05036	0.97845	0.796866	0.751318	0.839225	0.993668	1.01754	1.0242	0.955584	0.947216	0.994967	0.966627	0.998348	1.09545	0.980056	0.986249	1.02897	0.75721	0.958865	1.09071	1.27569	0.977631	0.950415
369 s	1.25136	0.95022	0.886079	1.02322	0.920769	1.05071	0.973629	0.794166	0.75041	0.840303	0.994382	1.00893	1.02048	0.958578	0.934718	0.994442	0.96924	0.996385	1.09716	0.982423	0.987549	1.03028	0.761507	0.959379	1.08479	1.27819	0.977691	0.951112
370 s	1.26151	0.953254	0.888441	1.02408	0.920542	1.05097	0.977569	0.796055	0.751054	0.842941	0.995768	1.00746	1.01452	0.95607	0.93876	0.994811	0.967482	1.00086	1.09541	0.980071	0.985103	1.02796	0.758511	0.958034	1.0853	1.27737	0.979263	0.952714
371 s	1.26037	0.95035	0.885824	1.02426	0.923164	1.05197	0.973941	0.794764	0.750302	0.840231	0.997522	1.01713	1.03425	0.958028	0.955167	0.99491	0.966193	0.999233	1.09469	0.979191	0.983395	1.03103	0.759252	0.958351	1.08932	1.27428	0.978594	0.949629
372 s	1.2612	0.951238	0.885313	1.02469	0.926416	1.04993	0.972214	0.795095	0.749158	0.840273	0.994413	1.01857	1.029	0.957536	0.947819	0.995893	0.966903	0.991167	1.09447	0.977121	0.979298	1.03331	0.761968	0.957554	1.0911	1.27581	0.977889	0.9482
373 s	1.24917	0.951791	0.890646	1.0234	0.923012	1.05316	0.967783	0.794713	0.751008	0.841667	0.992817	1.02017	1.03987	0.956791	0.963381	0.99512	0.967214	0.991376	1.0939	0.976359	0.979333	1.0329	0.763289	0.957814	1.09429	1.27562	0.980252	0.949361
374 s	1.24832	0.954795	0.88074	1.01905	0.91911	1.05431	0.965776	0.792962	0.748199	0.843886	0.993445	1.02968	1.04816	0.957504	0.968031	0.996061	0.965554	0.990969	1.09403	0.977816	0.982125	1.03663	0.765666	0.957857	1.0953	1.27426	0.979175	0.952217
375 s	1.25229	0.951838	0.888444	1.02467	0.921391	1.05702	0.965432	0.792932	0.749878	0.843188	0.990983	1.02687	1.04315	0.957126	0.967932	0.995208	0.961584	0.986758	1.09204	0.978509	0.981773	1.03723	0.765549	0.958386	1.09356	1.27759	0.979364	0.953288
Relative fluorescence intensity
CFTR cKO, Cl- to I-, highlight time point indicates buffer exchange
Time	CFTR cKO ionocyte 1	CFTR cKO ionocyte 2	CFTR cKO ionocyte 3	CFTR cKO ionocyte 4	CFTR cKO ionocyte 5	CFTR cKO ionocyte 6	CFTR cKO ionocyte 7	CFTR cKO ionocyte 8	CFTR cKO ionocyte 9	CFTR cKO ionocyte 10	CFTR cKO ionocyte 11	CFTR cKO ionocyte 12	CFTR cKO ionocyte 13	CFTR cKO ionocyte 14	CFTR cKO ionocyte 15	CFTR cKO ionocyte 16	CFTR cKO ionocyte 17	CFTR cKO ionocyte 18	CFTR cKO ionocyte 19	CFTR cKO ionocyte 20	CFTR cKO ionocyte 21	CFTR cKO ionocyte 22	CFTR cKO ionocyte 23	CFTR cKO ionocyte 24	CFTR cKO ionocyte 25	CFTR cKO ionocyte 26	CFTR cKO ionocyte 27	CFTR cKO ionocyte 28	CFTR cKO ionocyte 29	CFTR cKO ionocyte 30	CFTR cKO ionocyte 31	CFTR cKO ionocyte 32	CFTR cKO ionocyte 33
0 s	1	1	1	1	1	1	1	1	1	1	1	1	1	1	1	1	1	1	1	1	1	1	1	1	1	1	1	1	1	1	1	1	1
1 s	0.957373	1.01511	1.05446	1.00482	0.998217	1.00322	0.974111	0.994329	0.996976	1.00855	0.987555	0.984558	0.957452	1.02689	0.971341	1.00364	0.985929	0.934843	1.10597	0.958551	0.8138	0.938892	1.00325	0.999037	1.00286	0.993469	0.96314	0.983997	0.996947	1.01369	0.966392	0.969801	1.00539
2 s	0.955437	1.01925	1.05732	1.00068	0.996836	1.00057	0.968592	0.994893	0.999016	1.00544	0.984035	0.983568	0.962858	1.02773	0.970756	1.00307	0.984689	0.916364	1.11432	0.954679	0.81179	0.936004	1.00397	0.99554	1.0051	0.995377	0.960423	0.986765	0.996035	1.01242	0.965943	0.966513	1.00393
3 s	0.9544	1.01611	1.05322	1.00162	0.99498	1.00485	0.968538	0.994419	0.994946	1.00293	0.982065	0.98132	0.962202	1.02798	0.970196	1.00244	0.984026	0.92013	1.11354	0.957311	0.810604	0.93945	1.00487	0.995362	1.00474	0.99239	0.964062	0.985797	0.999526	1.00521	0.971494	0.967158	0.998313
4 s	0.956011	1.01684	1.0569	1.00223	0.996118	1.00307	0.966686	0.995551	0.992438	1.00301	0.976419	0.980212	0.9601	1.02664	0.971089	0.997632	0.987714	0.915952	1.1223	0.956481	0.801744	0.93791	1.00508	0.989305	1.00487	0.998239	0.964363	0.984988	0.993177	1.00762	0.976773	0.970692	0.998426
5 s	0.955063	1.015	1.05722	1.00288	0.994921	1.00217	0.964926	0.995386	0.992387	1.00398	0.979542	0.98196	0.960582	1.02939	0.974034	0.995724	0.987839	0.912064	1.13431	0.9546	0.798329	0.938637	1.00648	0.9932	1.00379	0.997247	0.96354	0.985975	0.998837	1.00717	0.980066	0.976977	1.0005
6 s	0.957705	1.01535	1.05655	1.00138	0.991816	0.999506	0.962451	0.993615	0.998292	1.00734	0.984732	0.98224	0.958716	1.02748	0.975014	0.993665	0.989185	0.917419	1.12816	0.95576	0.801382	0.938959	0.999544	0.992723	1.00376	0.997694	0.960617	0.986328	1.00188	0.998569	0.981032	0.97728	0.997953
7 s	0.957629	1.018	1.05964	1.00143	0.993737	1.00258	0.961887	0.993375	0.990622	1.00747	0.983038	0.982105	0.959154	1.02761	0.97157	0.994573	0.986488	0.913698	1.13559	0.953567	0.79271	0.936326	1.00469	0.997534	1.00411	0.99686	0.961406	0.985543	0.998708	1.00438	0.981726	0.976582	0.994429
8 s	0.95431	1.01566	1.05797	0.997161	0.989092	1.00233	0.961618	0.996082	0.991499	1.00859	0.986558	0.983905	0.953112	1.03111	0.97022	0.994393	0.982904	0.907779	1.13656	0.955768	0.80012	0.941309	1.00541	0.997115	1.00373	0.992902	0.957694	0.98958	1.00062	1.00084	0.982277	0.980418	0.993672
9 s	0.952733	1.01703	1.05798	1.00229	0.989875	1.00389	0.957674	0.994298	0.984839	1.00929	0.982293	0.98373	0.956253	1.0287	0.968624	0.995142	0.982814	0.921669	1.11111	0.955603	0.80495	0.942747	1.004	0.99944	1.00332	0.994423	0.958605	0.98613	0.996833	1.00176	0.98855	0.978426	0.994073
10 s	0.950154	1.01708	1.06184	0.999137	0.989895	1.00449	0.957897	0.995655	0.986221	1.0138	0.982329	0.984253	0.9535	1.03162	0.970871	0.995489	0.982818	0.927212	1.11229	0.956523	0.802303	0.936853	1.00344	0.999911	1.0048	0.994134	0.959244	0.985158	0.996297	1.0092	0.988768	0.979596	0.991702
11 s	0.951696	1.01516	1.06122	0.999916	0.987342	1.00451	0.955263	0.996674	0.984987	1.01289	0.983999	0.985996	0.954929	1.03152	0.972141	0.995644	0.983111	0.917542	1.10722	0.961408	0.809281	0.942684	1.00439	0.994367	1.00404	0.998594	0.956549	0.98496	0.993295	1.01105	0.990822	0.97964	0.991864
12 s	0.952871	1.01734	1.05948	0.999631	0.985954	1.00681	0.953744	0.996635	0.986456	1.01435	0.991363	0.983933	0.951996	1.03329	0.971549	0.995368	0.983177	0.927992	1.0918	0.961844	0.806797	0.94314	1.00365	0.998848	1.0051	1.00113	0.962423	0.983517	0.995788	1.01834	0.978576	0.983557	0.991767
13 s	0.95061	1.0185	1.059	1.00173	0.990395	1.00516	0.95363	0.995824	0.986726	1.01549	0.992888	0.985036	0.950633	1.03335	0.976298	0.99264	0.989689	0.914587	1.10111	0.961434	0.80326	0.939627	1.00272	0.993173	1.00382	0.998081	0.961867	0.987461	0.996141	1.02371	0.981026	0.986066	0.99097
14 s	0.950741	1.01736	1.05882	0.995134	0.989697	1.00666	0.957374	0.996397	0.984365	1.0163	0.995627	0.982437	0.95251	1.03459	0.974599	0.992489	0.989786	0.915418	1.10787	0.961205	0.806451	0.942892	0.999127	0.989812	1.00305	0.997476	0.966863	0.987879	0.995056	1.02328	0.981842	0.987301	0.994299
15 s	0.949151	1.01532	1.06203	0.992864	0.988467	1.00821	0.954281	0.995796	0.981968	1.01228	0.986462	0.981942	0.956324	1.03653	0.975592	0.995092	0.988322	0.919349	1.09095	0.965817	0.814945	0.943317	1.00013	0.982682	1.00407	0.999929	0.972598	0.983987	0.995002	1.01754	0.973637	0.989544	0.991026
16 s	0.950347	1.01592	1.06067	1.00083	0.986335	1.00459	0.948448	0.99663	0.980923	1.01065	0.984359	0.979209	0.95558	1.03669	0.97517	0.993498	0.985812	0.923331	1.09107	0.965524	0.808843	0.940751	1.00239	0.987504	1.00131	0.998299	0.964535	0.983104	0.99517	1.02059	0.980481	0.989503	0.991767
17 s	0.952989	1.01708	1.06317	0.999439	0.986349	1.0094	0.952893	0.995994	0.980765	1.0115	0.978185	0.978579	0.953347	1.03716	0.973328	0.991803	0.985035	0.919262	1.09379	0.962824	0.809663	0.940248	1.00523	0.986483	1.00468	0.995083	0.965969	0.987009	0.994982	1.02192	0.97957	0.993626	0.992001
18 s	0.947719	1.01936	1.0637	1.00517	0.987941	1.00724	0.949058	0.995305	0.980403	1.00886	0.985777	0.979211	0.954841	1.03781	0.972522	0.991527	0.983723	0.925485	1.10061	0.964931	0.803164	0.939941	1.00232	0.99098	1.00387	1.00135	0.966913	0.98676	0.996141	1.02281	0.983842	0.993295	0.987773
19 s	0.950278	1.01842	1.06067	0.997822	0.986474	1.00688	0.952083	0.994567	0.984115	1.00987	0.98657	0.980314	0.953325	1.03772	0.972615	0.99051	0.983788	0.913806	1.1159	0.964938	0.805947	0.936892	1.00535	0.994765	1.00564	0.998032	0.966041	0.986647	0.995307	1.0204	0.979808	0.994038	0.987442
20 s	0.950887	1.01802	1.06353	1.0027	0.987967	1.01026	0.951806	0.996965	0.981815	1.0097	0.974881	0.978901	0.955339	1.039	0.971809	0.994372	0.983823	0.920881	1.10816	0.963778	0.804746	0.935245	1.00426	0.998524	1.00565	0.99897	0.962657	0.984321	0.997499	1.01532	0.983624	0.993485	0.989355
21 s	0.95227	1.02001	1.06385	1.00353	0.986849	1.00787	0.950054	0.996179	0.981581	1.01208	0.98693	0.980374	0.953074	1.03958	0.971411	0.995904	0.980819	0.917065	1.11758	0.963455	0.801291	0.941423	1.00172	1.00028	1.00482	0.993725	0.961212	0.987113	0.998524	1.01526	0.984373	0.995982	0.993231
22 s	0.947871	1.02004	1.06509	1.00162	0.985388	1.00337	0.958138	0.993664	0.983641	1.01342	0.983422	0.974548	0.952225	1.03935	0.973218	0.990841	0.982825	0.912245	1.10374	0.96614	0.809698	0.948177	1.00706	0.999817	1.00466	0.997552	0.967975	0.984006	0.993013	1.01976	0.98176	0.996724	0.990193
23 s	0.949842	1.01736	1.06426	0.99809	0.990178	1.00301	0.951901	0.991078	0.98206	1.00945	0.983759	0.974705	0.955487	1.0393	0.974467	0.994799	0.982559	0.926995	1.08717	0.967446	0.812319	0.943753	1.00671	0.999592	1.0049	1.00116	0.961801	0.987545	0.994403	1.01925	0.977937	0.998883	0.987466
24 s	0.946696	1.01898	1.06707	0.999841	0.98927	1.00257	0.957779	0.992204	0.985824	1.01113	0.980167	0.976418	0.95384	1.03941	0.975267	0.991037	0.981796	0.919819	1.08979	0.966699	0.807367	0.938468	1.00543	0.989969	1.0046	1.00144	0.965268	0.984462	0.996861	1.01802	0.978052	0.999258	0.990148
25 s	0.945887	1.01922	1.06698	0.996843	0.987217	0.999925	0.95227	0.993228	0.983172	1.01028	0.981633	0.977683	0.951892	1.03987	0.977406	0.993765	0.980756	0.924473	1.08342	0.962719	0.810243	0.941356	1.00716	0.995791	1.00445	1.00001	0.961462	0.985567	0.990304	1.01995	0.984291	0.997277	0.986523
26 s	0.945306	1.01671	1.06439	0.995486	0.982566	1.00653	0.948321	0.993855	0.976757	1.01107	0.987399	0.975553	0.951153	1.04308	0.976132	0.990234	0.981437	0.922312	1.08779	0.964927	0.811821	0.944959	1.00159	0.995985	1.00377	0.996669	0.959417	0.985247	0.994696	1.02279	0.977556	0.993997	0.988158
27 s	0.943542	1.01565	1.06337	0.995419	0.988941	1.00285	0.950628	0.992682	0.982101	1.00838	0.980696	0.974125	0.953665	1.04304	0.97814	0.992117	0.981261	0.920672	1.0927	0.963504	0.808986	0.943816	1.00722	1.00124	1.00553	1.00157	0.964029	0.98559	0.995816	1.00328	0.974855	1.00058	0.985694
28 s	0.948342	1.01457	1.06461	0.997596	0.986026	1.0019	0.949568	0.992254	0.98334	1.00934	0.980479	0.974458	0.953479	1.04433	0.977988	0.992849	0.981278	0.921112	1.08046	0.966222	0.812156	0.943729	1.00196	0.998288	1.0035	0.998572	0.961151	0.988029	1.00059	1.014	0.973079	0.998959	0.989003
29 s	0.94487	1.01388	1.06582	0.995494	0.991191	1.00192	0.954249	0.991706	0.984202	1.01282	0.990918	0.975528	0.947908	1.04387	0.982619	0.99218	0.98479	0.925636	1.0849	0.966132	0.809698	0.940397	1.00719	0.998681	1.00418	0.996582	0.955888	0.988208	0.999068	1.01305	0.963942	1.00174	0.990051
30 s	0.948556	1.01706	1.06566	0.9933	0.991763	1.00248	0.950914	0.989763	0.98385	1.00986	0.979566	0.974017	0.951859	1.04349	0.981878	0.994606	0.98306	0.923728	1.09178	0.96715	0.808467	0.941305	1.00374	0.993158	1.00518	0.995655	0.960367	0.984622	0.999115	1.01487	0.967521	1.00451	0.990897
31 s	0.94321	1.01487	1.06524	0.999447	0.983888	0.999373	0.953098	0.992882	0.984202	1.01029	0.978665	0.973332	0.952302	1.04251	0.981657	0.988594	0.98432	0.917253	1.09829	0.966448	0.806767	0.942888	1.00599	0.99621	1.00261	0.994483	0.958478	0.987587	0.99827	1.01221	0.96816	1.00302	0.988914
32 s	0.944566	1.01716	1.06771	0.996239	0.980296	1.00255	0.948153	0.988457	0.981821	1.00674	0.971962	0.970251	0.949035	1.04351	0.981089	0.993171	0.983888	0.926807	1.09169	0.965437	0.806385	0.940267	1.00597	0.998215	1.00236	0.993371	0.958867	0.988292	1.00041	1.00753	0.964793	1.00591	0.987106
33 s	0.945161	1.01797	1.06862	1.00135	0.980224	1.00244	0.945805	0.990856	0.978159	1.0093	0.972587	0.973022	0.951164	1.04409	0.982477	0.992108	0.987531	0.920491	1.10319	0.968167	0.805505	0.942468	1.0055	1.00145	1.00278	0.996576	0.954954	0.985924	0.996039	1.01394	0.962391	1.00388	0.984039
34 s	0.947394	1.01763	1.06782	0.995176	0.982559	1.00224	0.948562	0.990116	0.98181	1.00954	0.981741	0.9749	0.947793	1.04404	0.979244	0.989318	0.984486	0.91588	1.10184	0.968209	0.804217	0.941855	1.00275	1.0045	1.00167	0.99662	0.954015	0.988636	1.00107	1.01268	0.970453	1.00509	0.983343
35 s	0.9433	1.01765	1.06774	0.999992	0.981987	0.998664	0.94526	0.989468	0.98024	1.0101	0.979999	0.973755	0.948696	1.0412	0.977153	0.989489	0.98249	0.923201	1.09634	0.968295	0.806787	0.942676	1.00253	1.00032	1.00381	0.994091	0.958428	0.987677	0.994426	1.00837	0.956853	1.00871	0.984156
36 s	0.94162	1.01699	1.0691	0.996072	0.982138	0.997915	0.948753	0.98879	0.978277	1.01004	0.984636	0.97543	0.946145	1.04416	0.981501	0.988995	0.980118	0.929727	1.0871	0.970484	0.802247	0.944162	1.00713	1.0023	1.00311	0.997814	0.95765	0.98708	0.994344	1.0059	0.967997	1.00208	0.98692
37 s	0.942222	1.02043	1.07002	1.00299	0.982276	1.00339	0.94273	0.98768	0.973208	1.0114	0.987615	0.977563	0.948548	1.04646	0.979628	0.993226	0.978982	0.921878	1.09309	0.966526	0.804258	0.941203	1.00328	0.999764	0.998775	0.996304	0.957094	0.988527	0.996368	1.01892	0.957153	1.00598	0.98798
38 s	0.944766	1.02125	1.07311	0.999832	0.979414	1.00128	0.936457	0.991618	0.97075	1.01089	0.984996	0.976418	0.943541	1.04689	0.978998	0.98859	0.978105	0.923707	1.09706	0.968107	0.802293	0.942169	1.00186	0.997728	1.00087	0.993502	0.958822	0.984401	1.00361	1.00983	0.963956	1.00721	0.984921
39 s	0.942733	1.02229	1.07275	1.00602	0.976349	1.00653	0.932026	0.991928	0.969735	1.00957	0.985296	0.973915	0.947234	1.04767	0.978199	0.989305	0.976174	0.921083	1.09378	0.965821	0.798848	0.940366	1.00066	0.987462	1.00145	0.993295	0.962051	0.989754	1.00064	1.01229	0.957146	1.00873	0.983537
40 s	0.942719	1.02104	1.07379	1.00194	0.977671	1.00357	0.937826	0.989391	0.97538	1.00602	0.978221	0.970816	0.94776	1.04737	0.975533	0.990397	0.975346	0.915873	1.09428	0.969557	0.802884	0.940967	0.998636	0.990739	0.999498	0.992848	0.960845	0.987804	0.99874	1.01022	0.958023	1.01076	0.984448
41 s	0.942069	1.02211	1.07433	1.00439	0.980322	1.00093	0.939596	0.989521	0.971627	1.00625	0.97965	0.970069	0.950168	1.04658	0.975225	0.98851	0.974779	0.929185	1.09073	0.967619	0.801459	0.940511	0.999123	0.991367	1.00334	0.990967	0.959722	0.986286	1.00035	1.01716	0.951826	1.00638	0.984355
42 s	0.946488	1.02162	1.07533	1.00117	0.980335	1.00134	0.936743	0.990083	0.97359	1.00866	0.98508	0.970739	0.944011	1.04764	0.976298	0.988368	0.971271	0.924697	1.09212	0.966068	0.799133	0.939615	1.0003	0.993325	1.00263	0.994679	0.961673	0.983987	1.00108	1.01577	0.950159	1.00877	0.984043
43 s	0.943577	1.02139	1.0742	1.00424	0.979487	1.00084	0.941083	0.988713	0.972744	1.00773	0.983362	0.970576	0.948334	1.04705	0.979064	0.984941	0.975087	0.926561	1.10479	0.964994	0.799967	0.938326	0.99763	0.979829	0.999565	0.988149	0.963712	0.987696	1.00153	1.01439	0.960146	1.00327	0.980952
44 s	0.94041	1.02257	1.07575	1.00598	0.979302	0.996092	0.936498	0.989907	0.972448	1.00622	0.972731	0.969416	0.948592	1.0479	0.978368	0.982585	0.976223	0.929279	1.10563	0.966466	0.801311	0.940507	0.999358	0.978724	1.00204	0.99064	0.963868	0.989247	1.00138	1.01803	0.949138	1.00882	0.98253
45 s	0.94182	1.02232	1.07758	1.00303	0.978013	0.998496	0.939673	0.988178	0.974029	1.00527	0.983398	0.968091	0.948783	1.04798	0.978794	0.986393	0.977255	0.930276	1.10062	0.969561	0.804767	0.939096	0.998848	0.980719	0.999154	0.991643	0.960428	0.98935	0.999898	1.01119	0.958336	1.00997	0.983469
46 s	0.942906	1.02381	1.07615	1.00306	0.979487	0.997352	0.945369	0.98731	0.976227	1.00518	0.980215	0.969429	0.94996	1.04627	0.980179	0.982744	0.972621	0.930341	1.09712	0.968122	0.801011	0.938696	1.00426	0.984682	0.999638	0.989735	0.958272	0.98685	1.00021	1.01344	0.962799	1.0088	0.980912
47 s	0.942913	1.02517	1.07867	1.00535	0.982717	0.997665	0.944668	0.987385	0.979592	1.00922	0.98448	0.972722	0.941477	1.04404	0.97869	0.982171	0.974116	0.933275	1.10179	0.969084	0.794527	0.936424	0.999437	0.982305	0.999657	0.993682	0.956505	0.98763	0.998583	1.01378	0.966868	1.01038	0.980568
48 s	0.941696	1.02467	1.07775	1.00569	0.985776	0.998095	0.940983	0.985222	0.977486	1.01217	0.978077	0.972002	0.941685	1.04617	0.979829	0.982585	0.974762	0.923837	1.11738	0.966883	0.78873	0.936251	1.00126	0.983185	1.00336	0.991403	0.960267	0.986492	1.00102	1.02355	0.955976	1.01235	0.979439
49 s	0.94144	1.02379	1.07734	1.00321	0.98371	0.998298	0.944918	0.986696	0.978322	1.01037	0.979843	0.972387	0.943946	1.04486	0.978597	0.979698	0.97509	0.922731	1.11567	0.966083	0.787163	0.934279	0.999331	0.976149	1.00081	0.989157	0.965946	0.988081	0.997088	1.02012	0.962446	1.01288	0.982295
50 s	0.941357	1.02381	1.07805	1.00595	0.980579	0.997131	0.939059	0.98698	0.972999	1.01439	0.983386	0.973355	0.939617	1.04452	0.978926	0.980485	0.97932	0.921734	1.1126	0.965869	0.793555	0.935603	0.999708	0.977222	0.998333	0.98696	0.954226	0.985999	1.00185	1.01539	0.964201	1.01321	0.978229
51 s	0.94153	1.0211	1.07974	1.00353	0.97996	0.996423	0.941029	0.986246	0.975049	1.01181	0.975098	0.969626	0.942785	1.04401	0.97957	0.980731	0.980466	0.922565	1.11629	0.964732	0.787987	0.934562	1.00097	0.9803	1.00278	0.993496	0.96045	0.98676	0.996677	1.01888	0.953887	1.01421	0.982469
52 s	0.93922	1.02512	1.07879	1.0058	0.983289	0.99471	0.941547	0.986938	0.97461	1.01213	0.983434	0.970281	0.94602	1.04777	0.98292	0.981133	0.98038	0.922384	1.11519	0.963282	0.792863	0.93218	0.998658	0.979431	1.00334	0.991403	0.958411	0.986422	1.00191	1.02742	0.959649	1.01392	0.982926
53 s	0.935085	1.02432	1.08106	1.00609	0.982579	0.995871	0.9387	0.987145	0.974824	1.00821	0.978954	0.969611	0.945297	1.04633	0.979667	0.979824	0.979952	0.925	1.1184	0.963845	0.789198	0.932035	1.00076	0.983787	1.00315	0.992259	0.960662	0.985035	0.999092	1.02417	0.953765	1.01342	0.984978
54 s	0.932319	1.02306	1.07983	1.00464	0.983263	0.997038	0.938126	0.987242	0.971586	1.00623	0.982582	0.966018	0.945346	1.04619	0.978618	0.979999	0.980511	0.92104	1.11235	0.949647	0.748799	0.915079	0.998326	0.985703	1.00326	0.994385	0.956955	0.986088	1.00097	1.01734	0.954084	1.01504	0.981332
55 s	0.933674	1.02248	1.07967	1.00054	0.977612	0.99464	0.943458	0.987222	0.970724	1.0067	0.971145	0.96513	0.946682	1.04484	0.977416	0.981614	0.980021	0.906572	1.12114	0.956609	0.771859	0.924734	1.00018	0.981803	1.00297	0.990476	0.9606	0.983546	1.00028	1.01365	0.9592	1.01893	0.983554
56 s	0.931219	1.0266	1.08037	1.00534	0.971941	0.998171	0.941052	0.987152	0.972943	1.00516	0.976095	0.96687	0.943967	1.04902	0.978753	0.980736	0.981047	0.918467	1.1106	0.966331	0.782043	0.930098	1.00023	0.975557	1.00012	0.994112	0.961962	0.98316	0.993166	1.02294	0.957445	1.01793	0.983036
57 s	0.930458	1.02797	1.08135	1.00157	0.979539	0.995273	0.93658	0.98646	0.971091	1.00392	0.978113	0.964185	0.946479	1.04688	0.975717	0.980095	0.97951	0.914941	1.12498	0.9603	0.782419	0.9313	0.99585	0.972714	1.00026	0.991621	0.961634	0.987545	0.99679	1.0266	0.964439	1.01661	0.983254
58 s	0.932982	1.02449	1.08146	1.00663	0.979599	0.994111	0.941374	0.98417	0.978057	1.00646	0.972995	0.963924	0.944132	1.04585	0.976845	0.979581	0.977704	0.918272	1.13272	0.964086	0.79098	0.933383	1.00124	0.971505	0.997911	0.988219	0.96593	0.985322	1.00103	1.02043	0.958588	1.01759	0.980875
59 s	0.932471	1.02485	1.08374	1.00739	0.98198	0.995157	0.945792	0.98561	0.97716	1.00734	0.976407	0.962929	0.941954	1.04735	0.977292	0.980083	0.98152	0.914644	1.12362	0.965768	0.789025	0.930467	1.00151	0.970516	0.998934	0.992891	0.966652	0.98395	1.00134	1.01817	0.962602	1.01418	0.980916
60 s	0.938702	1.02496	1.08235	1.00301	0.982553	0.994593	0.93819	0.985453	0.970286	1.007	0.972779	0.964054	0.94075	1.04735	0.97885	0.975932	0.982766	0.916415	1.13498	0.964022	0.787824	0.932742	0.998645	0.970495	0.99595	0.990198	0.961378	0.984424	1.00044	1.0171	0.961201	1.01687	0.983064
61 s	0.933093	1.02633	1.08302	1.00281	0.982072	0.999239	0.938345	0.985205	0.97154	1.01032	0.977116	0.964615	0.939535	1.04636	0.978483	0.976685	0.981924	0.921756	1.12646	0.968122	0.800385	0.935206	1.00173	0.976782	0.999663	0.989293	0.959217	0.985585	1.00081	1.02347	0.964106	1.01401	0.979038
62 s	0.938397	1.02829	1.08317	1.00408	0.978085	0.994727	0.938722	0.985683	0.969251	1.01161	0.973368	0.965567	0.939425	1.04641	0.976683	0.978158	0.97777	0.925391	1.1183	0.969921	0.803092	0.940358	0.996749	0.982897	0.995503	0.987767	0.954438	0.985524	1.00033	1.02787	0.972889	1.01668	0.979633
63 s	0.937215	1.02539	1.08313	1.00394	0.978427	0.998682	0.929738	0.985755	0.970551	1.01253	0.979482	0.968253	0.936935	1.04986	0.977202	0.973166	0.978685	0.937445	1.11305	0.972523	0.810172	0.94301	0.995624	0.977442	0.998536	0.988339	0.959517	0.984171	0.997929	1.03098	0.970324	1.01551	0.979241
64 s	0.93485	1.02643	1.08389	1.00423	0.979263	0.996585	0.930538	0.985724	0.964534	1.01465	0.985957	0.971249	0.933143	1.04831	0.976046	0.975246	0.979379	0.937488	1.11152	0.973218	0.816167	0.94523	0.999597	0.978368	0.996802	0.994778	0.958644	0.985975	1.00351	1.02536	0.967249	1.01895	0.980422
65 s	0.935382	1.02473	1.0851	1.00645	0.975704	0.999599	0.931257	0.98672	0.966533	1.01531	0.979026	0.971434	0.932639	1.04939	0.975391	0.969493	0.976955	0.93691	1.10395	0.973417	0.818584	0.944126	1.00038	0.984268	0.99655	0.9901	0.95456	0.982281	0.99863	1.02547	0.973025	1.0204	0.980195
66 s	0.932651	1.02551	1.08479	1.00075	0.974243	1.00017	0.928673	0.986799	0.9654	1.01816	0.986714	0.968731	0.932306	1.04727	0.974879	0.9713	0.978616	0.936715	1.10194	0.97487	0.812828	0.94121	1.00069	0.990577	0.997708	0.988198	0.946391	0.986944	1.00191	1.02875	0.961378	1.02227	0.978719
67 s	0.937021	1.0247	1.08726	1.00355	0.976566	0.998815	0.932513	0.985161	0.965477	1.01706	0.991843	0.971547	0.932836	1.04754	0.973415	0.974773	0.977576	0.93829	1.1092	0.974195	0.812701	0.941643	0.996899	0.984682	0.996164	0.986393	0.945607	0.984894	0.99971	1.02551	0.955044	1.02174	0.976441
68 s	0.936516	1.02626	1.08556	1.00723	0.972822	0.998937	0.932326	0.985738	0.965176	1.01619	0.983591	0.970466	0.93282	1.04543	0.972941	0.975735	0.976081	0.936607	1.12543	0.970304	0.802207	0.937874	0.999761	0.981939	0.996311	0.990187	0.945196	0.984796	0.996344	1.02751	0.952431	1.02165	0.980778
69 s	0.931267	1.0253	1.08833	1.00527	0.975421	0.997305	0.932067	0.987786	0.964977	1.02085	0.994378	0.972755	0.930713	1.0481	0.975256	0.972141	0.978529	0.929438	1.13297	0.969711	0.80154	0.940857	0.997918	0.984237	0.995325	0.989708	0.948908	0.981844	0.996035	1.02542	0.952867	1.02167	0.976336
70 s	0.933093	1.02496	1.08698	1.00284	0.975197	0.997445	0.930506	0.986839	0.963473	1.02054	0.984359	0.969509	0.932574	1.04723	0.974266	0.97048	0.974545	0.933658	1.11857	0.968765	0.807108	0.938252	0.997037	0.980839	0.996654	0.990291	0.94793	0.982267	0.993267	1.02908	0.957595	1.02254	0.979148
71 s	0.933079	1.02623	1.09011	1.00976	0.97021	0.99723	0.93067	0.987493	0.96433	1.01828	0.984816	0.969509	0.932886	1.04736	0.974727	0.968668	0.975646	0.935985	1.12161	0.971089	0.808574	0.938931	0.994295	0.981677	0.997696	0.990198	0.946836	0.980716	0.994352	1.02449	0.956574	1.02082	0.976959
72 s	0.934483	1.02565	1.0879	1.00548	0.969638	0.996481	0.928136	0.986647	0.9633	1.01481	0.98496	0.969013	0.932525	1.04928	0.972065	0.970744	0.980266	0.941752	1.12131	0.970263	0.812553	0.941517	0.99787	0.98408	0.99478	0.988143	0.945796	0.979029	0.998657	1.02435	0.953227	1.02283	0.976655
73 s	0.933646	1.02852	1.08914	1.00997	0.974006	0.996899	0.925721	0.984949	0.964243	1.01531	0.978605	0.967493	0.933915	1.04907	0.976288	0.969501	0.979044	0.946233	1.10972	0.974548	0.820371	0.947682	0.99364	0.973296	0.998983	0.991321	0.947297	0.980303	0.998481	1.03415	0.951186	1.02729	0.977323
74 s	0.930832	1.02961	1.09004	1.01157	0.975487	0.997793	0.92537	0.985775	0.963993	1.01585	0.98699	0.965833	0.933821	1.04916	0.976731	0.969338	0.980111	0.94929	1.10857	0.976628	0.819134	0.947132	0.991319	0.975793	0.998922	0.990852	0.953143	0.983386	1.00173	1.03038	0.961799	1.0243	0.97301
75 s	0.93236	1.02827	1.089	1.00969	0.974335	0.996568	0.928746	0.985656	0.964732	1.01592	0.979662	0.968436	0.934101	1.04904	0.978355	0.970346	0.978616	0.936195	1.11114	0.972756	0.818111	0.945352	0.992249	0.969354	0.997647	0.994178	0.95566	0.98324	1.00032	1.02382	0.954853	1.02598	0.97914
76 s	0.930797	1.02655	1.09003	1.00426	0.976171	0.995499	0.925807	0.985002	0.963009	1.01651	0.978569	0.966033	0.936235	1.05016	0.975748	0.971216	0.978288	0.940841	1.11591	0.972565	0.814716	0.946951	0.99278	0.976133	0.995931	0.988138	0.950675	0.983405	1.00072	1.03331	0.956704	1.02677	0.977659
77 s	0.93263	1.02706	1.08989	1.01073	0.973974	0.995894	0.928555	0.984015	0.963442	1.0162	0.974581	0.964732	0.935518	1.04905	0.977482	0.964346	0.978201	0.945582	1.11489	0.969929	0.816625	0.947183	0.993772	0.978442	0.998542	0.992493	0.951759	0.983348	0.997835	1.02602	0.953234	1.02786	0.976425
78 s	0.92799	1.02523	1.09094	1.00039	0.972816	0.995976	0.924774	0.983861	0.963748	1.01745	0.980804	0.965227	0.933843	1.04995	0.979345	0.964233	0.978864	0.944896	1.12261	0.971915	0.818666	0.947022	0.995367	0.972353	0.995496	0.989593	0.951253	0.982192	0.997589	1.02728	0.945791	1.02859	0.978771
79 s	0.92698	1.02713	1.09025	1.00577	0.976921	0.989198	0.92593	0.983894	0.960796	1.02049	0.983182	0.966533	0.934385	1.04991	0.978573	0.968626	0.981392	0.943826	1.1278	0.97175	0.813531	0.945321	0.995225	0.971903	1.00042	0.989986	0.952237	0.982873	1.00114	1.02979	0.950132	1.02708	0.978351
80 s	0.927644	1.02631	1.09243	1.00444	0.973743	0.991922	0.928173	0.983278	0.964753	1.02302	0.985176	0.969964	0.933526	1.04915	0.980864	0.965417	0.979986	0.940321	1.12118	0.970747	0.821083	0.94881	0.990504	0.975405	0.996863	0.985963	0.945291	0.982906	0.996947	1.03276	0.952132	1.02979	0.975013
81 s	0.922782	1.02902	1.09291	1.00562	0.976566	0.993838	0.92906	0.983106	0.962739	1.02225	0.983915	0.967893	0.932546	1.04866	0.982062	0.964262	0.975287	0.941868	1.11056	0.972084	0.82546	0.95096	0.994627	0.976248	0.998058	0.985265	0.948608	0.982183	0.995589	1.03013	0.951213	1.02798	0.974369
82 s	0.925604	1.02714	1.09173	1.00454	0.97696	0.991725	0.931425	0.982126	0.967573	1.02138	0.981332	0.967025	0.93288	1.05239	0.978175	0.962927	0.977162	0.944108	1.10228	0.974397	0.831695	0.952425	0.995243	0.971489	0.999706	0.990416	0.944529	0.982662	0.998673	1.02748	0.948995	1.02909	0.973641
83 s	0.923218	1.02968	1.09335	1.00631	0.973592	0.991696	0.932531	0.980985	0.963198	1.02116	0.983422	0.966863	0.931758	1.0498	0.977721	0.963484	0.975708	0.952253	1.09434	0.973868	0.834249	0.952991	0.991438	0.972039	0.996054	0.989402	0.950709	0.983405	0.99946	1.03238	0.949662	1.02902	0.974584
84 s	0.922886	1.0274	1.09281	1.00492	0.970131	0.993118	0.928186	0.980848	0.969546	1.0234	0.982041	0.965675	0.92963	1.0511	0.97896	0.962739	0.973716	0.953387	1.09296	0.975317	0.833517	0.952799	0.991819	0.965181	0.998199	0.987004	0.949475	0.977191	1.00319	1.02812	0.954799	1.0285	0.974001
85 s	0.927215	1.02478	1.09198	1.007	0.979908	0.988734	0.93552	0.980895	0.963891	1.02262	0.976635	0.965843	0.930604	1.05248	0.976285	0.964028	0.979327	0.956683	1.08856	0.976793	0.836046	0.952347	0.988413	0.960004	0.996691	0.988688	0.952926	0.982079	0.998669	1.03195	0.958711	1.02617	0.971323
86 s	0.926703	1.02891	1.0926	1.0057	0.976329	0.992172	0.924201	0.981756	0.961668	1.02241	0.979146	0.965195	0.931167	1.05026	0.97698	0.961195	0.976433	0.948234	1.09636	0.976083	0.83744	0.95305	0.986154	0.960867	0.998205	0.988944	0.957116	0.977342	1.00487	1.02751	0.947696	1.02884	0.974887
87 s	0.92467	1.02714	1.09173	1.00197	0.970414	0.991214	0.927413	0.980778	0.962504	1.02329	0.979867	0.965277	0.932929	1.05129	0.978535	0.958714	0.977587	0.95859	1.09729	0.973673	0.836667	0.952358	0.98739	0.952449	0.99576	0.99119	0.953754	0.981069	1.00265	1.03142	0.954765	1.02856	0.973528
88 s	0.923225	1.02483	1.09348	1.00279	0.972664	0.996701	0.92714	0.98333	0.959628	1.02589	0.986894	0.966443	0.931425	1.05073	0.979005	0.957814	0.974434	0.952412	1.08668	0.976977	0.847411	0.956268	0.982123	0.955318	0.998339	0.987702	0.959239	0.978	1.00096	1.02743	0.965868	1.02587	0.97193
89 s	0.926655	1.02729	1.09268	0.999966	0.970612	0.990766	0.923032	0.981447	0.958955	1.02216	0.984996	0.9667	0.928759	1.05027	0.977143	0.960806	0.97527	0.966836	1.06456	0.978209	0.851034	0.957227	0.986934	0.955973	0.998284	0.989282	0.94962	0.97972	1.00032	1.02961	0.963684	1.02535	0.97549
90 s	0.925479	1.02709	1.09449	1.00465	0.971868	0.992416	0.922968	0.981661	0.958659	1.02613	0.983711	0.965302	0.929788	1.04797	0.97365	0.960526	0.974065	0.959653	1.06493	0.979328	0.849034	0.958905	0.989418	0.959805	0.998676	0.984965	0.949258	0.97901	1.00083	1.02917	0.961187	1.03466	0.969268
91 s	0.921759	1.0263	1.09136	1.00184	0.967204	0.99414	0.918883	0.986365	0.958685	1.02267	0.979026	0.964652	0.929684	1.04933	0.973865	0.961467	0.971982	0.960007	1.07493	0.975036	0.84482	0.955844	0.987496	0.961784	0.996434	0.984938	0.949525	0.981839	1.00282	1.02938	0.96365	1.03184	0.974681
92 s	0.927665	1.02808	1.09494	1.00583	0.96652	0.994779	0.91786	0.982443	0.95459	1.0249	0.978221	0.964842	0.927643	1.04961	0.973806	0.960877	0.969928	0.953235	1.07733	0.974022	0.84622	0.95784	0.988909	0.962417	0.996765	0.98521	0.949064	0.981689	1.00102	1.03382	0.97031	1.03439	0.973249
93 s	0.92447	1.02843	1.09608	1.00763	0.969296	0.994175	0.919829	0.983967	0.955559	1.02359	0.9778	0.96481	0.928043	1.05103	0.972307	0.96081	0.972269	0.962854	1.06609	0.972599	0.84508	0.953404	0.99088	0.962291	0.997298	0.988203	0.94932	0.980303	0.999507	1.0265	0.961099	1.03342	0.969049
94 s	0.919165	1.02672	1.09671	1.00304	0.973618	0.991173	0.919497	0.983802	0.95873	1.02262	0.970737	0.963342	0.928283	1.04737	0.971857	0.958961	0.970953	0.957868	1.06834	0.974322	0.84794	0.960489	0.985609	0.958239	0.999467	0.981312	0.950498	0.980871	0.993839	1.02843	0.980481	1.03256	0.968871
95 s	0.923557	1.02888	1.09757	1.0045	0.970848	0.991858	0.923915	0.980641	0.956976	1.02431	0.976972	0.960193	0.931479	1.05047	0.971736	0.95809	0.971237	0.968672	1.05878	0.974183	0.854851	0.957239	0.988931	0.956067	0.99652	0.985014	0.948014	0.979809	0.996054	1.03047	0.970909	1.03419	0.968693
96 s	0.921171	1.02865	1.09649	1.00656	0.972039	0.989692	0.920243	0.981582	0.960984	1.02322	0.976419	0.959681	0.929947	1.04697	0.970241	0.962488	0.968554	0.958981	1.07149	0.973492	0.840667	0.955027	0.984622	0.959894	0.997641	0.986328	0.950048	0.979428	0.996743	1.03071	0.971433	1.03443	0.971942
97 s	0.921344	1.02694	1.09759	1.00539	0.970559	0.99277	0.926658	0.981148	0.960699	1.02118	0.968479	0.95694	0.928836	1.04889	0.969901	0.961065	0.966813	0.955252	1.08038	0.970653	0.836636	0.949745	0.992041	0.956878	0.994302	0.985603	0.951226	0.978864	0.998998	1.02894	0.967589	1.03172	0.970955
98 s	0.921572	1.02891	1.09925	1.00305	0.973651	0.991376	0.923846	0.980914	0.958486	1.01973	0.969392	0.956962	0.930199	1.04912	0.968046	0.959459	0.968005	0.952795	1.09115	0.970079	0.837395	0.951749	0.98898	0.958051	0.997022	0.985259	0.952859	0.981811	0.998501	1.02925	0.960922	1.03439	0.970724
99 s	0.921696	1.02913	1.09735	1.00278	0.973579	0.990151	0.928255	0.979965	0.957864	1.01854	0.971386	0.958981	0.931545	1.0495	0.970022	0.963045	0.966758	0.95153	1.08643	0.966549	0.838122	0.95138	0.991633	0.96237	0.994645	0.982964	0.950409	0.976453	1.00027	1.0251	0.963235	1.03573	0.972901
100 s	0.921759	1.02932	1.09882	1.00679	0.968559	0.989936	0.921599	0.980489	0.956813	1.01833	0.972311	0.957798	0.930095	1.04784	0.967662	0.957977	0.966516	0.958684	1.08382	0.96941	0.853314	0.955997	0.988515	0.963532	0.994908	0.985875	0.949114	0.978893	0.995812	1.01278	0.964813	1.03346	0.972124
101 s	0.920383	1.03078	1.10216	1.00214	0.975592	0.989849	0.923596	0.981408	0.957425	1.02161	0.978209	0.955655	0.928776	1.04919	0.964969	0.956588	0.968902	0.972329	1.05607	0.977841	0.861111	0.959455	0.99185	0.971359	0.996219	0.986644	0.944991	0.975119	0.998019	1.02857	0.963779	1.03877	0.969555
102 s	0.919553	1.03229	1.10107	1.00616	0.972006	0.985673	0.91675	0.981183	0.953692	1.0225	0.975098	0.958795	0.929564	1.04743	0.966827	0.957547	0.970128	0.972618	1.05133	0.975929	0.861162	0.957042	0.990202	0.967191	0.994485	0.985238	0.942195	0.979602	0.98994	1.03055	0.95784	1.03556	0.971533
103 s	0.916434	1.02857	1.10214	1.00574	0.971533	0.992509	0.915531	0.981267	0.952601	1.02461	0.977104	0.960171	0.925996	1.05036	0.967949	0.957379	0.972507	0.967877	1.05951	0.971731	0.853706	0.954866	0.986172	0.964532	0.994596	0.985265	0.942218	0.978987	1.00118	1.02564	0.958724	1.03824	0.968572
104 s	0.917437	1.02757	1.09937	1.00261	0.969664	0.991881	0.915258	0.980974	0.955166	1.02594	0.978725	0.961849	0.923878	1.05293	0.971971	0.955664	0.969545	0.963295	1.06451	0.972043	0.84821	0.954253	0.986486	0.965741	0.996256	0.983035	0.94588	0.977252	0.992841	1.02945	0.964643	1.03725	0.969247
105 s	0.921655	1.02858	1.10032	1.00348	0.96825	0.991568	0.912332	0.97895	0.955018	1.02786	0.984359	0.963314	0.920917	1.05293	0.974124	0.958559	0.969348	0.96078	1.05985	0.972486	0.854805	0.954752	0.986792	0.952962	0.995123	0.980871	0.951148	0.978155	0.998419	1.02694	0.960099	1.03784	0.96824
106 s	0.918536	1.02731	1.10291	1.0036	0.972717	0.987921	0.916641	0.978173	0.95715	1.03204	0.98908	0.962687	0.919314	1.05326	0.976039	0.963187	0.971437	0.963179	1.06766	0.972948	0.848922	0.953494	0.986296	0.949586	0.994577	0.985635	0.956788	0.97439	0.995127	1.02258	0.967929	1.03988	0.967083
107 s	0.918757	1.02919	1.10209	1.00656	0.974783	0.988083	0.922113	0.976816	0.961438	1.03132	0.985104	0.962144	0.917114	1.054	0.972823	0.963204	0.97104	0.958338	1.06949	0.971074	0.853477	0.954343	0.992187	0.949381	0.993677	0.984158	0.95262	0.977849	0.999726	1.01289	0.967861	1.03919	0.965165
108 s	0.915666	1.02426	1.10052	1.00476	0.977059	0.984251	0.926813	0.976541	0.96255	1.03068	0.982594	0.961114	0.922264	1.05329	0.978614	0.961291	0.9744	0.96654	1.06615	0.969906	0.846449	0.955286	0.983541	0.948811	0.997249	0.98321	0.955982	0.975114	0.994399	1.02335	0.97197	1.03687	0.964951
109 s	0.916918	1.02878	1.10246	1.00419	0.981855	0.981538	0.923419	0.977411	0.956701	1.03018	0.980539	0.958868	0.91973	1.05532	0.978635	0.960183	0.970083	0.963844	1.07404	0.97065	0.847477	0.952909	0.985893	0.944476	0.995539	0.981716	0.950325	0.977252	1.00107	1.01791	0.972297	1.03861	0.96841
110 s	0.915991	1.02549	1.09933	1.00215	0.975631	0.980383	0.924602	0.976668	0.961637	1.02753	0.978029	0.958655	0.923046	1.05258	0.978223	0.961953	0.968343	0.961655	1.07216	0.96828	0.847182	0.951353	0.986903	0.945602	0.995025	0.980435	0.950575	0.976966	0.998051	1.02326	0.96765	1.04035	0.966298
111 s	0.916876	1.02536	1.10077	1.00326	0.976263	0.983478	0.922846	0.976789	0.960786	1.02693	0.981116	0.957475	0.921913	1.05206	0.976568	0.960923	0.96951	0.962334	1.07036	0.969662	0.845192	0.949407	0.984701	0.939278	0.995895	0.981667	0.951476	0.97745	0.997671	1.02753	0.980556	1.04471	0.962515
112 s	0.916323	1.02862	1.10228	1.0049	0.978388	0.986045	0.924524	0.978177	0.957843	1.02822	0.974269	0.9582	0.922882	1.05292	0.975661	0.961337	0.967452	0.95755	1.08098	0.967124	0.844342	0.951836	0.982686	0.940225	0.994222	0.988568	0.957138	0.974376	0.997847	1.02139	0.980012	1.04205	0.968636
113 s	0.914041	1.02755	1.10144	1.00084	0.978125	0.986771	0.922791	0.976373	0.9587	1.02772	0.980047	0.958653	0.921979	1.05122	0.972491	0.961584	0.963592	0.955107	1.07307	0.968873	0.845538	0.953054	0.982996	0.938686	0.99636	0.981885	0.95396	0.973248	0.993972	1.02385	0.974481	1.04436	0.967868
114 s	0.914138	1.02612	1.10148	1.0043	0.974033	0.987177	0.922022	0.977485	0.957619	1.0288	0.98275	0.959958	0.919336	1.05283	0.972934	0.96304	0.965432	0.9643	1.06476	0.967514	0.846199	0.952272	0.98347	0.945429	0.997335	0.979377	0.95167	0.976952	0.993725	1.01863	0.971943	1.04822	0.967491
115 s	0.914062	1.02976	1.10471	1.00731	0.977559	0.987108	0.91881	0.978254	0.952055	1.03073	0.980672	0.960944	0.919495	1.05426	0.972425	0.960555	0.962908	0.964213	1.07197	0.964292	0.844825	0.950449	0.985995	0.943319	0.999975	0.985815	0.955577	0.97697	0.995663	1.0122	0.97744	1.04619	0.966055
116 s	0.912312	1.02819	1.10317	1.00222	0.971993	0.985197	0.915353	0.976336	0.953544	1.02867	0.979158	0.960486	0.915992	1.05406	0.972889	0.962266	0.963215	0.962659	1.06514	0.965877	0.842067	0.947855	0.984861	0.94278	0.996066	0.98454	0.950264	0.975321	1.00339	1.02379	0.974467	1.048	0.967649
117 s	0.919608	1.02573	1.10709	1.00731	0.972599	0.987636	0.917505	0.975365	0.952499	1.02881	0.978665	0.961804	0.916408	1.05259	0.972023	0.959718	0.963633	0.957593	1.07466	0.965993	0.842448	0.951203	0.981871	0.93922	0.998554	0.981978	0.956071	0.976444	1.00291	1.01651	0.976705	1.05008	0.966577
118 s	0.912997	1.0265	1.10578	1.00236	0.975895	0.982967	0.923592	0.974285	0.956573	1.03441	0.989705	0.961931	0.912763	1.05184	0.972525	0.960337	0.96151	0.960094	1.07347	0.970113	0.844306	0.952504	0.985494	0.93498	0.993958	0.981209	0.951415	0.97423	0.994473	1.02465	0.967868	1.0486	0.967512
119 s	0.913585	1.02335	1.10417	1.00231	0.975849	0.981556	0.923887	0.975981	0.951331	1.03201	0.97881	0.958698	0.915035	1.0523	0.970652	0.962722	0.962293	0.963801	1.06111	0.967845	0.844443	0.952527	0.980586	0.942628	0.994865	0.983395	0.95401	0.977022	0.99719	1.0201	0.967514	1.04855	0.966367
120 s	0.913944	1.02231	1.10458	0.998618	0.977151	0.9795	0.920798	0.973239	0.952994	1.02829	0.976467	0.959603	0.917601	1.05281	0.96861	0.961484	0.956599	0.960852	1.07361	0.970131	0.841588	0.95024	0.981136	0.934812	0.998039	0.978407	0.951959	0.97471	0.99955	1.01742	0.972637	1.05214	0.965327
121 s	0.913038	1.02322	1.10333	1.00293	0.974552	0.980842	0.923323	0.974651	0.955605	1.0308	0.981296	0.959368	0.914345	1.05342	0.973089	0.961271	0.944776	0.956054	1.07461	0.971592	0.841736	0.951836	0.978948	0.934215	0.997053	0.980577	0.945474	0.978521	0.992015	1.01933	0.968276	1.05224	0.96739
122 s	0.911206	1.02139	1.10435	1.0043	0.980592	0.985017	0.92114	0.974233	0.95282	1.03363	0.979218	0.960301	0.912435	1.05169	0.972435	0.963513	0.93766	0.96151	1.06953	0.971333	0.848128	0.955003	0.985193	0.946701	0.996556	0.981062	0.942068	0.973511	1.00009	1.01838	0.973134	1.05314	0.963086
123 s	0.911918	1.02301	1.10495	1.00172	0.973217	0.982473	0.915053	0.974953	0.948516	1.03052	0.979506	0.958295	0.914739	1.05296	0.971771	0.96199	0.927363	0.967299	1.0484	0.97015	0.847502	0.95865	0.982642	0.956978	0.996955	0.975098	0.932426	0.973398	0.995444	1.02175	0.964534	1.05383	0.968645
124 s	0.912679	1.02272	1.10557	1.00492	0.973941	0.982166	0.918365	0.975389	0.947349	1.03105	0.982137	0.95865	0.916348	1.05311	0.970839	0.954312	0.927922	0.967537	1.05204	0.972591	0.85422	0.958394	0.983244	0.955648	0.996863	0.979737	0.933476	0.976355	0.999021	1.01998	0.965147	1.05477	0.968248
125 s	0.915293	1.0221	1.10618	0.999405	0.969335	0.987172	0.914311	0.975519	0.943091	1.0248	0.968755	0.959163	0.914969	1.05275	0.968195	0.95535	0.925146	0.966656	1.05533	0.971949	0.849741	0.954987	0.982761	0.952617	0.996949	0.983651	0.934777	0.976637	0.998888	1.01779	0.963766	1.05632	0.967233
126 s	0.912935	1.02467	1.10565	1.00294	0.968993	0.982241	0.91241	0.975263	0.946497	1.02806	0.979026	0.957473	0.915839	1.05266	0.973557	0.959157	0.924742	0.967068	1.06384	0.969166	0.845772	0.956665	0.981982	0.953109	0.991875	0.977229	0.929297	0.9751	1.00173	1.01802	0.961357	1.0594	0.962908
127 s	0.908689	1.02064	1.1078	1.00585	0.97125	0.980754	0.910904	0.974792	0.945273	1.03043	0.972683	0.959573	0.912041	1.05217	0.968942	0.953902	0.920108	0.954059	1.07498	0.967683	0.83826	0.952952	0.986792	0.960009	0.994479	0.976657	0.927375	0.975269	0.998227	1.02137	0.962704	1.05922	0.967277
128 s	0.911358	1.02432	1.10509	1.00891	0.967533	0.982717	0.916035	0.974351	0.947649	1.02776	0.975386	0.956252	0.916233	1.05152	0.972041	0.955777	0.921434	0.947888	1.1059	0.964803	0.829995	0.947042	0.985078	0.954297	0.995895	0.974972	0.930109	0.977046	0.997765	1.02125	0.956309	1.06187	0.967237
129 s	0.91068	1.02218	1.10753	1.00513	0.973335	0.985244	0.913101	0.975851	0.949174	1.02798	0.979867	0.957543	0.917842	1.05459	0.97086	0.954797	0.918568	0.948401	1.11844	0.963834	0.828824	0.9485	0.982017	0.957339	0.99598	0.977148	0.932298	0.974714	0.995307	1.02036	0.967038	1.06326	0.968305
130 s	0.911863	1.02237	1.10793	1.00922	0.971276	0.982299	0.916195	0.97597	0.94254	1.03004	0.972803	0.955442	0.913546	1.05373	0.971044	0.952488	0.919452	0.946363	1.10976	0.963143	0.83027	0.950987	0.987403	0.956213	0.99739	0.979197	0.933799	0.975607	0.998994	1.0217	0.963031	1.0638	0.964672
131 s	0.909477	1.01987	1.107	1.01205	0.967691	0.982026	0.913633	0.974884	0.945171	1.02662	0.976587	0.957278	0.913152	1.05301	0.971237	0.954216	0.921324	0.953799	1.10608	0.966342	0.843329	0.953286	0.989188	0.960647	0.994957	0.976379	0.926391	0.975358	0.99252	1.01855	0.957915	1.06417	0.965274
132 s	0.907838	1.01983	1.10701	1.00735	0.968454	0.978821	0.914607	0.970517	0.946405	1.02583	0.976179	0.954524	0.915549	1.05402	0.974526	0.954517	0.92017	0.955049	1.09267	0.965704	0.841777	0.952496	0.987505	0.959946	0.995876	0.973959	0.928536	0.975443	0.997984	1.02408	0.958799	1.07008	0.963199
133 s	0.905501	1.02346	1.11032	1.00454	0.969125	0.983304	0.913747	0.974607	0.943504	1.02417	0.975482	0.955127	0.914547	1.05214	0.974073	0.954618	0.923948	0.951747	1.09604	0.967578	0.83597	0.951443	0.986663	0.959203	0.994295	0.975022	0.927636	0.980382	0.995718	1.02416	0.964609	1.06966	0.967815
134 s	0.907361	1.02196	1.10905	1.00537	0.968177	0.986126	0.910558	0.976878	0.942708	1.02627	0.972323	0.957172	0.9107	1.05456	0.975537	0.954756	0.922587	0.953207	1.10011	0.965712	0.83203	0.949863	0.993423	0.957266	0.995288	0.977982	0.93571	0.976153	0.995859	1.02289	0.950315	1.07106	0.966456
135 s	0.908682	1.02031	1.10827	1.0048	0.965454	0.98529	0.90776	0.974882	0.938404	1.03021	0.983579	0.958588	0.909863	1.05526	0.97895	0.957496	0.918989	0.946948	1.10818	0.964101	0.832921	0.950358	0.986601	0.950491	0.996109	0.98388	0.938461	0.976317	0.998078	1.02841	0.953356	1.06818	0.963239
136 s	0.907222	1.02028	1.10884	1.00913	0.966454	0.987967	0.908083	0.97436	0.938093	1.02729	0.979374	0.95629	0.911767	1.05453	0.975952	0.955806	0.917328	0.955526	1.10236	0.965929	0.846057	0.957196	0.989764	0.944141	0.996605	0.979361	0.942268	0.979081	1.00244	1.02433	0.94739	1.06879	0.96205
137 s	0.9077	1.02223	1.10881	1.00486	0.963467	0.986318	0.907619	0.973189	0.942565	1.027	0.974665	0.954062	0.91429	1.05361	0.972785	0.956969	0.917853	0.96456	1.07988	0.968911	0.843543	0.955133	0.983979	0.942738	0.994859	0.980865	0.941517	0.975772	1.00094	1.02803	0.954322	1.06971	0.962098
138 s	0.907928	1.02083	1.11035	1.00495	0.961684	0.98162	0.903002	0.974534	0.940408	1.02464	0.977308	0.952729	0.916682	1.0532	0.974758	0.960475	0.917484	0.962002	1.09186	0.965325	0.840397	0.951085	0.987173	0.942895	0.994724	0.978107	0.93476	0.977154	0.997925	1.03022	0.959915	1.06917	0.961819
139 s	0.906268	1.0211	1.11137	1.00833	0.962217	0.983118	0.905727	0.972865	0.93741	1.02687	0.984143	0.953774	0.917847	1.05261	0.97571	0.963036	0.917795	0.953857	1.11144	0.96335	0.832377	0.951596	0.989954	0.947806	0.997782	0.979666	0.935477	0.975579	0.995436	1.02715	0.952377	1.06672	0.961742
140 s	0.90705	1.02326	1.11327	1.00792	0.959283	0.983025	0.902292	0.97455	0.932525	1.02504	0.971302	0.953359	0.915483	1.0517	0.969559	0.963233	0.918233	0.962594	1.1186	0.965314	0.834143	0.951266	0.986358	0.950209	0.993965	0.977627	0.934277	0.976641	0.996626	1.02703	0.940267	1.07181	0.963393
141 s	0.901745	1.02209	1.1111	1.01074	0.953329	0.984454	0.898175	0.975314	0.929113	1.02777	0.973608	0.955872	0.914591	1.05293	0.971968	0.965877	0.913941	0.955888	1.1191	0.964934	0.83314	0.952366	0.987315	0.950565	0.994608	0.978827	0.929492	0.977351	0.997143	1.01856	0.952962	1.07399	0.964259
142 s	0.900902	1.02307	1.11226	1.01376	0.955269	0.984657	0.896892	0.973228	0.929822	1.02566	0.971794	0.952921	0.910476	1.05254	0.969316	0.963271	0.914252	0.951378	1.13249	0.965156	0.829949	0.952394	0.986349	0.95257	0.995153	0.983706	0.929036	0.976185	0.99735	1.02379	0.94107	1.07428	0.960444
143 s	0.900017	1.01952	1.11089	1.01258	0.954638	0.984628	0.892994	0.973186	0.930306	1.02461	0.966268	0.950541	0.915779	1.05158	0.968749	0.9693	0.914625	0.953069	1.12737	0.961472	0.834224	0.954378	0.992222	0.962192	0.992874	0.981356	0.925035	0.97808	0.996841	1.01972	0.941396	1.07348	0.962349
144 s	0.903087	1.023	1.11456	1.01084	0.950875	0.984494	0.897024	0.974396	0.928328	1.02828	0.967746	0.951913	0.916857	1.05371	0.971746	0.97107	0.914994	0.954768	1.12599	0.962103	0.833786	0.952496	0.98758	0.95625	0.996109	0.978968	0.924774	0.975208	0.997663	1.03085	0.940553	1.07345	0.963482
145 s	0.900604	1.0241	1.11353	1.01318	0.957309	0.99061	0.898043	0.973664	0.928481	1.0283	0.970737	0.950113	0.914821	1.05306	0.971203	0.971363	0.911786	0.95385	1.12051	0.965509	0.842219	0.957027	0.989117	0.956931	0.997653	0.981133	0.926613	0.978977	1.00005	1.02397	0.94624	1.07649	0.965914
146 s	0.901337	1.02157	1.10975	1.01464	0.955072	0.984489	0.895136	0.972497	0.933866	1.02677	0.974293	0.950606	0.917141	1.05289	0.973851	0.971915	0.914759	0.957138	1.11681	0.96644	0.838575	0.954756	0.989015	0.950135	0.994277	0.980653	0.935143	0.978474	0.997702	1.02768	0.950036	1.07794	0.962009
147 s	0.902769	1.01935	1.11239	1.01924	0.954947	0.981504	0.900896	0.973477	0.934544	1.02674	0.972154	0.950886	0.912999	1.05337	0.977392	0.973995	0.915737	0.955013	1.12379	0.966538	0.840016	0.954866	0.984852	0.941246	0.994142	0.974929	0.936477	0.974625	0.999213	1.02485	0.948683	1.08123	0.963126
148 s	0.899401	1.01986	1.1116	1.01123	0.957526	0.981829	0.902079	0.973475	0.934039	1.02692	0.975806	0.950823	0.913792	1.05518	0.979497	0.975798	0.915402	0.959913	1.11103	0.967499	0.840545	0.956382	0.98312	0.93654	0.995435	0.978461	0.935077	0.976237	0.997397	1.02206	0.940001	1.07762	0.962632
149 s	0.898329	1.02136	1.11423	1.00902	0.957394	0.979703	0.899667	0.9712	0.9318	1.02821	0.980551	0.949198	0.914454	1.05105	0.979397	0.977782	0.914041	0.959862	1.10742	0.967371	0.840031	0.957711	0.981091	0.942461	0.994056	0.977524	0.93461	0.979377	0.999096	1.02061	0.947322	1.07955	0.963328
150 s	0.896441	1.02191	1.11128	1.01158	0.957894	0.983861	0.896924	0.972539	0.928838	1.02808	0.971506	0.948998	0.915341	1.05132	0.976949	0.97802	0.915616	0.959711	1.1144	0.967646	0.839746	0.956343	0.984241	0.936791	0.993646	0.975894	0.938917	0.9794	0.99809	1.02124	0.951873	1.0798	0.964874
151 s	0.899332	1.01891	1.11334	1.01296	0.94971	0.982514	0.897393	0.971891	0.926992	1.02654	0.976059	0.949285	0.914734	1.05164	0.977185	0.979962	0.915454	0.963425	1.11989	0.965997	0.834041	0.953392	0.982349	0.933184	0.991722	0.976886	0.937894	0.977238	0.997949	1.01708	0.945063	1.0791	0.962855
152 s	0.896338	1.01796	1.11106	1.00731	0.950408	0.982433	0.892248	0.972094	0.924549	1.0282	0.972299	0.948297	0.913601	1.05156	0.968908	0.980443	0.911182	0.95351	1.13561	0.964491	0.828458	0.951518	0.987625	0.932922	0.989804	0.978467	0.942973	0.976073	0.994504	1.0099	0.94426	1.07753	0.96385
153 s	0.898564	1.01707	1.10939	1.00717	0.952177	0.981446	0.89778	0.971037	0.92794	1.02745	0.974857	0.947645	0.910514	1.05232	0.963037	0.978828	0.911054	0.951935	1.14448	0.96534	0.825185	0.950814	0.982903	0.936032	0.996189	0.979028	0.937627	0.9776	0.998223	1.02343	0.93909	1.08437	0.963187
154 s	0.897499	1.02011	1.11151	1.00861	0.957822	0.981777	0.896456	0.971052	0.9282	1.02724	0.967518	0.947172	0.911417	1.05228	0.973148	0.986196	0.912156	0.948292	1.15364	0.960083	0.823643	0.947796	0.985038	0.932289	0.99019	0.980348	0.940317	0.97368	0.997209	1.0203	0.939287	1.08	0.962616
155 s	0.901102	1.01747	1.11384	1.014	0.951967	0.981254	0.894522	0.971134	0.925753	1.02967	0.976503	0.951221	0.905939	1.05154	0.979192	0.984104	0.909784	0.950504	1.14576	0.963038	0.829801	0.949942	0.986743	0.930734	0.992053	0.981689	0.942662	0.978493	0.999522	1.02385	0.931708	1.08243	0.96171
156 s	0.894263	1.01727	1.11255	1.00664	0.953704	0.981573	0.890751	0.971068	0.924824	1.03053	0.978773	0.949958	0.910115	1.05214	0.971404	0.989778	0.91304	0.958771	1.14882	0.962028	0.833476	0.953408	0.985902	0.93309	0.992954	0.978211	0.940828	0.97674	0.998352	1.0207	0.938967	1.0827	0.962612
157 s	0.894464	1.01768	1.11212	1.00665	0.952901	0.984733	0.889273	0.974699	0.919669	1.02913	0.981765	0.949005	0.910427	1.05176	0.976018	0.98574	0.910833	0.962428	1.12438	0.96938	0.83969	0.958618	0.986021	0.931969	0.991391	0.980168	0.944946	0.974931	0.999992	1.02169	0.94256	1.08618	0.961253
158 s	0.89557	1.0181	1.11251	1.00752	0.944473	0.986771	0.884623	0.974873	0.918384	1.03236	0.97959	0.950691	0.906684	1.05255	0.976825	0.993259	0.914169	0.960932	1.12474	0.964318	0.835898	0.953089	0.9884	0.92909	0.993775	0.981492	0.942607	0.976364	1.00153	1.0071	0.946016	1.08457	0.963211
159 s	0.899429	1.01858	1.1128	1.01192	0.943993	0.981945	0.880643	0.974081	0.916762	1.03101	0.977056	0.94747	0.905945	1.05166	0.979691	0.991707	0.911845	0.957073	1.13345	0.963428	0.833114	0.950865	0.98168	0.936801	0.991808	0.980669	0.942234	0.977981	0.995244	1.01374	0.948635	1.08687	0.962738
160 s	0.896497	1.01858	1.11367	1.00827	0.942671	0.984338	0.880038	0.973252	0.917303	1.03038	0.976527	0.947827	0.907838	1.05148	0.975623	0.992431	0.914059	0.9514	1.13969	0.963222	0.823979	0.949828	0.985069	0.927975	0.990588	0.979317	0.945452	0.978653	0.999182	1.01045	0.95005	1.08568	0.960614
161 s	0.894968	1.01959	1.11279	1.00709	0.945506	0.97885	0.881866	0.973134	0.912351	1.03036	0.967662	0.948845	0.907773	1.05119	0.979352	0.995276	0.913468	0.953626	1.14418	0.965178	0.834977	0.956952	0.986712	0.93177	0.992445	0.978167	0.939406	0.979099	1.00142	1.01003	0.941818	1.08693	0.967281
162 s	0.892126	1.02057	1.11363	1.0107	0.94319	0.984541	0.882139	0.972629	0.918052	1.02876	0.968707	0.947342	0.907143	1.05257	0.980262	0.994602	0.910447	0.962688	1.11156	0.965253	0.833155	0.956257	0.984923	0.929692	0.989878	0.981105	0.936711	0.977929	1.00216	1.02017	0.946859	1.08554	0.964036
163 s	0.893703	1.02031	1.11138	1.01	0.945552	0.982259	0.884396	0.973341	0.914121	1.03	0.972863	0.94782	0.909639	1.05095	0.977268	0.997335	0.913561	0.950858	1.13919	0.961138	0.826519	0.951871	0.981663	0.937335	0.991832	0.979159	0.937494	0.973577	0.999687	1.01879	0.949608	1.08541	0.963514
164 s	0.892202	1.01933	1.1138	1.01266	0.943375	0.981713	0.882608	0.97181	0.917772	1.03389	0.971854	0.949875	0.905895	1.0515	0.977538	1.00206	0.911949	0.943992	1.14764	0.959211	0.824742	0.94991	0.986863	0.936917	0.991177	0.980429	0.933376	0.975278	0.99901	1.01717	0.945519	1.08665	0.962454
165 s	0.895708	1.02065	1.11589	1.01348	0.9445	0.981597	0.883723	0.970535	0.915207	1.03254	0.973932	0.948172	0.908183	1.05145	0.976011	1.00226	0.909138	0.947801	1.14415	0.961059	0.823882	0.948932	0.982504	0.946047	0.989921	0.977409	0.928236	0.978319	1.0016	1.01458	0.946914	1.0904	0.964069
166 s	0.896102	0.909025	1.01795	1.02354	0.885841	0.993554	0.789914	0.972559	0.888394	1.03219	0.975434	0.94877	0.908626	1.04603	0.935735	1.01526	0.78405	0.923815	1.09409	0.930289	0.763192	0.918958	0.761944	0.891994	0.986845	0.89422	0.911343	0.970052	0.966788	0.976157	0.792322	1.11707	0.984407
167 s	0.897326	0.91482	1.02076	1.03161	0.888512	0.99403	0.802865	0.970204	0.903167	1.02815	0.969271	0.946632	0.904544	1.04362	0.928878	1.01364	0.779506	0.913033	1.10166	0.927646	0.760795	0.917295	0.745329	0.886466	0.989663	0.88963	0.907303	0.968149	0.974824	0.969555	0.786382	1.11631	0.985087
168 s	0.893544	0.914412	1.02213	1.03951	0.903585	0.980725	0.815867	0.96637	0.915595	1.03123	0.976023	0.949418	0.902732	1.04281	0.923363	1.0092	0.782935	0.917716	1.10554	0.930345	0.754138	0.920152	0.733361	0.878932	0.98603	0.886038	0.902229	0.970249	0.974221	0.967785	0.78211	1.11906	0.986794
169 s	0.894602	0.909282	1.0226	1.03869	0.908572	0.974506	0.82754	0.964033	0.930622	1.03431	0.972022	0.948592	0.904407	1.04258	0.919383	1.0105	0.787078	0.908769	1.1018	0.927184	0.753949	0.91724	0.721061	0.877299	0.982415	0.878558	0.895966	0.968868	0.977325	0.957955	0.762795	1.12095	0.991524
170 s	0.901656	0.893049	1.01387	1.0238	0.920526	0.97047	0.846055	0.95786	0.947986	1.03079	0.9732	0.948102	0.90508	1.04415	0.918915	1.00335	0.78501	0.907707	1.10495	0.924491	0.739999	0.91135	0.707871	0.874257	0.983205	0.873042	0.894382	0.9693	0.97606	0.958371	0.766306	1.12019	0.989825
171 s	0.893661	0.911604	1.02243	1.03261	0.932467	0.964761	0.861864	0.95838	0.962652	1.03409	0.972118	0.950138	0.90265	1.04342	0.912719	1.01018	0.774461	0.896903	1.12837	0.918198	0.732966	0.906525	0.700514	0.839313	0.983144	0.87411	0.905991	0.969248	0.973344	0.957076	0.760768	1.12306	0.989679
172 s	0.897285	0.927658	1.0345	1.03576	0.94044	0.951247	0.873796	0.953486	0.975406	1.03524	0.970473	0.949203	0.901709	1.04661	0.923824	1.01496	0.780511	0.887703	1.1343	0.914732	0.734437	0.908159	0.692364	0.842019	0.979866	0.867181	0.900967	0.971312	0.970913	0.934682	0.711185	1.13254	0.998879
173 s	0.894097	0.933792	1.03786	1.05115	0.950565	0.947711	0.883791	0.950496	0.984482	1.03314	0.969812	0.950115	0.90108	1.04628	0.921916	1.01278	0.776623	0.895161	1.12767	0.917364	0.73376	0.907986	0.681291	0.835842	0.978358	0.872109	0.91112	0.967585	0.971363	0.942688	0.726615	1.12455	0.99398
174 s	0.896967	0.93811	1.03837	1.05993	0.956954	0.939958	0.896078	0.947227	1.00137	1.03373	0.973248	0.94853	0.905529	1.04027	0.915914	1.01605	0.774309	0.890239	1.12532	0.917803	0.735541	0.906257	0.676578	0.828083	0.977984	0.864188	0.911259	0.969559	0.968228	0.969929	0.728615	1.12902	0.995554
175 s	0.89799	0.938665	1.0421	1.05394	0.967684	0.937379	0.913665	0.948483	1.00604	1.03366	0.975638	0.948795	0.903745	1.04017	0.918524	1.00601	0.780369	0.891034	1.12936	0.915362	0.73376	0.907668	0.672264	0.819796	0.975999	0.863758	0.907569	0.965357	0.969003	0.949953	0.735861	1.12529	0.995473
176 s	0.892617	0.941964	1.04262	1.05867	0.966967	0.934081	0.912751	0.943979	1.01658	1.03424	0.970905	0.950771	0.898305	1.04203	0.921671	1.00763	0.788587	0.888671	1.12814	0.912249	0.73834	0.907566	0.665341	0.82288	0.975662	0.860525	0.89456	0.966457	0.974142	0.95239	0.733541	1.12299	0.997435
177 s	0.892451	0.947617	1.04654	1.05982	0.970434	0.928825	0.92341	0.941332	1.02337	1.03651	0.972659	0.951316	0.896401	1.04402	0.936815	1.00583	0.795987	0.889849	1.11368	0.920841	0.740625	0.905546	0.658396	0.820629	0.973787	0.864336	0.895933	0.966146	0.965993	0.953123	0.748066	1.12296	0.994271
178 s	0.891469	0.95359	1.05057	1.06861	0.979414	0.922826	0.938327	0.938436	1.04186	1.03716	0.97881	0.952556	0.896685	1.04845	0.942108	1.00638	0.804775	0.887638	1.11086	0.917852	0.734737	0.909094	0.655415	0.823487	0.973315	0.861942	0.885975	0.966179	0.967414	0.957596	0.761761	1.12349	0.995889
[truncated: 576 more rows]

## Sheet: Fig 2g
Relative single cell ionocyte YFP fluorescence intensity data following apical halide exchange for the indicated ALI genotype
Area Over the Curve
	Cl- to I-			GlyH101 Cl- to I-			Cl- to Cl-			Cl- to I-
[truncated: 38 more rows]
