# Supplementary material for: Transgenic ferret models define pulmonary ionocyte diversity and function
Source: Nature. 2023 Sep 20;621(7980):857–67. doi: 10.1038/s41586-023-06549-9 (PMC10533402; doi:10.1038/s41586-023-06549-9)
Supplement: Supplementary file 25 — Source Data Fig. 4 [file 41586_2023_6549_MOESM25_ESM.xlsx]

## Sheet: Fig 4d
Ingenuity Pathway Analysis (IPA) of differential gene expression data from ionocyte subtypes. The charts represent the top significantly associated diseases and function pathways.
	Disease & Functions					Canonical pathways
	Type A					Type A
	Ingenuity Canonical Pathways	-log(p-value)	z-score			Ingenuity Canonical Pathways	-log(p-value)	z-score
	Nucleic Acid Metabolism	5.45717	3.355			Oxidative Phos.	7.53	4.123
	Oxidative stress	3.61798	-2.554			Cholesterol Biosyn.	5.61	3
	Transport of ion	2.73518	3.363			Aldosterone Sig.	4.15	3.606
	Function of mitochondria	3.10679	2.611			TCA Cycle	3.9	2.449
	Type B					Type B
	Ingenuity Canonical Pathways	-log(p-value)	z-score			Ingenuity Canonical Pathways	-log(p-value)	z-score
	Infectious Disease	20.5058	7.632			PI3K/AKT Sig.	9.28	3.657
	Cellular Development	19.6716	6.995			IL-8 Sig.	5.98	4.796
	Gene Expression	18.2168	3.112			WNT/Ca+ pathway	2.23	2.646
	Inflammatory Response	7.928	-3.726			BMP pathway	2.07	2.828
	Type C					Type C
	Ingenuity Canonical Pathways	-log(p-value)	z-score			Ingenuity Canonical Pathways	-log(p-value)	z-score
	Cellualr Movement	21.5376	6.92			EIF2 Sig.	14.8	4.796
	Cell to Cell interaction	16.1124	4.95			Pulmonary Fibrosis Sig.	5.6	5
	Cell Death and Survival	16.6904	-3.208			MAPK Sig.	3.15	2.887
	Cell Proliferation	15.1931	4.742			ILK Sig.	2.96	2.357

## Sheet: Fig 4h
Hyperosmotic and hypoosmotic conditions induce opposing forcing on ASL hydration.
Data shown in the Figure	ASL Height (μm)
ALI condition	Isotonic	Isotonic	Hypertonic	Hypertonic	Hypotonic	Hypotonic
Time post volume challenge (h)	0h	24h	0h	24h	0h	24h
	21.8565	14.6205	27.1498	7.57719	20.9076	15.8755
	24.2872	17.8043	28.4044	12.0341	22.8131	24.9548
	21.8529	11.9518	23.5033	10.579	28.3472	16.7668
	23.4091	14.0299	20.1096	9.5421	24.1225	20.4614
Ionocyte numbers quantification (per cm2)
	Isotonic	Hypotonic		Isotonic	Hypertonic
	597.136	2177.79		546.429	3360.71
	772.764	1264.52		567.857	2860.71
	386.382	1217.69		721.429	4525
	632.262	1732.87		546.429	7803.57
				935.714	5650
Data collected from each donor	ASL Height (μm)
ALI condition	Isotonic	Isotonic
Time post volume challenge (h)	0h	24h
WT Ferret Donor 1 (ALI 1)	21.1796	16.8881
WT Ferret Donor 1 (ALI 2)	22.5335	12.353
WT Ferret Donor 2 (ALI 1)	28.3401	19.7799
WT Ferret Donor 2 (ALI 2)	20.2343	15.8288
WT Ferret Donor 3 (ALI 1)	23.6676	11.7878
WT Ferret Donor 3 (ALI 2)	20.0382	12.1158
WT Ferret Donor 4 (ALI 1)	19.1626	15.0328
WT Ferret Donor 4 (ALI 2)	27.6555	13.0271
ALI condition	Hypertonic	Hypertonic
Time post volume challenge (h)	0h	24h
WT Ferret Donor 1 (ALI 3)	25.3443	9.05899
WT Ferret Donor 1 (ALI 4)	26.5084	5.93712
WT Ferret Donor 1 (ALI 5)	29.5967	8.36849
WT Ferret Donor 2 (ALI 3)	24.4266	10.7258
WT Ferret Donor 2 (ALI 4)	32.3822	13.3425
WT Ferret Donor 3 (ALI 3)	26.8655	15.7738
WT Ferret Donor 3 (ALI 4)	19.6609	5.38419
WT Ferret Donor 4 (ALI 3)	18.4612	7.97372
WT Ferret Donor 4 (ALI 4)	21.9935	11.1105
ALI condition	Hypotonic	Hypotonic
Time post volume challenge (h)	0h	24h
WT Ferret Donor 1 (ALI 6)	19.9346	17.6887
WT Ferret Donor 1 (ALI 7)	21.8806	14.0623
WT Ferret Donor 2 (ALI 5)	20.2458	25.5767
WT Ferret Donor 2 (ALI 6)	25.3804	24.3329
WT Ferret Donor 3 (ALI 5)	32.1345	13.8551
WT Ferret Donor 3 (ALI 6)	24.5598	19.6785
WT Ferret Donor 4 (ALI 5)	26.9751	19.1475
WT Ferret Donor 4 (ALI 6)	21.2698	21.7752
Ionocyte numbers quantification (per cm2)
	Isotonic (21 days)
WT Ferret Donor 1 (ALI 1)	772.764
WT Ferret Donor 1 (ALI 2)	421.508
WT Ferret Donor 2 (ALI 1)	702.513
WT Ferret Donor 2 (ALI 2)	843.016
WT Ferret Donor 3 (ALI 1)	491.759
WT Ferret Donor 3 (ALI 2)	281.005
WT Ferret Donor 4 (ALI 1)	491.759
WT Ferret Donor 4 (ALI 2)	843.016
WT Ferret Donor 4 (ALI 3)	562.01
	Hypotonic (21 days)
WT Ferret Donor 1 (ALI 3)	2458.8
WT Ferret Donor 1 (ALI 4)	1896.79
WT Ferret Donor 2 (ALI 3)	2177.79
WT Ferret Donor 2 (ALI 4)	843.016
WT Ferret Donor 2 (ALI 5)	772.764
WT Ferret Donor 3 (ALI 3)	702.513
WT Ferret Donor 3 (ALI 4)	1124.02
WT Ferret Donor 3 (ALI 5)	1826.53
WT Ferret Donor 4 (ALI 4)	1967.04
WT Ferret Donor 4 (ALI 5)	913.267
WT Ferret Donor 4 (ALI 6)	2318.29
	Isotonic (21 days)
FOXI1 CREERT2::ROSA TG Donor 1	546.429
FOXI1 CREERT2::ROSA TG Donor 2	567.857
FOXI1 CREERT2::ROSA TG Donor 3	721.429
FOXI1 CREERT2::ROSA TG Donor 4	546.429
FOXI1 CREERT2::ROSA TG Donor 5	935.714
	Hypertonic (21 days)
FOXI1 CREERT2::ROSA TG Donor 1	3360.71
FOXI1 CREERT2::ROSA TG Donor 2	2860.71
FOXI1 CREERT2::ROSA TG Donor 3	4525
FOXI1 CREERT2::ROSA TG Donor 4	7803.57
FOXI1 CREERT2::ROSA TG Donor 5	5650

## Sheet: Fig 4i
Changes mRNA expression by RT-qPCR for CFTR, ID3, CXCL17 and SCNN1A in fully differentiated ALI cultures maintained under hypoosmotic or hyperosmotic stress throughout basal cell differentiation.
Pan-ionocyte marker	Isotonic	Hypotonic		Type A marker	Isotonic	Hypotonic		Type B marker	Isotonic	Hypotonic		Type C marker	Isotonic	Hypotonic
CFTR expression (Fold Change)	0.838018	1.42064		SCNN1A expression (Fold Change)	1.28089	1.75096		ID3 expression (Fold Change)	1.30516	3.5037		CXCL17 expression (Fold Change)	0.913506	1.24957
	0.727812	0.968493			0.789084	1.24622			1.3188	2.46378			0.891652	0.749177
	0.726305	1.10913			0.727872	1.22015			1.39994	2.75008			0.9245	0.897626
	2.0352	2.38081			0.775469	1.5253			0.458761	3.75746			1.02847	1.36615
Pan-ionocyte marker	Isotonic	Hypertonic		Type A marker	Isotonic	Hypertonic		Type B marker	Isotonic	Hypertonic		Type C marker	Isotonic	Hypertonic
CFTR expression (Fold Change)	0.8	0.28		SCNN1A expression (Fold Change)	0.98	0.78		ID3 expression (Fold Change)	1.08	0.2		CXCL17 expression (Fold Change)	1.0844	2.83921
	0.93	0.44			1.03	0.81			0.82	0.28			1.01173	2.40204
	0.69	0.37			0.98	1.05			0.48	0.19			1.21647	2.51666
	1.12	0.45			1.02	1.03			0.99	0.13			0.749158	2.15754
	1.73	0.57							2.38	0.31
