# Supplementary material for: Transgenic ferret models define pulmonary ionocyte diversity and function
Source: Nature. 2023 Sep 20;621(7980):857–67. doi: 10.1038/s41586-023-06549-9 (PMC10533402; doi:10.1038/s41586-023-06549-9)
Supplement: Supplementary file 26 — Source Data Fig. 5 [file 41586_2023_6549_MOESM26_ESM.xlsx]

## Sheet: Fig 5g
Ion channel gene expression levels and fraction of ionocytes that express each gene across human, ferret, and mouse (MT-ATP6, MT-ATP8, ATP5PD and CLCNKB are not annotated in ferret genome and thus show no expression).
	Ferret	Human	Mouse
ABCA1	0.123069	0.0229466	0.0449762
ABCA10	0	0.00131809	0
ABCA12	0.00460372	0	0
ABCA13	0	0.0510794	0.00330777
ABCA2	0.139953	0.0164901	0.0912392
ABCA3	0.0896696	0.0380834	0.221332
ABCA4	0.00666713	0.00214618	0.0151857
ABCA5	0.00329987	0.146125	0.0895521
ABCA6	0	0.0025712	0
ABCA7	0.053711	0.0969184	0.0761947
ABCA8	0	0.0012319	0.0025602
ABCA9	0	0	0
ABCB1	0.0031423	0.0012319	0
ABCB10	0.0997057	0.0279531	0.0906038
ABCB11	0.00471194	0	0
ABCB4	0	0	0
ABCB5	0	0	0
ABCB6	0.0701538	0.000405174	0.0415064
ABCB7	0.300675	0.0659886	0.0638766
ABCB8	0.0876251	0.0579619	0.132209
ABCB9	0.0562582	0.0356888	0.0348647
ABCC1	0.0643833	0.0373982	0.180642
ABCC10	0.0163386	0.0250855	0.0416257
ABCC11	0.000604469	0.00221967	0
ABCC12	0	0	0.00432687
ABCC2	0	0.00105067	0
ABCC3	0.214354	0.0788696	0.12756
ABCC4	0.359912	0.0469742	0.59771
ABCC5	1.0843	0.191756	0.0472936
ABCC6	0	0.00935362	0.00413094
ABCC8	0	0.00320929	0.00861451
ABCC9	0.0140954	0.00905269	0
ABCD1	0.0715716	0.0125324	0.0437686
ABCD2	0	0	0
ABCD3	0.254418	0.10324	0.474354
ABCG1	0.162471	0.0612797	0.0763349
ABCG2	0.00125178	0	0
ABCG4	0.00641181	0	0.0031684
ABCG5	0.0015465	0	0
ABCG8	0	0	0
ANKH	0.338328	0.058451	0.128257
ANO1	0.100918	0.000285878	0.0659603
AQP1	0	0.0068058	0
AQP10	0.00232526	0	0
AQP11	0.00558083	0.0110098	0.00416041
AQP2	0.000744702	0	0
AQP3	0.0997347	0.914811	0.428416
AQP4	0.280177	0.0971072	0.277568
AQP5	0.106055	0.083711	0.548986
AQP6	0	0.0153252	0
AQP7	0.00258443	0.00435401	0
AQP8	0	0	0
AQP9	0	0.000354235	0
ASIC1	0.0913474	0.00454438	0.003556
ASIC2	0.00101223	0.0536535	0
ASIC3	0.000939476	0	0
ATP10A	0.0330009	0	0.0367312
ATP10B	0.00288062	0.0342677	0.0498649
ATP10D	0.23369	0.236276	0
ATP11A	0.150427	0.0881652	0.347721
ATP11B	0.287508	0.0849686	0.35461
ATP11C	0.238232	0.0299706	0.0365229
ATP12A	0.268953	0.0138206	0
ATP13A1	0.0987416	0.0628925	0.0662384
ATP13A2	0.336101	0.0450411	0.0392598
ATP13A3	0.168409	0.187746	0.462163
ATP13A4	0.00684602	0.00083326	0
ATP13A5	0.400916	0.0249462	0.0549149
ATP1A1	0.00721846	1.80086	1.99661
ATP1A2	0	0	0.00468832
ATP1A3	0	0	0
ATP1A4	0	0	0
ATP1B1	3.05347	1.60496	2.25766
ATP1B2	0	0.000831055	0.00587754
ATP1B3	0.307339	0.264874	0.481375
ATP2A1	0.00810702	0.000396863	0
ATP2A2	0.715935	0.445447	0.734948
ATP2A3	0.286333	0.302361	0.24172
ATP2B1	0.440009	0.213954	0.552384
ATP2B2	0	0	0.00317343
ATP2B3	0.000963027	0	0
ATP2B4	0.143659	0.0561846	0.0103546
ATP2C1	0.188613	0.123772	0.204406
ATP2C2	0.0121508	0.0617631	0.0253138
ATP4A	0	0	0.0131718
ATP4B	0.00150853	0	0
ATP5F1A	1.22237	0	1.62843
ATP5F1B	1.93581	0	2.09071
ATP5F1C	0.420636	0	1.52299
ATP5F1D	1.9354	0	1.78188
ATP5F1E	2.80565	0	2.49565
ATP5ME	1.68533	0	0.978572
ATP5MF	1.93711	0	1.71058
ATP5MGL	0.0159166	0	0
ATP5PB	1.66488	0	0
ATP5PD	0.000864405	0	1.5131
ATP5PF	2.31933	0	2.26556
ATP6V0A1	0.4685	0.0936188	0.218823
ATP6V0A2	0.228929	0.0636527	0.113391
ATP6V0A4	1.2651	0.442676	0.00433512
ATP6V0B	2.17028	2.32726	2.22706
ATP6V0C	2.83213	0.292474	0.0037689
ATP6V0D1	0.554293	0.397736	0.601979
ATP6V0D2	1.37824	0.331489	0.865536
ATP6V0E1	1.77699	0.825659	1.76285
ATP6V0E2	0.00195991	0.155038	0.135076
ATP6V1A	1.18718	1.27178	1.38963
ATP6V1B1	1.61075	0.759795	0.407613
ATP6V1B2	0.0960815	0.098018	0.433695
ATP6V1C1	0.110769	0.107604	0.288245
ATP6V1C2	2.36385	0.507287	1.3733
ATP6V1D	1.13703	0.625406	1.029
ATP6V1E1	1.62207	0.363164	1.31714
ATP6V1E2	0	0.023335	0
ATP6V1F	2.01913	1.23656	1.56223
ATP6V1G1	2.00163	1.55264	1.25111
ATP6V1G2	0.060636	0.00247989	0.0206915
ATP6V1G3	1.86077	1.02869	0
ATP6V1H	0.989878	0.288249	0.457216
ATP7A	0.243635	0.322563	0.363998
ATP7B	0.510787	0.0451819	0.237806
ATP8A1	0.122164	0.0413036	0.274456
ATP8A2	0	0.00843633	0
ATP8B1	0.0821196	0.0945365	0.253764
ATP8B2	0.0206752	0.0159095	0.00350355
ATP8B3	0	0.00300628	0
ATP8B4	0.00845596	0.0537979	0
ATP9A	0.185148	0.123107	0.173278
ATP9B	0.183408	0.0841359	0.057399
CACNA1A	0.0386277	0.00252098	0.118773
CACNA1B	0.000535108	0	0.0424913
CACNA1C	0.00200538	0.000360447	0.0105587
CACNA1D	0.00321187	0.0207742	0
CACNA1E	0.0059572	0	0
CACNA1F	0	0	0
CACNA1G	0	0	0
CACNA1H	0.00195928	0.0156023	0.0431641
CACNA1I	0	0	0
CACNA1S	0	0	0
CATSPER1	0.00176351	0	0
CATSPER2	0.00970864	0.0279925	0.00247817
CATSPER3	0.0160503	0.00133588	0
CATSPER4	0.00078777	0	0.00273082
CFTR	1.12544	1.27459	0.921889
CHRNA1	0	0.00850927	0
CHRNA10	0.00819147	0.00189239	0
CHRNA2	0	0.000487472	0
CHRNA3	0.0997163	0.0177227	0
CHRNA4	0	0	0.0094821
CHRNA5	0.00120655	0.00869701	0
CHRNA6	0	0	0
CHRNA7	0	0.00439131	0
CHRNA9	0	0	0
CHRNB1	0.307554	0.0715832	0.0886538
CHRNB2	0	0.00200705	0.0165892
CHRNB3	0	0	0
CHRNB4	0	0.00190338	0.00859846
CHRND	0.00223617	0	0.00305236
CHRNE	0.0582684	0.0711038	0
CHRNG	0	0	0
CLCN1	0.00270542	0	0
CLCN2	0.0314841	0.00554699	0.0505581
CLCN3	0.407144	0.166852	0.549271
CLCN4	0.028448	0.0381883	0.389176
CLCN5	0.131211	0.030691	0.0470643
CLCN6	0.0479594	0.0385618	0.029411
CLCN7	0.00370523	0.0714731	0.0914097
CLCNKA	1.59614	0.512566	0.00499392
CLCNKB	0	1.12557	0
CNGA1	0	0.00205335	0
CNGA2	0	0	0
CNGA3	0	0	0
CNGA4	0	0	0
CNGB1	0	0.00853279	0
CNGB3	0	0.00108838	0
CTNS	0.0352358	0.0175574	0.0338747
FLVCR1	0.0730518	0.0404667	0
FLVCR2	0.0234794	0.017629	0
FXYD1	0	0.00530732	0
FXYD2	1.84517	0.133363	0.0474253
FXYD3	1.86959	0.489962	1.43345
GABRA1	0	0.00195749	0
GABRA2	0	0.000318576	0.00256435
GABRA3	0	0.000791895	0
GABRA4	0	0	0
GABRA5	0.000740678	0	0
GABRA6	0	0	0
GABRB1	0	0	0
GABRB2	0	0.401266	0
GABRB3	0.00621151	0.00661375	0.0351719
GABRD	0	0	0
GABRE	0	0.00946136	0.0111571
GABRG1	0.00126565	0	0
GABRG2	0	0	0
GABRG3	0	0.000487472	0
GABRP	0.0670293	0.0339156	0.169768
GABRQ	0	0	0.00884413
GABRR1	0.00184449	0	0
GABRR2	0	0	0
GABRR3	0	0	0
GJA1	0	0.00337912	0
GJA10	0.00342608	0	0
GJA3	0.0332853	0	0
GJA4	0	0	0
GJA5	0.004092	0	0
GJA8	0	0	0
GJA9	0.00512984	0	0
GJB1	0.00592264	0.00145428	0.0414083
GJB2	0.0408751	0.0311039	0.0451277
GJB3	0.00434437	0.00374087	0.02832
GJB4	0.00213634	0.00231647	0.0560355
GJB5	0.00160995	0.00605855	0
GJB6	0.0177798	0.0129693	0.00347669
GJB7	0.295474	0.031853	0
GJC1	0	0.00564818	0
GJC2	0	0.00182874	0.00819094
GJC3	0	0.0158013	0
GJD2	0	0	0
GJD3	0	0	0
GJD4	0.00211567	0	0
GJE1	0	0	0
GLRA1	0	0	0.0174695
GLRA2	0	0	0
GLRA3	0	0.00208944	0
GLRA4	0	0	0
GLRB	0.00845257	0.000806048	0.0199748
GRIA1	0	0	0
GRIA2	0.000660604	0.00264996	0.0103135
GRIA3	0.00493854	0	0.0072105
GRIA4	0.013116	0	0
GRID1	0.0024289	0	0
GRID2	0	0.00369338	0.0231399
GRIK1	0	0.010401	0
GRIK2	0	0	0
GRIK3	0.0577765	0	0
GRIK4	0.00355032	0	0
GRIK5	0.0112726	0	0.0349766
GRIN1	0	0.00819557	0
GRIN2A	0.12887	0	0
GRIN2B	0.0155976	0.00322528	0
GRIN2C	0.0128028	0.000392723	0
GRIN2D	0	0	0
GRIN3A	0	0	0
GRIN3B	0.0302694	0.000649232	0
HCN1	0	0	0.0219663
HCN2	0.000905796	0	0.00706581
HCN3	0.00404568	0.0103836	0.0056425
HCN4	0.00240668	0	0
HTR3A	0.026656	0.00171276	0.00729292
HTR3B	0.0139364	0	0
HTR3C	0.00696848	0.0008156	0
HTR3D	0	0	0
HTR3E	0.000625659	0	0
HVCN1	0.00187803	0.0149682	0
ITPR1	0.0982767	0.0392043	0.2464
ITPR2	1.94728	0.795918	0.444804
ITPR3	0.0795757	0.0819876	0.232282
KCNA1	0.00121276	0.000798939	0
KCNA10	0	0	0
KCNA2	0	0	0
KCNA3	0	0	0
KCNA4	0.00153974	0.0012939	0
KCNA5	0	0	0.0144599
KCNA6	0	0	0.00626067
KCNA7	0.00166563	0.00182141	0
KCNB1	0.000847391	0.00104428	0.0165817
KCNB2	0	0	0.113915
KCNC1	0.00117948	0.00166207	0.0883135
KCNC2	0.00317501	0	0.00491184
KCNC3	0.00306981	0.00383514	0.0969843
KCNC4	0	0.0139751	0.189643
KCND1	0.00704817	0	0
KCND2	0	0.000797899	0
KCND3	0	0.00514914	0.00308909
KCNF1	0.0187768	0	0
KCNG1	0.0153246	0.0024591	0
KCNG2	0	0	0
KCNG3	0.00160506	0.00226588	0
KCNG4	0.000873122	0	0
KCNH1	0.00128945	0.128398	0.00235294
KCNH2	0.0115412	0.0829306	0.023836
KCNH3	0.000996888	0.00153954	0.0637677
KCNH4	0	0	0
KCNH5	0	0.00163346	0.00208405
KCNH6	0	0.000487472	0.00731764
KCNH7	0	0	0.0134144
KCNH8	0.00185421	0.00505155	0.0257846
KCNJ1	0	0.000440638	0.0448594
KCNJ10	0	0	0
KCNJ11	0.00310988	0.00114749	0
KCNJ12	0.00926913	0.058738	0.00232419
KCNJ13	0.0177972	0	0.154682
KCNJ14	0	0.00214163	0
KCNJ15	0.00405688	0.00598445	0.0172041
KCNJ16	0.0169715	0.00146471	0.00469983
KCNJ2	0.0299969	0.00507617	0
KCNJ3	0.0011557	0.00861919	0.0031162
KCNJ4	0	0	0
KCNJ5	0	0.00115777	0
KCNJ6	0	0.017341	0
KCNJ8	0.0550909	0	0
KCNJ9	0	0	0.00317343
KCNK1	1.40789	0.0666217	1.45169
KCNK10	0	0	0
KCNK12	0	0.000558731	0.00403348
KCNK13	0	0	0
KCNK15	0	0.00490239	0
KCNK16	0	0	0
KCNK17	0	0	0
KCNK18	0	0	0
KCNK2	0.00147797	0	0.0157894
KCNK3	0	0.00344767	0.310563
KCNK4	0	0	0.00257614
KCNK5	0.30862	0.045951	0.150378
KCNK6	0.0233007	0.0279931	0.0047043
KCNK7	0	0.000209656	0.00672678
KCNK9	0.00555912	0	0
KCNMA1	1.1792	0.396151	0.598428
KCNN1	0	0	0.00608416
KCNN2	0	0	0
KCNN3	0.0911343	0.00788878	0.0095255
KCNN4	0.0540663	0.00125828	0.0272339
KCNQ1	0.848694	0.205663	0.247135
KCNQ2	0	0	0
KCNQ3	0	0.0015152	0
KCNQ4	0.00058312	0.00348777	0.0130921
KCNQ5	0	0	0
KCNS1	0.0136427	0	0.0031907
KCNS2	0	0	0
KCNS3	0.0178473	0.0297774	0.0250906
KCNT1	0	0	0
KCNT2	0.0205981	0	0
KCNU1	0	0	0.00241805
KCNV1	0	0.000429641	0
KCNV2	0	0	0
LETM1	0.246076	0.082854	0.187558
LETM2	0.0176935	0.00652524	0.0293906
LETMD1	0.0483799	0.0831297	0.0405387
MAGT1	0.6071	0.164572	0.22872
MCOLN1	0.115605	0.0885135	0.0413905
MCOLN2	0	0	0
MCOLN3	0.00984532	0.0355412	0
MFSD2A	0.0108015	0.0136473	0.0841426
MFSD2B	0.00157715	0.000802956	0.00600819
MFSD4A	0.0581791	0	0
MFSD4B	0.0147635	0	0
MFSD5	0.140446	0.0328864	0.0739614
MIP	0.00267353	0.00038273	0
MPC1	1.65272	0.590823	1.18859
MPC1L	0	0	0
MPC2	1.63723	0.529398	1.03493
MPDU1	0.342295	0.190692	0.430528
MT.ATP6	0	3.63906	0
MT.ATP8	0	0.746422	0
MTCH1	0.792332	0.36537	0.944699
MTCH2	0.548145	0.400285	0.564463
NALCN	0.00234015	0	0.0152887
NIPA1	0.0693994	0.0268781	0
NIPA2	0.779001	0.102922	0.398314
NIPAL1	0.0069594	0.0231127	0.0310441
NIPAL2	0.227195	0.0675319	0.287192
NIPAL3	0.662422	0.0761159	0.119074
NIPAL4	0	0	0
NPC1	0.0946461	0.056104	0.144425
NPC1L1	0.000672808	0.000869859	0.0044772
ORAI1	0.0694312	0.0792408	0.102278
ORAI2	0.0406634	0.0406765	0.0973076
ORAI3	0.504582	0.0674225	0.0849375
P2RX1	0.00143506	0	0
P2RX2	0	0	0.00189577
P2RX3	0.00178932	0	0
P2RX4	0.275353	0.0684516	0.536973
P2RX5	0.0023252	0	0
P2RX6	0	0.0045201	0
P2RX7	0.148581	0.00280557	0.0814518
PANX1	0.0360026	0.0280749	0.0234626
PANX2	0.00882106	0.0229493	0
PANX3	0	0	0
PIEZO1	0.372472	0.0156775	0.321914
PIEZO2	0.000844367	0.00416007	0.0155812
PKD2	0.0569549	0.0246394	0.0870033
PKD2L1	0.0382858	0.0855235	0
PKD2L2	0.00878396	0.00460788	0.00285728
RHAG	0.0121933	0	0
RHBG	0.0112848	0.00240722	0.183036
RHCG	0.140435	0	0
RYR1	0	0.00371139	0.0069233
RYR2	0	0	0.00278522
RYR3	0.00602263	0.00051369	0
SCN10A	0	0	0
SCN11A	0.000750707	0.000738599	0
SCN1A	0	0.00108838	0
SCN2A	0.00407365	0.00256043	0
SCN3A	0	0.00660401	0.119579
SCN4A	0	0	0
SCN5A	0.0197162	0	0.00278522
SCN8A	0.0014491	0.00257155	0.00366128
SCN9A	0.00146103	0.444779	0.0692797
SCNN1A	1.84942	0.695669	0.90102
SCNN1B	0.315523	1.40396	0.201878
SCNN1D	0.0013373	0	0
SCNN1G	0.554509	0.369902	0.041666
SFXN1	0.0180224	0.086983	0.235834
SFXN2	0.0701213	0.0111969	0.0262018
SFXN3	0.0219243	0.0220213	0.0880947
SFXN5	0.0569019	0.0365806	0.0267884
SLC10A1	0.00301012	0	0
SLC10A2	0	0	0
SLC10A3	0.160886	0.0336099	0.125969
SLC10A4	0.00115611	0	0
SLC10A5	0	0.00116827	0.0215276
SLC10A6	0.00482112	0	0
SLC10A7	0.0600128	0.0162062	0.0479719
SLC11A1	0.00911662	0.00844493	0
SLC11A2	0.0621485	0.11431	0.125991
SLC12A1	0	0	0
SLC12A2	2.26782	0.513356	1.77381
SLC12A3	0.00621304	0	0
SLC12A4	0.0210305	0.04846	0.0148123
SLC12A5	0	0.00200705	0.00187104
SLC12A6	0.0525254	0.0437723	0.0848043
SLC12A7	0.565361	0.103828	0.131203
SLC12A8	0.00578098	0.00257734	0
SLC12A9	0.128861	0.0390618	0.0594286
SLC13A1	0.0167105	0	0
SLC13A2	0.0189456	0.000487472	0.0176317
SLC13A3	0.00135134	0.00252886	0
SLC13A4	0	0.000660376	0
SLC13A5	0.0123479	0	0
SLC14A1	0	0.228252	0.00273082
SLC14A2	0	0.0010097	0
SLC15A1	0.00233908	0	0
SLC15A2	0.0565326	0.0476322	0.348269
SLC15A3	0.00111381	0.00197111	0
SLC15A4	0.179337	0.0441011	0.0565097
SLC16A1	0.0289502	0.0191116	0
SLC16A10	0.0180287	0.101582	0.0178452
SLC16A11	0.134784	0.0823618	1.51351
SLC16A12	0.138434	0	0.0204983
SLC16A13	0.0388621	0.00769933	0.103245
SLC16A14	0.00678745	0.00827648	0
SLC16A2	0.00223172	0.00957053	0.286172
SLC16A3	0.51353	0.222765	0.0205648
SLC16A4	0.00274602	0.0192905	0.00326785
SLC16A5	0.206503	0.0248973	0.0152153
SLC16A6	0.00309876	0.00319756	0.0295441
SLC16A7	0.152212	0.20043	0.0200561
SLC16A8	0	0.000142063	0
SLC16A9	0.0072274	0.00681484	0
SLC17A1	0	0	0
SLC17A2	0	0	0
SLC17A3	0	0	0
SLC17A4	0	0	0
SLC17A5	0.0559166	0.0595948	0.0818619
SLC17A6	0.0017526	0	0
SLC17A7	0	0.0026132	0
SLC17A8	0	0	0.0021771
SLC17A9	0.00452412	0.000508961	0.0539901
SLC18A1	0	0	0.0576043
SLC18A2	0	0.00175604	0
SLC18A3	0	0	0
SLC18B1	0.0130347	0.04771	0.0128326
SLC19A1	0.111192	0.016738	0.0615653
SLC19A2	0.0211183	0.0517711	0.0181608
SLC19A3	0.00965591	0.000487472	0
SLC1A1	0.16186	0.0470884	0.0182435
SLC1A2	0.0233624	0.00148589	0.00636689
SLC1A3	0.0462253	0.00159028	0.0160448
SLC1A4	0.0634615	0.0370671	0.0671939
SLC1A5	0.0681373	0.0271395	0.449489
SLC1A6	0.00203527	0	0
SLC1A7	0	0	0
SLC20A1	0.437523	0.110247	0.128077
SLC20A2	0.097612	0.0456651	0.0738392
SLC22A1	0	0.00285036	0
SLC22A10	0	0	0
SLC22A11	0	0	0
SLC22A12	0	0	0
SLC22A13	0.0241843	0	0
SLC22A14	0	0	0
SLC22A15	0.0274824	0.00472596	0.0262375
SLC22A16	0	0.0017253	0
SLC22A17	0.0650448	0.011714	0.232139
SLC22A18	0.122363	0.163229	0.137959
SLC22A2	0.723361	0	0.00318323
SLC22A20P	0	0	0
SLC22A23	0.0589626	0.024201	0.141076
SLC22A25	0	0	0
SLC22A3	0	0.000487472	0
SLC22A31	0	0.00263029	0
SLC22A4	0.00270792	0.0023685	0.0391629
SLC22A5	0.0584876	0.0358953	0.0162322
SLC22A6	0	0	0
SLC22A7	0	0	0
SLC22A8	0	0	0
SLC22A9	0.0600476	0	0
SLC23A1	0.0267817	0.00359955	0
SLC23A2	0.0977479	0.0279607	0.152801
SLC23A3	0.00249326	0.00385186	0.0161938
SLC24A1	0.00162013	0.0215023	0
SLC24A2	0.00940464	0	0.00187104
SLC24A3	0.00523041	0	0.0246714
SLC24A4	0	0	0.00345915
SLC24A5	0.0193771	0	0.0432372
SLC25A1	0.358163	0.134557	0.308014
SLC25A10	0.446661	0.0208087	0.178191
SLC25A11	0.912512	0.453273	0.479883
SLC25A12	0.187222	0.0591332	0.0395921
SLC25A13	0.351935	0.0631127	0.0902714
SLC25A14	0.0356684	0.0138275	0.0223527
SLC25A15	0	0.00803019	0.0181451
SLC25A16	0.130112	0.0617015	0.153023
SLC25A17	0.40848	0.0582455	0.407702
SLC25A18	0.0068941	0.000827538	0
SLC25A19	0.0417106	0.0180934	0.0464727
SLC25A2	0	0	0
SLC25A20	0.147407	0.0303001	0.104908
SLC25A21	0.126849	0.0111236	0.0829695
SLC25A22	0.0495531	0.0216532	0.0235592
SLC25A23	0.062951	0.179215	0.179648
SLC25A24	0.365388	0.101592	0.0858253
SLC25A25	0.0983573	0.313792	0.667973
SLC25A26	0.124547	0.10499	0.0144048
SLC25A27	0.0288823	0.038592	0.00465688
SLC25A28	0.0684236	0.0386459	0.0715038
SLC25A29	0.459191	0.0435193	0.0747104
SLC25A3	1.72698	1.12555	1.9928
SLC25A30	0.015427	0.0175036	0.00464195
SLC25A31	0.00682442	0	0
SLC25A32	0.100699	0.0388669	0.0489719
SLC25A33	0.136105	0.0714102	0.567686
SLC25A34	0.000853968	0	0
SLC25A35	0.172649	0.0258594	0.173204
SLC25A36	0.673198	0.231522	0.833654
SLC25A37	0.111138	0.282793	0.0520506
SLC25A38	0.0893295	0.0547646	0.0573457
SLC25A39	0.451048	0.356817	0.345186
SLC25A4	1.0243	0.503954	0.930675
SLC25A40	0.0296793	0.0312256	0.0106988
SLC25A41	0	0.000993717	0
SLC25A42	0.0230837	0.0483431	0.0300164
SLC25A43	0.0860096	0.0188516	0.00848889
SLC25A44	0.354977	0.0366789	0.0685147
SLC25A45	0.0120475	0.0604798	0.00699881
SLC25A46	0.364879	0.12097	0.122238
SLC25A47	0	0	0.00557117
SLC25A48	0.0023526	0	0
SLC25A5	1.07984	1.77017	2.18028
SLC25A51	0.178566	0.0303726	0.683838
SLC25A52	0	0	0
SLC25A53	0	0.0180418	0.00266971
SLC25A6	2.51359	1.53705	0
SLC26A1	0	0	0.00531096
SLC26A10P	0	0	0.0175981
SLC26A11	0.212797	0.0575991	0.0203967
SLC26A2	0.505472	0.121029	0.231645
SLC26A3	0.0293461	0	0
SLC26A4	0.0811581	0.0416407	0.107453
SLC26A5	0.0035212	0.014008	0
SLC26A6	0.0227719	0.0190594	0
SLC26A7	0	0.000371274	0.0326196
SLC26A8	0.00212962	0.0013908	0.00204585
SLC26A9	0.00311617	0.00366011	0.0730312
SLC27A1	0.0331602	0.0249505	0.156183
SLC27A2	0.0454254	0.0500607	0.427415
SLC27A3	0.135633	0.0689964	0.0106211
SLC27A4	0.0431998	0.0836227	0.0676553
SLC27A5	0.0554654	0.0428142	0
SLC27A6	0	0	0
SLC28A1	0	0	0
SLC28A2	0	0.00346563	0.00330777
SLC28A3	0.0201169	0.00385767	0.0149577
SLC29A1	0.0196316	0.114477	0.0279874
SLC29A2	0	0.0377807	0
SLC29A3	0.0588209	0.0188911	0.0125739
SLC29A4	0	0.011371	0.0113358
SLC2A1	0.457517	0.0696698	0.721403
SLC2A10	0.00376764	0.0173088	0.0203828
SLC2A11	0.00146059	0.0534682	0
SLC2A12	0.0167343	0.176731	0.0113625
SLC2A13	0.068538	0.0491518	0.0224931
SLC2A14	0	0	0.00658986
SLC2A2	0.00116614	0	0
SLC2A3	0.00592528	0.00620794	0
SLC2A4	0.00823823	0.00266544	0.0124541
SLC2A5	0.0071655	0	0.0323901
SLC2A6	0.0688499	0.0199403	0
SLC2A7	0	0	0
SLC2A8	0.0391109	0.0667024	0.100154
SLC2A9	0.0152652	0.0200695	0.00431382
SLC30A1	0.139032	0.0595328	0.365819
SLC30A10	0.00592735	0	0
SLC30A2	0.0449515	0.00100768	0
SLC30A3	0	0	0
SLC30A4	0.16571	0.020417	0.0581622
SLC30A5	0.0839423	0.12347	0.111988
SLC30A6	0.0711936	0.0549732	0.0390575
SLC30A7	0.382309	0.0603065	0.0755488
SLC30A8	0	0	0
SLC30A9	0.479796	0.174817	0.2873
SLC31A1	0.403055	0.0988535	0.499639
SLC31A2	0.467368	0.0170989	0.128734
SLC32A1	0	0.00118453	0
SLC33A1	0.128996	0.0787032	0.121516
SLC34A1	0	0	0
SLC34A2	0.104409	0.0302975	0.00569819
SLC34A3	0.00453557	0	0
SLC35A1	0.423872	0.0401049	0.196931
SLC35A2	0.0206473	0.0422678	0.155126
SLC35A3	0.465312	0.0910649	0.288176
SLC35A4	0.100262	0.111413	0.144351
SLC35A5	0.0599588	0.0513066	0.0464673
SLC35B1	0.424598	0.21179	0.387641
SLC35B2	0.174151	0.129026	0.163248
SLC35B3	0.212933	0.0611108	0.058776
SLC35B4	0.044156	0.111393	0.0477788
SLC35C1	0.0857812	0.0277872	0.0771714
SLC35C2	0.213012	0.108574	0.106266
SLC35D1	0.0153809	0.0115877	0.0662783
SLC35D2	0.1091	0.0627678	0.014258
SLC35D3	0	0.00216857	0.0729302
SLC35E1	0.133487	0.0724136	0.0932143
SLC35E2A	0	0	0.057925
SLC35E2B	0	0.128751	0
SLC35E3	0.0392669	0.0718137	0.0276247
SLC35E4	0.0452878	0.00925285	0.0926115
SLC35F1	0	0	0
SLC35F2	0.0766363	0.0108371	0.0025792
SLC35F3	0.03242	0.355077	0.00587076
SLC35F4	0	0	0
SLC35F5	0.143238	0.148514	0.418124
SLC35F6	0.047769	0.0596749	0.0899795
SLC35G1	0.0251207	0.00281427	0.169995
SLC35G2	0.00078777	0.00371399	0.036174
SLC35G3	0	0	0
SLC35G5	0	0.00304269	0
SLC35G6	0.123343	0	0
SLC36A1	0.0439517	0.00879834	0.107956
SLC36A2	0.000618333	0	0
SLC36A3	0	0	0
SLC36A4	0.232279	0.0645293	0.0339959
SLC37A1	0.0195456	0.106865	0.0611388
SLC37A2	0	0.00754964	0.00410646
SLC37A3	0.158247	0.0750457	0.0990564
SLC37A4	0.03765	0.0551863	0.0271612
SLC38A1	0.177908	0.351384	0.836336
SLC38A10	0.220232	0.139893	0.235442
SLC38A11	0.00351455	0	0.0130109
SLC38A2	0.363191	0.408751	0.949232
SLC38A3	0.155148	0.0156262	0
SLC38A4	0.00405356	0	0
SLC38A5	0	0.000727919	0.0299296
SLC38A6	0.113706	0.0185701	0.00187104
SLC38A7	0.0291794	0.0257473	0.0397242
SLC38A8	0.00149183	0.00073343	0
SLC38A9	0.0316691	0.0401703	0.048976
SLC39A1	0.184972	0.144008	0.242736
SLC39A10	0.162386	0.0545181	0.122827
SLC39A11	0.246433	0.0273472	0.0719092
SLC39A12	0	0	0
SLC39A13	0.0533928	0.0579801	0.0566043
SLC39A14	0.00560165	0.020715	0.0502948
SLC39A2	0	0	0
SLC39A3	0.141773	0.0917213	0.0672772
SLC39A4	0	0.0867494	0.0973415
SLC39A5	0	0	0
SLC39A6	0.307	0.181907	0.0999645
SLC39A7	0.293556	0.228926	0.350399
SLC39A8	0.0356339	0.038028	0.169668
SLC39A9	0.126244	0.0825537	0.1105
SLC3A1	0.0040172	0	0
SLC3A2	0.471287	0.415517	0.998255
SLC40A1	0.135446	0.0216925	0.136718
SLC41A1	0.116778	0.00959887	0.151153
SLC41A2	0.0567163	0.0158856	0.0739769
SLC41A3	0.0407091	0.0888234	0.0022272
SLC43A1	0.0154469	0.00215205	0.00297383
SLC43A2	0.691282	0.586323	0.207612
SLC43A3	0.00286111	0.0298268	0.00388407
SLC44A1	0.28943	0.0935874	0.130401
SLC44A2	0.0393487	0.133364	0.10417
SLC44A3	0.152047	0.10626	0.306843
SLC44A4	0.209084	0.100447	0.292705
SLC44A5	0	0.0203482	0
SLC45A1	0	0.00488131	0.00689998
SLC45A2	0	0.0031494	0
SLC45A3	0.0324455	0.0126518	0.0863193
SLC45A4	0.133928	0.0266993	0.103006
SLC46A1	0.126779	0.010771	0.0583719
SLC46A2	0.00925815	0.00168214	0
SLC46A3	0.19042	0.0320993	0.0549785
SLC47A1	0	0.00255747	0
SLC47A2	0.00115882	0.000487472	0
SLC48A1	0.350026	0.0617992	0.31236
SLC49A3	0.0091917	0	0.00464074
SLC49A4	0.091095	0	0
SLC4A1	0	0	0
SLC4A10	0	0.00320929	0
SLC4A11	0.00495415	0.227464	0.0317579
SLC4A2	0.120006	0.0858386	0.292947
SLC4A3	0.00303809	0.00959209	0.0259767
SLC4A4	0	0.0608787	0.0526947
SLC4A5	0.057024	0.00499771	0.0264182
SLC4A7	0.560281	0.0822001	0.207967
SLC4A8	0.0235626	0.0147707	0.0879017
SLC4A9	0.0542779	0.00140436	0.00771979
SLC50A1	0.189548	0.133436	0.310742
SLC51A	0.00195862	0.0290976	0
SLC51B	0	0.00778282	0
SLC52A1	0	0	0.0366604
SLC52A2	0.424995	0.160259	0
SLC52A3	0.0108992	0.00377943	0.0175749
SLC5A1	0.0165237	0.0139641	0.00703769
SLC5A10	0.00945968	0.000820491	0
SLC5A11	0.000915232	0	0
SLC5A12	0	0.00433717	0
SLC5A2	0.00294858	0	0
SLC5A3	0.87813	0.178175	0.158615
SLC5A4	0	0	0.0025602
SLC5A5	0.00226256	0.000367218	0.0172787
SLC5A6	0.0786373	0.016045	0.0189444
SLC5A7	0	0.000602701	0
SLC5A8	0.0802349	0.0101236	0.19654
SLC5A9	0	0.000499347	0.00388407
SLC66A1	0.0590985	0	0
SLC66A2	0.162321	0	0
SLC66A3	0.313837	0	0.0185168
SLC6A1	0	0.00025022	0.00206792
SLC6A11	0	0	0
SLC6A12	0.00140028	0.00423316	0
SLC6A13	0	0	0
SLC6A14	0.0184357	0.0423998	0.0923503
SLC6A15	0.00357242	0.00199175	0.0306465
SLC6A16	0	0.00612605	0
SLC6A17	0	0	0.0100898
SLC6A18	0	0	0
SLC6A19	0	0.000376525	0
SLC6A2	0	0.000441278	0.10303
SLC6A20	0.0142094	0.0220455	0.00329199
SLC6A3	0	0	0
SLC6A4	0.00233234	0.0517051	0
SLC6A5	0.00243455	0	0.00238211
SLC6A6	0.150057	0.114486	0.462538
SLC6A7	0	0.00395954	0
SLC6A8	0.012667	0.0607097	0.220871
SLC6A9	0.0279777	0.111936	0.0550218
SLC7A1	0.0804646	0.052805	0.251788
SLC7A10	0.000930317	0	0.00469983
SLC7A11	0.139418	0.0142561	0.0747142
SLC7A13	0.0175548	0	0
SLC7A14	0.0054286	0.000487472	0.0383252
SLC7A2	0	0.0109078	0.0322142
SLC7A3	0	0	0
SLC7A4	0.0140301	0.000397763	0.058059
SLC7A5	0.166506	0.0060626	0.0376385
SLC7A6	0.0182355	0.039827	0.0578926
SLC7A7	0.00998592	0.00293151	0.012855
SLC7A8	0.00247816	0.0301682	0
SLC7A9	0.193568	0	0
SLC8A1	0.00068344	0.000209656	0.00485394
SLC8A2	0.000866073	0.000869859	0.00415203
SLC8A3	0.00594662	0.000349917	0
SLC8B1	0.0167402	0.0474382	0.0227615
SLC9A1	0.107683	0.0310064	0.0616017
SLC9A2	0.0336123	0.137976	0.0619297
SLC9A3	0	0	0
SLC9A4	0.0141548	0.00588916	0.280563
SLC9A5	0	0.000609316	0.0042849
SLC9A6	0.0709123	0.0197771	0.0434367
SLC9A7	0.046112	0.116181	0.00872895
SLC9A8	0.173156	0.0303529	0.132122
SLC9A9	0.0131383	0.0144676	0.0649142
SLC9B1	0.00405893	0.00262245	0
SLC9B2	0.00218471	0.00846266	0
SLC9C1	0	0.00348813	0
SLC9C2	0.00215169	0	0
SLCO1A2	0	0.000488914	0
SLCO1B1	0	0	0
SLCO1B3	0	0.000740253	0
SLCO1C1	0	0	0
SLCO2A1	0.00848779	0.00198631	0.0525889
SLCO2B1	0	0	0
SLCO3A1	0.0288537	0.11298	0.222217
SLCO4A1	0.323793	0.00960312	0.127862
SLCO4C1	0.0573661	0.0153038	0.0349706
SLCO5A1	0.004873	0.000395702	0.00706768
SLCO6A1	0	0	0
SPNS1	0.139137	0.0875057	0.102717
SPNS2	0.0401977	0.00430491	0.0122972
SPNS3	0.00727178	0	0
SV2A	0	0.00796288	0.0503291
TAP1	0.0450319	0.199514	0.092096
TAP2	0.0255804	0.0686949	0.12724
TCIRG1	0.0983904	0.106666	0.0962021
TMEM165	0.43165	0.380725	0.652724
TMEM30A	0.391632	0.189975	0.506763
TPCN1	0.0295961	0.0405263	0.0415037
TPCN2	0.0537314	0.0128721	0.0189642
TRPA1	0.00130182	0	0
TRPC1	0.098234	0.00589161	0.0785992
TRPC2	0	0	0
TRPC3	0	0.000667082	0
TRPC4	0	0	0.00844141
TRPC5	0.00655028	0	0.00623949
TRPC6	0	0.000975465	0
TRPC7	0	0	0
TRPM1	0	0	0
TRPM2	0	0.0963023	0
TRPM3	0.0364229	0.00246854	0.00470895
TRPM4	0.127126	0.0373361	0.0819242
TRPM5	0.00320077	0.000405174	0.0328631
TRPM6	0.0113058	0.00250755	0.00388407
TRPM7	0.208235	0.109098	0.136448
TRPM8	0	0.0032597	0
TRPV1	0.0747274	0.00341593	0
TRPV2	0.632731	0	0.0112674
TRPV3	0	0.0167468	0.00600387
TRPV4	0.115705	0.0305386	0.0937813
TRPV5	0	0	0
TRPV6	0.00617181	0.000349882	0
TUSC3	0	0.490322	0.300984
UCP1	0.102534	0.00184094	0.00817721
UCP2	0.136303	0.320341	0.835281
UCP3	0.00180979	0.00176551	0
XPR1	0.0833395	0.0784448	0.165084
ZACN	0.00235679	0.00410538	0
