# Supplementary material for: Transgenic ferret models define pulmonary ionocyte diversity and function
Source: Nature. 2023 Sep 20;621(7980):857–67. doi: 10.1038/s41586-023-06549-9 (PMC10533402; doi:10.1038/s41586-023-06549-9)
Supplement: Supplementary file 27 — Source Data Extended Data Fig. 1 [file 41586_2023_6549_MOESM27_ESM.xlsx]

## Sheet: Extended Fig 1f
RT-qPCR gene expression showing absent or reduced intercalated cells marker
	SLC26A4	AE1	ATP6V0D2
WT Ferret Donor 1	0.999874	0.998765	0.78781
WT Ferret Donor 2	1.00456	0.99839	0.62468
WT Ferret Donor 3	1.00121	1.00271	1.43277
WT Ferret Donor 4	1.00308	0.998398	0.86766
WT Ferret Donor 5	1.00416	0.999761	1.44149
WT Ferret Donor 6	1.00144	0.999425	1.13291
WT Ferret Donor 7	1.15088	0.628825	0.933989
WT Ferret Donor 8	0.868902	1.59027	1.07068
FOXI1-KO Ferret Donor 1	0.00130082	0.0456466	0.16277
FOXI1-KO Ferret Donor 2	0.0159755	0.00011476	0.1842
FOXI1-KO Ferret Donor 3	0.0083016	0.00589417	0.32644
FOXI1-KO Ferret Donor 4	0.00126322	0.022224	0.0301
FOXI1-KO Ferret Donor 5	0.00439795	0.020022	0.07495
FOXI1-KO Ferret Donor 6	0.00814963	0.0127856	0.07003
FOXI1-KO Ferret Donor 7	0.00211193	0.001029	0.219124
FOXI1-KO Ferret Donor 8	0.0041438	0.037201	0.159017

## Sheet: Extended Fig 1i
Ex Vivo Trachea PCL Depth (μm)
WT Donor	By Region of Interest	Value		FOXI1-KO Donor	By Region of Interest	Value
WT Ferret Donor 1	ROI 1	5.1637		FOXI1 KO Ferret Donor 1	ROI 1	5.35362
WT Ferret Donor 1	ROI 2	4.77338		FOXI1 KO Ferret Donor 1	ROI 2	6.30088
WT Ferret Donor 1	ROI 3	5.4471		FOXI1 KO Ferret Donor 1	ROI 3	7.15811
WT Ferret Donor 1	ROI 4	5.3569		FOXI1 KO Ferret Donor 1	ROI 4	6.66627
WT Ferret Donor 1	ROI 5	5.1855		FOXI1 KO Ferret Donor 1	ROI 5	5.8548
WT Ferret Donor 2	ROI 6	6.63741		FOXI1 KO Ferret Donor 1	ROI 6	6.23315
WT Ferret Donor 2	ROI 7	5.07236		FOXI1 KO Ferret Donor 1	ROI 7	5.0448
WT Ferret Donor 2	ROI 8	4.4444		FOXI1 KO Ferret Donor 2	ROI 8	5.19978
WT Ferret Donor 2	ROI 9	8.41025		FOXI1 KO Ferret Donor 2	ROI 9	5.64209
WT Ferret Donor 2	ROI 10	9.76538		FOXI1 KO Ferret Donor 2	ROI 10	10.5983
WT Ferret Donor 3	ROI 11	9.09101		FOXI1 KO Ferret Donor 2	ROI 11	10.433
WT Ferret Donor 3	ROI 12	9.2596		FOXI1 KO Ferret Donor 2	ROI 12	9.89215
WT Ferret Donor 3	ROI 13	5.10975		FOXI1 KO Ferret Donor 2	ROI 13	8.30988
WT Ferret Donor 3	ROI 14	6.75811		FOXI1 KO Ferret Donor 3	ROI 14	6.8611
WT Ferret Donor 3	ROI 15	9.63008		FOXI1 KO Ferret Donor 3	ROI 15	8.4829
WT Ferret Donor 3	ROI 16	8.3476		FOXI1 KO Ferret Donor 3	ROI 16	8.55555
WT Ferret Donor 4	ROI 17	8.40451		FOXI1 KO Ferret Donor 3	ROI 17	7.35589
WT Ferret Donor 4	ROI 18	9.04198		FOXI1 KO Ferret Donor 3	ROI 18	8.14965
WT Ferret Donor 4	ROI 19	8.49832		FOXI1 KO Ferret Donor 4	ROI 19	8.10636
WT Ferret Donor 4	ROI 20	8.75662		FOXI1 KO Ferret Donor 4	ROI 20	8.4396
WT Ferret Donor 4	ROI 21	8.25724		FOXI1 KO Ferret Donor 4	ROI 21	9.15924
WT Ferret Donor 5	ROI 22	7.66733		FOXI1 KO Ferret Donor 4	ROI 22	9.06313
WT Ferret Donor 5	ROI 23	7.2342		FOXI1 KO Ferret Donor 4	ROI 23	8.15539
WT Ferret Donor 5	ROI 24	7.75195		FOXI1 KO Ferret Donor 4	ROI 24	9.24862
WT Ferret Donor 5	ROI 25	7.33162		FOXI1 KO Ferret Donor 5	ROI 25	6.70547
WT Ferret Donor 5	ROI 26	7.2424		FOXI1 KO Ferret Donor 5	ROI 26	7.19812
WT Ferret Donor 5	ROI 27	6.89751		FOXI1 KO Ferret Donor 5	ROI 27	6.25299
WT Ferret Donor 5	ROI 28	7.06938		FOXI1 KO Ferret Donor 5	ROI 28	6.10933
WT Ferret Donor 6	ROI 29	8.26134		FOXI1 KO Ferret Donor 5	ROI 29	5.96747
WT Ferret Donor 6	ROI 30	7.52104		FOXI1 KO Ferret Donor 5	ROI 30	6.36074
WT Ferret Donor 6	ROI 31	8.51849		FOXI1 KO Ferret Donor 6	ROI 31	6.81666
WT Ferret Donor 6	ROI 32	6.51621		FOXI1 KO Ferret Donor 6	ROI 32	7.22305
WT Ferret Donor 6	ROI 33	6.89325		FOXI1 KO Ferret Donor 6	ROI 33	8.4155
WT Ferret Donor 7	ROI 34	6.57312		FOXI1 KO Ferret Donor 6	ROI 34	8.40188
WT Ferret Donor 7	ROI 35	7.67848		FOXI1 KO Ferret Donor 6	ROI 35	6.33663
WT Ferret Donor 7	ROI 36	7.0666		FOXI1 KO Ferret Donor 7	ROI 36	5.93319
WT Ferret Donor 7	ROI 37	10.7349		FOXI1 KO Ferret Donor 7	ROI 37	8.06503
WT Ferret Donor 7	ROI 38	8.241		FOXI1 KO Ferret Donor 7	ROI 38	6.81076
WT Ferret Donor 8	ROI 39	6.92638		FOXI1 KO Ferret Donor 7	ROI 39	7.65421
WT Ferret Donor 8	ROI 40	7.36475		FOXI1 KO Ferret Donor 7	ROI 40	6.23544
WT Ferret Donor 8	ROI 41	8.16261		FOXI1 KO Ferret Donor 8	ROI 41	7.77319
WT Ferret Donor 8	ROI 42	7.96482		FOXI1 KO Ferret Donor 8	ROI 42	6.54387
WT Ferret Donor 8	ROI 43	9.17678		FOXI1 KO Ferret Donor 8	ROI 43	6.41338
				FOXI1 KO Ferret Donor 8	ROI 44	6.93638
				FOXI1 KO Ferret Donor 8	ROI 45	7.20337

## Sheet: Extended Fig 1j
Ex Vivo TracheaCBF (Hz)
WT Donor	By Region of Interest	Value		FOXI1-KO Donor	By Region of Interest	Value
WT Ferret Donor 1	ROI 1	8.26786		FOXI1 KO Ferret Donor 1	ROI 1	8.85581
WT Ferret Donor 1	ROI 2	9.03167		FOXI1 KO Ferret Donor 1	ROI 2	10.0884
WT Ferret Donor 1	ROI 3	11.0345		FOXI1 KO Ferret Donor 1	ROI 3	11.3414
WT Ferret Donor 1	ROI 4	10.613		FOXI1 KO Ferret Donor 1	ROI 4	11.2985
WT Ferret Donor 1	ROI 5	10.9189		FOXI1 KO Ferret Donor 1	ROI 5	7.62963
WT Ferret Donor 2	ROI 6	12.4016		FOXI1 KO Ferret Donor 1	ROI 6	12.6265
WT Ferret Donor 2	ROI 7	5.85408		FOXI1 KO Ferret Donor 2	ROI 7	8.41026
WT Ferret Donor 2	ROI 8	9.1245		FOXI1 KO Ferret Donor 2	ROI 8	7.87149
WT Ferret Donor 2	ROI 9	12.7711		FOXI1 KO Ferret Donor 2	ROI 9	7.85542
WT Ferret Donor 2	ROI 10	12.075		FOXI1 KO Ferret Donor 2	ROI 10	13.7798
WT Ferret Donor 3	ROI 11	10.8498		FOXI1 KO Ferret Donor 2	ROI 11	10.9915
WT Ferret Donor 3	ROI 12	10.1951		FOXI1 KO Ferret Donor 2	ROI 12	9.15663
WT Ferret Donor 3	ROI 13	6.58436		FOXI1 KO Ferret Donor 3	ROI 13	9.84739
WT Ferret Donor 3	ROI 14	7.34969		FOXI1 KO Ferret Donor 3	ROI 14	10.4418
WT Ferret Donor 3	ROI 15	8.44055		FOXI1 KO Ferret Donor 3	ROI 15	9.2158
WT Ferret Donor 3	ROI 16	14.1495		FOXI1 KO Ferret Donor 3	ROI 16	10.6185
WT Ferret Donor 4	ROI 17	16.7872		FOXI1 KO Ferret Donor 3	ROI 17	10.7229
WT Ferret Donor 4	ROI 18	14.1311		FOXI1 KO Ferret Donor 4	ROI 18	15.3392
WT Ferret Donor 4	ROI 19	10.3882		FOXI1 KO Ferret Donor 4	ROI 19	12.3695
WT Ferret Donor 4	ROI 20	12.6872		FOXI1 KO Ferret Donor 4	ROI 20	9.95984
WT Ferret Donor 4	ROI 21	9.27711		FOXI1 KO Ferret Donor 4	ROI 21	7.97386
WT Ferret Donor 4	ROI 22	11.6305		FOXI1 KO Ferret Donor 4	ROI 22	7.56626
WT Ferret Donor 5	ROI 23	15.0112		FOXI1 KO Ferret Donor 4	ROI 23	8.30522
WT Ferret Donor 5	ROI 24	14.5116		FOXI1 KO Ferret Donor 5	ROI 24	7.42373
WT Ferret Donor 5	ROI 25	12.2432		FOXI1 KO Ferret Donor 5	ROI 25	16.8772
WT Ferret Donor 5	ROI 26	11.8875		FOXI1 KO Ferret Donor 5	ROI 26	16.7839
WT Ferret Donor 5	ROI 27	11.5629		FOXI1 KO Ferret Donor 5	ROI 27	14.5861
WT Ferret Donor 5	ROI 28	13.0681		FOXI1 KO Ferret Donor 5	ROI 28	10.5455
WT Ferret Donor 6	ROI 29	10.6		FOXI1 KO Ferret Donor 5	ROI 29	11.447
WT Ferret Donor 6	ROI 30	9.8		FOXI1 KO Ferret Donor 5	ROI 30	12.0321
WT Ferret Donor 6	ROI 31	10.44		FOXI1 KO Ferret Donor 6	ROI 31	18.4833
WT Ferret Donor 6	ROI 32	10.2		FOXI1 KO Ferret Donor 6	ROI 32	15.55
WT Ferret Donor 7	ROI 33	12.3		FOXI1 KO Ferret Donor 6	ROI 33	16.65
WT Ferret Donor 8	ROI 34	12.9		FOXI1 KO Ferret Donor 6	ROI 34	13.42
WT Ferret Donor 8	ROI 35	15.46		FOXI1 KO Ferret Donor 6	ROI 35	14.4667
WT Ferret Donor 8	ROI 36	18.4		FOXI1 KO Ferret Donor 7	ROI 36	15.3
WT Ferret Donor 8	ROI 37	18.76		FOXI1 KO Ferret Donor 7	ROI 37	13.3333
				FOXI1 KO Ferret Donor 7	ROI 38	12.575
				FOXI1 KO Ferret Donor 8	ROI 39	10.8
				FOXI1 KO Ferret Donor 8	ROI 40	10.6
				FOXI1 KO Ferret Donor 8	ROI 41	11.8
				FOXI1 KO Ferret Donor 8	ROI 42	14.1
