# Supplementary material for: Transgenic ferret models define pulmonary ionocyte diversity and function
Source: Nature. 2023 Sep 20;621(7980):857–67. doi: 10.1038/s41586-023-06549-9 (PMC10533402; doi:10.1038/s41586-023-06549-9)
Supplement: Supplementary file 29 — Source Data Extended Data Fig. 3 [file 41586_2023_6549_MOESM29_ESM.xlsx]

## Sheet: Extended Fig 3a
Basolateral Cl– to I– buffer exchange in the presence of forskolin/IBMX (F&I) does not lead to ionocyte YFP quenching in homeostatic apically-hydrated cultures at baseline or following apical Cl– buffer addition (18 ml) with F&I
ASL: Hydrated
Time	Ionocyte 1	Ionocyte 2	Ionocyte 3	Ionocyte 4	Ionocyte 5	Ionocyte 6	Ionocyte 7	Ionocyte 8	Ionocyte 9	Ionocyte 10	Ionocyte 11	Ionocyte 12	Ionocyte 13	Ionocyte 14	Ionocyte 15	Ionocyte 16	Ionocyte 17		Average	SEM
0 s	1	1	1	1	1	1	1	1	1	1	1	1	1	1	1	1	1		1	0
1 s	0.999323	1.00116	0.998619	0.997877	1.00299	1.00495	0.998855	0.997317	1.00099	1.00108	1.0012	0.998271	0.997104	0.999898	1.00673	1.00131	0.998805		1.00038	0.000639216
2 s	0.99878	1.00309	1.00153	0.99943	1.01098	1.00392	0.999177	0.999269	0.997584	1.00205	1.00108	1.00275	0.997696	0.999265	1.01229	1.00016	0.998709		1.00163	0.00101968
3 s	1.00031	1.00523	0.998637	0.999289	1.0113	0.998702	0.999164	0.999566	0.994961	1.00213	1.00299	1.00278	0.996643	0.99904	1.01088	0.999894	0.998113		1.00116	0.00108184
4 s	0.998018	1.00571	0.998971	0.998866	1.01603	0.99766	0.998791	0.999587	0.996084	1.0025	1.00281	1.00252	0.996613	0.999483	1.00816	1.00244	0.997958		1.00131	0.00120989
5 s	0.999711	1.0079	1.00193	0.999895	1.01826	1.00149	0.998878	0.998517	0.995362	1.00292	1.00357	1.00427	0.996175	0.999459	1.00956	1.00108	0.998113		1.00218	0.00135123
6 s	0.999286	1.00943	1.00466	0.999294	1.0214	0.996427	0.997981	0.99864	0.996037	1.00226	1.00348	1.01304	0.996079	0.999393	1.01052	1.00215	0.996883		1.00276	0.00171735
7 s	0.997955	1.00969	1.00385	0.999733	1.02541	0.9999	0.999827	0.996905	0.995157	1.00254	1.00412	1.00968	0.995208	0.999153	1.01333	1.00226	0.99682		1.00303	0.00188781
8 s	0.99843	1.01219	1.00247	0.999989	1.0299	1.00246	0.999315	0.995516	0.995371	1.00344	1.0033	1.01129	0.993828	0.998692	1.01595	1.00187	0.996721		1.00357	0.00222011
9 s	0.998359	1.01169	1.00477	1.00003	1.03119	0.999747	0.999466	0.995816	0.996073	1.00434	1.00088	1.01693	0.995133	0.998297	1.01956	1.00274	0.99626		1.00419	0.00243001
10 s	0.997266	1.01306	1.00345	0.999652	1.03103	1.00473	1.0002	0.99662	0.993625	1.00448	1.00178	1.0136	0.994948	0.999073	1.01808	1.00225	0.995785		1.0041	0.00236907
11 s	0.997069	1.01269	1.00306	1.00007	1.03625	1.0096	1.00039	0.997631	0.993422	1.00387	1.00323	1.01022	0.993939	0.999241	1.01841	1.00443	0.997804		1.00478	0.00255514
12 s	0.996602	1.01276	1.00312	1.00025	1.0388	1.0067	0.999971	0.998543	0.99398	1.00376	1.00167	1.00896	0.994565	0.999532	1.02204	1.00394	1.00129		1.00509	0.00268628
13 s	0.996638	1.01412	1.00082	0.99992	1.04324	1.01278	1.00041	0.999619	0.991734	1.0046	1.0092	1.00903	0.992935	0.999261	1.019	1.00342	1.00274		1.00585	0.00293863
14 s	0.995509	1.01473	1.00496	0.999849	1.04525	1.01231	1.00136	0.998128	0.995019	1.00428	1.00984	1.00633	0.993092	0.999253	1.0204	1.00481	1.00406		1.00642	0.00300038
15 s	0.995491	1.01534	1.00653	0.998779	1.04759	1.01153	1.00061	0.996296	0.995724	1.00456	1.00974	1.00731	0.994087	0.999057	1.0161	1.0059	1.00374		1.00638	0.00306288
16 s	0.995826	1.01839	1.01187	0.999022	1.04947	1.01229	1.00031	0.995216	0.994822	1.00434	1.0086	1.00778	0.993978	0.998835	1.01538	1.00716	1.0041		1.0069	0.00322598
17 s	0.994532	1.0199	1.01216	1.00034	1.05515	1.01237	1.00151	0.999771	0.995593	1.00453	1.0131	1.01156	0.993949	0.998221	1.01379	1.00443	1.00369		1.00792	0.00349056
18 s	0.994143	1.02034	1.01373	0.99771	1.05783	1.01135	1.00087	0.997902	0.996494	1.00515	1.01348	1.00805	0.991936	0.99692	1.02003	1.00616	1.00411		1.00801	0.00375954
19 s	0.996188	1.01979	1.01154	1.00011	1.05927	1.01008	1.00176	0.995891	0.996113	1.00542	1.01233	1.00882	0.991905	0.99789	1.02186	1.00695	1.00524		1.0083	0.00378655
20 s	0.997474	1.02114	1.01239	0.99834	1.05904	1.00893	1.00367	0.995712	0.99689	1.00543	1.01217	1.00879	0.992183	0.998093	1.01741	1.00644	1.00893		1.00841	0.00371629
21 s	0.996577	1.01968	1.01977	0.998888	1.05858	1.00827	1.00409	0.99542	0.996356	1.00606	1.01247	1.01034	0.993069	0.998899	1.01553	1.00743	1.00927		1.00886	0.00370632
22 s	0.996005	1.02092	1.02063	0.99932	1.05535	1.01172	1.00443	0.996353	0.9954	1.00726	1.01283	1.01447	0.992372	0.998769	1.01626	1.00355	1.00909		1.0091	0.00362414
23 s	0.996396	1.01989	1.02169	0.995828	1.05364	1.01012	1.00276	0.997033	0.9972	1.00732	1.01112	1.01898	0.992985	0.997496	1.01829	1.00139	1.00981		1.00894	0.00362167
24 s	0.996872	1.02025	1.0233	0.996341	1.0581	1.01004	1.0008	0.99658	0.996441	1.00863	1.01122	1.0231	0.990592	0.996899	1.01996	0.996938	1.00927		1.00914	0.00401437
25 s	0.996005	1.02048	1.02244	0.996602	1.06154	1.00558	1.00193	0.993368	0.993324	1.00679	1.00958	1.02221	0.990486	0.997474	1.01998	0.999646	1.00963		1.00865	0.00420471
26 s	0.998262	1.0236	1.02131	0.996626	1.06179	1.00839	1.00219	0.992965	0.994626	1.00713	1.00877	1.02471	0.992765	0.997506	1.02272	0.998773	1.00834		1.00944	0.00422998
27 s	0.996435	1.02342	1.02181	0.996528	1.06327	1.01086	1.0042	0.994538	0.994757	1.00693	1.0115	1.02735	0.991838	0.997445	1.02888	1.00097	1.00706		1.01046	0.00440245
28 s	0.996983	1.02238	1.01992	0.996083	1.06481	1.00803	1.00253	0.992723	0.995974	1.0085	1.01252	1.02332	0.989231	0.997132	1.03412	1.00352	1.00928		1.01041	0.00452834
29 s	0.995954	1.0258	1.02083	0.997274	1.06673	1.00894	1.00095	0.994388	0.993358	1.00817	1.01322	1.02469	0.990285	0.996795	1.0382	1.0055	1.01077		1.01129	0.00474702
30 s	0.995363	1.02805	1.02016	0.995599	1.07111	1.01164	1.00168	0.993922	0.99386	1.0075	1.01104	1.02826	0.991072	0.997534	1.04284	1.00468	1.01073		1.01206	0.00509667
31 s	0.996029	1.02634	1.02381	0.994888	1.07562	1.0103	1.00114	0.99205	0.992658	1.00807	1.00946	1.02883	0.990917	0.997395	1.04294	1.00596	1.01131		1.01222	0.00535137
32 s	0.997262	1.0292	1.01862	0.995253	1.07689	1.00975	1.00031	0.989542	0.990051	1.00847	1.01107	1.03074	0.989612	0.997635	1.04744	1.00722	1.0105		1.01233	0.00559892
33 s	0.997859	1.02943	1.01763	0.99555	1.07886	1.00697	0.999196	0.993507	0.990846	1.00841	1.00904	1.03577	0.989707	0.997123	1.04855	1.00723	1.00897		1.01263	0.00572684
34 s	0.997059	1.02951	1.02194	0.995861	1.08319	1.01116	0.999097	0.994142	0.989633	1.00785	1.00881	1.03934	0.989956	0.997248	1.0419	1.00845	1.009		1.01318	0.0058516
35 s	0.996043	1.03111	1.02265	0.995286	1.08519	1.01504	0.998308	0.99299	0.988852	1.00781	1.0096	1.03496	0.990246	0.996846	1.03951	1.00932	1.00896		1.0131	0.00590023
36 s	0.995813	1.0315	1.02425	0.995326	1.08431	1.01306	0.999168	0.996005	0.988171	1.0083	1.00683	1.03925	0.99082	0.997817	1.03896	1.0095	1.00948		1.01344	0.00588657
37 s	0.99686	1.03395	1.02181	0.99517	1.08173	1.01387	0.999847	0.995064	0.987228	1.00742	1.00911	1.03484	0.988594	0.99657	1.03768	1.01066	1.00887		1.0129	0.00575203
38 s	0.995557	1.03299	1.02067	0.995637	1.08511	1.01042	1.00068	0.996168	0.986762	1.00794	1.00749	1.03273	0.988674	0.99618	1.04178	1.01148	1.0109		1.01301	0.00592527
39 s	0.995214	1.03252	1.02171	0.994343	1.08858	1.01097	0.999857	0.991067	0.985505	1.00747	1.00875	1.03371	0.990091	0.996876	1.04024	1.01556	1.00959		1.01306	0.00614459
40 s	0.996707	1.03325	1.02217	0.993321	1.08601	1.00797	0.998599	0.993547	0.985654	1.00645	1.01042	1.03662	0.988231	0.996118	1.04424	1.01415	1.00956		1.01312	0.00616284
41 s	0.997525	1.03202	1.02159	0.992733	1.08762	1.00699	0.998051	0.994031	0.983873	1.00696	1.00943	1.03934	0.986606	0.995543	1.05011	1.01529	1.01032		1.01341	0.00643185
42 s	0.997491	1.03184	1.02236	0.991609	1.08495	1.00795	0.995434	0.994935	0.984245	1.00657	1.00991	1.03767	0.987154	0.994152	1.04912	1.01827	1.00995		1.01315	0.00630961
43 s	0.996744	1.03668	1.01991	0.992126	1.08565	1.00573	0.995102	0.996282	0.983509	1.00717	1.01172	1.04067	0.986275	0.993482	1.05161	1.01405	1.00827		1.01323	0.00650739
44 s	0.996703	1.03366	1.02378	0.992605	1.09173	1.00707	0.995146	0.997107	0.98393	1.00664	1.00984	1.04197	0.987576	0.993108	1.05731	1.01672	1.00771		1.01427	0.0068559
45 s	0.998463	1.03467	1.0266	0.994282	1.09073	1.00771	0.994165	0.996173	0.982779	1.00637	1.01083	1.03847	0.987037	0.993608	1.05961	1.01589	1.00683		1.01436	0.00685239
46 s	0.999354	1.03242	1.02399	0.992477	1.09328	1.00382	0.992692	0.996688	0.981821	1.00498	1.01139	1.04033	0.986889	0.993562	1.0603	1.01634	1.00678		1.01395	0.00702699
47 s	1.00091	1.03496	1.01839	0.993648	1.09272	0.999787	0.993845	0.99533	0.982654	1.00599	1.00966	1.04875	0.98767	0.99293	1.06097	1.01423	1.00628		1.01404	0.00714186
48 s	1.00026	1.03415	1.01836	0.992267	1.09375	1.00582	0.992981	0.995591	0.981148	1.00632	1.0072	1.04823	0.985935	0.991776	1.05232	1.01522	1.00675		1.01342	0.00703157
49 s	0.999974	1.0338	1.01423	0.993659	1.09398	1.01394	0.991881	0.995501	0.982379	1.005	1.00785	1.04656	0.986283	0.99276	1.04884	1.01596	1.00642		1.01347	0.00688641
50 s	1.00016	1.03165	1.01284	0.993082	1.09002	1.01511	0.991486	0.996131	0.979117	1.00576	1.00756	1.05072	0.986893	0.99355	1.04768	1.01316	1.00693		1.01305	0.00679121
51 s	1.001	1.03379	1.01094	0.991206	1.09092	1.01254	0.991338	0.994842	0.976705	1.00382	1.00952	1.056	0.98523	0.991777	1.04823	1.01347	1.00771		1.01288	0.00709155
52 s	1.00152	1.03597	1.01096	0.993181	1.08996	1.01425	0.990728	0.995639	0.974939	1.00358	1.0078	1.0525	0.986333	0.992014	1.0564	1.01338	1.0069		1.0133	0.00716745
53 s	1.00058	1.03519	1.00842	0.992273	1.09314	1.01123	0.98989	0.995547	0.97525	1.0039	1.00823	1.0573	0.985017	0.991176	1.05498	1.01503	1.00628		1.01314	0.00740743
54 s	0.998256	1.03528	1.01133	0.994448	1.09292	1.01182	0.989538	0.995536	0.97259	1.00357	1.00833	1.06088	0.985864	0.992437	1.05684	1.01593	1.00647		1.01365	0.00754037
55 s	1.00065	1.03606	1.01248	0.993164	1.09557	1.00716	0.98983	0.996043	0.970574	1.00298	1.00974	1.06103	0.98492	0.991981	1.05899	1.0161	1.00778		1.01383	0.00775115
56 s	1.00141	1.03446	1.0093	0.992603	1.09588	1.00578	0.98953	0.998073	0.968585	1.00281	1.01004	1.06529	0.986027	0.991681	1.05707	1.02083	1.00766		1.01394	0.00784445
57 s	1.00343	1.03516	1.0102	0.99258	1.09489	1.00425	0.990143	0.996227	0.96823	1.00186	1.01239	1.06375	0.983456	0.991948	1.05676	1.02252	1.00614		1.01376	0.00782555
58 s	1.00293	1.03495	1.00891	0.990696	1.09574	0.999811	0.99104	0.996748	0.969581	1.0019	1.01252	1.06232	0.986238	0.991702	1.05684	1.02171	1.00523		1.01346	0.0077953
59 s	1.00172	1.0357	1.00938	0.991482	1.0965	1.00724	0.990377	0.997095	0.968598	1.00285	1.01176	1.06404	0.984028	0.991925	1.05779	1.01925	1.00571		1.01385	0.00789173
60 s	1.00129	1.03595	1.00761	0.991275	1.09819	1.01021	0.990948	0.993873	0.966528	1.00192	1.01379	1.06596	0.985251	0.992581	1.05689	1.02146	1.00899		1.01428	0.00803078
61 s	1.00041	1.03532	1.00684	0.990397	1.09957	1.006	0.989971	0.996434	0.965658	1.0017	1.01369	1.05652	0.984637	0.992798	1.05968	1.02204	1.00862		1.01355	0.00797635
62 s	1.00296	1.03632	1.00927	0.990731	1.0997	1.00119	0.989231	0.99523	0.964829	1.00105	1.01355	1.06	0.983042	0.992441	1.06476	1.02119	1.01207		1.01397	0.00822798
63 s	1.00253	1.0365	1.00879	0.99274	1.10026	0.996924	0.986899	0.997315	0.963213	0.999764	1.01566	1.06094	0.984178	0.992792	1.06627	1.02172	1.0122		1.01404	0.00835444
64 s	1.00171	1.03625	1.00793	0.990898	1.09934	0.999545	0.986568	0.998299	0.962067	0.999465	1.0144	1.06014	0.983734	0.993006	1.06242	1.02219	1.01198		1.01353	0.00825018
65 s	1.00254	1.03837	1.01066	0.991165	1.09797	1.00439	0.985583	1.00052	0.962217	1.00037	1.01383	1.06076	0.983486	0.993031	1.07509	1.02147	1.00807		1.01468	0.00849552
66 s	1.00258	1.03667	1.00645	0.990457	1.0993	1.00947	0.984107	0.99723	0.960993	1.00039	1.01392	1.06515	0.982789	0.992397	1.07788	1.02273	1.00761		1.01471	0.00878004
67 s	1.00427	1.03929	1.00475	0.989842	1.09965	1.00732	0.98337	0.996036	0.961313	1.00077	1.01471	1.06443	0.98348	0.993684	1.07994	1.02279	1.01014		1.01505	0.00885016
68 s	1.00361	1.03851	1.00218	0.990073	1.10053	1.00773	0.984415	0.99594	0.961531	1.00086	1.01537	1.0606	0.983079	0.993083	1.07983	1.02362	1.00966		1.01474	0.00880297
69 s	1.0029	1.03922	1.00373	0.987624	1.10018	1.00179	0.983788	0.998107	0.96396	1.00084	1.01363	1.05388	0.981394	0.993876	1.07626	1.02468	1.01003		1.01388	0.00858399
70 s	1.00412	1.03838	1.00514	0.988519	1.09724	0.999492	0.983073	0.997759	0.961511	0.998712	1.01308	1.05535	0.981277	0.993204	1.0789	1.02525	1.01026		1.0136	0.0086458
71 s	1.00444	1.04099	1.00682	0.989282	1.09814	1.00569	0.982456	1.00112	0.961346	0.999746	1.01261	1.05854	0.982533	0.993642	1.08195	1.02595	1.00946		1.01498	0.00877047
72 s	1.00535	1.04078	1.00583	0.989438	1.09564	1.00103	0.981573	1.00034	0.959412	0.999626	1.01117	1.05442	0.982171	0.993619	1.08252	1.02526	1.00888		1.01395	0.0087106
73 s	1.00574	1.04222	1.00695	0.989026	1.09732	0.999919	0.981287	0.99797	0.960611	0.998976	1.01234	1.05055	0.981429	0.992902	1.08366	1.02498	1.01087		1.01393	0.00876766
74 s	1.00556	1.04234	1.00326	0.988076	1.09524	1.00045	0.982035	1.00003	0.96027	0.998723	1.01083	1.0538	0.983383	0.994198	1.0844	1.02456	1.01008		1.01396	0.00874258
75 s	1.00491	1.04322	1.00207	0.988787	1.09478	1.00295	0.981853	0.999044	0.95753	0.99878	1.01029	1.05493	0.982101	0.994581	1.07954	1.02307	1.0072		1.01327	0.00868953
76 s	1.00468	1.04083	1.00185	0.989377	1.09268	1.00401	0.980302	0.998533	0.957041	0.997288	1.00999	1.05882	0.980881	0.994733	1.07614	1.02636	1.00632		1.01293	0.00863839
77 s	1.00627	1.04333	1.00449	0.987976	1.09293	1.00201	0.981277	1.00004	0.956501	0.998121	1.01061	1.06322	0.981867	0.994847	1.07742	1.02778	1.00526		1.01376	0.00878813
78 s	1.00614	1.04134	0.998388	0.986925	1.09136	0.999179	0.981505	0.998285	0.958939	0.998868	1.01027	1.06356	0.981897	0.995561	1.07679	1.02526	1.00488		1.01289	0.00868693
79 s	1.0073	1.04279	0.997684	0.988395	1.08848	0.999085	0.982526	0.999238	0.955061	0.997484	1.01031	1.06591	0.981251	0.994199	1.07673	1.02793	1.00684		1.01301	0.00875678
80 s	1.00589	1.04296	0.998924	0.987699	1.08796	0.997414	0.981188	1.00399	0.958691	0.996632	1.01062	1.06699	0.980193	0.994736	1.07737	1.02775	1.00641		1.01326	0.0087222
81 s	1.00741	1.04018	0.998246	0.987121	1.08528	0.996427	0.981891	1.0042	0.956268	0.995459	1.01131	1.06787	0.98165	0.994611	1.07679	1.028	1.00553		1.01284	0.00866293
82 s	1.00655	1.04345	0.992289	0.987896	1.08651	0.998279	0.979811	1.00136	0.956795	0.995576	1.01127	1.06398	0.980989	0.995487	1.0769	1.0279	1.00407		1.0123	0.00871499
83 s	1.00712	1.04136	0.990741	0.987214	1.08785	0.994519	0.982418	1.00121	0.953759	0.995614	1.01205	1.0616	0.980756	0.995064	1.08137	1.02964	1.0031		1.01208	0.00890888
84 s	1.00656	1.04263	0.993701	0.987276	1.08609	0.998607	0.981111	1.004	0.953602	0.995943	1.01039	1.06721	0.979846	0.995906	1.08071	1.03137	1.00306		1.01282	0.00894788
85 s	1.00996	1.04155	0.992758	0.986897	1.08536	0.999906	0.983124	1.00864	0.952314	0.996923	1.01046	1.06282	0.981114	0.996118	1.08274	1.03326	1.00269		1.01333	0.00885863
86 s	1.00981	1.04321	0.990895	0.988199	1.08389	0.995908	0.98384	1.00596	0.955047	0.995915	1.01029	1.06587	0.980599	0.995485	1.08538	1.03352	1.00175		1.01327	0.00896062
87 s	1.00818	1.04279	0.989744	0.988143	1.07894	0.998786	0.984606	1.0042	0.954837	0.99657	1.01158	1.06777	0.980583	0.99615	1.08253	1.03303	1.00204		1.01297	0.0087551
88 s	1.00887	1.04112	0.990248	0.985387	1.07593	0.99521	0.983274	1.00291	0.955981	0.9953	1.01054	1.05937	0.979777	0.996946	1.08534	1.03179	1.00138		1.01173	0.00860194
89 s	1.00861	1.04306	0.994711	0.986199	1.07161	0.996222	0.985088	1.00243	0.955572	0.994789	1.01214	1.0652	0.980064	0.996528	1.08748	1.03199	1.00502		1.01275	0.00863154
90 s	1.00647	1.04291	0.992139	0.985543	1.07161	0.996686	0.983519	0.999136	0.9526	0.993451	1.01408	1.06618	0.979703	0.996463	1.08674	1.0321	1.00629		1.0121	0.00877926
91 s	1.00756	1.04469	0.991447	0.985584	1.06826	0.996303	0.981431	1.00021	0.955107	0.994106	1.01326	1.06152	0.978935	0.996257	1.08382	1.03094	1.0069		1.01155	0.0084857
92 s	1.00857	1.0444	0.99023	0.984813	1.06325	0.99468	0.980485	0.998937	0.954148	0.993164	1.01248	1.06091	0.980342	0.996978	1.08475	1.0296	1.00661		1.01084	0.00842254
93 s	1.00913	1.04164	0.987191	0.983363	1.06263	0.995695	0.982042	1.00017	0.95239	0.99339	1.01213	1.05872	0.978767	0.997303	1.08545	1.03102	1.00617		1.01042	0.00843235
94 s	1.0099	1.04069	0.984394	0.982467	1.06017	0.997597	0.981025	1.00332	0.952656	0.993048	1.00986	1.0563	0.979067	0.997297	1.08911	1.03149	1.00606		1.01026	0.0084634
95 s	1.00926	1.04201	0.988394	0.984876	1.06533	0.997426	0.981724	1.00531	0.953645	0.992327	1.01127	1.05372	0.97832	0.996346	1.08969	1.03286	1.00474		1.01102	0.00849725
96 s	1.00737	1.04442	0.990473	0.984222	1.05865	0.995163	0.981769	1.00618	0.953509	0.992075	1.01168	1.04949	0.977675	0.997463	1.08891	1.03162	1.00141		1.01012	0.00828736
97 s	1.00855	1.04426	0.990741	0.98178	1.05882	0.995986	0.981	1.00272	0.953265	0.992478	1.01118	1.04844	0.978305	0.997296	1.08685	1.02938	1.00072		1.00952	0.00821389
98 s	1.00907	1.04312	0.989225	0.982221	1.05705	0.993938	0.981076	1.00416	0.951848	0.992336	1.01102	1.05011	0.977568	0.997182	1.08633	1.03312	1.00313		1.00956	0.00826247
99 s	1.00957	1.04186	0.990732	0.981731	1.05395	0.998279	0.982189	1.00296	0.950749	0.990954	1.01203	1.05011	0.976733	0.996906	1.08835	1.03187	1.00242		1.00949	0.00824994
100 s	1.00987	1.04426	0.995687	0.97983	1.05105	1.00041	0.980986	1.00182	0.951885	0.990383	1.0119	1.05519	0.97682	0.99608	1.09151	1.03163	1.00105		1.01002	0.00841675
101 s	1.01239	1.04298	0.999302	0.98131	1.04792	1.00182	0.980709	1.00354	0.950827	0.991057	1.00988	1.04777	0.976553	0.995754	1.08915	1.02793	1.00082		1.0094	0.00806872
102 s	1.01219	1.04547	0.997789	0.980538	1.04943	0.997533	0.980855	1.00217	0.950796	0.99352	1.01222	1.04798	0.977259	0.996023	1.08893	1.0265	1.00168		1.00946	0.00812558
103 s	1.01225	1.04534	0.995974	0.981147	1.05405	1.00271	0.980998	0.999871	0.948005	0.99404	1.01099	1.05383	0.975008	0.995822	1.09139	1.02654	1.00136		1.00996	0.00849713
104 s	1.01362	1.04596	0.993447	0.982274	1.05071	1.004	0.979377	1.00247	0.948854	0.993331	1.01072	1.05821	0.977112	0.997544	1.09162	1.02429	1.00474		1.01049	0.00846801
105 s	1.01525	1.04497	0.993452	0.980697	1.04845	1.00028	0.980381	1.0027	0.950682	0.992419	1.01207	1.05702	0.975981	0.99715	1.09	1.02712	1.00484		1.0102	0.00835135
106 s	1.01307	1.04491	0.992538	0.98078	1.04428	1.00415	0.981024	1.00169	0.950537	0.994583	1.01304	1.05861	0.976752	0.997225	1.09254	1.02591	1.00307		1.01028	0.008365
107 s	1.01328	1.04595	0.994902	0.978973	1.04251	1.00563	0.980351	1.00373	0.950934	0.994408	1.01464	1.05762	0.975309	0.998297	1.09471	1.02636	1.00231		1.01058	0.00843375
108 s	1.01408	1.04461	0.997132	0.978734	1.04252	1.00548	0.980898	1.0031	0.951348	0.994098	1.01543	1.05413	0.97661	0.997296	1.09414	1.02564	1.00392		1.01054	0.00827674
109 s	1.01375	1.04436	0.999493	0.979163	1.03898	1.00757	0.9813	1.00567	0.952582	0.992194	1.02073	1.05557	0.97394	0.99777	1.09296	1.02431	1.00711		1.01103	0.00819718
110 s	1.0139	1.04241	0.999806	0.978898	1.04297	1.00483	0.981458	1.00346	0.952133	0.992641	1.0197	1.06087	0.976014	0.997307	1.09258	1.02271	1.0061		1.01105	0.00829903
111 s	1.01386	1.04341	0.998598	0.980859	1.04263	0.999438	0.980077	1.00129	0.951993	0.992876	1.01839	1.06529	0.974537	0.997905	1.0928	1.01962	1.00734		1.01064	0.00844428
112 s	1.01398	1.04336	0.996828	0.978421	1.03715	0.998522	0.979071	1.00227	0.95241	0.994169	1.01715	1.064	0.974909	0.996615	1.09089	1.02069	1.00547		1.00976	0.00831505
113 s	1.01469	1.04428	0.996138	0.977234	1.03387	1.00086	0.980414	1.00198	0.94886	0.993224	1.01688	1.05938	0.973929	0.996747	1.09185	1.0229	1.0037		1.00923	0.00834295
114 s	1.01325	1.04401	0.994777	0.977578	1.03416	0.999587	0.980918	0.997947	0.950289	0.992941	1.01525	1.06233	0.974788	0.996243	1.09308	1.01864	1.00216		1.0087	0.00840066
115 s	1.01333	1.04502	0.992048	0.97774	1.03279	0.998713	0.980829	0.997616	0.95051	0.991203	1.01528	1.06563	0.974066	0.996888	1.09236	1.01794	1.00119		1.00842	0.00849126
116 s	1.01445	1.04336	0.989065	0.977198	1.03411	0.999441	0.982466	0.996559	0.951079	0.991303	1.01665	1.06527	0.973286	0.997024	1.08999	1.01707	1.00017		1.00815	0.00840219
117 s	1.01435	1.04222	0.994308	0.976738	1.03191	0.998669	0.983081	0.997525	0.951834	0.991584	1.01869	1.06892	0.972878	0.99715	1.09114	1.01583	1.00161		1.00873	0.00843905
118 s	1.01489	1.04362	0.994773	0.975848	1.0284	0.996367	0.982318	0.996661	0.953355	0.992276	1.01881	1.06531	0.972816	0.996917	1.0931	1.01321	1.00208		1.00828	0.00839336
119 s	1.01613	1.04284	0.991294	0.975341	1.03143	1.0059	0.983841	0.993028	0.951423	0.989724	1.01828	1.07196	0.973679	0.996367	1.09538	1.0137	1.00262		1.009	0.00872636
120 s	1.01646	1.04432	0.991215	0.975697	1.03098	1.00351	0.984016	0.995464	0.952942	0.989247	1.0195	1.07233	0.971333	0.99492	1.09489	1.01296	1.00197		1.00893	0.00873671
121 s	1.01554	1.04375	0.988492	0.975458	1.02927	1.00417	0.983668	0.994602	0.95164	0.990059	1.01897	1.071	0.971611	0.996721	1.09309	1.01599	1.00103		1.00853	0.00866018
122 s	1.01677	1.04488	0.989754	0.974419	1.02827	1.00145	0.984967	0.996617	0.952633	0.989786	1.01717	1.06574	0.970691	0.996951	1.09355	1.01487	0.999253		1.0081	0.00852822
123 s	1.01605	1.04501	0.988012	0.975443	1.02748	0.998009	0.98435	0.997836	0.953221	0.991256	1.0181	1.0597	0.971598	0.997069	1.09545	1.01573	0.997003		1.00772	0.00843741
124 s	1.01699	1.04272	0.993486	0.974878	1.02426	1.00178	0.984113	0.996871	0.952082	0.990768	1.01595	1.05741	0.972944	0.997965	1.09547	1.01671	0.99753		1.00776	0.00828832
125 s	1.0181	1.04329	0.995388	0.97336	1.0234	1.00231	0.984679	0.999185	0.948914	0.99133	1.01919	1.0643	0.971026	0.997317	1.09516	1.01492	0.99681		1.00816	0.00855621
126 s	1.01939	1.04383	0.996914	0.974635	1.02228	0.995169	0.984646	1.00339	0.949331	0.98823	1.01839	1.06461	0.969578	0.998564	1.09369	1.0134	0.995885		1.00776	0.00853481
127 s	1.01882	1.04408	0.996074	0.974011	1.02213	1.00347	0.983579	1.00372	0.950073	0.988492	1.0172	1.06716	0.97063	0.998574	1.09301	1.01111	0.997502		1.00821	0.00851081
128 s	1.01909	1.04383	0.995596	0.97387	1.01969	1.00269	0.981583	1.00195	0.948384	0.989362	1.01609	1.06846	0.971203	0.998756	1.09474	1.01325	0.997571		1.00801	0.0086489
129 s	1.01903	1.04381	0.994651	0.97297	1.01927	1.0046	0.983034	0.997626	0.947346	0.988802	1.01577	1.0659	0.970547	0.997138	1.09619	1.01268	0.996186		1.00738	0.00870088
130 s	1.01809	1.04347	0.994371	0.970398	1.01594	1.00377	0.983483	0.998568	0.948432	0.988871	1.01726	1.06468	0.971509	0.99871	1.09729	1.01133	0.99672		1.00723	0.00867351
131 s	1.01756	1.0429	0.99366	0.970416	1.01645	1.00562	0.985429	0.999932	0.946228	0.988783	1.02196	1.06475	0.971222	0.998895	1.09806	1.00933	0.995833		1.00747	0.00875952
132 s	1.01716	1.04447	0.99139	0.970155	1.01433	0.998887	0.983082	1.00113	0.945576	0.98757	1.01924	1.06594	0.971077	0.998672	1.0979	1.01186	0.995302		1.00669	0.00886805
133 s	1.01723	1.04429	0.991108	0.971647	1.01738	1.00073	0.982072	1.00055	0.946303	0.988416	1.01795	1.06107	0.970632	0.99915	1.09871	1.00883	0.999424		1.00679	0.00873137
134 s	1.01654	1.04421	0.99111	0.97075	1.01811	0.999445	0.982849	1.00254	0.947141	0.986735	1.0191	1.07028	0.970602	0.999068	1.0979	1.00641	1.0023		1.00736	0.00891977
135 s	1.01573	1.04445	0.99722	0.971642	1.01884	1.00052	0.984674	1.00367	0.946768	0.985837	1.01749	1.07447	0.971371	0.999348	1.0978	1.00858	1.00174		1.00824	0.00895894
136 s	1.01587	1.04472	0.995077	0.971194	1.01635	1.00025	0.985749	1.00151	0.945841	0.983876	1.01769	1.07044	0.969302	0.999139	1.09703	1.0096	1.00095		1.00733	0.00890789
137 s	1.0156	1.04548	0.992278	0.970251	1.01908	1.00011	0.985378	0.999298	0.945852	0.984739	1.01675	1.07044	0.969155	0.999253	1.09691	1.00922	0.999388		1.00701	0.00895995
138 s	1.01683	1.04175	0.987567	0.970833	1.02031	0.996188	0.986107	0.998529	0.944776	0.983877	1.01585	1.07453	0.968557	0.998972	1.09774	1.00813	0.999761		1.00649	0.00912807
139 s	1.01686	1.04095	0.984985	0.972386	1.02357	0.995361	0.985956	0.998191	0.943732	0.983679	1.0161	1.06971	0.969314	0.999961	1.09757	1.00708	0.999383		1.00616	0.00902286
140 s	1.01852	1.04255	0.986837	0.972129	1.02605	0.989971	0.987199	0.996816	0.943593	0.98408	1.01265	1.0702	0.967599	1.00056	1.09653	1.00617	0.997704		1.00583	0.00907751
141 s	1.01696	1.04309	0.990823	0.97026	1.02701	0.993344	0.987266	0.996642	0.943644	0.983668	1.01366	1.06461	0.967662	0.998446	1.09663	1.01024	0.996727		1.00592	0.0089463
142 s	1.01785	1.04262	0.991356	0.972611	1.03124	0.996322	0.987112	0.997027	0.941901	0.981698	1.01411	1.05942	0.968045	0.999262	1.09766	1.00862	0.996002		1.00605	0.0089094
143 s	1.01647	1.04287	0.990827	0.973178	1.03467	0.991509	0.987947	0.99779	0.939943	0.981728	1.01338	1.06087	0.966589	0.997978	1.09612	1.00926	0.995671		1.00569	0.0090086
144 s	1.01517	1.04349	0.989416	0.973945	1.03866	0.99126	0.988187	0.99979	0.940195	0.981183	1.01414	1.06719	0.967743	1.00022	1.09554	1.00919	0.995973		1.00655	0.00915721
145 s	1.01557	1.044	0.988377	0.974834	1.03888	0.996584	0.986903	1.00094	0.939902	0.980181	1.01331	1.07113	0.967014	0.999425	1.09664	1.00739	0.996111		1.00689	0.00930966
146 s	1.01536	1.04551	0.98428	0.974095	1.0389	0.989896	0.986471	1.00315	0.940759	0.978706	1.0111	1.07693	0.966102	0.999658	1.09748	1.0056	0.995906		1.00646	0.00959221
147 s	1.01607	1.04549	0.990902	0.971966	1.03393	0.991137	0.984734	1.00353	0.940405	0.979999	1.01076	1.07682	0.967195	0.999472	1.09765	1.00482	0.996739		1.00657	0.00950084
148 s	1.01642	1.04512	0.987052	0.969385	1.03083	0.99371	0.984869	1.00135	0.939634	0.978503	1.00999	1.0683	0.967321	1.0002	1.09758	1.00527	0.996433		1.00541	0.00932153
149 s	1.01431	1.04361	0.98527	0.970038	1.02705	0.997807	0.985028	1.00316	0.940248	0.978561	1.0112	1.06258	0.965	0.99956	1.09624	1.00635	0.994771		1.00475	0.00908193
150 s	1.01367	1.04563	0.985351	0.968318	1.02532	0.996529	0.984571	1.0036	0.937768	0.978626	1.01234	1.06107	0.966721	1.00004	1.09545	1.00623	0.992623		1.00435	0.00911426
151 s	1.01456	1.04694	0.991925	0.968385	1.02274	1.00261	0.984975	1.0036	0.938953	0.977944	1.00922	1.06128	0.9645	0.999326	1.09643	1.00511	0.993054		1.0048	0.00910289
152 s	1.01589	1.04621	0.989988	0.968751	1.01907	1.00223	0.98401	1.00261	0.940206	0.976571	1.00962	1.07067	0.966909	0.999926	1.09547	1.00335	0.993523		1.005	0.00922443
153 s	1.01606	1.04714	0.99138	0.966222	1.01699	1.0021	0.983933	1.0035	0.941311	0.976397	1.01012	1.06945	0.965641	1.00031	1.09592	1.00241	0.996267		1.00501	0.00922779
154 s	1.01503	1.04717	0.987823	0.966439	1.01845	1.00011	0.983292	1.00412	0.940434	0.976037	1.01118	1.06454	0.963986	1.00056	1.09753	1.00148	0.993559		1.00422	0.00926021
155 s	1.01556	1.04779	0.988509	0.965355	1.01415	0.999541	0.983162	1.00266	0.940123	0.97505	1.00904	1.06264	0.964928	1.00118	1.09573	1.00024	0.995318		1.00359	0.00914754
156 s	1.01558	1.04484	0.990832	0.964468	1.01031	0.999526	0.983888	1.00401	0.93861	0.975574	1.01145	1.06013	0.964053	0.999496	1.09646	1.00098	0.998138		1.00343	0.00909414
157 s	1.01546	1.04647	0.989947	0.962987	1.00821	0.997896	0.981921	1.0027	0.938194	0.975948	1.01014	1.05729	0.965668	0.999801	1.09767	1.00401	0.995405		1.00292	0.00912917
158 s	1.01272	1.04572	0.989634	0.963641	1.01	0.991617	0.982781	1.00345	0.937513	0.97734	1.00949	1.05399	0.964438	1.00068	1.09704	1.00567	0.996692		1.0025	0.00903477
159 s	1.01314	1.04582	0.986933	0.963227	1.00472	0.991279	0.981088	1.0061	0.937868	0.974993	1.00988	1.05452	0.96396	1.00013	1.09786	1.00445	0.996517		1.00191	0.00913351
160 s	1.0135	1.04757	0.986322	0.961558	1.00283	0.99052	0.98105	1.00711	0.936926	0.974479	1.00878	1.06317	0.964493	0.999406	1.09831	1.00595	0.995062		1.00218	0.00943646
161 s	1.01362	1.04846	0.98704	0.961357	1.00341	0.999875	0.98138	1.00714	0.939134	0.974447	1.00654	1.05911	0.963721	0.999875	1.09744	1.00368	0.995438		1.00245	0.00924393
162 s	1.01266	1.04614	0.988162	0.962207	1.00354	0.9995	0.980622	1.00387	0.939382	0.973634	1.00805	1.06039	0.962911	0.999851	1.09716	0.99999	0.993463		1.00185	0.00922404
163 s	1.01311	1.04747	0.9897	0.960475	1.0034	0.995605	0.979865	1.00423	0.938033	0.97351	1.00748	1.05476	0.964379	0.999197	1.09723	1.0004	0.994682		1.00138	0.00916832
164 s	1.01285	1.04536	0.991273	0.959897	1.00007	0.991745	0.979351	1.00186	0.936562	0.972762	1.00875	1.05618	0.96295	0.999654	1.09826	0.999431	0.992943		1.00058	0.00929008
165 s	1.01441	1.04656	0.989827	0.959792	1.00271	0.992828	0.977821	1.00245	0.937424	0.972729	1.00914	1.0672	0.963799	0.999458	1.09817	1.00567	0.992218		1.00189	0.00956625
166 s	1.01227	1.04582	0.992849	0.960155	1.00292	0.992474	0.977862	1.00129	0.937096	0.973413	1.0086	1.06713	0.963003	1.00046	1.09791	1.00412	0.993919		1.00184	0.00951832
167 s	1.01356	1.04511	0.994277	0.9614	1.00893	0.989535	0.977264	1.0026	0.935852	0.973246	1.00912	1.06953	0.961854	1.00109	1.09883	1.00203	0.994415		1.00227	0.0096582
168 s	1.01397	1.04523	0.992526	0.960186	1.00566	0.989422	0.975714	1.00136	0.936944	0.972607	1.00923	1.07704	0.962177	1.0001	1.09887	1.00293	0.995941		1.00235	0.00987059
169 s	1.01328	1.04581	0.99226	0.960203	1.00788	0.989928	0.976977	1.00121	0.935421	0.973428	1.01076	1.07304	0.962443	0.999792	1.09959	1.00101	0.996058		1.0023	0.00981379
170 s	1.01272	1.04666	0.99072	0.960101	1.00669	0.993821	0.9787	1.00102	0.934863	0.9742	1.00841	1.07447	0.963688	1.00011	1.09858	1.00298	0.994855		1.00251	0.00978553
171 s	1.01166	1.04573	0.986572	0.95932	1.0058	0.991315	0.979645	1.00076	0.935557	0.973738	1.0101	1.07753	0.964115	0.999805	1.09935	1.00448	0.993751		1.00231	0.00990192
172 s	1.01184	1.04633	0.984822	0.958666	1.00294	0.991147	0.980083	1.00136	0.936254	0.972042	1.01061	1.08215	0.963205	0.999228	1.09704	1.00379	0.99326		1.00204	0.00999579
173 s	1.01166	1.04795	0.982265	0.956749	1.00087	0.992728	0.978807	1.0026	0.934584	0.973149	1.01188	1.0839	0.962759	0.999574	1.09583	1.0015	0.992583		1.00173	0.0101255
174 s	1.01011	1.04849	0.983375	0.956415	0.999144	0.989469	0.97849	1.0044	0.934668	0.975278	1.01346	1.0831	0.961774	0.999374	1.0957	1.00159	0.991937		1.00157	0.0101159
175 s	1.01205	1.04534	0.977332	0.955303	0.998689	0.991536	0.978565	0.99794	0.932273	0.975801	1.01388	1.07669	0.961108	1.00006	1.09684	1.00085	0.990925		1.0003	0.0100493
176 s	1.01051	1.04711	0.97622	0.957474	1.00291	0.986421	0.979598	0.998947	0.933959	0.976424	1.01343	1.07231	0.962112	0.999856	1.09695	0.99986	0.989544		1.00021	0.00988604
177 s	1.00933	1.04587	0.976849	0.954993	1.00312	0.986953	0.979831	0.998865	0.935729	0.974995	1.01337	1.0671	0.96231	1.00009	1.09776	0.998834	0.988684		0.999688	0.00975506
178 s	1.00916	1.04795	0.972428	0.955517	0.99948	0.987991	0.978467	0.999736	0.934872	0.974185	1.01307	1.07002	0.961709	1.00006	1.09787	0.996832	0.988461		0.999283	0.00994315
179 s	1.00774	1.04834	0.970779	0.954241	0.997442	0.988501	0.978198	1.00248	0.934686	0.973219	1.01314	1.07963	0.961373	0.999802	1.09796	0.998849	0.989125		0.999735	0.0102662
180 s	1.00733	1.04767	0.968329	0.954074	0.99741	0.988818	0.976952	1.00245	0.933581	0.972927	1.01081	1.07907	0.962961	0.998994	1.09825	0.99927	0.989253		0.999304	0.0102819
181 s	1.00814	1.04851	0.968652	0.954081	0.998086	0.986321	0.976561	1.00338	0.933345	0.972486	1.01047	1.07367	0.962229	0.99817	1.099	0.999449	0.987773		0.998842	0.0102104
182 s	1.00763	1.04887	0.965492	0.952677	0.997494	0.986872	0.976694	1.00552	0.933996	0.972306	1.01211	1.07416	0.963466	0.997807	1.09895	0.997637	0.986948		0.998743	0.0102682
183 s	1.00739	1.04862	0.960776	0.950861	0.992705	0.989112	0.97812	1.0043	0.934063	0.971649	1.00945	1.07088	0.960997	0.997288	1.09757	0.995853	0.986554		0.997423	0.0102253
184 s	1.00687	1.04817	0.96036	0.952237	0.995973	0.992007	0.975451	1.00184	0.932445	0.971711	1.01034	1.06702	0.96309	0.997427	1.09725	0.996369	0.988828		0.997494	0.0100964
185 s	1.00815	1.04885	0.959442	0.953156	0.999769	0.987512	0.975077	0.998884	0.932884	0.971934	1.01094	1.0565	0.961106	0.998232	1.09831	0.996265	0.989288		0.996842	0.00992912
186 s	1.01069	1.04893	0.955341	0.952059	0.997214	0.987521	0.973586	1.00051	0.933767	0.969332	1.0106	1.05308	0.961419	0.997038	1.0976	0.997088	0.98996		0.99622	0.00992795
187 s	1.01045	1.04914	0.954698	0.951477	0.998696	0.98962	0.973511	1.00038	0.933805	0.970065	1.01189	1.05985	0.962428	0.997223	1.09666	0.998994	0.988994		0.996935	0.0100494
188 s	1.01158	1.04949	0.952721	0.949003	0.9974	0.989012	0.975724	0.998066	0.934566	0.971639	1.01004	1.05029	0.960628	0.997706	1.0971	1.00066	0.989538		0.996186	0.00990813
189 s	1.01107	1.04683	0.95141	0.95182	0.996282	0.988457	0.979701	0.998182	0.934122	0.972005	1.01032	1.04465	0.960906	0.997346	1.09658	0.997624	0.987879		0.995599	0.00967696
190 s	1.00922	1.04647	0.947967	0.950281	0.995035	0.985468	0.979135	0.999532	0.9333	0.970197	1.00908	1.03483	0.960669	0.998915	1.09586	0.994442	0.98749		0.993994	0.00959484
191 s	1.0097	1.04687	0.948425	0.950887	0.997957	0.984613	0.977967	1.00113	0.932308	0.970624	1.01005	1.04257	0.960995	0.998191	1.09634	0.995613	0.988265		0.994854	0.00976985
192 s	1.01042	1.04518	0.946568	0.950942	1.00021	0.98567	0.975842	1.00164	0.93351	0.969574	1.01073	1.0471	0.959075	0.998405	1.09627	0.995738	0.990351		0.995131	0.0098774
193 s	1.01014	1.04583	0.946987	0.949932	1.00007	0.985581	0.975071	1.00099	0.93265	0.969182	1.00989	1.03942	0.959247	0.997081	1.09609	0.998266	0.991335		0.994574	0.00977093
194 s	1.01036	1.04425	0.944142	0.947819	0.995296	0.985683	0.974012	0.998761	0.932027	0.970902	1.00986	1.04297	0.960859	0.996808	1.09737	0.993476	0.99016		0.993809	0.00991385
195 s	1.01129	1.04308	0.943046	0.947751	0.995769	0.984092	0.972192	1.00033	0.931833	0.971729	1.0097	1.04237	0.95994	0.996692	1.09634	0.994591	0.989994		0.993573	0.00990034
196 s	1.00961	1.04409	0.944094	0.947777	0.994696	0.980923	0.972113	1.0005	0.93338	0.973244	1.01095	1.05185	0.959351	0.997074	1.09694	0.992368	0.989054		0.994001	0.0100818
197 s	1.00862	1.04469	0.942383	0.946028	0.993684	0.988412	0.971059	1.0009	0.932561	0.971872	1.01111	1.05659	0.959949	0.996698	1.09547	0.988821	0.988274		0.993948	0.0102095
198 s	1.00814	1.04547	0.942161	0.94563	0.992396	0.990852	0.972277	1.00353	0.93361	0.97219	1.01055	1.05952	0.960258	0.996817	1.09557	0.991792	0.988374		0.994656	0.0102603
199 s	1.00859	1.04609	0.84551	0.944735	0.990226	0.986983	0.972526	1.00175	0.933211	0.971795	1.01107	1.05833	0.958438	0.996588	1.09575	0.989188	0.989376		0.988244	0.0132442
200 s	1.00911	1.04844	0.829161	0.928449	0.965519	0.986876	0.97175	0.955828	0.933168	0.97067	1.00914	1.05212	0.958736	0.995766	1.09598	0.984457	0.989762		0.981466	0.0141435
201 s	1.01023	1.04613	0.820484	0.925958	0.958963	0.984702	0.968553	0.948421	0.934899	0.970064	1.0089	1.04695	0.959543	0.996635	1.09563	0.98269	0.989752		0.979323	0.0144578
202 s	1.00975	1.04693	0.813407	0.923874	0.954008	0.983915	0.968977	0.942876	0.934892	0.970742	1.01034	1.04969	0.963578	0.988463	1.09681	0.984047	0.988257		0.978267	0.0148985
203 s	1.00955	1.03896	0.807301	0.92165	0.94923	0.983894	0.969476	0.941174	0.9319	0.96967	1.00962	1.04273	0.960221	0.984895	1.0962	0.983314	0.97365		0.974908	0.0149657
204 s	1.0083	1.0373	0.804251	0.921661	0.945193	0.98597	0.968623	0.937495	0.929457	0.968948	1.00861	1.04274	0.961093	0.984075	1.0966	0.982243	0.968265		0.973578	0.0151464
205 s	1.00774	1.03624	0.799212	0.920566	0.946485	0.981812	0.965708	0.934693	0.928825	0.920353	1.0103	0.987734	0.961325	0.982212	1.09535	0.91431	0.962686		0.962091	0.0152804
206 s	1.00554	1.03677	0.800993	0.920402	0.944225	0.984987	0.916784	0.928548	0.927772	0.918393	1.01036	0.979418	0.959931	0.982169	1.09572	0.896553	0.960626		0.957012	0.0156968
207 s	0.942053	1.03401	0.799567	0.918477	0.942345	0.977975	0.914239	0.928181	0.927896	0.919532	1.00993	0.965607	0.960143	0.981278	1.08865	0.886182	0.958839		0.950288	0.0152246
208 s	0.930607	1.03402	0.79725	0.918122	0.942551	0.975224	0.908793	0.928892	0.928066	0.918821	0.954114	0.960585	0.959657	0.981402	1.08633	0.878034	0.957761		0.944719	0.0149302
209 s	0.919939	1.03189	0.796476	0.918523	0.943938	0.969032	0.904937	0.931157	0.926235	0.918178	0.94365	0.961213	0.958041	0.980235	1.08533	0.869744	0.957391		0.942112	0.0150282
210 s	0.912311	1.0298	0.793736	0.915863	0.937869	0.972814	0.904277	0.931167	0.927523	0.917608	0.938059	0.950409	0.959059	0.979629	1.08445	0.867435	0.956977		0.939941	0.0151421
211 s	0.911133	1.02946	0.79426	0.914229	0.934315	0.972193	0.902431	0.929849	0.927666	0.915677	0.932247	0.950122	0.958378	0.979873	1.08196	0.861111	0.959739		0.938508	0.0152052
212 s	0.908582	1.02942	0.794452	0.91386	0.934229	0.973948	0.902229	0.930103	0.928193	0.913576	0.928109	0.948366	0.958229	0.979358	1.08177	0.859768	0.960419		0.937918	0.0152637
213 s	0.906529	1.03008	0.803866	0.914267	0.934874	0.975288	0.902498	0.932984	0.927129	0.912551	0.925313	0.93617	0.95993	0.979695	1.08193	0.854672	0.959952		0.937514	0.0150974
214 s	0.902193	1.0282	0.803493	0.912984	0.930661	0.980208	0.901934	0.930072	0.926285	0.91182	0.923837	0.933455	0.957309	0.979973	1.08069	0.855354	0.959519		0.936352	0.0151124
215 s	0.90114	1.03065	0.803791	0.911605	0.929569	0.977583	0.901565	0.928234	0.927441	0.913305	0.921884	0.924191	0.958335	0.980236	1.07968	0.857819	0.959207		0.935661	0.0150904
216 s	0.898758	1.03023	0.801468	0.910416	0.927652	0.974248	0.901003	0.931157	0.925575	0.911994	0.920978	0.911003	0.956654	0.979528	1.07853	0.863659	0.959922		0.934281	0.0150646
217 s	0.896854	1.02897	0.803466	0.911384	0.927823	0.969668	0.899625	0.936775	0.927465	0.912381	0.915915	0.909438	0.957675	0.979525	1.07933	0.863751	0.960152		0.934129	0.0150077
218 s	0.898434	1.02953	0.804804	0.909666	0.924789	0.969047	0.897792	0.932676	0.928569	0.911688	0.914903	0.912888	0.956847	0.979052	1.08111	0.864933	0.961222		0.933997	0.0150175
219 s	0.899677	1.03033	0.802933	0.909321	0.92497	0.966708	0.898163	0.932724	0.927649	0.914314	0.915828	0.92791	0.958591	0.979587	1.08179	0.860614	0.959716		0.934754	0.0151023
220 s	0.897669	1.03036	0.808746	0.908666	0.925183	0.968949	0.898676	0.936651	0.927693	0.914877	0.915325	0.934955	0.956604	0.9799	1.08256	0.858213	0.960101		0.935595	0.0150139
221 s	0.901481	1.02921	0.809136	0.907509	0.926265	0.968028	0.900533	0.933027	0.927379	0.913445	0.912921	0.938957	0.958325	0.979977	1.08266	0.856875	0.962225		0.935762	0.0149984
222 s	0.899415	1.03055	0.807703	0.907093	0.923079	0.970925	0.900686	0.933627	0.927481	0.914847	0.913864	0.939783	0.956844	0.980191	1.08435	0.856289	0.964618		0.935961	0.0151953
223 s	0.902101	1.0294	0.809907	0.907165	0.927219	0.97315	0.900919	0.932923	0.929978	0.913487	0.916145	0.946151	0.957059	0.979517	1.08449	0.859296	0.964129		0.937237	0.0150216
224 s	0.902076	1.03025	0.810693	0.908518	0.930001	0.971504	0.901082	0.938594	0.929174	0.911846	0.914914	0.957643	0.95694	0.980067	1.08375	0.856679	0.962381		0.938007	0.0150595
225 s	0.902256	1.02975	0.810127	0.908196	0.925518	0.965257	0.90042	0.941885	0.929441	0.909757	0.915646	0.955504	0.955989	0.98	1.08409	0.856627	0.963315		0.937281	0.0150516
226 s	0.903061	1.0295	0.81329	0.910082	0.929463	0.964778	0.900484	0.941174	0.92898	0.907113	0.914981	0.940094	0.955909	0.980411	1.0859	0.855269	0.9639		0.936729	0.014998
227 s	0.903722	1.03291	0.812995	0.910179	0.933004	0.964064	0.901453	0.943957	0.929506	0.904611	0.916105	0.936573	0.956533	0.979356	1.08485	0.857367	0.965273		0.937204	0.0149977
228 s	0.908366	1.03139	0.813619	0.909842	0.933396	0.966469	0.903142	0.942769	0.930971	0.904904	0.91729	0.936943	0.955857	0.979986	1.08557	0.851024	0.96557		0.937477	0.0150594
229 s	0.908664	1.03174	0.815734	0.909144	0.933828	0.968245	0.901008	0.941175	0.930393	0.907092	0.915079	0.944332	0.956159	0.980975	1.08573	0.849767	0.962926		0.937764	0.0150641
230 s	0.908474	1.03251	0.817125	0.906123	0.928249	0.964111	0.902258	0.940013	0.92945	0.905176	0.917511	0.948593	0.953561	0.980842	1.08535	0.845088	0.96454		0.936999	0.0151321
231 s	0.910829	1.03132	0.816105	0.904796	0.926908	0.96594	0.9018	0.940385	0.93173	0.905023	0.916176	0.94975	0.956083	0.981429	1.08465	0.843643	0.963332		0.937053	0.0151728
232 s	0.913462	1.03239	0.81684	0.904923	0.925088	0.96457	0.901588	0.94083	0.931185	0.902493	0.918604	0.946556	0.95626	0.981801	1.08517	0.84598	0.962465		0.937071	0.0151232
233 s	0.912651	1.03188	0.817074	0.904293	0.924948	0.966284	0.901282	0.94025	0.932518	0.900127	0.91861	0.941846	0.955931	0.98295	1.08499	0.844463	0.963995		0.936711	0.0151874
234 s	0.913838	1.03416	0.815399	0.902333	0.923112	0.968854	0.901009	0.93957	0.932376	0.898557	0.919375	0.938924	0.955168	0.982518	1.08548	0.844666	0.962609		0.93635	0.0153287
235 s	0.91405	1.03635	0.81832	0.902755	0.922689	0.967686	0.901124	0.943863	0.934709	0.897454	0.918572	0.944157	0.95539	0.981216	1.08493	0.84338	0.962262		0.936994	0.0153002
236 s	0.916426	1.03565	0.820598	0.90268	0.924904	0.968998	0.901718	0.945639	0.933999	0.896781	0.917602	0.948889	0.954139	0.981661	1.08631	0.843594	0.966953		0.938031	0.0153033
237 s	0.917733	1.03835	0.818527	0.90252	0.922093	0.964142	0.901401	0.94669	0.93238	0.896691	0.917329	0.94815	0.953121	0.981188	1.08554	0.84387	0.966643		0.937433	0.0153596
238 s	0.920574	1.03632	0.820393	0.902392	0.922898	0.96237	0.900987	0.945407	0.936627	0.896397	0.918828	0.934278	0.954231	0.980971	1.08562	0.847066	0.965814		0.937128	0.0151417
239 s	0.919974	1.03586	0.819679	0.900453	0.920896	0.963406	0.901343	0.946937	0.935307	0.896703	0.919929	0.932384	0.954204	0.981886	1.08489	0.84895	0.965754		0.936974	0.0151212
240 s	0.917578	1.03322	0.82005	0.900059	0.920965	0.963534	0.903305	0.944438	0.935053	0.896317	0.921998	0.935627	0.954424	0.982499	1.08419	0.856484	0.964126		0.937286	0.0148485
241 s	0.918714	1.03277	0.820204	0.901474	0.921332	0.960401	0.904332	0.949183	0.9338	0.894242	0.922559	0.941394	0.95292	0.982595	1.08416	0.854958	0.963181		0.937542	0.0148378
242 s	0.919412	1.03341	0.816507	0.901505	0.92523	0.959203	0.905537	0.951321	0.934182	0.893345	0.921159	0.930038	0.953103	0.983583	1.08487	0.85863	0.961885		0.937231	0.0149115
243 s	0.919299	1.03493	0.815253	0.902231	0.927719	0.959029	0.905413	0.953631	0.934773	0.892901	0.919275	0.923089	0.953005	0.981645	1.08403	0.857501	0.961111		0.936755	0.014976
244 s	0.922035	1.03659	0.816844	0.902051	0.930846	0.959939	0.906232	0.952371	0.93464	0.893593	0.918859	0.923995	0.952659	0.982489	1.08502	0.857789	0.961328		0.937487	0.0149783
245 s	0.921897	1.03651	0.815144	0.902967	0.932158	0.958801	0.906037	0.952311	0.937044	0.893981	0.917348	0.928171	0.953394	0.983197	1.08325	0.855226	0.960053		0.937499	0.0149938
246 s	0.925623	1.03518	0.816861	0.901566	0.929017	0.963123	0.905022	0.951654	0.935774	0.892578	0.920768	0.931314	0.953583	0.982893	1.08311	0.853899	0.961166		0.937831	0.0149655
247 s	0.925877	1.03494	0.817565	0.899651	0.926768	0.966365	0.907264	0.950166	0.936941	0.89155	0.919054	0.929658	0.95374	0.98247	1.08259	0.853117	0.962137		0.937638	0.0149812
248 s	0.926826	1.03571	0.818942	0.900746	0.928325	0.975094	0.909178	0.950359	0.937305	0.891128	0.916589	0.928282	0.953577	0.982754	1.0811	0.846826	0.962024		0.937927	0.0151039
249 s	0.928877	1.03674	0.823079	0.899441	0.925346	0.973948	0.909114	0.952869	0.936202	0.889431	0.917004	0.925255	0.953389	0.982264	1.08054	0.839453	0.962311		0.937368	0.0151959
250 s	0.930035	1.03489	0.822582	0.898676	0.923325	0.973754	0.908211	0.950919	0.938221	0.887053	0.917501	0.917778	0.952055	0.981989	1.08066	0.832732	0.963017		0.936082	0.0153897
251 s	0.930154	1.03743	0.823039	0.899244	0.924865	0.968388	0.90757	0.949996	0.938292	0.886965	0.917287	0.911858	0.952439	0.98199	1.07991	0.827484	0.963118		0.935295	0.0155238
252 s	0.930195	1.03582	0.825223	0.899756	0.933008	0.973023	0.907776	0.948665	0.93861	0.885703	0.921165	0.912826	0.954132	0.982449	1.08005	0.8333	0.962717		0.936731	0.0153036
253 s	0.929194	1.03697	0.824227	0.899223	0.929713	0.98142	0.906349	0.952708	0.939281	0.884256	0.920954	0.919679	0.953556	0.982294	1.07881	0.836435	0.961244		0.93743	0.0153262
254 s	0.929755	1.03725	0.8264	0.897368	0.928572	0.979181	0.906069	0.951704	0.937785	0.884267	0.919892	0.916387	0.951862	0.982865	1.07897	0.836034	0.960842		0.936777	0.0152997
255 s	0.928416	1.03432	0.826928	0.898259	0.926816	0.975256	0.907888	0.951659	0.938721	0.883293	0.919927	0.916601	0.952583	0.982689	1.08033	0.839259	0.959799		0.936632	0.015138
256 s	0.932452	1.03549	0.825557	0.897604	0.925282	0.969781	0.90823	0.952771	0.939554	0.882757	0.924237	0.918484	0.952181	0.981689	1.08089	0.837376	0.959033		0.936669	0.015192
257 s	0.934004	1.03767	0.823562	0.896076	0.92349	0.968124	0.909718	0.950683	0.939616	0.880672	0.924271	0.929368	0.952406	0.983006	1.08093	0.838357	0.960053		0.937177	0.0152793
258 s	0.935759	1.0375	0.823613	0.894318	0.920975	0.96859	0.909212	0.952401	0.939541	0.880412	0.922882	0.928827	0.95094	0.981057	1.08167	0.837838	0.959872		0.936789	0.0153321
259 s	0.936579	1.04036	0.824837	0.895148	0.921583	0.96839	0.908682	0.9509	0.941561	0.878512	0.924212	0.927169	0.95006	0.981824	1.08115	0.844511	0.960182		0.937391	0.0152168
260 s	0.937096	1.04347	0.825443	0.894559	0.91911	0.968167	0.911191	0.950436	0.941546	0.879474	0.925522	0.926613	0.95159	0.98217	1.07992	0.843251	0.962723		0.937782	0.0152685
261 s	0.938779	1.04382	0.824651	0.894331	0.918667	0.965385	0.909586	0.950152	0.941478	0.879672	0.928076	0.92463	0.949971	0.980998	1.08141	0.842391	0.964062		0.937533	0.0153511
262 s	0.938813	1.04466	0.824158	0.896486	0.92311	0.968896	0.913838	0.949136	0.942907	0.879391	0.928094	0.925015	0.951126	0.981591	1.08116	0.841455	0.964791		0.938507	0.0153719
263 s	0.937299	1.04523	0.824935	0.897818	0.929354	0.969481	0.916089	0.952201	0.940918	0.878062	0.927927	0.929348	0.949546	0.981589	1.08116	0.843664	0.964575		0.939364	0.0152821
264 s	0.940429	1.04313	0.828318	0.896801	0.928645	0.966822	0.917296	0.951762	0.941199	0.875861	0.927289	0.938044	0.950344	0.981073	1.08028	0.846764	0.961975		0.939767	0.0150251
265 s	0.946269	1.04289	0.828343	0.895528	0.92907	0.968767	0.917671	0.950683	0.941382	0.877002	0.926773	0.934459	0.950566	0.982349	1.08175	0.852159	0.960447		0.940359	0.0149676
266 s	0.945772	1.03852	0.825897	0.896331	0.927992	0.965986	0.920533	0.950981	0.942418	0.875588	0.926919	0.936947	0.950527	0.981051	1.08073	0.854306	0.961212		0.940101	0.0148168
267 s	0.943906	1.04194	0.82567	0.894617	0.927647	0.966895	0.92117	0.95246	0.941945	0.875653	0.925283	0.933595	0.9494	0.979898	1.08128	0.851798	0.962835		0.939764	0.0150082
268 s	0.942281	1.0421	0.822574	0.893667	0.925509	0.966842	0.919635	0.953439	0.942032	0.874756	0.925767	0.938808	0.949674	0.979468	1.08058	0.854241	0.964446		0.939754	0.0150636
269 s	0.944065	1.0419	0.823484	0.89316	0.925751	0.97103	0.917896	0.955362	0.943935	0.87597	0.926592	0.940072	0.950817	0.978798	1.08039	0.852336	0.967831		0.940553	0.0151151
270 s	0.943347	1.04139	0.822027	0.891579	0.920759	0.969619	0.917484	0.960827	0.944384	0.877084	0.927248	0.93242	0.949695	0.979729	1.07885	0.845551	0.967957		0.939408	0.0152896
271 s	0.943263	1.04067	0.820239	0.89059	0.91826	0.972257	0.917309	0.96278	0.943713	0.876019	0.926455	0.935734	0.948811	0.980103	1.07862	0.844341	0.969694		0.939344	0.0154242
272 s	0.946205	1.04023	0.822177	0.889096	0.918235	0.974546	0.917182	0.965262	0.943157	0.874281	0.927345	0.942425	0.950747	0.980965	1.0782	0.841357	0.970276		0.940099	0.0155084
273 s	0.945547	1.04144	0.823314	0.888433	0.9159	0.973342	0.919389	0.96853	0.944879	0.872867	0.928314	0.956194	0.947964	0.980281	1.07804	0.841562	0.970778		0.940987	0.0155556
274 s	0.947051	1.04129	0.821137	0.889398	0.916944	0.976332	0.917404	0.96813	0.944049	0.87252	0.928798	0.955134	0.948423	0.98016	1.07697	0.836645	0.968329		0.940513	0.0156949
275 s	0.944468	1.0392	0.824239	0.891045	0.925217	0.968618	0.916807	0.965538	0.94519	0.872737	0.928183	0.95775	0.948795	0.980483	1.07604	0.838946	0.966963		0.940601	0.015345
276 s	0.943505	1.03937	0.824376	0.889402	0.921029	0.970075	0.918637	0.965857	0.94807	0.872519	0.930299	0.950994	0.947971	0.981466	1.0763	0.845182	0.967713		0.940751	0.015237
277 s	0.946852	1.03847	0.825582	0.888018	0.917469	0.969271	0.918317	0.964135	0.947534	0.873973	0.930947	0.951778	0.948572	0.981336	1.07481	0.846593	0.967296		0.940644	0.0150988
278 s	0.946801	1.03897	0.828629	0.887006	0.916971	0.972485	0.918872	0.962612	0.948259	0.876299	0.93076	0.963252	0.947499	0.980695	1.07475	0.849213	0.966362		0.941731	0.0149883
279 s	0.946853	1.03842	0.825818	0.885972	0.916956	0.977558	0.91869	0.962038	0.947933	0.875231	0.929389	0.966099	0.947392	0.980075	1.07386	0.845058	0.966413		0.941397	0.0152045
280 s	0.94773	1.03912	0.827764	0.887892	0.917974	0.973971	0.919179	0.960356	0.948936	0.871982	0.929588	0.969046	0.946221	0.979957	1.07366	0.846716	0.969621		0.941748	0.0151426
281 s	0.947	1.03636	0.825096	0.886646	0.919231	0.973369	0.919944	0.962448	0.948871	0.872082	0.931229	0.972436	0.946021	0.979893	1.07217	0.850752	0.969232		0.941928	0.0150379
282 s	0.948164	1.03498	0.829929	0.886474	0.917928	0.974963	0.921881	0.962425	0.950743	0.873324	0.932925	0.975598	0.947531	0.980876	1.07282	0.848776	0.968493		0.942814	0.0149578
283 s	0.948635	1.03473	0.828041	0.88487	0.914977	0.982901	0.920908	0.963027	0.950436	0.875251	0.934013	0.983959	0.947712	0.980315	1.07118	0.850267	0.97022		0.943614	0.0150841
284 s	0.947076	1.0355	0.827838	0.885064	0.915362	0.976534	0.920998	0.962224	0.950374	0.874687	0.933295	0.979153	0.946831	0.980675	1.07089	0.850083	0.973153		0.942926	0.0150232
285 s	0.948798	1.03555	0.828244	0.886204	0.918564	0.979874	0.921597	0.962274	0.951037	0.872002	0.936109	0.977639	0.947071	0.980351	1.0686	0.849024	0.973074		0.943294	0.014982
286 s	0.948244	1.03522	0.828563	0.885919	0.921388	0.984958	0.92347	0.961283	0.950392	0.874354	0.937746	0.980604	0.94666	0.980424	1.06779	0.849192	0.974204		0.944142	0.0149478
287 s	0.946183	1.0358	0.82966	0.884191	0.915578	0.986398	0.92174	0.960382	0.950066	0.873476	0.936385	0.983787	0.946132	0.979555	1.07071	0.847859	0.971586		0.943499	0.0151496
288 s	0.946601	1.03543	0.829082	0.883779	0.912549	0.983581	0.921547	0.961192	0.950265	0.87015	0.937564	0.980328	0.946728	0.980904	1.07075	0.851258	0.972259		0.943175	0.0151261
289 s	0.948456	1.03486	0.825677	0.882772	0.911873	0.986319	0.921075	0.958658	0.94964	0.869553	0.938637	0.989663	0.94564	0.981226	1.07278	0.851477	0.97052		0.94346	0.0154
290 s	0.948395	1.03556	0.827045	0.880254	0.907748	0.984337	0.919914	0.959263	0.949441	0.869368	0.939787	0.989296	0.945561	0.981511	1.07135	0.849128	0.971225		0.942893	0.0154486
291 s	0.948633	1.0389	0.83135	0.880008	0.90817	0.982337	0.922061	0.959847	0.952375	0.867749	0.9403	0.986369	0.945321	0.980828	1.0712	0.842985	0.97453		0.943116	0.0155361
292 s	0.947598	1.03993	0.828536	0.881787	0.910853	0.984889	0.922195	0.959804	0.952163	0.867305	0.941419	0.984141	0.945922	0.980733	1.0718	0.844296	0.975152		0.943442	0.0155856
293 s	0.947345	1.04085	0.827371	0.880678	0.910227	0.984596	0.92224	0.956006	0.951495	0.867835	0.939772	0.98527	0.944919	0.981206	1.07171	0.844925	0.977072		0.943148	0.0156455
294 s	0.946756	1.03664	0.829256	0.880204	0.908915	0.97998	0.922454	0.954173	0.952825	0.866353	0.940641	0.983732	0.945795	0.98124	1.07194	0.8483	0.976882		0.942711	0.0154093
295 s	0.947856	1.03643	0.825814	0.880064	0.90887	0.979959	0.922768	0.955379	0.952511	0.865983	0.940843	0.989447	0.945958	0.980912	1.07073	0.847557	0.974788		0.942698	0.0155302
296 s	0.947895	1.03643	0.82651	0.877497	0.906862	0.976281	0.922489	0.956004	0.951716	0.865758	0.942014	0.992922	0.945511	0.980257	1.07075	0.84731	0.974358		0.942386	0.0155772
297 s	0.947106	1.03739	0.827758	0.877517	0.90509	0.976475	0.921983	0.958866	0.953895	0.866398	0.94164	0.985183	0.944634	0.980421	1.07107	0.84086	0.972267		0.94168	0.0156452
298 s	0.946249	1.03655	0.826984	0.878888	0.906513	0.975318	0.92207	0.959311	0.953424	0.866862	0.941657	0.987589	0.943996	0.980646	1.06913	0.83868	0.970845		0.941453	0.0156067
299 s	0.948388	1.0357	0.826063	0.878096	0.906001	0.973637	0.921494	0.958463	0.954016	0.865644	0.943108	0.982543	0.94532	0.980391	1.07065	0.833913	0.970641		0.940828	0.0157495
300 s	0.949808	1.03518	0.828436	0.875894	0.905926	0.975105	0.922304	0.960194	0.953332	0.865342	0.945002	0.982819	0.944222	0.980842	1.0725	0.831678	0.969514		0.941064	0.0158419
301 s	0.948187	1.03451	0.829307	0.875235	0.900757	0.974531	0.923427	0.962377	0.954422	0.863762	0.944527	0.974312	0.944147	0.978303	1.07186	0.829647	0.972798		0.940124	0.015846
302 s	0.949042	1.0337	0.828268	0.873832	0.89837	0.975199	0.922854	0.966242	0.95477	0.862135	0.944631	0.968155	0.945739	0.97796	1.07076	0.833043	0.975972		0.940039	0.0158205
303 s	0.948523	1.03516	0.82691	0.872607	0.900015	0.980063	0.924653	0.966052	0.953868	0.861881	0.943661	0.97875	0.944703	0.97645	1.07126	0.835603	0.976099		0.940956	0.0159449
304 s	0.948822	1.03503	0.828096	0.873912	0.902619	0.980665	0.925009	0.969383	0.954743	0.86225	0.945189	0.974183	0.944662	0.978046	1.07159	0.839281	0.974354		0.941637	0.0157717
305 s	0.948677	1.03358	0.827404	0.873529	0.898332	0.977387	0.925727	0.966065	0.95484	0.861754	0.945792	0.975095	0.945593	0.977302	1.07082	0.833693	0.973307		0.940523	0.0158688
306 s	0.949041	1.03591	0.827288	0.872221	0.897464	0.977183	0.925667	0.967575	0.954902	0.861926	0.945407	0.977252	0.946551	0.977331	1.07066	0.827566	0.971114		0.940297	0.0161092
307 s	0.947735	1.03625	0.827763	0.871288	0.899356	0.977934	0.924782	0.968168	0.953975	0.862613	0.946193	0.971336	0.945269	0.977976	1.06985	0.825851	0.969897		0.939779	0.016067
308 s	0.947829	1.0355	0.827991	0.871876	0.899139	0.979317	0.924753	0.96696	0.954989	0.860324	0.948287	0.969497	0.944446	0.978518	1.07062	0.825816	0.968006		0.93964	0.0160927
309 s	0.947914	1.03343	0.826369	0.872705	0.901388	0.979721	0.924482	0.968492	0.956997	0.858706	0.946997	0.97191	0.945017	0.978335	1.07046	0.819165	0.968222		0.93943	0.0162952
310 s	0.949273	1.03384	0.826386	0.872214	0.901724	0.984222	0.925545	0.968722	0.955798	0.85853	0.949048	0.981737	0.945127	0.979311	1.07039	0.815337	0.968875		0.940358	0.0165506
311 s	0.948639	1.03302	0.828179	0.87128	0.897998	0.981831	0.925237	0.970751	0.955366	0.858089	0.947586	0.984379	0.944533	0.979142	1.06981	0.814357	0.968229		0.939907	0.0165598
312 s	0.950867	1.03196	0.826476	0.869726	0.896842	0.980923	0.924753	0.972113	0.954426	0.857745	0.948686	0.985561	0.9439	0.979757	1.06887	0.810851	0.967523		0.939469	0.0167114
313 s	0.95167	1.03175	0.827338	0.870218	0.897056	0.978727	0.924992	0.975516	0.956235	0.857601	0.949366	0.984847	0.944826	0.979301	1.06703	0.807955	0.971838		0.93978	0.0167432
314 s	0.951473	1.03198	0.828134	0.87094	0.898703	0.975101	0.922628	0.976314	0.956144	0.857939	0.952438	0.984235	0.943301	0.979568	1.066	0.811348	0.969265		0.939736	0.0165386
315 s	0.951219	1.03147	0.826369	0.869606	0.896793	0.977683	0.922489	0.973904	0.955069	0.856185	0.949854	0.991611	0.945493	0.978142	1.06599	0.804593	0.968282		0.939103	0.0168901
316 s	0.952942	1.03085	0.828727	0.86891	0.896317	0.976011	0.924207	0.970071	0.957092	0.855207	0.949302	0.984399	0.944494	0.977516	1.06464	0.805556	0.967092		0.938432	0.0166591
317 s	0.951748	1.03088	0.827479	0.869631	0.895288	0.976275	0.925155	0.972331	0.955791	0.85442	0.949593	0.973085	0.944703	0.978112	1.06431	0.806609	0.966302		0.937748	0.0165695
318 s	0.950706	1.03084	0.82818	0.868217	0.895571	0.975662	0.924208	0.970476	0.957124	0.853928	0.949996	0.973008	0.94529	0.978354	1.06322	0.802296	0.968587		0.937392	0.0166808
319 s	0.953847	1.03193	0.827869	0.865516	0.891385	0.974339	0.924283	0.970459	0.957227	0.855317	0.953957	0.974739	0.943648	0.97803	1.06505	0.801465	0.970971		0.937649	0.0168805
320 s	0.954572	1.03118	0.827019	0.869195	0.893066	0.978113	0.923735	0.96893	0.957416	0.856602	0.95252	0.977412	0.943995	0.976731	1.06405	0.803279	0.970633		0.938144	0.0167378
321 s	0.953246	1.03353	0.826388	0.86615	0.894024	0.973691	0.92451	0.969638	0.957954	0.85805	0.95147	0.985695	0.945111	0.976975	1.06678	0.804708	0.969546		0.938674	0.0168822
322 s	0.953053	1.03032	0.829026	0.864582	0.891006	0.973937	0.925547	0.969191	0.958068	0.858401	0.95178	0.990574	0.945044	0.977879	1.06633	0.800597	0.968481		0.93846	0.0169611
323 s	0.95481	1.03134	0.826691	0.866221	0.891353	0.977466	0.924828	0.970393	0.958995	0.860398	0.951393	0.981227	0.944143	0.977236	1.06497	0.801768	0.968127		0.938315	0.0168436
324 s	0.956054	1.032	0.825192	0.86385	0.890923	0.977677	0.924032	0.972872	0.95856	0.859402	0.951904	0.982779	0.945097	0.977041	1.06534	0.806609	0.967544		0.93864	0.0168586
325 s	0.957748	1.03054	0.824586	0.863293	0.889073	0.972804	0.924144	0.972826	0.958745	0.859691	0.950703	0.972696	0.944331	0.975575	1.0648	0.800802	0.966482		0.936991	0.016878
326 s	0.958352	1.02915	0.825261	0.866295	0.893141	0.970479	0.922657	0.972638	0.961578	0.860036	0.950015	0.966134	0.944776	0.976534	1.0639	0.798455	0.966317		0.936807	0.0167462
327 s	0.957161	1.03012	0.823869	0.866665	0.897837	0.973846	0.922398	0.972695	0.959515	0.860505	0.950753	0.963158	0.943633	0.976599	1.06295	0.801384	0.965745		0.936991	0.0166195
328 s	0.958534	1.02966	0.824342	0.865249	0.895862	0.98028	0.922818	0.974898	0.959741	0.860857	0.952839	0.968554	0.943657	0.977171	1.06147	0.802762	0.9655		0.937893	0.016674
329 s	0.959647	1.02859	0.826637	0.867329	0.897103	0.977672	0.920858	0.97806	0.959548	0.861742	0.951672	0.977052	0.944061	0.97777	1.05859	0.808074	0.966315		0.938866	0.0163866
330 s	0.957988	1.03157	0.82507	0.867147	0.899244	0.974824	0.922143	0.980652	0.959352	0.861169	0.953651	0.977528	0.942378	0.97811	1.05898	0.806956	0.964881		0.93892	0.0165128
331 s	0.959257	1.03143	0.823108	0.867327	0.899632	0.97384	0.92095	0.978743	0.960576	0.861388	0.953021	0.98265	0.942397	0.978312	1.05899	0.804831	0.966541		0.939	0.0166601
332 s	0.959517	1.03009	0.82466	0.866255	0.896463	0.978264	0.921384	0.981349	0.960361	0.861346	0.952685	0.976809	0.942546	0.979141	1.0573	0.80247	0.967294		0.938702	0.0166826
333 s	0.960504	1.03031	0.823888	0.864644	0.894495	0.982539	0.922151	0.982405	0.959834	0.863805	0.954487	0.971572	0.941883	0.976688	1.05594	0.792642	0.965045		0.937814	0.016955
334 s	0.961143	1.02902	0.825197	0.866271	0.897047	0.98031	0.922171	0.982952	0.961616	0.862472	0.953937	0.97013	0.942858	0.977204	1.05906	0.796138	0.966502		0.938473	0.0168391
335 s	0.959468	1.0316	0.824957	0.864635	0.893381	0.984128	0.921726	0.985551	0.959573	0.863708	0.954558	0.968322	0.942884	0.978516	1.0566	0.79965	0.968483		0.938691	0.0168251
336 s	0.960663	1.02896	0.828106	0.865101	0.896865	0.980518	0.923715	0.986607	0.959879	0.863924	0.952479	0.967799	0.94006	0.977714	1.05666	0.797207	0.966849		0.938418	0.0166741
337 s	0.960676	1.02816	0.826237	0.865136	0.899248	0.98094	0.925241	0.98553	0.962583	0.863398	0.953324	0.973844	0.940105	0.977165	1.05773	0.796057	0.966009		0.938905	0.0167915
338 s	0.961763	1.02869	0.826335	0.86602	0.89852	0.978691	0.925034	0.984922	0.961304	0.864734	0.953563	0.972863	0.942179	0.97745	1.0579	0.792784	0.96474		0.938676	0.0168404
339 s	0.95988	1.02958	0.824429	0.864918	0.898954	0.977149	0.925098	0.984456	0.963503	0.863997	0.954014	0.97207	0.941256	0.976958	1.0578	0.794727	0.964326		0.938418	0.0168392
340 s	0.960559	1.03002	0.823838	0.864051	0.894452	0.97599	0.925162	0.985673	0.962311	0.864048	0.954007	0.969426	0.941854	0.978201	1.0559	0.789253	0.965074		0.937637	0.0170366
341 s	0.960641	1.03014	0.825711	0.863448	0.898532	0.976145	0.92332	0.986172	0.964117	0.864259	0.953947	0.961843	0.940609	0.977253	1.05658	0.786694	0.968832		0.937544	0.0170543
342 s	0.958962	1.02991	0.823476	0.864899	0.89943	0.978938	0.923292	0.987676	0.961806	0.862009	0.954343	0.962301	0.940386	0.976937	1.05795	0.782658	0.970345		0.937372	0.0173071
343 s	0.965274	1.02958	0.823972	0.866227	0.901962	0.978808	0.922066	0.986487	0.962257	0.863156	0.954659	0.967603	0.939906	0.976044	1.05963	0.78489	0.967697		0.938248	0.0172317
344 s	0.964511	1.02992	0.828117	0.870657	0.912395	0.978949	0.922498	0.991598	0.962842	0.863066	0.95503	0.973597	0.938545	0.977491	1.05854	0.781861	0.966739		0.939785	0.0171752
345 s	0.963818	1.03029	0.827838	0.870358	0.914875	0.976049	0.920854	0.99442	0.963436	0.864087	0.95651	0.977731	0.938466	0.977885	1.05382	0.777397	0.96684		0.939687	0.0172533
346 s	0.962316	1.03022	0.825087	0.869406	0.915094	0.971428	0.920614	0.994148	0.963483	0.862681	0.954927	0.98529	0.936085	0.97773	1.05335	0.773401	0.968433		0.939041	0.0175084
347 s	0.962429	1.02937	0.821892	0.869691	0.915041	0.973525	0.920167	0.993177	0.96321	0.861643	0.956567	0.982556	0.937438	0.978253	1.05136	0.76816	0.973553		0.938707	0.0177411
348 s	0.963451	1.02933	0.82305	0.873318	0.921213	0.973331	0.921393	0.987328	0.963105	0.862871	0.956056	0.982325	0.938537	0.977651	1.05102	0.765562	0.975331		0.93911	0.0176407
349 s	0.963802	1.0283	0.823665	0.87252	0.923583	0.977149	0.922883	0.985002	0.964523	0.862808	0.955004	0.986739	0.93817	0.976825	1.05136	0.76241	0.973307		0.939297	0.0177594
350 s	0.964639	1.03091	0.824134	0.875925	0.92789	0.986062	0.922336	0.985051	0.963619	0.862082	0.955769	0.971783	0.937996	0.977389	1.05064	0.765025	0.973698		0.939703	0.0176042
351 s	0.963101	1.03118	0.82249	0.875866	0.930733	0.982475	0.920728	0.984891	0.963101	0.860443	0.957338	0.968732	0.938475	0.97833	1.05162	0.761156	0.973971		0.939096	0.0177908
352 s	0.961119	1.03099	0.821691	0.878125	0.933603	0.980231	0.921213	0.985748	0.966553	0.858639	0.956301	0.965346	0.937118	0.978282	1.04901	0.762953	0.973303		0.938836	0.017644
353 s	0.960594	1.02794	0.819139	0.876412	0.930649	0.978802	0.921465	0.986813	0.96449	0.858501	0.957801	0.968598	0.936916	0.97723	1.04818	0.7611	0.974979		0.938212	0.0177384
354 s	0.961921	1.02769	0.818768	0.874004	0.929569	0.982377	0.919019	0.984076	0.965548	0.857893	0.960027	0.968874	0.936416	0.977169	1.04834	0.761809	0.975571		0.938181	0.0178055
355 s	0.962847	1.02596	0.821472	0.87454	0.930262	0.980302	0.919271	0.983162	0.964581	0.857173	0.962029	0.970361	0.93937	0.977519	1.0475	0.757793	0.976019		0.938245	0.0178369
356 s	0.963266	1.02618	0.822622	0.872733	0.926418	0.976647	0.919597	0.983892	0.962243	0.856081	0.964114	0.96901	0.93693	0.976494	1.04584	0.761598	0.97636		0.937648	0.0176464
357 s	0.963342	1.02528	0.821521	0.871913	0.926591	0.975318	0.919517	0.986717	0.964383	0.85618	0.964602	0.97029	0.938023	0.976787	1.04562	0.760578	0.975745		0.937789	0.0177362
358 s	0.96415	1.02477	0.822271	0.871749	0.925873	0.976107	0.917443	0.989218	0.964144	0.855615	0.96572	0.975837	0.937707	0.97566	1.04309	0.762345	0.976701		0.938141	0.0176908
359 s	0.963296	1.02683	0.824984	0.870671	0.924976	0.969971	0.91694	0.988128	0.965677	0.853163	0.964328	0.980339	0.936896	0.974941	1.04254	0.761238	0.975636		0.93768	0.017718
360 s	0.966394	1.02847	0.826134	0.87188	0.925118	0.968866	0.917105	0.988354	0.963423	0.85311	0.962621	0.980898	0.938231	0.975464	1.04073	0.758222	0.973738		0.937574	0.0177626
361 s	0.964701	1.02685	0.826032	0.87064	0.924024	0.972466	0.915177	0.987013	0.964056	0.851853	0.960864	0.976251	0.938991	0.974919	1.03907	0.758681	0.973448		0.936767	0.0176817
362 s	0.96735	1.02676	0.823727	0.871197	0.924655	0.971606	0.915535	0.98541	0.964825	0.850058	0.962062	0.972315	0.94032	0.973027	1.04026	0.75244	0.972451		0.936118	0.0179644
363 s	0.968111	1.02768	0.82338	0.870105	0.925927	0.973531	0.91719	0.985256	0.965466	0.849491	0.959405	0.968004	0.937959	0.973962	1.03892	0.749479	0.972765		0.935684	0.018074
364 s	0.967141	1.02794	0.826175	0.872502	0.925986	0.973084	0.916153	0.987016	0.964152	0.846214	0.959421	0.963065	0.939328	0.973623	1.03794	0.745801	0.971165		0.9351	0.0181232
365 s	0.96765	1.02561	0.824971	0.873484	0.926987	0.971547	0.915479	0.984389	0.965443	0.845985	0.962094	0.961656	0.941236	0.973733	1.03797	0.743553	0.969843		0.934801	0.0181586
366 s	0.965845	1.02355	0.824003	0.872435	0.926026	0.972476	0.91483	0.981994	0.966129	0.844524	0.961684	0.957701	0.939248	0.972785	1.03482	0.743265	0.968664		0.933528	0.0180662
367 s	0.967692	1.02411	0.823038	0.872612	0.92784	0.970328	0.916392	0.982091	0.965827	0.84389	0.961449	0.952374	0.937809	0.972516	1.03252	0.745676	0.970251		0.933318	0.0179374
368 s	0.966576	1.02508	0.821734	0.871791	0.927966	0.971683	0.919791	0.981582	0.966589	0.846205	0.963397	0.951994	0.939001	0.972922	1.03684	0.748099	0.970857		0.934242	0.0179608
369 s	0.968406	1.02433	0.819292	0.871654	0.92778	0.973369	0.918528	0.979042	0.965273	0.844366	0.96482	0.952303	0.937133	0.970716	1.03652	0.746183	0.969421		0.933479	0.0180823
370 s	0.966719	1.02333	0.819302	0.874057	0.934554	0.969403	0.919769	0.983473	0.964914	0.843759	0.96378	0.953814	0.937319	0.970684	1.03457	0.753706	0.968879		0.934237	0.017706
371 s	0.966219	1.02349	0.817521	0.874605	0.937311	0.971938	0.922094	0.984788	0.96539	0.842482	0.964564	0.961678	0.938467	0.971513	1.03471	0.749958	0.969324		0.935062	0.0179915
372 s	0.96654	1.02509	0.816053	0.875013	0.936901	0.974484	0.924782	0.98151	0.966012	0.841534	0.963897	0.966562	0.938838	0.971422	1.03562	0.747403	0.967871		0.935266	0.0181855
373 s	0.967788	1.02574	0.811325	0.874229	0.935518	0.972614	0.92027	0.98351	0.96745	0.839967	0.963528	0.963372	0.937123	0.970548	1.03972	0.749264	0.968594		0.934739	0.0183758
374 s	0.967915	1.02357	0.818399	0.873555	0.934372	0.971183	0.920078	0.98559	0.965269	0.838717	0.963126	0.965473	0.939232	0.971472	1.04128	0.749533	0.966247		0.935	0.0182219
375 s	0.969484	1.02421	0.816598	0.875446	0.938542	0.972416	0.921192	0.983314	0.965533	0.837046	0.961405	0.968803	0.938493	0.970916	1.0435	0.745656	0.967304		0.935285	0.0184893
376 s	0.970988	1.02474	0.817926	0.875539	0.937303	0.973225	0.921548	0.982598	0.9667	0.836957	0.958708	0.963461	0.93856	0.969926	1.0438	0.742287	0.964711		0.934645	0.0185485
377 s	0.968901	1.0244	0.816873	0.872473	0.934001	0.972967	0.920667	0.981972	0.967709	0.835936	0.958647	0.967305	0.938599	0.971153	1.04203	0.736699	0.966646		0.933939	0.0188283
378 s	0.96945	1.02457	0.816579	0.871315	0.927491	0.971032	0.920569	0.984083	0.96883	0.836261	0.95955	0.964204	0.938932	0.970286	1.04231	0.733175	0.96782		0.933321	0.0189958
379 s	0.969216	1.02237	0.813866	0.87025	0.928759	0.969596	0.922694	0.983337	0.966209	0.835109	0.958217	0.9712	0.937809	0.968906	1.04395	0.731057	0.96703		0.932916	0.0191518
380 s	0.968227	1.02337	0.813878	0.870267	0.926936	0.973554	0.923431	0.986297	0.966406	0.835858	0.957568	0.972892	0.939128	0.968552	1.0443	0.728959	0.966739		0.933316	0.0193034
381 s	0.969956	1.0219	0.813643	0.871658	0.925384	0.972268	0.922944	0.986709	0.965289	0.834333	0.960075	0.971062	0.938983	0.969516	1.04436	0.728999	0.965456		0.93309	0.0192949
382 s	0.970691	1.02168	0.811555	0.866295	0.918273	0.97338	0.920963	0.983687	0.967944	0.8349	0.957192	0.975861	0.937198	0.969659	1.04614	0.731884	0.967546		0.932638	0.0193756
383 s	0.971676	1.02333	0.81293	0.863998	0.91373	0.968782	0.919585	0.989459	0.96564	0.832848	0.957139	0.980371	0.9381	0.968938	1.04552	0.738045	0.968968		0.932886	0.0192749
384 s	0.971533	1.02278	0.811754	0.86745	0.919354	0.970113	0.921492	0.990356	0.963675	0.832213	0.955107	0.982899	0.937849	0.969303	1.04402	0.732798	0.972918		0.933272	0.0194546
385 s	0.970695	1.02369	0.811119	0.865536	0.916768	0.968139	0.920933	0.987772	0.96572	0.831828	0.957551	0.977548	0.940727	0.967996	1.04339	0.729544	0.976456		0.932671	0.0195858
386 s	0.973797	1.02265	0.811163	0.864213	0.911961	0.967622	0.919769	0.99009	0.964764	0.831884	0.956217	0.976478	0.938412	0.967699	1.04216	0.724817	0.975535		0.931719	0.0197676
387 s	0.976243	1.02051	0.812442	0.862033	0.910145	0.964244	0.918827	0.992417	0.967768	0.83214	0.955758	0.983364	0.938241	0.968372	1.04128	0.722779	0.973015		0.93174	0.0198834
388 s	0.977013	1.0216	0.810529	0.860198	0.905079	0.963987	0.918188	0.98921	0.968428	0.832188	0.953514	0.980433	0.938025	0.967181	1.03927	0.722526	0.972404		0.930574	0.0198831
389 s	0.977202	1.02034	0.808184	0.859138	0.906929	0.966718	0.92014	0.986703	0.967868	0.834507	0.953556	0.985875	0.93881	0.967342	1.04289	0.723385	0.973827		0.931377	0.0199693
390 s	0.978973	1.01937	0.810722	0.861523	0.910208	0.96468	0.922374	0.989518	0.965329	0.833459	0.956375	0.985492	0.936842	0.968422	1.04285	0.726841	0.9714		0.932022	0.0197424
391 s	0.980026	1.0196	0.810576	0.863078	0.911857	0.965023	0.920817	0.989829	0.965197	0.832443	0.95576	0.981299	0.937472	0.967818	1.04056	0.73098	0.970705		0.931943	0.0195024
392 s	0.980067	1.02019	0.80967	0.861113	0.907836	0.965204	0.920372	0.985201	0.964635	0.831091	0.955233	0.973902	0.937562	0.968169	1.04021	0.735848	0.972033		0.931078	0.0193063
393 s	0.9796	1.01841	0.812127	0.863212	0.910407	0.966184	0.921085	0.985924	0.963116	0.830888	0.95535	0.972277	0.937692	0.967257	1.03812	0.73369	0.974289		0.931155	0.0192215
394 s	0.980175	1.02195	0.811584	0.861809	0.911112	0.963009	0.921113	0.986687	0.964612	0.829447	0.955303	0.969789	0.937419	0.966733	1.03949	0.73132	0.972325		0.930816	0.0194182
395 s	0.980864	1.02194	0.810359	0.861218	0.906219	0.959944	0.922561	0.989877	0.965881	0.828094	0.955702	0.975289	0.93723	0.967493	1.0404	0.729287	0.971299		0.930803	0.0196661
396 s	0.979344	1.02	0.809452	0.861262	0.907114	0.95911	0.922717	0.991016	0.964302	0.828432	0.955674	0.973528	0.936218	0.968134	1.04234	0.726081	0.974684		0.930553	0.0198035
397 s	0.980012	1.01937	0.808438	0.860166	0.906976	0.961082	0.924384	0.992536	0.963795	0.828152	0.956515	0.982563	0.936445	0.967322	1.03929	0.723612	0.974435		0.930888	0.0199722
398 s	0.980268	1.01797	0.807842	0.860521	0.908051	0.962845	0.921995	0.988481	0.966146	0.828082	0.958324	0.983565	0.937563	0.968498	1.0382	0.720923	0.97277		0.930708	0.0200373
399 s	0.980029	1.01877	0.810663	0.86118	0.909715	0.958982	0.922305	0.989922	0.962688	0.827963	0.956692	0.98368	0.936208	0.967143	1.03739	0.721203	0.972758		0.930429	0.0198994
400 s	0.980259	1.01735	0.81151	0.862075	0.913244	0.960163	0.921032	0.986518	0.949483	0.794816	0.957323	0.985356	0.936211	0.96688	1.03596	0.724108	0.978426		0.928277	0.0203869
401 s	0.996431	0.995877	0.809497	0.86264	0.914344	0.965921	0.891361	0.986711	0.949184	0.79765	0.956878	0.981437	0.93481	0.981575	1.03478	0.724762	0.976678		0.927091	0.020394
402 s	0.99957	0.997689	0.810758	0.858479	0.908032	0.974512	0.892564	0.985067	0.945343	0.800868	0.956069	0.98212	0.933686	0.98326	1.03494	0.727602	0.977575		0.927537	0.0203778
403 s	1	0.998808	0.810273	0.85753	0.904004	0.982303	0.895366	0.92363	0.941177	0.802455	0.957702	0.981886	0.933768	0.982906	1.03209	0.7308	0.982077		0.924516	0.0200038
404 s	0.999807	0.999398	0.809084	0.893166	0.989828	0.987025	0.895023	0.928294	0.94076	0.805506	0.957996	1.08149	0.932272	0.984222	1.03335	0.729388	0.968701		0.937371	0.0216521
405 s	0.998523	1.00097	0.843369	0.894842	0.996542	0.991517	0.896699	0.931268	0.93696	0.80729	0.959816	1.09389	0.931208	0.986756	1.03069	0.725349	0.969462		0.940891	0.0214746
406 s	0.999605	0.999525	0.850996	0.897561	1.00154	0.996369	0.897922	0.931003	0.934579	0.807419	0.960196	1.1045	0.928713	0.988588	1.02877	0.727972	0.972114		0.942787	0.0216026
407 s	1.00512	1.00172	0.859714	0.900027	1.00937	0.997648	0.898502	0.934712	0.934342	0.807694	0.961586	1.10854	0.927807	0.989734	1.02633	0.732123	0.974695		0.945275	0.0215577
408 s	1.00999	0.998523	0.86258	0.904433	1.01823	0.998666	0.898712	0.933301	0.932157	0.809442	0.960591	1.10875	0.929143	0.989099	1.02547	0.73575	0.974923		0.946456	0.0214342
409 s	1.01063	0.999885	0.865796	0.904546	1.02296	0.995767	0.90017	0.935063	0.928973	0.809659	0.96628	1.11345	0.927064	0.989469	1.02539	0.727065	0.974976		0.946891	0.0219032
410 s	1.01163	0.99853	0.869219	0.906739	1.0297	1.00313	0.899328	0.934747	0.928879	0.810786	0.967257	1.12034	0.927286	0.990788	1.02787	0.724552	0.975979		0.948632	0.0223094
411 s	1.01278	0.997636	0.87397	0.908208	1.03661	1.00229	0.900597	0.935097	0.927827	0.809793	0.960391	1.12614	0.927624	0.990604	1.02825	0.728466	0.977433		0.949631	0.0223624
412 s	1.0142	0.997308	0.878721	0.909366	1.04154	1.00566	0.898913	0.936145	0.929343	0.811137	0.959285	1.13176	0.927832	0.989683	1.02747	0.729019	0.978491		0.950933	0.0225163
413 s	1.01391	0.998744	0.883609	0.909844	1.04266	1.00939	0.898887	0.93637	0.927468	0.811795	0.960776	1.1377	0.926437	0.990739	1.02725	0.723574	0.97749		0.951567	0.0228899
414 s	1.01541	0.997913	0.884665	0.909661	1.04607	1.0097	0.900379	0.938945	0.927158	0.812285	0.965449	1.13968	0.928316	0.990908	1.02754	0.942748	0.979924		0.965691	0.0180349
415 s	1.01735	0.996436	0.889485	0.908807	1.04524	1.01081	0.900191	0.938863	0.928718	0.81352	0.966299	1.14283	0.927212	0.990741	1.02889	0.949986	0.983604		0.967	0.0180456
416 s	1.01933	0.995963	0.894626	0.908998	1.04746	1.01251	0.900748	0.939773	0.922502	0.813396	0.967721	1.14322	0.927648	0.99175	1.02805	0.953813	0.98442		0.96776	0.0180723
417 s	1.02113	0.995072	0.895081	0.910321	1.05147	1.01366	0.903706	0.938138	0.92018	0.811951	0.966805	1.14673	0.925828	0.991141	1.02442	0.958018	0.985782		0.968202	0.018268
418 s	1.02178	0.994936	0.897251	0.910298	1.05672	1.01541	0.901988	0.937091	0.920981	0.81354	0.970412	1.15048	0.924109	0.992577	1.02571	0.961786	0.990391		0.969733	0.0185017
419 s	1.02278	0.995829	0.899521	0.9109	1.061	1.01618	0.906596	0.939739	0.922578	0.813736	0.970616	1.15862	0.923192	0.992813	1.02456	0.965114	0.991778		0.971503	0.018753
420 s	1.02225	0.995238	0.901524	0.910367	1.06152	1.01296	0.905161	0.940339	0.922391	0.81282	0.971936	1.165	0.920376	0.994229	1.02216	0.966798	0.990292		0.971491	0.0189883
421 s	1.02353	0.994586	0.904457	0.910129	1.06753	1.01462	0.905177	0.938802	0.921698	0.814822	0.973663	1.16917	0.918339	0.995459	1.02698	0.969692	0.987275		0.972702	0.0192567
422 s	1.02432	0.992533	0.909069	0.910606	1.07001	1.01345	0.906115	0.939817	0.920575	0.815756	0.976534	1.17376	0.919738	0.99484	1.02691	0.97379	0.985231		0.973709	0.0193431
423 s	1.02538	0.989902	0.912943	0.910454	1.07305	1.01311	0.906791	0.942102	0.921645	0.815309	0.978115	1.1736	0.919215	0.996449	1.02806	0.974598	0.983877		0.974388	0.0193497
424 s	1.02835	0.988012	0.910663	0.910381	1.07905	1.01692	0.906124	0.939809	0.920687	0.815704	0.978721	1.17694	0.918221	0.996495	1.03136	0.97792	0.982796		0.975185	0.0197358
425 s	1.0281	0.988714	0.91702	0.908625	1.08035	1.01234	0.906052	0.940225	0.92292	0.814976	0.980639	1.18659	0.91595	0.99789	1.03213	0.980273	0.98393		0.976278	0.0200832
426 s	1.02783	0.98755	0.920355	0.906517	1.08299	1.013	0.905912	0.945596	0.921828	0.814781	0.980618	1.18473	0.913393	0.998638	1.03331	0.982101	0.981699		0.976521	0.020082
427 s	1.02929	0.986927	0.918316	0.905796	1.08528	1.01563	0.907033	0.944011	0.920028	0.814741	0.980441	1.1813	0.913504	0.999208	1.03311	0.987647	0.981841		0.976712	0.0200806
428 s	1.03097	0.985354	0.92169	0.903648	1.0907	1.0118	0.906591	0.943404	0.921122	0.816982	0.980681	1.18135	0.911244	1.00034	1.03381	0.99012	0.981407		0.977131	0.02015
429 s	1.03126	0.982727	0.924919	0.901569	1.09036	1.01373	0.907957	0.943496	0.921524	0.814818	0.983407	1.17719	0.910582	0.999502	1.03263	0.994218	0.981717		0.977153	0.0200454
430 s	1.03222	0.981198	0.926409	0.90031	1.09455	1.0118	0.905687	0.941863	0.919532	0.814126	0.982075	1.17474	0.909279	1.00165	1.0303	1.0029	0.981268		0.977053	0.0201589
431 s	1.03253	0.982273	0.926158	0.897811	1.09551	1.01483	0.907255	0.941151	0.922339	0.812518	0.980641	1.17249	0.906539	1.00069	1.02856	0.998003	0.980877		0.97648	0.0201556
432 s	1.032	0.981912	0.928135	0.897137	1.09319	1.01461	0.906245	0.941675	0.925659	0.812605	0.983115	1.17183	0.907822	1.00129	1.02942	0.996744	0.981657		0.976767	0.0200343
433 s	1.03222	0.980046	0.926099	0.89555	1.09638	1.0163	0.908592	0.941268	0.926559	0.812823	0.984994	1.1738	0.907128	0.999473	1.02733	0.99561	0.980587		0.97675	0.0201654
434 s	1.03072	0.98007	0.9299	0.893916	1.09797	1.011	0.907615	0.94447	0.92766	0.813363	0.984987	1.16767	0.911425	0.998465	1.02351	0.991179	0.981942		0.976227	0.0197828
435 s	1.03106	0.97996	0.931232	0.894132	1.09556	1.01322	0.906919	0.950769	0.926606	0.815094	0.985565	1.1657	0.910878	0.997635	1.02355	0.987923	0.982764		0.976386	0.0195919
436 s	1.03132	0.979192	0.931156	0.894166	1.09274	1.01199	0.906534	0.949898	0.927946	0.814787	0.986556	1.16576	0.911905	0.997639	1.02345	0.98898	0.982044		0.976239	0.0195217
437 s	1.0297	0.976818	0.93351	0.893775	1.09294	1.00906	0.905675	0.947117	0.927108	0.815586	0.988649	1.16268	0.910007	0.997107	1.02316	0.987422	0.980844		0.975362	0.0193937
438 s	1.03027	0.976547	0.933312	0.893069	1.09199	1.01143	0.90331	0.945521	0.928551	0.814682	0.989465	1.16124	0.908213	0.998032	1.02361	0.989152	0.980608		0.975235	0.0194472
439 s	1.03	0.976243	0.93863	0.89207	1.09436	1.00799	0.904289	0.944136	0.927182	0.814611	0.988936	1.15995	0.911863	0.997535	1.02722	0.98833	0.980766		0.975535	0.0193982
440 s	1.03152	0.97495	0.9372	0.892103	1.09185	1.00877	0.905254	0.946173	0.928354	0.813919	0.990479	1.15937	0.908871	0.997381	1.0286	0.986668	0.979575		0.975356	0.0193881
441 s	1.02997	0.971995	0.935431	0.890988	1.09265	1.00831	0.903563	0.945527	0.925865	0.815451	0.990104	1.16072	0.908683	0.996438	1.02993	0.983715	0.979413		0.974632	0.0194723
442 s	1.02903	0.971986	0.937651	0.890235	1.09248	1.00736	0.90429	0.944365	0.924904	0.816546	0.991628	1.15769	0.909486	0.996338	1.03145	0.980961	0.97945		0.974462	0.0193222
443 s	1.0292	0.970896	0.935262	0.889871	1.09474	1.0106	0.903128	0.943505	0.927868	0.815079	0.994583	1.15739	0.907957	0.997367	1.03235	0.978715	0.980195		0.97463	0.0194889
444 s	1.02993	0.970655	0.941048	0.888972	1.09307	1.00802	0.903984	0.946472	0.929176	0.815715	0.994114	1.16117	0.905457	0.997433	1.03278	0.976962	0.979646		0.974977	0.0195235
445 s	1.02808	0.969588	0.945814	0.889612	1.0927	1.00969	0.903207	0.94254	0.92946	0.814853	0.993145	1.1591	0.906503	0.996284	1.03394	0.975531	0.97848		0.974619	0.0194431
446 s	1.02677	0.968301	0.945245	0.890159	1.09381	1.00715	0.906076	0.94754	0.92962	0.815842	0.992502	1.15927	0.907964	0.996813	1.0342	0.972318	0.981566		0.975008	0.0193306
447 s	1.02519	0.968381	0.943963	0.888614	1.09257	1.00993	0.90488	0.948548	0.92916	0.816232	0.992715	1.15846	0.904344	0.997123	1.03428	0.969725	0.98155		0.974451	0.0193642
448 s	1.02617	0.966235	0.945063	0.888944	1.09347	1.00823	0.902087	0.948865	0.928285	0.816595	0.993895	1.16128	0.905329	0.996626	1.03367	0.96661	0.982407		0.974339	0.0194927
449 s	1.02433	0.966185	0.946766	0.887326	1.09237	1.00753	0.903984	0.948786	0.927035	0.814606	0.994542	1.16241	0.90452	0.995087	1.03246	0.963431	0.982699		0.973769	0.0195475
450 s	1.02094	0.964447	0.946616	0.887234	1.09462	1.00686	0.904367	0.951667	0.926133	0.814607	0.994367	1.16415	0.906905	0.994632	1.0333	0.964011	0.982873		0.973984	0.0195951
451 s	1.01948	0.965094	0.948149	0.886844	1.0917	1.00594	0.904816	0.950247	0.927935	0.816113	0.995805	1.16402	0.90759	0.99374	1.03344	0.965837	0.983794		0.97415	0.0194375
452 s	1.01863	0.964867	0.948594	0.8876	1.093	1.00733	0.907209	0.949123	0.928059	0.81526	0.993743	1.16423	0.909463	0.991032	1.03304	0.964548	0.984534		0.974133	0.0194184
453 s	1.01535	0.965085	0.952097	0.888008	1.09002	1.00851	0.909963	0.951071	0.929249	0.81527	0.994706	1.16607	0.910539	0.991032	1.03297	0.967711	0.983334		0.974764	0.0193052
454 s	1.01392	0.96525	0.954331	0.887291	1.09154	1.00734	0.91203	0.950248	0.928564	0.814664	0.998042	1.16131	0.912285	0.989638	1.03365	0.966425	0.98481		0.974784	0.0191547
455 s	1.01253	0.966765	0.953345	0.886966	1.0909	1.0049	0.908046	0.947813	0.926956	0.813029	0.998474	1.1604	0.913585	0.989845	1.03243	0.968969	0.983558		0.97403	0.0191831
456 s	1.01008	0.963808	0.953162	0.887058	1.08921	1.00374	0.907598	0.949032	0.929741	0.81306	0.999818	1.15586	0.912404	0.990527	1.03255	0.967297	0.983628		0.973446	0.0189636
457 s	1.00835	0.963527	0.953037	0.886711	1.08977	1.00621	0.908257	0.948958	0.929471	0.814765	1.00441	1.1593	0.909803	0.990101	1.03219	0.96664	0.984117		0.973859	0.0191029
458 s	1.00556	0.962861	0.953532	0.888167	1.09044	1.00415	0.907374	0.94964	0.930529	0.816142	1.00214	1.15464	0.912647	0.990227	1.03142	0.964981	0.982842		0.97337	0.0187979
459 s	1.00275	0.96138	0.950602	0.886897	1.08936	1.00642	0.907523	0.949561	0.92941	0.814201	0.99896	1.15598	0.909558	0.988769	1.0317	0.961543	0.981818		0.972143	0.0189442
460 s	1.00034	0.959454	0.951441	0.885936	1.08814	1.0013	0.908061	0.948028	0.931578	0.814993	0.998326	1.1519	0.912154	0.98943	1.03243	0.958788	0.979923		0.971307	0.0186796
461 s	0.997817	0.958858	0.951374	0.886764	1.08707	1.0052	0.907054	0.947124	0.932186	0.814828	0.999959	1.15296	0.914893	0.987611	1.03193	0.955324	0.979802		0.971221	0.0186841
462 s	0.993403	0.95653	0.954999	0.88608	1.08686	1.0042	0.911779	0.946021	0.931342	0.814569	1.00128	1.15018	0.911955	0.987863	1.03104	0.953518	0.980051		0.970686	0.0185564
463 s	0.991619	0.959118	0.955563	0.885992	1.08512	1.00335	0.910832	0.94574	0.932194	0.81475	1.00067	1.15067	0.9123	0.988078	1.03004	0.956163	0.978755		0.970644	0.018485
464 s	0.989331	0.957659	0.950365	0.886095	1.08634	1.00243	0.909533	0.944563	0.932943	0.814932	0.998948	1.147	0.9115	0.988268	1.03057	0.954895	0.979401		0.969693	0.0184081
465 s	0.984282	0.957906	0.951494	0.885511	1.08412	1.00293	0.912062	0.945704	0.93505	0.814352	1.00207	1.1442	0.910086	0.987915	1.0295	0.950312	0.977786		0.969133	0.01825
466 s	0.980979	0.957057	0.950645	0.886058	1.08406	1.0022	0.911449	0.94446	0.935128	0.813753	1.00124	1.1477	0.909434	0.987271	1.0304	0.949804	0.978926		0.968857	0.0184009
467 s	0.977797	0.958689	0.953253	0.887311	1.0852	1.0045	0.912632	0.946687	0.93386	0.814599	1.00719	1.14548	0.91055	0.986501	1.02984	0.948379	0.980747		0.969601	0.0183113
468 s	0.9758	0.957669	0.954786	0.886034	1.08387	1.00064	0.91081	0.946481	0.934657	0.81508	1.00906	1.14831	0.910298	0.985279	1.02826	0.944611	0.981859		0.96903	0.0183873
469 s	0.97485	0.957762	0.955487	0.885972	1.08483	1.00142	0.910225	0.948658	0.935638	0.816384	1.00859	1.14511	0.911554	0.98487	1.02823	0.94254	0.982367		0.969087	0.0182404
470 s	0.96962	0.956882	0.95596	0.885711	1.08353	0.998141	0.910141	0.948684	0.934693	0.816538	1.00964	1.14511	0.912245	0.983697	1.02931	0.940894	0.983877		0.96851	0.0182173
471 s	0.967562	0.955352	0.95793	0.885678	1.08192	0.99873	0.911937	0.948098	0.934733	0.815374	1.008	1.14557	0.912148	0.983021	1.02843	0.941494	0.983094		0.96818	0.0181858
472 s	0.962919	0.955707	0.960064	0.885042	1.08073	0.997999	0.912816	0.946456	0.936953	0.813367	1.00841	1.14907	0.913414	0.982134	1.02875	0.941023	0.982023		0.968051	0.0183237
473 s	0.959604	0.956517	0.960143	0.884862	1.08002	0.998366	0.912739	0.944155	0.934412	0.811744	1.00831	1.14528	0.911906	0.981048	1.02814	0.940985	0.980558		0.966988	0.0182579
474 s	0.959113	0.954307	0.958786	0.884866	1.07836	0.998977	0.911711	0.945994	0.93324	0.811367	1.00793	1.14778	0.912997	0.980808	1.0282	0.93729	0.979629		0.966551	0.0183481
475 s	0.957384	0.954538	0.960386	0.883789	1.07875	0.99505	0.910443	0.94811	0.933429	0.810454	1.00791	1.14652	0.91296	0.980069	1.02751	0.937889	0.97772		0.966053	0.018319
476 s	0.95521	0.953792	0.962898	0.883523	1.07684	0.993542	0.910904	0.949034	0.934486	0.809302	1.01164	1.15019	0.91295	0.979139	1.02712	0.936147	0.973985		0.965924	0.0184589
477 s	0.950988	0.953794	0.963396	0.882431	1.07635	0.993866	0.910545	0.95091	0.932717	0.810377	1.01574	1.14852	0.913902	0.979158	1.02782	0.934215	0.972131		0.965698	0.0184403
478 s	0.951006	0.953746	0.963573	0.883157	1.07768	0.993289	0.910392	0.948933	0.935213	0.808979	1.01537	1.14931	0.911648	0.978634	1.02689	0.933729	0.973852		0.965612	0.0185316
479 s	0.948801	0.95091	0.964324	0.881738	1.07832	0.998332	0.910049	0.947586	0.935292	0.809329	1.01669	1.14896	0.912841	0.978598	1.02673	0.933979	0.977023		0.965853	0.0186009
480 s	0.945196	0.952054	0.966451	0.881384	1.07502	0.996346	0.908437	0.950265	0.936874	0.80912	1.01213	1.14843	0.912104	0.97819	1.02605	0.932235	0.975369		0.965039	0.0184803
481 s	0.943827	0.949357	0.967779	0.882382	1.07481	0.995176	0.910028	0.951635	0.935615	0.808402	1.00864	1.14973	0.913482	0.97764	1.02706	0.930503	0.973305		0.964669	0.0184942
482 s	0.941472	0.951223	0.968884	0.881453	1.07198	0.994593	0.912236	0.948113	0.935474	0.807191	1.00969	1.15334	0.911657	0.976677	1.02473	0.928657	0.972583		0.964115	0.0186185
483 s	0.939613	0.950138	0.969186	0.880887	1.07299	0.996229	0.913706	0.944518	0.935653	0.806102	1.01235	1.1533	0.913437	0.975504	1.02626	0.927881	0.971035		0.964046	0.0187254
484 s	0.938062	0.949494	0.96702	0.880682	1.07332	0.995278	0.913903	0.944777	0.936082	0.807362	1.01516	1.15558	0.915372	0.975226	1.02489	0.926796	0.970375		0.964081	0.0187771
485 s	0.937486	0.950913	0.966508	0.881588	1.07333	0.992183	0.912935	0.946593	0.935039	0.806868	1.01267	1.15374	0.914342	0.974112	1.02514	0.927221	0.968983		0.963509	0.0186798
486 s	0.937543	0.951827	0.968025	0.881783	1.07045	0.993302	0.912271	0.945511	0.93463	0.808605	1.01216	1.15064	0.915089	0.974149	1.02397	0.927269	0.968198		0.96326	0.0184357
487 s	0.935634	0.950324	0.968385	0.881725	1.06944	0.992998	0.913694	0.944395	0.937594	0.809675	1.00951	1.15477	0.914092	0.973091	1.02499	0.925404	0.96824		0.963174	0.0185325
488 s	0.936311	0.949571	0.969552	0.879669	1.06943	0.993474	0.913505	0.945969	0.936345	0.808709	1.0081	1.15229	0.914186	0.972926	1.02278	0.926276	0.966343		0.962673	0.0184579
489 s	0.934241	0.952262	0.969186	0.87918	1.06979	0.988161	0.915342	0.945013	0.93645	0.807401	1.00954	1.15644	0.915095	0.972827	1.02362	0.924071	0.964677		0.962547	0.0186613
490 s	0.932656	0.952277	0.971458	0.880008	1.06571	0.989301	0.913753	0.945142	0.935263	0.806744	1.00967	1.15685	0.9149	0.97291	1.02403	0.924332	0.96359		0.96227	0.0186436
491 s	0.931109	0.949643	0.967202	0.87981	1.06618	0.986997	0.913273	0.946941	0.934581	0.80826	1.01169	1.15892	0.913542	0.972812	1.02328	0.924222	0.964775		0.961956	0.0187142
492 s	0.92825	0.948479	0.965181	0.881622	1.06722	0.986251	0.913989	0.945845	0.935008	0.808083	1.01245	1.15437	0.913019	0.971853	1.02351	0.922549	0.964499		0.961304	0.0185724
493 s	0.924871	0.948009	0.962934	0.880457	1.06641	0.987085	0.916038	0.942758	0.935691	0.809365	1.01423	1.15241	0.911378	0.972093	1.02192	0.922931	0.962339		0.960642	0.018487
494 s	0.926332	0.947988	0.964618	0.878895	1.06501	0.985277	0.914427	0.944574	0.934758	0.80832	1.01419	1.15384	0.909725	0.971878	1.02215	0.922968	0.961209		0.960362	0.0185814
495 s	0.924576	0.949912	0.963831	0.879511	1.06455	0.980163	0.914967	0.94482	0.930801	0.80937	1.01198	1.15396	0.913032	0.970512	1.02357	0.923594	0.962309		0.960086	0.0184907
496 s	0.922085	0.949655	0.96705	0.877706	1.06359	0.984166	0.917118	0.944211	0.934231	0.807506	1.01165	1.1551	0.914547	0.970361	1.02401	0.921707	0.96094		0.960331	0.0186053
497 s	0.921755	0.948914	0.967013	0.878942	1.0628	0.986208	0.915022	0.943514	0.93278	0.808362	1.01038	1.15602	0.914545	0.969767	1.02221	0.922871	0.960281		0.960081	0.0185764
498 s	0.921525	0.94889	0.96904	0.875909	1.06146	0.985024	0.914032	0.942092	0.935278	0.808745	1.01106	1.15655	0.914617	0.9692	1.02303	0.92128	0.961569		0.959959	0.0186354
499 s	0.922226	0.946897	0.968183	0.879362	1.06273	0.983401	0.915901	0.943645	0.936225	0.807433	1.01333	1.15553	0.91475	0.969678	1.02259	0.919579	0.96599		0.960438	0.0186022
500 s	0.921783	0.948265	0.966837	0.878196	1.061	0.983937	0.917172	0.943356	0.934827	0.809009	1.01298	1.15686	0.911625	0.969808	1.0219	0.917254	0.966478		0.960076	0.0186247
501 s	0.921993	0.946204	0.967078	0.876834	1.0606	0.984337	0.915389	0.944165	0.937359	0.808118	1.0076	1.16011	0.912804	0.969699	1.02128	0.918385	0.964003		0.959762	0.0187151
502 s	0.924319	0.946771	0.966116	0.87827	1.05952	0.981748	0.915326	0.943362	0.936281	0.806663	1.00513	1.16364	0.911535	0.968843	1.02097	0.918979	0.962483		0.959409	0.0188087
503 s	0.924839	0.947396	0.966532	0.877291	1.05978	0.979999	0.916585	0.942056	0.937462	0.807282	1.00721	1.1632	0.913929	0.968343	1.02137	0.919112	0.960783		0.959598	0.0187691
504 s	0.921387	0.948054	0.963784	0.878379	1.05966	0.98091	0.913873	0.943332	0.935892	0.805212	1.00994	1.16194	0.912939	0.968708	1.02121	0.916734	0.95943		0.958905	0.0188637
505 s	0.920604	0.948512	0.961255	0.878353	1.05864	0.974441	0.914286	0.94189	0.936747	0.806523	1.00909	1.16344	0.912394	0.967348	1.02057	0.917114	0.960242		0.958321	0.0188242
506 s	0.921338	0.949024	0.962033	0.876791	1.05688	0.975926	0.913887	0.943403	0.935894	0.803727	1.00416	1.16478	0.911763	0.967176	1.02055	0.914666	0.96034		0.957784	0.0189316
507 s	0.920207	0.948015	0.965599	0.876528	1.05644	0.977906	0.913031	0.94325	0.935823	0.803711	1.00178	1.1658	0.913477	0.967905	1.02073	0.915247	0.961051		0.958029	0.0189618
508 s	0.919681	0.94768	0.96349	0.876556	1.0549	0.978021	0.91398	0.941011	0.934872	0.804898	1.00428	1.16628	0.913061	0.967047	1.02017	0.913632	0.960758		0.957666	0.0189517
509 s	0.91936	0.947062	0.966112	0.875841	1.05513	0.983422	0.914105	0.943006	0.934244	0.803944	0.99998	1.16559	0.912213	0.966969	1.02122	0.913752	0.960339		0.957782	0.0189765
510 s	0.915672	0.946259	0.96588	0.876966	1.05357	0.978564	0.914063	0.942639	0.936709	0.803062	1.00242	1.1647	0.912072	0.966768	1.02017	0.91319	0.961678		0.957316	0.0189333
511 s	0.916504	0.944436	0.966992	0.876676	1.05309	0.980427	0.913656	0.94193	0.93704	0.803209	1.00176	1.16481	0.91295	0.965803	1.01914	0.913053	0.958711		0.95707	0.0189127
512 s	0.917306	0.945863	0.965813	0.876384	1.05131	0.980642	0.91419	0.941277	0.937759	0.802118	1.00122	1.16282	0.911307	0.96567	1.0187	0.911271	0.959568		0.956659	0.0188404
513 s	0.915731	0.944948	0.971935	0.874948	1.05164	0.975831	0.915702	0.939797	0.937866	0.802157	0.998056	1.16417	0.911767	0.965439	1.01886	0.911638	0.959486		0.956469	0.0188909
514 s	0.914889	0.943604	0.971315	0.875187	1.04951	0.978236	0.913774	0.940022	0.936319	0.802581	0.999744	1.16382	0.910797	0.966479	1.01966	0.90996	0.958507		0.956141	0.018908
515 s	0.914708	0.944939	0.968923	0.87632	1.05123	0.972393	0.912151	0.939783	0.937747	0.801192	0.997247	1.16405	0.910561	0.966011	1.01673	0.908741	0.958955		0.955393	0.0189079
516 s	0.913563	0.945102	0.969616	0.87767	1.04778	0.975445	0.913678	0.938265	0.939364	0.801826	0.99851	1.1626	0.91058	0.965484	1.01889	0.908211	0.95722		0.955518	0.018794
517 s	0.912326	0.946658	0.966207	0.875982	1.04962	0.97288	0.912842	0.938824	0.939128	0.802238	0.999662	1.16306	0.910033	0.96635	1.01679	0.906658	0.957448		0.9551	0.0188603
518 s	0.913114	0.945987	0.966361	0.878143	1.04891	0.973506	0.91191	0.939934	0.939308	0.80293	1.00074	1.16319	0.910533	0.966758	1.01263	0.904799	0.956503		0.955015	0.0187752
519 s	0.912348	0.94427	0.963442	0.877515	1.04967	0.972457	0.913145	0.941782	0.937098	0.802825	0.999955	1.16104	0.909587	0.966359	1.01092	0.903092	0.956432		0.954231	0.0187042
520 s	0.911473	0.945777	0.962142	0.878364	1.04863	0.971976	0.913164	0.940712	0.93946	0.802013	0.99842	1.16103	0.910881	0.965752	1.01074	0.90275	0.955473		0.954045	0.0186668
521 s	0.910327	0.94505	0.958973	0.877716	1.04854	0.970434	0.913197	0.941238	0.939092	0.802456	1.00054	1.16224	0.910612	0.965433	1.00931	0.901287	0.957603		0.953767	0.0187325
522 s	0.90943	0.944761	0.958922	0.879666	1.04762	0.969347	0.913318	0.941569	0.939185	0.80113	0.996894	1.15866	0.909794	0.964744	1.00867	0.900651	0.960733		0.953241	0.018559
523 s	0.907757	0.943631	0.957583	0.878374	1.04516	0.972899	0.911469	0.942102	0.940775	0.802785	0.998304	1.16043	0.909417	0.965442	1.00791	0.899097	0.9609		0.953179	0.0186187
524 s	0.906291	0.944367	0.955692	0.878558	1.04468	0.968809	0.912508	0.942739	0.939128	0.800346	0.997579	1.16059	0.909328	0.965472	1.00802	0.898248	0.962131		0.952617	0.0186839
525 s	0.90593	0.943533	0.955327	0.876837	1.04469	0.966372	0.915257	0.944895	0.939596	0.800519	0.996652	1.15817	0.909448	0.966071	1.00585	0.899319	0.965482		0.952585	0.018542
526 s	0.905352	0.942998	0.954095	0.878546	1.04398	0.969651	0.912773	0.945775	0.942615	0.800119	0.997702	1.16104	0.909023	0.966045	1.00359	0.899372	0.967472		0.95295	0.0186541
527 s	0.905945	0.940977	0.95563	0.877291	1.04308	0.970549	0.911493	0.947571	0.942887	0.799818	0.996329	1.15893	0.908696	0.966085	1.00426	0.898057	0.966858		0.952615	0.0185993
528 s	0.906171	0.940019	0.956908	0.878245	1.04242	0.971517	0.912831	0.948607	0.943502	0.799547	0.995337	1.16235	0.907272	0.966078	1.00438	0.89644	0.96611		0.952807	0.0187343
529 s	0.904402	0.940739	0.95025	0.879033	1.04146	0.967203	0.913192	0.94931	0.944651	0.799997	0.998132	1.15951	0.906925	0.966499	1.00645	0.893111	0.964888		0.952103	0.0186546
530 s	0.903366	0.940117	0.949998	0.87999	1.04281	0.963996	0.914671	0.947975	0.94443	0.800027	0.995565	1.15962	0.907889	0.965157	1.00625	0.89224	0.965816		0.951759	0.0186368
531 s	0.904607	0.940123	0.947663	0.87963	1.04363	0.965591	0.912157	0.951635	0.946438	0.801546	0.995961	1.15986	0.907357	0.965913	1.00229	0.89136	0.966386		0.951892	0.0186116
532 s	0.903036	0.940707	0.949712	0.879416	1.03985	0.968581	0.913784	0.94999	0.945422	0.800828	0.993547	1.15941	0.90836	0.965294	1.00171	0.890966	0.966989		0.951623	0.0185303
533 s	0.903801	0.940456	0.950523	0.87932	1.03943	0.967439	0.912592	0.949495	0.94719	0.799707	0.989289	1.15895	0.90838	0.965635	0.998676	0.891268	0.967128		0.951134	0.0184698
534 s	0.903256	0.939255	0.946965	0.880067	1.03897	0.968613	0.912626	0.950713	0.946976	0.79993	0.991782	1.15925	0.909465	0.965027	0.9957	0.890441	0.966514		0.950915	0.0184596
535 s	0.901409	0.939489	0.943178	0.881433	1.04327	0.968662	0.913913	0.949296	0.944689	0.799323	0.990386	1.15821	0.908693	0.965508	0.993911	0.88783	0.965285		0.950264	0.0185163
536 s	0.900756	0.940634	0.944283	0.881362	1.04042	0.970021	0.913162	0.949459	0.94684	0.798226	0.993926	1.16082	0.90835	0.965886	0.997253	0.887422	0.964883		0.950806	0.0186842
537 s	0.900863	0.940177	0.943511	0.878771	1.03926	0.966076	0.91464	0.949626	0.946759	0.798596	0.992503	1.16217	0.908908	0.966266	0.992429	0.885463	0.965302		0.950078	0.0186898
538 s	0.902112	0.942276	0.938216	0.87812	1.0375	0.963202	0.913797	0.95003	0.946811	0.79709	0.989846	1.15944	0.907599	0.966583	0.988648	0.884739	0.965961		0.948939	0.0185607
539 s	0.902281	0.940825	0.941458	0.878896	1.03735	0.962111	0.912075	0.948919	0.948748	0.799904	0.99147	1.16084	0.908019	0.965773	0.988977	0.88516	0.966598		0.949376	0.0185317
540 s	0.901199	0.941415	0.939764	0.879385	1.0369	0.959918	0.911731	0.949785	0.94596	0.797091	0.987333	1.16026	0.908701	0.96643	0.989569	0.883035	0.965787		0.948486	0.0185799
541 s	0.900424	0.940709	0.937682	0.881528	1.0377	0.963338	0.911757	0.950046	0.94512	0.795211	0.986569	1.15867	0.909205	0.965483	0.991565	0.881491	0.966362		0.948404	0.018603
542 s	0.900134	0.939921	0.934664	0.883392	1.03693	0.963855	0.914567	0.949142	0.944386	0.794283	0.987409	1.16076	0.909051	0.965096	0.994395	0.880036	0.966538		0.948503	0.018725
543 s	0.89754	0.939245	0.931572	0.882054	1.03681	0.963564	0.915471	0.948541	0.943106	0.792986	0.988049	1.15754	0.908913	0.965371	0.996289	0.879492	0.967844		0.947905	0.0187123
544 s	0.896476	0.939391	0.93139	0.880893	1.03565	0.960582	0.913406	0.952172	0.943365	0.793294	0.988819	1.1593	0.907267	0.966116	0.994395	0.880989	0.966158		0.947627	0.0187662
545 s	0.895523	0.939406	0.928728	0.881072	1.03527	0.960616	0.912795	0.95246	0.942974	0.793796	0.988186	1.15998	0.907306	0.965332	0.994623	0.880145	0.965947		0.947303	0.0187981
546 s	0.894184	0.93948	0.927414	0.880729	1.03563	0.963506	0.913476	0.952773	0.944631	0.794141	0.989116	1.16101	0.908194	0.964	0.995716	0.879163	0.965865		0.94759	0.0188817
547 s	0.894303	0.938974	0.92712	0.882008	1.03593	0.958374	0.911467	0.949393	0.941554	0.791388	0.990321	1.16034	0.907541	0.965681	0.994736	0.879642	0.965431		0.946718	0.0189293
548 s	0.895565	0.936926	0.924082	0.882471	1.03501	0.958304	0.913501	0.949045	0.9409	0.790115	0.990749	1.15908	0.907382	0.965056	0.991638	0.878685	0.965423		0.946113	0.0188704
549 s	0.895232	0.93665	0.926381	0.880113	1.03366	0.959897	0.914509	0.949186	0.940681	0.791449	0.991209	1.16063	0.908164	0.963976	0.990846	0.877283	0.966109		0.946234	0.0189024
550 s	0.894426	0.936441	0.925326	0.881812	1.03442	0.959856	0.912679	0.945376	0.939152	0.791429	0.990429	1.16151	0.907858	0.963937	0.987891	0.875923	0.964597		0.945474	0.0189387
551 s	0.893781	0.937035	0.927082	0.883396	1.03435	0.956134	0.914439	0.948518	0.93996	0.790925	0.989526	1.16161	0.907539	0.964428	0.988961	0.87541	0.964099		0.945718	0.0189269
552 s	0.892681	0.937948	0.93111	0.882474	1.03399	0.956704	0.912427	0.948375	0.938236	0.790187	0.992399	1.16071	0.906216	0.9644	0.990945	0.874071	0.964134		0.945706	0.0189997
553 s	0.891347	0.937748	0.929096	0.881608	1.03371	0.954498	0.912755	0.950826	0.939103	0.78956	0.991959	1.16158	0.906901	0.963748	0.99102	0.872464	0.96448		0.945435	0.0190879
554 s	0.891029	0.937513	0.931098	0.882068	1.03206	0.955628	0.913852	0.948109	0.937948	0.790559	0.992343	1.16203	0.90542	0.964016	0.985543	0.871671	0.963903		0.944987	0.0190148
555 s	0.889561	0.937442	0.928235	0.884075	1.03297	0.954417	0.914595	0.949888	0.935205	0.790377	0.991938	1.16171	0.905255	0.963405	0.987757	0.873224	0.960041		0.944711	0.0189998
556 s	0.890459	0.937826	0.925718	0.884705	1.0336	0.955173	0.913874	0.950868	0.932137	0.789397	0.991951	1.16231	0.905261	0.962859	0.986247	0.872407	0.95845		0.944309	0.0190626
557 s	0.889494	0.935613	0.923694	0.885929	1.03494	0.953243	0.914054	0.950665	0.933751	0.788628	0.991949	1.16138	0.905687	0.963053	0.985105	0.871727	0.958493		0.943965	0.0190659
558 s	0.890441	0.935621	0.92678	0.885071	1.03382	0.95358	0.912237	0.950151	0.933878	0.789204	0.991908	1.15751	0.904982	0.962764	0.985405	0.871165	0.95606		0.943563	0.0188742
559 s	0.890267	0.935258	0.926125	0.884318	1.03239	0.953594	0.911899	0.950327	0.93274	0.785822	0.988852	1.15906	0.904492	0.963058	0.98428	0.87089	0.955198		0.942857	0.0190032
560 s	0.891135	0.935742	0.924555	0.883833	1.03387	0.955834	0.911533	0.949755	0.933487	0.784965	0.991368	1.15905	0.905917	0.962705	0.987622	0.870123	0.952917		0.9432	0.0191055
561 s	0.890667	0.936721	0.926481	0.884793	1.03434	0.95476	0.911386	0.952435	0.934731	0.782887	0.988837	1.15707	0.90358	0.963526	0.986058	0.869705	0.95263		0.942977	0.0190719
562 s	0.892228	0.935712	0.925732	0.885229	1.0319	0.9508	0.910446	0.951686	0.935046	0.783358	0.988321	1.1582	0.90273	0.963644	0.981592	0.868933	0.952098		0.942216	0.0190179
563 s	0.890574	0.935841	0.924027	0.885967	1.03306	0.952605	0.911843	0.953538	0.93397	0.783704	0.98405	1.1575	0.902864	0.962967	0.978436	0.867278	0.951081		0.941724	0.0189703
564 s	0.890988	0.934993	0.920127	0.885672	1.03186	0.953362	0.910523	0.953825	0.932766	0.782793	0.985705	1.16014	0.903994	0.96303	0.977694	0.867627	0.95137		0.941557	0.019111
565 s	0.890941	0.933712	0.921407	0.885548	1.03033	0.95141	0.911197	0.95453	0.931011	0.783525	0.987023	1.15762	0.90355	0.962577	0.977262	0.868745	0.948987		0.941139	0.018941
566 s	0.891591	0.933658	0.919173	0.88639	1.0333	0.94538	0.911085	0.955012	0.933009	0.781372	0.98891	1.15619	0.904103	0.962385	0.980837	0.868098	0.946938		0.941026	0.0190286
567 s	0.889857	0.934594	0.917581	0.885773	1.03195	0.949736	0.911055	0.955095	0.934418	0.77912	0.985272	1.15753	0.904921	0.96319	0.980987	0.869379	0.947088		0.941032	0.0191116
568 s	0.887646	0.934463	0.918496	0.886746	1.03071	0.949898	0.909535	0.953819	0.936555	0.779158	0.985047	1.15733	0.904174	0.962552	0.979873	0.870699	0.94836		0.940886	0.0190683
569 s	0.888654	0.9327	0.918275	0.887181	1.032	0.94532	0.909976	0.952569	0.936555	0.776751	0.98627	1.15857	0.903574	0.961644	0.977791	0.869503	0.946834		0.940245	0.0192047
570 s	0.888483	0.936204	0.918527	0.88652	1.03145	0.948855	0.910152	0.953314	0.936042	0.777004	0.988977	1.15712	0.903694	0.961696	0.981675	0.866913	0.945143		0.940692	0.0192227
571 s	0.886723	0.934612	0.915694	0.886366	1.03209	0.948073	0.909503	0.95319	0.936385	0.776091	0.987353	1.16018	0.902581	0.962063	0.9808	0.868332	0.945482		0.940324	0.0193934
572 s	0.885358	0.930636	0.913381	0.885516	1.03004	0.944148	0.908113	0.952344	0.935269	0.775177	0.988533	1.16109	0.902685	0.961326	0.973999	0.866882	0.94403		0.938737	0.0194414
573 s	0.885481	0.931884	0.915141	0.885942	1.02969	0.949689	0.907701	0.954021	0.937977	0.77513	0.989406	1.15733	0.904064	0.961668	0.97423	0.865059	0.943906		0.939313	0.0193051
574 s	0.884389	0.932836	0.914065	0.884841	1.02973	0.945254	0.907614	0.95474	0.938578	0.772303	0.993248	1.15926	0.903179	0.961094	0.973952	0.866808	0.943242		0.939126	0.0195112
575 s	0.882958	0.930664	0.91216	0.884311	1.0287	0.946743	0.907382	0.954852	0.937949	0.772887	0.989526	1.1551	0.902732	0.960818	0.967752	0.867949	0.9421		0.937917	0.019249
576 s	0.88331	0.931455	0.911649	0.885729	1.03016	0.947922	0.908681	0.953937	0.93754	0.772596	0.988877	1.15816	0.904411	0.961226	0.965702	0.866564	0.939913		0.938108	0.0193767
577 s	0.882838	0.930321	0.91182	0.886605	1.02973	0.94632	0.907958	0.954338	0.938179	0.76904	0.985933	1.15848	0.902134	0.960728	0.967894	0.869015	0.938584		0.937642	0.0194587
578 s	0.881187	0.92985	0.909175	0.886825	1.03052	0.951055	0.907013	0.95437	0.935678	0.772021	0.987041	1.1574	0.903086	0.960841	0.965537	0.869581	0.939578		0.937692	0.019363
579 s	0.882466	0.930223	0.908021	0.88847	1.03048	0.944959	0.905672	0.956509	0.935608	0.770942	0.984666	1.16096	0.90433	0.960544	0.966534	0.867696	0.941023		0.937594	0.0195249
580 s	0.882015	0.930172	0.906694	0.888617	1.03156	0.946837	0.904907	0.954426	0.934885	0.770026	0.987217	1.15708	0.904132	0.959779	0.962076	0.866804	0.94079		0.936943	0.0194326
581 s	0.882986	0.928485	0.904835	0.888407	1.03059	0.946799	0.904268	0.952924	0.93729	0.769216	0.98958	1.16003	0.903243	0.959625	0.958881	0.867761	0.941014		0.93682	0.0195695
582 s	0.881846	0.9281	0.907352	0.887925	1.03063	0.943104	0.906955	0.954384	0.936142	0.766119	0.989376	1.15948	0.902753	0.960031	0.958368	0.866589	0.940009		0.936421	0.0196456
583 s	0.881263	0.927492	0.905608	0.88709	1.0299	0.939339	0.906429	0.952385	0.935019	0.764991	0.985714	1.15906	0.903925	0.95874	0.962205	0.866093	0.939694		0.935585	0.0196438
584 s	0.881379	0.927991	0.906729	0.885351	1.02727	0.938537	0.905148	0.951965	0.936548	0.763887	0.986992	1.15743	0.903019	0.958525	0.960261	0.864451	0.93857		0.934944	0.0196061
585 s	0.882449	0.925639	0.907416	0.886281	1.02877	0.942617	0.903961	0.951836	0.93631	0.76293	0.986906	1.15713	0.903355	0.958002	0.961426	0.86399	0.939477		0.935206	0.0196494
586 s	0.884051	0.926624	0.9095	0.884933	1.0268	0.939677	0.90249	0.953243	0.935062	0.762077	0.984522	1.15734	0.903375	0.958	0.962208	0.863697	0.938051		0.934803	0.0196304
587 s	0.883385	0.927107	0.905648	0.883164	1.02614	0.94067	0.903343	0.951649	0.932344	0.759509	0.982529	1.15688	0.901385	0.958013	0.965341	0.864995	0.937748		0.934109	0.0197093
588 s	0.882168	0.927049	0.905605	0.882864	1.02508	0.940018	0.905212	0.954146	0.935129	0.759421	0.982738	1.15509	0.90128	0.95737	0.964204	0.864571	0.937215		0.934068	0.0196305
589 s	0.882477	0.929074	0.906122	0.884304	1.02666	0.936706	0.906182	0.951278	0.93662	0.757483	0.98213	1.15662	0.900028	0.956228	0.963908	0.864139	0.938291		0.934015	0.019748
590 s	0.882572	0.927546	0.904856	0.885963	1.02786	0.937497	0.907526	0.952165	0.933565	0.755638	0.981898	1.15803	0.900137	0.957362	0.961658	0.863728	0.936254		0.933779	0.0198701
591 s	0.882184	0.92663	0.902021	0.886218	1.03018	0.931928	0.907487	0.949535	0.934265	0.7547	0.980513	1.15485	0.900395	0.957183	0.962723	0.863541	0.936304		0.93298	0.0198131
592 s	0.882831	0.925554	0.904545	0.884486	1.0274	0.934923	0.908399	0.950326	0.935017	0.75343	0.983804	1.15597	0.900578	0.956545	0.966691	0.862919	0.935494		0.933466	0.019904
593 s	0.882542	0.924771	0.905871	0.885675	1.02771	0.937548	0.910022	0.952578	0.935443	0.752404	0.982508	1.15231	0.900257	0.956818	0.968093	0.862607	0.934068		0.933601	0.0197857
594 s	0.883598	0.922576	0.905993	0.886467	1.02711	0.933902	0.910484	0.953014	0.936761	0.750224	0.982541	1.15673	0.898091	0.955961	0.968205	0.862223	0.935183		0.933474	0.0200308
595 s	0.882927	0.925501	0.90372	0.885408	1.02728	0.931731	0.909862	0.952773	0.932302	0.749624	0.981326	1.15394	0.899388	0.957159	0.968057	0.86157	0.936822		0.932905	0.0199575
596 s	0.882267	0.924513	0.900564	0.887671	1.02853	0.9274	0.910211	0.950403	0.93351	0.749057	0.97991	1.15535	0.897899	0.956924	0.964634	0.861698	0.935017		0.932092	0.0200265
597 s	0.882095	0.925422	0.899959	0.886136	1.02726	0.930712	0.911349	0.950035	0.934173	0.748603	0.98306	1.15598	0.897655	0.956993	0.963374	0.860383	0.934171		0.932198	0.0200942
598 s	0.882927	0.92484	0.899382	0.887941	1.02916	0.934651	0.911243	0.951162	0.934564	0.747646	0.980534	1.15597	0.897603	0.956844	0.96286	0.860085	0.934623		0.932472	0.0201235
599 s	0.884323	0.924822	0.897669	0.888595	1.02867	0.938807	0.911479	0.950883	0.933255	0.746852	0.979933	1.1565	0.89692	0.95715	0.962882	0.860169	0.934307		0.932542	0.0201567
600 s	0.882695	0.923953	0.896583	0.888969	1.02888	0.936789	0.91175	0.95174	0.936013	0.747119	0.980452	1.15657	0.896549	0.957629	0.964081	0.859781	0.93284		0.932494	0.0201959
601 s	0.882701	0.923495	0.894899	0.888772	1.02856	0.939766	0.911496	0.950616	0.936968	0.744822	0.98051	1.15734	0.895591	0.955799	0.964188	0.859452	0.933293		0.932251	0.0203174
602 s	0.885366	0.925381	0.894449	0.889159	1.02863	0.937523	0.91249	0.949327	0.933391	0.743213	0.97912	1.15758	0.896667	0.957026	0.963159	0.86019	0.935293		0.932233	0.0203167
603 s	0.883522	0.923633	0.89542	0.88982	1.0295	0.938829	0.912156	0.948614	0.933086	0.742886	0.981066	1.15447	0.894383	0.955707	0.960921	0.85967	0.933773		0.931615	0.0202441
604 s	0.883423	0.924467	0.898134	0.889342	1.02934	0.937912	0.912397	0.949601	0.93461	0.742045	0.978986	1.15676	0.895595	0.955164	0.959022	0.85821	0.932182		0.931599	0.0203314
605 s	0.883726	0.923655	0.898706	0.890578	1.02979	0.938969	0.911376	0.948567	0.935544	0.741733	0.980456	1.15549	0.894309	0.956146	0.958799	0.859189	0.932008		0.931708	0.020298
606 s	0.884408	0.922985	0.899155	0.890102	1.02902	0.941896	0.910595	0.949013	0.935184	0.740605	0.978158	1.1587	0.894634	0.955897	0.956037	0.858967	0.933118		0.931675	0.020426
607 s	0.884083	0.924369	0.898119	0.891323	1.0294	0.938616	0.911325	0.948396	0.93555	0.739926	0.975619	1.15772	0.892769	0.954808	0.955407	0.858561	0.934784		0.931222	0.0203949
608 s	0.884166	0.922896	0.894724	0.890911	1.02813	0.935034	0.912122	0.94938	0.935906	0.739762	0.978059	1.15862	0.894199	0.954878	0.954018	0.856974	0.936227		0.930942	0.0204644
609 s	0.885466	0.922955	0.89589	0.892376	1.0295	0.935353	0.91144	0.947584	0.937411	0.738394	0.977966	1.15676	0.893936	0.955253	0.949835	0.857097	0.934803		0.930707	0.0204131

## Sheet: Extended Fig 3b
In apically-dehydrated cultures, basolateral Cl– to I– + F&I buffer exchange leads to basolateral I– uptake, but only after apical Cl– buffer addition with F&I
ASL: dehydrated
Time	Ionocyte 1	Ionocyte 2	Ionocyte 3	Ionocyte 4	Ionocyte 5	Ionocyte 6	Ionocyte 7	Ionocyte 8	Ionocyte 9		Average	SEM
0 s	1	1	1	1	1	1	1	1	1		1	0
1 s	1.00168	0.99714	0.99962	0.999397	0.997837	1.00072	1.00075	0.999115	0.99931		0.999508	0.000476491
2 s	1.00395	0.995849	0.999038	0.999787	0.998497	1.00122	0.999776	0.998873	0.997927		0.999435	0.000747907
3 s	1.00658	0.992871	0.998906	1.00015	0.997672	1.00211	0.99969	1.00096	0.9979		0.999649	0.00123356
4 s	1.01158	0.987983	0.999338	0.998905	0.997868	1.0021	1.00072	1.0024	0.996187		0.999675	0.00207165
5 s	1.01531	0.984996	0.999764	0.999942	0.999277	1.00272	1.00068	1.00313	0.994782		1.00007	0.00264814
6 s	1.01771	0.982164	1.00121	1.00022	0.998899	1.00372	0.999004	1.00293	0.994934		1.00009	0.00308125
7 s	1.02014	0.980599	0.999792	1.00067	0.999792	1.00359	0.999397	1.00308	0.992649		0.999969	0.00345513
8 s	1.0206	0.977276	0.999538	1.00047	0.998492	1.0039	0.999	1.00477	0.993488		0.999726	0.00377146
9 s	1.0237	0.974505	1.00024	1.00014	0.998634	1.00535	0.99877	1.00343	0.99227		0.999672	0.00427262
10 s	1.02653	0.972092	1.00021	1.00214	0.999473	1.00547	0.999097	1.00712	0.990681		1.00031	0.00479428
11 s	1.02781	0.970446	0.999666	1.00262	0.997601	1.00543	0.999377	1.00634	0.989558		0.999872	0.00505311
12 s	1.03106	0.965142	0.99938	1.00221	0.998967	1.00617	0.999288	1.00444	0.989126		0.999531	0.00572612
13 s	1.03355	0.965603	1.00044	1.0016	0.99965	1.00537	1.00005	1.0062	0.989682		1.00024	0.00587453
14 s	1.03516	0.959945	1.00176	1.00213	1	1.00586	0.998908	1.00741	0.988236		0.999935	0.00653757
15 s	1.03796	0.954893	1.00013	1.0006	0.999485	1.00577	0.998513	1.01007	0.986947		0.999374	0.00724581
16 s	1.03937	0.95485	1.00006	0.999921	0.999912	1.00549	0.997528	1.01056	0.986599		0.999365	0.00737139
17 s	1.04168	0.949944	1.00032	1.00186	0.999832	1.01119	0.997523	1.01111	0.985599		0.999895	0.00808673
18 s	1.04379	0.94799	1.00035	1.00142	0.997857	1.01082	0.99666	1.01249	0.983858		0.999471	0.00847504
19 s	1.04528	0.94423	1.00024	1.00103	1.00016	1.01055	0.997178	1.01538	0.981417		0.999495	0.00902162
20 s	1.04835	0.939341	1.00049	1.00043	0.999892	1.01147	0.996431	1.01606	0.98116		0.999291	0.00969695
21 s	1.05076	0.937265	1.0009	1.00124	1.00046	1.01169	0.995737	1.018	0.980446		0.999611	0.0101206
22 s	1.05265	0.933851	0.999464	1.0013	0.999214	1.01179	0.995927	1.01737	0.979692		0.999029	0.0105486
23 s	1.05508	0.930592	0.99931	1.00284	1.00084	1.01179	0.995656	1.018	0.979132		0.999249	0.0110383
24 s	1.0567	0.927092	0.999	1.00338	0.999391	1.012	0.993938	1.01937	0.97841		0.99881	0.0115184
25 s	1.05857	0.925935	0.999697	1.00179	0.999249	1.01218	0.99393	1.01846	0.977298		0.998567	0.0117514
26 s	1.06096	0.920922	1.00012	1.00201	1.00018	1.01299	0.993938	1.02079	0.975075		0.998554	0.0124799
27 s	1.06439	0.916971	0.999542	1.00149	1.00035	1.01147	0.993899	1.02027	0.973989		0.998041	0.0130511
28 s	1.0652	0.918594	1.0001	1.00313	0.998705	1.01207	0.993255	1.02134	0.973638		0.998447	0.0130218
29 s	1.06429	0.915574	0.999307	1.00341	0.999587	1.0116	0.993252	1.02249	0.972782		0.998033	0.0132632
30 s	1.06649	0.911205	0.999143	1.0024	1.00061	1.01174	0.992366	1.02317	0.972304		0.997712	0.0138265
31 s	1.06913	0.910032	0.999077	1.00211	1.00151	1.01233	0.992707	1.02252	0.971738		0.997906	0.0141186
32 s	1.07148	0.90542	0.999787	1.00092	0.998853	1.01224	0.991497	1.02338	0.971482		0.99723	0.0147056
33 s	1.07202	0.903597	0.999021	1.00341	1.00062	1.01219	0.990869	1.02223	0.970035		0.997111	0.014927
34 s	1.07319	0.901726	0.999214	1.00331	1.00214	1.01191	0.990056	1.02289	0.96869		0.997014	0.0152277
35 s	1.0754	0.899385	0.998222	1.00084	0.999297	1.01159	0.991537	1.02253	0.968016		0.996313	0.0155573
36 s	1.07592	0.898461	0.998767	1.00106	0.999824	1.01102	0.990704	1.02261	0.968616		0.996333	0.0156615
37 s	1.07743	0.89464	0.997374	1.00276	1.00097	1.01146	0.9899	1.02434	0.968602		0.996386	0.0161614
38 s	1.08033	0.891999	0.9971	1.00223	1.00085	1.01072	0.988784	1.02315	0.967078		0.995804	0.0165967
39 s	1.08138	0.889418	0.997018	1.00346	1.00096	1.01081	0.988499	1.02498	0.966552		0.995898	0.0169614
40 s	1.08335	0.887555	0.996671	1.00279	1.0003	1.01042	0.988456	1.02466	0.965801		0.995556	0.017261
41 s	1.08411	0.884368	0.99511	1.00205	0.998136	1.01092	0.988332	1.02651	0.966815		0.995151	0.0176087
42 s	1.08463	0.882219	0.995649	1.00195	0.999738	1.01055	0.987694	1.02621	0.965759		0.994933	0.0178529
43 s	1.08727	0.879116	0.995198	1.00305	0.999633	1.01048	0.987727	1.02604	0.964639		0.994797	0.0183364
44 s	1.08767	0.876702	0.995745	1.00047	0.99784	1.01099	0.987315	1.02718	0.964188		0.994233	0.0186021
45 s	1.09067	0.873481	0.994979	1.00309	0.999869	1.01013	0.986354	1.02757	0.963919		0.994452	0.0191253
46 s	1.09195	0.872579	0.995721	1.00342	1.0002	1.01039	0.985652	1.02821	0.962415		0.994504	0.0193546
47 s	1.09281	0.872118	0.994808	1.00214	0.999428	1.01056	0.985174	1.02887	0.961465		0.994153	0.0194869
48 s	1.09286	0.868897	0.994981	1.00212	0.999647	1.00939	0.985376	1.03001	0.959712		0.993666	0.0198275
49 s	1.09493	0.868217	0.995105	1.00336	1.001	1.01061	0.985032	1.03004	0.961291		0.994398	0.0200243
50 s	1.09507	0.867242	0.995673	1.00098	1.00038	1.00986	0.984383	1.02865	0.96153		0.993752	0.0200604
51 s	1.0957	0.865086	0.994814	1.00164	0.999297	1.00984	0.983587	1.0304	0.960182		0.993394	0.0203691
52 s	1.09639	0.86188	0.995556	1.0018	0.999192	1.00953	0.983246	1.0313	0.960549		0.993271	0.0207133
53 s	1.09696	0.860104	0.994265	1.0036	1.00047	1.00905	0.982958	1.03145	0.958663		0.993058	0.0209678
54 s	1.09771	0.85788	0.994199	1.00187	1.00057	1.00862	0.983124	1.03054	0.958939		0.992608	0.0211705
55 s	1.09979	0.855632	0.995114	1.00217	0.99969	1.0077	0.982091	1.03159	0.960106		0.992653	0.0215097
56 s	1.10042	0.851921	0.995755	1.00088	0.999707	1.0082	0.981589	1.03181	0.959132		0.992158	0.0219105
57 s	1.10176	0.851076	0.994206	1.00201	0.998122	1.0069	0.980145	1.03146	0.956288		0.991329	0.0221236
58 s	1.1036	0.848407	0.994421	1.00262	0.999761	1.00714	0.981382	1.03104	0.956943		0.991701	0.0224678
59 s	1.10401	0.845854	0.994622	1.00285	1.00013	1.00645	0.979535	1.03251	0.955509		0.991273	0.0227994
60 s	1.10555	0.845885	0.994629	1.00152	0.998187	1.00713	0.978863	1.0328	0.956553		0.991237	0.0228817
61 s	1.10715	0.840525	0.994817	1.00238	0.999849	1.00694	0.978349	1.03387	0.955912		0.991089	0.0235229
62 s	1.10775	0.841537	0.993542	1.0022	0.99916	1.00741	0.977211	1.03492	0.95488		0.990958	0.0235297
63 s	1.10817	0.839372	0.993807	1.0025	1.00021	1.00762	0.977231	1.03446	0.95429		0.990852	0.02376
64 s	1.10741	0.83852	0.993676	1.00234	0.999317	1.00679	0.977387	1.0351	0.955313		0.990652	0.0237637
65 s	1.10941	0.836121	0.993173	1.00061	1.00012	1.00624	0.976914	1.0353	0.954709		0.990288	0.0241218
66 s	1.10972	0.835116	0.993881	1.00206	0.99951	1.00611	0.976874	1.03486	0.954599		0.990304	0.0242297
67 s	1.11048	0.831577	0.993034	1.00252	1.00024	1.0061	0.977212	1.03447	0.954814		0.990051	0.0245861
68 s	1.11168	0.831305	0.993714	1.00308	1.00193	1.00495	0.976684	1.0329	0.954537		0.990086	0.0246688
69 s	1.11286	0.829055	0.992814	1.00327	1.00008	1.00558	0.975383	1.03409	0.955611		0.989861	0.0249633
70 s	1.11217	0.830795	0.992211	1.00155	0.998785	1.00605	0.974921	1.03491	0.954821		0.98958	0.0247841
71 s	1.11286	0.827891	0.993106	1.00355	0.99975	1.00512	0.975557	1.03512	0.953938		0.989654	0.0251201
72 s	1.11299	0.826448	0.993645	1.00303	0.998699	1.00553	0.972855	1.03542	0.953621		0.989138	0.02529
73 s	1.11419	0.822463	0.993141	1.00223	0.998028	1.00537	0.97297	1.03718	0.950072		0.988405	0.0258308
74 s	1.11531	0.822567	0.993311	1.00442	0.99848	1.00573	0.973402	1.03746	0.951567		0.989138	0.0258932
75 s	1.1161	0.82074	0.992913	1.00198	0.998936	1.00549	0.97032	1.03775	0.950018		0.988249	0.0261564
76 s	1.11623	0.818547	0.992064	1.0041	0.999476	1.00598	0.971195	1.03753	0.949958		0.988343	0.0263709
77 s	1.11541	0.816053	0.993289	1.00071	0.999166	1.00609	0.971427	1.03766	0.951063		0.987875	0.0264961
78 s	1.11766	0.815126	0.992304	1.00257	0.999135	1.00489	0.970302	1.03728	0.95127		0.987837	0.026726
79 s	1.11841	0.812602	0.992504	1.00078	0.99696	1.00446	0.970424	1.03784	0.952138		0.987345	0.0269724
80 s	1.11946	0.810306	0.992618	1.00222	0.999473	1.00407	0.970263	1.03791	0.95185		0.987574	0.0272797
81 s	1.12007	0.81031	0.992934	1.0021	0.998227	1.00465	0.970061	1.03746	0.95209		0.987545	0.0273042
82 s	1.11988	0.810887	0.99322	1.00075	0.998469	1.00433	0.968912	1.03758	0.950929		0.987217	0.0272638
83 s	1.12008	0.807336	0.991543	1.00063	0.999129	1.00373	0.969455	1.03841	0.951474		0.986865	0.0275972
84 s	1.12097	0.806591	0.992338	0.999983	0.998455	1.00421	0.968718	1.03676	0.951701		0.986635	0.0276822
85 s	1.12192	0.804769	0.99187	0.99995	0.998048	1.00334	0.968335	1.03828	0.951325		0.986427	0.0279487
86 s	1.12258	0.803599	0.990831	1.00111	0.997071	1.00356	0.966028	1.03865	0.951524		0.986107	0.0281284
87 s	1.12247	0.798471	0.99093	1.00103	0.996704	1.0029	0.966892	1.03882	0.950711		0.985435	0.0285865
88 s	1.125	0.796942	0.9914	1.00001	0.996869	1.00274	0.964923	1.0396	0.948703		0.985131	0.0289606
89 s	1.12615	0.795053	0.991515	0.999717	0.99813	1.00267	0.964796	1.03959	0.950594		0.985357	0.0291828
90 s	1.12644	0.793373	0.990702	1.00048	0.998181	1.00226	0.963262	1.04111	0.949564		0.985042	0.029427
91 s	1.12739	0.792977	0.991214	0.999831	0.995199	1.00199	0.962074	1.04111	0.948253		0.984448	0.0295381
92 s	1.12808	0.791118	0.990942	0.999021	0.996457	1.00159	0.961503	1.04266	0.947816		0.984353	0.0298037
93 s	1.1269	0.789818	0.992094	1.00054	0.997783	1.00124	0.960508	1.04308	0.947827		0.98442	0.0298842
94 s	1.12736	0.789167	0.992014	1.00112	0.997823	1.00095	0.960329	1.04231	0.946202		0.984141	0.0299853
95 s	1.12764	0.788964	0.992681	0.9986	0.997527	1.00112	0.960924	1.04425	0.946907		0.98429	0.0300403
96 s	1.12936	0.785498	0.991579	0.999649	0.997547	1.00072	0.960994	1.04342	0.949078		0.984205	0.0304085
97 s	1.12865	0.78408	0.991889	0.998866	0.998233	1.00076	0.959384	1.04231	0.948534		0.983635	0.0304872
98 s	1.13044	0.783903	0.99166	0.999595	0.998597	1.00121	0.959346	1.04335	0.947477		0.983953	0.0306773
99 s	1.12845	0.783938	0.992095	1.00033	0.998133	1.00035	0.958122	1.04504	0.947673		0.983792	0.030597
100 s	1.12987	0.781148	0.99083	1.00097	0.997046	0.999399	0.957339	1.04483	0.946128		0.983061	0.030958
101 s	1.12936	0.78181	0.990259	0.999975	0.997746	1.00008	0.956614	1.04554	0.947238		0.98318	0.030875
102 s	1.1301	0.775848	0.990053	0.999758	0.99776	0.998823	0.955844	1.04515	0.94749		0.982313	0.0314476
103 s	1.13137	0.776626	0.990753	0.999562	0.996488	0.999542	0.956099	1.04467	0.945958		0.982341	0.0314662
104 s	1.13113	0.774733	0.990371	0.997639	0.997359	0.998633	0.956087	1.04493	0.947895		0.982086	0.0315834
105 s	1.13067	0.77708	0.991155	0.999428	0.997003	0.99826	0.955426	1.04534	0.947852		0.982469	0.0313704
106 s	1.13123	0.773827	0.990921	0.99924	0.996738	0.997602	0.955169	1.04533	0.947429		0.981943	0.0317035
107 s	1.13108	0.773022	0.990207	0.999321	0.995423	0.997724	0.954482	1.04655	0.94682		0.981626	0.0318095
108 s	1.13077	0.770371	0.990524	0.999527	0.995739	0.997734	0.954397	1.04557	0.945464		0.981122	0.0320302
109 s	1.13222	0.769789	0.989817	0.999453	0.996044	0.997068	0.954589	1.04553	0.947426		0.981326	0.0321388
110 s	1.13196	0.770569	0.989864	0.999694	0.995253	0.996654	0.954268	1.04422	0.948504		0.98122	0.0319968
111 s	1.1332	0.768355	0.990579	0.999004	0.995241	0.99658	0.953813	1.04368	0.949509		0.981106	0.0322538
112 s	1.13286	0.769246	0.990457	0.997069	0.995019	0.99701	0.952342	1.04609	0.949203		0.981033	0.0322256
113 s	1.13243	0.768216	0.990687	0.998852	0.996328	0.996023	0.950523	1.04593	0.947311		0.9807	0.0323522
114 s	1.13341	0.767196	0.99107	0.997404	0.997231	0.996563	0.951567	1.04643	0.946233		0.980789	0.0325259
115 s	1.13343	0.762471	0.990842	0.999093	0.996852	0.996577	0.950869	1.04649	0.947453		0.980453	0.032962
116 s	1.13509	0.763684	0.991394	0.997782	0.996135	0.996421	0.950303	1.04726	0.947166		0.980581	0.0329776
117 s	1.1337	0.762968	0.990617	0.998753	0.996215	0.995478	0.949638	1.04616	0.94823		0.980196	0.0329143
118 s	1.13401	0.761794	0.990154	0.998459	0.997569	0.995434	0.950923	1.04724	0.946448		0.980226	0.0330856
119 s	1.13438	0.760833	0.990542	0.998843	0.996405	0.994119	0.950224	1.04792	0.947737		0.980112	0.0331961
120 s	1.13488	0.757772	0.988748	0.997679	0.995765	0.994101	0.948236	1.04674	0.947889		0.97909	0.033478
121 s	1.1355	0.755392	0.988638	0.997823	0.99624	0.993678	0.947806	1.0492	0.946937		0.979024	0.0338259
122 s	1.13663	0.755446	0.989483	0.997522	0.995412	0.993439	0.948675	1.04962	0.947825		0.97934	0.0338776
123 s	1.13713	0.755842	0.987813	0.998356	0.995295	0.992774	0.946503	1.04985	0.947981		0.97906	0.0339014
124 s	1.13622	0.75627	0.989105	0.997726	0.995736	0.993024	0.945998	1.04888	0.947514		0.978941	0.0337925
125 s	1.13692	0.754915	0.988228	0.998242	0.995586	0.992379	0.946049	1.04992	0.949012		0.979027	0.0339681
126 s	1.13624	0.756088	0.987262	0.997131	0.994985	0.99254	0.947172	1.05094	0.948777		0.979016	0.0338201
127 s	1.13607	0.752271	0.987616	0.997565	0.996198	0.992584	0.946484	1.0495	0.949425		0.978634	0.0341316
128 s	1.13639	0.750988	0.986586	0.996456	0.996459	0.992331	0.944462	1.04999	0.9486		0.978029	0.0343093
129 s	1.13812	0.747729	0.987727	0.997641	0.996516	0.991873	0.945658	1.04821	0.949185		0.978073	0.0346578
130 s	1.1377	0.746154	0.987008	0.997263	0.995571	0.991687	0.942912	1.04922	0.948912		0.977382	0.0348316
131 s	1.13761	0.746815	0.986708	0.994839	0.996013	0.991731	0.943344	1.04852	0.94797		0.977061	0.0347336
132 s	1.13751	0.746404	0.98704	0.995153	0.995216	0.990507	0.942561	1.04977	0.947838		0.976889	0.0348039
133 s	1.13764	0.743283	0.98708	0.996822	0.994436	0.990219	0.943787	1.05026	0.949225		0.976973	0.035088
134 s	1.13875	0.74643	0.987129	0.996033	0.994572	0.991392	0.943636	1.04899	0.95162		0.977617	0.0348097
135 s	1.13858	0.740754	0.986287	0.995925	0.994552	0.991294	0.942309	1.04738	0.950051		0.976349	0.0353078
136 s	1.13875	0.742012	0.986324	0.996981	0.994635	0.993297	0.942664	1.0475	0.950947		0.977013	0.0352126
137 s	1.14075	0.736463	0.985924	0.9957	0.994399	0.993083	0.94204	1.04798	0.95021		0.976283	0.0358695
138 s	1.13954	0.738197	0.987632	0.995944	0.99562	0.993889	0.942736	1.0474	0.950258		0.976801	0.035628
139 s	1.14038	0.735666	0.986777	0.99615	0.994336	0.992292	0.944145	1.04722	0.95122		0.976465	0.0358632
140 s	1.14011	0.733876	0.987471	0.996832	0.994234	0.992337	0.942789	1.04674	0.95223		0.976291	0.0360154
141 s	1.14098	0.732998	0.987425	0.995795	0.994601	0.993246	0.943928	1.04953	0.952681		0.976798	0.0362107
142 s	1.14149	0.733821	0.986668	0.995812	0.993647	0.991065	0.943314	1.04772	0.953557		0.976344	0.0360936
143 s	1.1403	0.737794	0.98557	0.995917	0.993311	0.991126	0.943163	1.04699	0.95453		0.976523	0.0356157
144 s	1.1401	0.734778	0.985691	0.994508	0.993417	0.992164	0.944406	1.04804	0.953932		0.976337	0.0358994
145 s	1.13974	0.734105	0.986139	0.994942	0.99227	0.991688	0.941865	1.04682	0.95455		0.975791	0.0359275
146 s	1.14075	0.732525	0.986187	0.995171	0.992463	0.990928	0.940559	1.04673	0.953045		0.975373	0.0361649
147 s	1.14035	0.732871	0.985249	0.994793	0.99291	0.991077	0.940249	1.04777	0.952235		0.975279	0.0361449
148 s	1.14033	0.729526	0.985474	0.993651	0.994407	0.991084	0.941101	1.04702	0.954348		0.975216	0.0364094
149 s	1.14128	0.730331	0.98629	0.992844	0.993084	0.990437	0.939821	1.04685	0.954026		0.974996	0.0363937
150 s	1.1409	0.727284	0.986709	0.994552	0.995315	0.991106	0.939844	1.04708	0.953775		0.975174	0.0366969
151 s	1.14082	0.728818	0.985298	0.992912	0.993576	0.990699	0.939584	1.04685	0.95502		0.974841	0.0365025
152 s	1.13915	0.727751	0.986298	0.994302	0.993457	0.990586	0.937712	1.04814	0.953053		0.974495	0.0365871
153 s	1.14046	0.728938	0.985396	0.992003	0.992116	0.991314	0.936583	1.04842	0.95304		0.974251	0.0365569
154 s	1.1403	0.726498	0.985612	0.991386	0.992822	0.990571	0.938168	1.04893	0.953983		0.974252	0.0367568
155 s	1.14117	0.724667	0.984548	0.992317	0.992953	0.989695	0.936474	1.04841	0.953285		0.973725	0.0369946
156 s	1.14113	0.722861	0.985378	0.991834	0.993092	0.989733	0.935031	1.04748	0.953653		0.973355	0.0371541
157 s	1.14248	0.723284	0.986646	0.991939	0.99293	0.988718	0.934875	1.04756	0.954265		0.973633	0.0371989
158 s	1.14169	0.721547	0.985075	0.992106	0.993448	0.988505	0.934882	1.04634	0.955248		0.973204	0.0372677
159 s	1.1428	0.719819	0.984812	0.992022	0.992913	0.988275	0.935543	1.04684	0.953605		0.972959	0.0375086
160 s	1.14269	0.71667	0.984551	0.990541	0.992082	0.98902	0.935369	1.04725	0.956498		0.972741	0.0377789
161 s	1.14214	0.717967	0.985141	0.99116	0.991439	0.987577	0.934786	1.04716	0.955606		0.972553	0.0376278
162 s	1.14194	0.717798	0.985539	0.992018	0.99264	0.987938	0.933675	1.04718	0.955415		0.972682	0.0376669
163 s	1.14236	0.720833	0.985669	0.991105	0.991427	0.988291	0.933345	1.04761	0.954895		0.972838	0.0374166
164 s	1.14106	0.718979	0.985491	0.990076	0.993528	0.98816	0.932937	1.04676	0.957252		0.972693	0.0374837
165 s	1.14206	0.719762	0.985749	0.990698	0.991809	0.988532	0.932751	1.04849	0.956903		0.972973	0.0375202
166 s	1.1422	0.716991	0.985332	0.99027	0.992987	0.988031	0.93044	1.0482	0.956767		0.972357	0.0378173
167 s	1.14222	0.718642	0.985959	0.990588	0.992244	0.988003	0.930062	1.04815	0.956164		0.972448	0.0376717
168 s	1.14208	0.721093	0.984981	0.990663	0.992759	0.987601	0.930441	1.04675	0.956068		0.972493	0.0373867
169 s	1.14135	0.717715	0.985717	0.98968	0.992862	0.987095	0.929601	1.047	0.957086		0.972011	0.037666
170 s	1.14165	0.717221	0.984929	0.990279	0.992785	0.987149	0.928656	1.04732	0.956607		0.971844	0.0377571
171 s	1.14129	0.720104	0.984533	0.989353	0.992867	0.986943	0.927873	1.04653	0.957712		0.971912	0.0374413
172 s	1.14028	0.720051	0.984329	0.989969	0.991806	0.986715	0.9288	1.04651	0.956277		0.971638	0.0373691
173 s	1.13883	0.719661	0.984315	0.990157	0.993126	0.986909	0.9288	1.04623	0.957411		0.971715	0.0373134
174 s	1.14025	0.71672	0.984386	0.989729	0.991883	0.986292	0.927413	1.04772	0.958796		0.971465	0.0377193
175 s	1.13965	0.718996	0.983895	0.989735	0.992435	0.986304	0.92563	1.04809	0.957085		0.971313	0.0375193
176 s	1.14014	0.71521	0.984219	0.987751	0.992406	0.98623	0.926486	1.04554	0.959141		0.970791	0.0377971
177 s	1.14008	0.716507	0.984286	0.987274	0.99137	0.986289	0.927737	1.04556	0.958013		0.97079	0.0376465
178 s	1.14009	0.716298	0.985035	0.988575	0.992224	0.985374	0.927876	1.0453	0.960351		0.971235	0.0376605
179 s	1.13982	0.715337	0.984616	0.987685	0.993579	0.985926	0.929492	1.04337	0.961479		0.971256	0.037659
180 s	1.14069	0.717442	0.984003	0.988158	0.991091	0.985938	0.928748	1.04339	0.961977		0.971271	0.0375062
181 s	1.1399	0.714553	0.984255	0.98867	0.993616	0.984776	0.92841	1.04267	0.96328		0.971126	0.0377294
182 s	1.14054	0.712639	0.983289	0.986896	0.992583	0.986429	0.926778	1.04194	0.961833		0.970325	0.0379454
183 s	1.14005	0.71377	0.983563	0.987546	0.992409	0.985474	0.926988	1.04238	0.961583		0.970418	0.0378157
184 s	1.13929	0.712344	0.984305	0.988608	0.992441	0.98545	0.926747	1.04308	0.962314		0.970508	0.0379339
185 s	1.13943	0.712564	0.983226	0.988699	0.990058	0.983786	0.927775	1.04299	0.962183		0.970079	0.0378718
186 s	1.14023	0.711159	0.983027	0.986803	0.992455	0.984639	0.925541	1.04204	0.962171		0.969786	0.0380746
187 s	1.1413	0.709467	0.982251	0.987079	0.992349	0.984858	0.925521	1.0425	0.962701		0.969781	0.0383101
188 s	1.14029	0.709441	0.982606	0.987761	0.990889	0.984934	0.925347	1.04163	0.964071		0.969664	0.0382215
189 s	1.14032	0.710401	0.982937	0.986443	0.989953	0.983953	0.925475	1.0421	0.964912		0.96961	0.0381221
190 s	1.13908	0.712543	0.982999	0.985958	0.990388	0.983587	0.924716	1.04194	0.966148		0.969706	0.0378476
191 s	1.13963	0.712248	0.982958	0.987226	0.990178	0.984356	0.922573	1.04098	0.963171		0.969258	0.0379361
192 s	1.13951	0.711503	0.982961	0.987493	0.990642	0.984281	0.922886	1.03995	0.962956		0.969132	0.0379722
193 s	1.13777	0.71521	0.982521	0.987251	0.990468	0.982975	0.920986	1.04178	0.961377		0.968926	0.0375877
194 s	1.13748	0.710852	0.982177	0.987672	0.991863	0.983737	0.922293	1.04141	0.962704		0.968909	0.0379605
195 s	1.13881	0.710193	0.981541	0.986745	0.990152	0.98365	0.919901	1.03996	0.963968		0.968325	0.0380823
196 s	1.13889	0.710693	0.982946	0.986352	0.989754	0.983449	0.918623	1.03951	0.964177		0.968266	0.0380513
197 s	1.13767	0.711243	0.982252	0.987433	0.989441	0.983001	0.918712	1.04135	0.963183		0.968255	0.0379714
198 s	1.13725	0.711944	0.982551	0.984638	0.990064	0.982361	0.91958	1.04087	0.964537		0.968199	0.0378333
199 s	1.13723	0.714764	0.981819	0.98482	0.990562	0.982209	0.91878	1.03966	0.963238		0.96812	0.0375521
200 s	1.13647	0.716282	0.982804	0.986037	0.991775	0.98178	0.920036	1.03935	0.964236		0.968752	0.0373503
201 s	1.13618	0.712529	0.981884	0.985504	0.990514	0.982356	0.919508	1.03931	0.96546		0.968139	0.0376768
202 s	1.13691	0.715361	0.981594	0.985122	0.990864	0.981433	0.919029	1.0382	0.967039		0.968395	0.0374287
203 s	1.1356	0.713956	0.981997	0.98438	0.990832	0.982126	0.91861	1.03903	0.966461		0.96811	0.0375092
204 s	1.13527	0.711957	0.980989	0.985803	0.990329	0.98134	0.917711	1.03846	0.966448		0.967589	0.0376741
205 s	1.13505	0.713923	0.981246	0.985497	0.989597	0.982376	0.917334	1.03761	0.965857		0.96761	0.0374594
206 s	1.13502	0.715007	0.981439	0.984023	0.989842	0.982068	0.917393	1.0388	0.966499		0.967788	0.0373771
207 s	1.13492	0.715254	0.98077	0.984942	0.989099	0.980958	0.917557	1.0357	0.965608		0.9672	0.0372554
208 s	1.13429	0.717507	0.980752	0.98532	0.989278	0.980562	0.917357	1.03726	0.968134		0.967829	0.0370496
209 s	1.1332	0.715874	0.981273	0.984085	0.988869	0.980821	0.917775	1.03686	0.967539		0.967366	0.0371097
210 s	1.13368	0.716558	0.981463	0.983905	0.989281	0.980624	0.91593	1.03648	0.967883		0.967312	0.037103
211 s	1.13273	0.716184	0.981511	0.982658	0.988977	0.980798	0.914997	1.0368	0.968337		0.966999	0.0370966
212 s	1.13363	0.714856	0.980906	0.982641	0.989074	0.980686	0.915963	1.03583	0.968455		0.966893	0.0372304
213 s	1.13232	0.715522	0.981686	0.982651	0.987625	0.980191	0.916297	1.03523	0.968124		0.966627	0.0370542
214 s	1.13212	0.716749	0.980754	0.982048	0.987901	0.980276	0.916411	1.03455	0.968733		0.966616	0.0369011
215 s	1.13296	0.713516	0.98156	0.983566	0.988453	0.980046	0.915541	1.03512	0.970279		0.966781	0.0373071
216 s	1.13199	0.71461	0.981605	0.981817	0.988766	0.979454	0.915156	1.03531	0.969923		0.966515	0.0371457
217 s	1.13325	0.711108	0.981901	0.981594	0.988778	0.979751	0.914152	1.03462	0.969305		0.966051	0.0375562
218 s	1.13319	0.713293	0.98182	0.980801	0.987938	0.979049	0.912575	1.03419	0.968613		0.965719	0.0373505
219 s	1.13281	0.711824	0.980701	0.981681	0.98851	0.979434	0.912352	1.03353	0.968432		0.965475	0.0374576
220 s	1.1328	0.711443	0.980925	0.982164	0.989885	0.979207	0.913807	1.03302	0.969505		0.965862	0.0374684
221 s	1.13269	0.711126	0.981603	0.981757	0.987929	0.978115	0.913572	1.03266	0.971752		0.965689	0.0374703
222 s	1.13316	0.710922	0.980757	0.981617	0.987434	0.976953	0.910879	1.03195	0.97026		0.964881	0.0375359
223 s	1.13197	0.713241	0.980674	0.981204	0.987747	0.977813	0.910608	1.03224	0.969845		0.965037	0.0372591
224 s	1.13209	0.712621	0.979783	0.979826	0.987855	0.977109	0.911383	1.03126	0.969912		0.964649	0.0372697
225 s	1.13097	0.712186	0.979396	0.979942	0.985115	0.977836	0.911866	1.03213	0.969076		0.96428	0.037231
226 s	1.13058	0.711267	0.978952	0.980712	0.98861	0.977536	0.910603	1.03223	0.969182		0.964409	0.037351
227 s	1.13116	0.712863	0.978197	0.982344	0.986919	0.97732	0.908633	1.03251	0.96946		0.964379	0.0372756
228 s	1.13147	0.71079	0.978532	0.980109	0.987047	0.976713	0.909128	1.03015	0.968192		0.963571	0.0374034
229 s	1.13088	0.710389	0.978123	0.980456	0.98584	0.9774	0.908819	1.03144	0.970289		0.963737	0.0374399
230 s	1.13015	0.710087	0.978477	0.980691	0.98633	0.976467	0.907079	1.03026	0.968644		0.963132	0.0374285
231 s	1.13021	0.709818	0.978562	0.979911	0.986065	0.977382	0.907431	1.02991	0.970119		0.963267	0.0374429
232 s	1.13124	0.710592	0.977967	0.97956	0.986136	0.976968	0.908725	1.02961	0.970471		0.963475	0.0373943
233 s	1.13095	0.710673	0.978088	0.978744	0.98555	0.976218	0.909205	1.02935	0.970167		0.963216	0.0373388
234 s	1.13006	0.710375	0.977916	0.979126	0.982647	0.976957	0.908133	1.02852	0.971506		0.962804	0.037299
235 s	1.12879	0.711876	0.977945	0.979438	0.984753	0.976714	0.908097	1.02799	0.971316		0.962991	0.0370832
236 s	1.12909	0.714045	0.977221	0.979663	0.986188	0.977183	0.908218	1.02794	0.971589		0.963459	0.0369067
237 s	1.12876	0.714584	0.978603	0.978469	0.985547	0.976598	0.908	1.0288	0.97263		0.963554	0.0368569
238 s	1.12788	0.715246	0.97819	0.978717	0.984101	0.975932	0.90776	1.02687	0.973017		0.96308	0.0366835
239 s	1.12728	0.716665	0.978072	0.978327	0.985837	0.975435	0.908873	1.02647	0.974307		0.963474	0.0364943
240 s	1.12722	0.714227	0.978134	0.979056	0.983464	0.976088	0.909466	1.02662	0.974148		0.963158	0.0366991
241 s	1.12771	0.714678	0.978152	0.978226	0.983726	0.974855	0.908227	1.02584	0.974883		0.962922	0.0366883
242 s	1.12637	0.715293	0.977612	0.977548	0.984602	0.975575	0.908255	1.02553	0.975168		0.962884	0.0365443
243 s	1.12638	0.715447	0.977459	0.977023	0.985832	0.976672	0.907304	1.02535	0.974861		0.962925	0.0365566
244 s	1.12617	0.713939	0.977645	0.978988	0.985046	0.974828	0.90738	1.02457	0.97586		0.962714	0.0366666
245 s	1.1263	0.715671	0.977978	0.977908	0.984998	0.974683	0.904986	1.02279	0.974834		0.962238	0.036511
246 s	1.12559	0.713298	0.978104	0.978719	0.985652	0.975328	0.905734	1.02282	0.97385		0.962122	0.0366847
247 s	1.12587	0.71603	0.977425	0.978081	0.986091	0.975368	0.906211	1.02356	0.975266		0.962656	0.0364548
248 s	1.12543	0.716674	0.978202	0.977437	0.986392	0.975928	0.905692	1.02184	0.975698		0.962588	0.0363471
249 s	1.12545	0.714347	0.978738	0.978157	0.985502	0.975298	0.905425	1.02143	0.977546		0.962433	0.0365701
250 s	1.12425	0.716239	0.891563	0.888437	0.971177	0.975011	0.833265	0.638782	0.83868		0.875267	0.0480012
251 s	1.12385	0.718303	0.878664	0.869471	0.959838	0.923787	0.84203	0.651365	0.851651		0.868773	0.0452457
252 s	1.12441	0.71559	0.867018	0.852269	0.952469	0.92561	0.846506	0.659318	0.858419		0.866845	0.0446851
253 s	1.12389	0.715825	0.85248	0.832673	0.944076	0.92603	0.847102	0.663462	0.861619		0.863018	0.0443114
254 s	1.12387	0.714241	0.841687	0.815837	0.932358	0.926206	0.849831	0.662494	0.862004		0.858725	0.0443907
255 s	1.12414	0.717553	0.837182	0.806903	0.926492	0.926377	0.854973	0.667403	0.866948		0.858663	0.043998
256 s	1.12441	0.717629	0.829681	0.796793	0.919892	0.926089	0.853627	0.673224	0.868851		0.856689	0.0437731
257 s	1.12473	0.714561	0.823071	0.786467	0.913143	0.927316	0.855171	0.670359	0.86881		0.853737	0.0442645
258 s	0.711728	0.892743	0.816713	0.778439	0.907314	0.93111	0.860619	0.674213	0.873442		0.827369	0.0298126
259 s	0.708222	0.893497	0.810695	0.767709	0.900199	0.932316	0.865723	0.679975	0.877026		0.826151	0.0299009
260 s	0.707632	0.892254	0.804372	0.758831	0.894453	0.93606	0.867242	0.686058	0.88238		0.825476	0.0299629
261 s	0.709594	0.894332	0.800276	0.753188	0.884852	0.937686	0.86625	0.688394	0.884174		0.824305	0.0298222
262 s	0.71571	0.898505	0.79685	0.74636	0.880418	0.942248	0.867865	0.685918	0.881337		0.823912	0.0301586
263 s	0.724495	0.90255	0.7944	0.742899	0.87813	0.944825	0.870171	0.68843	0.883687		0.82551	0.0300708
264 s	0.731402	0.906587	0.792951	0.739989	0.873562	0.948115	0.87244	0.689478	0.886051		0.826731	0.0301625
265 s	0.742586	0.909693	0.790618	0.737021	0.872913	0.951129	0.871775	0.691854	0.887228		0.828313	0.0299956
266 s	0.747027	0.912494	0.790642	0.736189	0.872235	0.953872	0.873637	0.691786	0.887422		0.829478	0.0301546
267 s	0.75309	0.916234	0.788739	0.733609	0.870744	0.956887	0.878038	0.695608	0.889465		0.831379	0.030275
268 s	0.758264	0.920434	0.79195	0.7364	0.871791	0.961014	0.879766	0.698787	0.891885		0.834477	0.0302276
269 s	0.769239	0.922985	0.791915	0.736932	0.873909	0.961749	0.884271	0.701396	0.894996		0.837488	0.0300325
270 s	0.775595	0.926818	0.791686	0.73756	0.875747	0.962894	0.887746	0.706632	0.8996		0.840475	0.0299331
271 s	0.784539	0.931835	0.793562	0.739433	0.874865	0.964928	0.88974	0.709904	0.903404		0.843579	0.0297924
272 s	0.793039	0.934596	0.792795	0.737498	0.876658	0.967029	0.892816	0.711056	0.903146		0.845404	0.0299327
273 s	0.799474	0.938672	0.792075	0.738351	0.877435	0.968138	0.895788	0.71705	0.908659		0.848405	0.0298459
274 s	0.807145	0.941687	0.79417	0.739006	0.875924	0.970739	0.899702	0.719858	0.910305		0.850948	0.0298062
275 s	0.813801	0.944013	0.795675	0.741606	0.878275	0.97353	0.901284	0.725605	0.913133		0.854102	0.0295444
276 s	0.820935	0.947834	0.798239	0.742821	0.878229	0.973085	0.903574	0.727089	0.915339		0.85635	0.0294423
277 s	0.828478	0.951179	0.80071	0.749367	0.884013	0.974013	0.905175	0.730549	0.917735		0.860135	0.0290521
278 s	0.835178	0.953122	0.799336	0.745417	0.881303	0.974946	0.907762	0.733215	0.918463		0.860971	0.029233
279 s	0.841652	0.955004	0.798641	0.746968	0.884047	0.975782	0.911399	0.737408	0.922777		0.863742	0.0291959
280 s	0.847928	0.959406	0.798744	0.747023	0.883962	0.976274	0.91394	0.741548	0.924245		0.865896	0.0292005
281 s	0.856685	0.963	0.802418	0.746897	0.884138	0.977775	0.915457	0.745713	0.928744		0.868981	0.029183
282 s	0.862087	0.964607	0.802236	0.749235	0.885934	0.978862	0.920059	0.747877	0.929697		0.871177	0.0291703
283 s	0.866521	0.965974	0.800774	0.748318	0.884804	0.980123	0.921073	0.755564	0.932607		0.872862	0.0290397
284 s	0.871922	0.968038	0.802752	0.748403	0.88185	0.980925	0.924139	0.757563	0.935745		0.874593	0.0291247
285 s	0.880764	0.969514	0.801501	0.747769	0.884357	0.980878	0.925409	0.761586	0.937014		0.876532	0.0291267
286 s	0.885782	0.970811	0.803084	0.747986	0.88224	0.981634	0.927807	0.765777	0.939538		0.878296	0.0290615
287 s	0.892034	0.972062	0.804016	0.750247	0.88479	0.98237	0.928963	0.769552	0.941394		0.880603	0.0288902
288 s	0.898213	0.972819	0.805748	0.752624	0.887126	0.981609	0.932314	0.771373	0.943562		0.882821	0.0287628
289 s	0.902045	0.973421	0.806794	0.755429	0.889623	0.982301	0.934302	0.777988	0.9471		0.885445	0.0284408
290 s	0.905065	0.97452	0.810374	0.759097	0.892215	0.982194	0.935516	0.782204	0.949028		0.887801	0.0280088
291 s	0.909644	0.975309	0.81186	0.761794	0.89139	0.981013	0.93683	0.786488	0.952477		0.889645	0.0277142
292 s	0.913988	0.975377	0.815264	0.7643	0.894211	0.982527	0.93856	0.789791	0.953351		0.89193	0.0274391
293 s	0.915512	0.975174	0.817795	0.767994	0.899197	0.98077	0.939732	0.792485	0.955078		0.893749	0.0269824
294 s	0.923106	0.974453	0.817106	0.769386	0.896098	0.980554	0.940962	0.796127	0.957488		0.895031	0.0268905
295 s	0.926058	0.974311	0.81749	0.769227	0.898403	0.980692	0.941865	0.799627	0.958099		0.896197	0.0267959
296 s	0.929977	0.974832	0.817794	0.768059	0.89943	0.97981	0.943261	0.802198	0.960098		0.897273	0.0268783
297 s	0.932377	0.974648	0.817563	0.768794	0.896271	0.979502	0.945183	0.804944	0.963398		0.898075	0.0268817
298 s	0.936209	0.973613	0.820137	0.768647	0.899359	0.979761	0.945612	0.812351	0.966262		0.900217	0.0265824
299 s	0.940138	0.973307	0.826055	0.778881	0.903199	0.979053	0.947425	0.815168	0.968811		0.90356	0.0256712
300 s	0.944325	0.972825	0.825409	0.780124	0.907146	0.977989	0.947	0.818611	0.970898		0.904925	0.0255433
301 s	0.946972	0.972231	0.828018	0.77994	0.907243	0.977198	0.946783	0.822617	0.972748		0.905972	0.0253256
302 s	0.948698	0.971351	0.82962	0.784728	0.908399	0.976523	0.947325	0.823725	0.973821		0.907132	0.0249106
303 s	0.950605	0.970027	0.832156	0.786995	0.911012	0.975727	0.949031	0.826719	0.976315		0.908732	0.0246095
304 s	0.955968	0.968632	0.831834	0.788829	0.910804	0.974209	0.947975	0.829552	0.976819		0.909402	0.0243932
305 s	0.95912	0.96698	0.828251	0.784279	0.908763	0.974634	0.949021	0.833703	0.979443		0.909355	0.0248578
306 s	0.960399	0.966219	0.830321	0.783924	0.907434	0.972216	0.949397	0.836856	0.981375		0.909793	0.0246695
307 s	0.963247	0.96512	0.831255	0.784678	0.911632	0.969295	0.948679	0.84115	0.983645		0.910967	0.0244239
308 s	0.967327	0.960792	0.836469	0.793807	0.911268	0.967845	0.949559	0.84392	0.985334		0.912925	0.0234672
309 s	0.97092	0.962315	0.836987	0.79195	0.914233	0.96781	0.948134	0.845885	0.985914		0.913794	0.0236505
310 s	0.971175	0.958013	0.836439	0.790498	0.913121	0.964374	0.947867	0.844758	0.985616		0.912429	0.0235882
311 s	0.97575	0.956856	0.837025	0.794494	0.915244	0.964294	0.947841	0.850484	0.988931		0.914546	0.0233271
312 s	0.976698	0.956211	0.83792	0.7936	0.91326	0.964459	0.947645	0.850628	0.98928		0.914411	0.0233802
313 s	0.978644	0.954009	0.839942	0.796465	0.915694	0.963961	0.94738	0.852487	0.990827		0.91549	0.0230814
314 s	0.981074	0.952445	0.837747	0.793396	0.916009	0.961757	0.948177	0.858518	0.993024		0.915794	0.0232987
315 s	0.982198	0.951397	0.839728	0.795343	0.914723	0.958865	0.946504	0.857072	0.992548		0.915375	0.0230063
316 s	0.985228	0.949464	0.841301	0.797943	0.915799	0.953932	0.945828	0.85755	0.9923		0.915483	0.0226673
317 s	0.988634	0.94636	0.839673	0.79688	0.91768	0.951581	0.945574	0.861366	0.995142		0.915877	0.0228535
318 s	0.989692	0.944902	0.84067	0.795083	0.916436	0.950601	0.944143	0.86522	0.996894		0.91596	0.0228745
319 s	0.991566	0.943216	0.842742	0.800858	0.917267	0.949451	0.943044	0.866393	0.996752		0.91681	0.0223305
320 s	0.993584	0.94055	0.84485	0.801665	0.919934	0.948651	0.941786	0.868614	0.99817		0.917534	0.0221984
321 s	0.995506	0.939151	0.846465	0.804775	0.920603	0.948034	0.941091	0.871693	0.999307		0.918514	0.0219173
322 s	0.998114	0.935117	0.847676	0.806298	0.921616	0.944928	0.939086	0.875009	1.00103		0.918764	0.0217478
323 s	0.999516	0.932463	0.847738	0.808024	0.92208	0.945214	0.937753	0.876656	1.0006		0.918894	0.021589
324 s	1.00137	0.9316	0.850064	0.810975	0.924121	0.944978	0.936952	0.878425	1.00215		0.92007	0.0213887
325 s	1.00308	0.925776	0.851406	0.811987	0.926962	0.94044	0.935594	0.881611	1.00269		0.919949	0.0211896
326 s	1.00645	0.924482	0.85116	0.812407	0.926515	0.939273	0.935761	0.882213	1.00359		0.920205	0.0213713
327 s	1.00866	0.921602	0.85114	0.811042	0.926287	0.937994	0.933814	0.881616	1.0043		0.919607	0.0216057
328 s	1.01044	0.919313	0.849709	0.808784	0.924636	0.93509	0.931781	0.884707	1.00493		0.918821	0.021834
329 s	1.01334	0.913043	0.851895	0.810238	0.923279	0.933049	0.931249	0.886579	1.00602		0.918743	0.0218123
330 s	1.01544	0.914101	0.854124	0.815304	0.929472	0.931924	0.930575	0.886742	1.00557		0.920362	0.0214786
331 s	1.01647	0.911369	0.856205	0.817756	0.929352	0.931424	0.929788	0.88861	1.00491		0.920654	0.0212163
332 s	1.01805	0.908618	0.857364	0.818997	0.927992	0.927657	0.928967	0.890099	1.00655		0.920478	0.0212314
333 s	1.01937	0.90423	0.857693	0.819914	0.93137	0.928237	0.926073	0.891134	1.00526		0.920365	0.0211997
334 s	1.02167	0.903344	0.860049	0.823925	0.931683	0.924522	0.925492	0.891936	1.00642		0.921005	0.0210399
335 s	1.02281	0.903876	0.860767	0.824699	0.932993	0.922959	0.925339	0.893038	1.00753		0.921557	0.0210795
336 s	1.0238	0.899778	0.860517	0.825852	0.931971	0.920012	0.922793	0.894437	1.00722		0.920709	0.0210794
337 s	1.02541	0.891352	0.860922	0.822642	0.930274	0.914235	0.921282	0.896714	1.00745		0.91892	0.0214801
338 s	1.03018	0.890241	0.862065	0.825389	0.932961	0.915142	0.918621	0.897988	1.00668		0.919918	0.0215779
339 s	1.03041	0.888706	0.863446	0.829051	0.934111	0.915151	0.919226	0.897103	1.0062		0.920378	0.0213493
340 s	1.03168	0.887577	0.863025	0.827483	0.934609	0.910321	0.917265	0.897503	1.00685		0.91959	0.0216316
341 s	1.03199	0.884805	0.860249	0.826255	0.934211	0.909934	0.915808	0.897247	1.00791		0.918712	0.0219503
342 s	1.03329	0.884385	0.860002	0.822971	0.93256	0.907598	0.913987	0.898513	1.0067		0.917778	0.022173
343 s	1.0334	0.880745	0.861662	0.827663	0.932278	0.905661	0.912193	0.898323	1.00654		0.917607	0.0219386
344 s	1.03708	0.876361	0.863166	0.828274	0.934917	0.905779	0.912668	0.899341	1.00648		0.918231	0.0222404
345 s	1.03888	0.872808	0.863897	0.829303	0.935443	0.899109	0.91146	0.899079	1.00656		0.917392	0.0224686
346 s	1.04033	0.873244	0.863497	0.829877	0.934125	0.899548	0.910407	0.899973	1.00658		0.917509	0.0225248
347 s	1.04315	0.871387	0.865948	0.832075	0.935972	0.895836	0.908199	0.899327	1.00548		0.917486	0.0226193
348 s	1.0412	0.868311	0.866849	0.834006	0.93575	0.892794	0.906466	0.901381	1.00538		0.916904	0.0224545
349 s	1.04159	0.868146	0.867689	0.834828	0.937396	0.897141	0.905252	0.902391	1.00531		0.917749	0.0223757
350 s	1.04418	0.865638	0.870061	0.840199	0.940475	0.89241	0.904794	0.902124	1.00641		0.918476	0.0224886
351 s	1.04411	0.867342	0.872098	0.840171	0.939194	0.888892	0.901852	0.902621	1.00614		0.918047	0.022422
352 s	1.04399	0.865615	0.871294	0.838184	0.938716	0.889127	0.90158	0.905328	1.00527		0.917679	0.022509
353 s	1.0445	0.858343	0.871778	0.840565	0.939735	0.887338	0.900294	0.903949	1.00501		0.916834	0.0227224
354 s	1.04814	0.857471	0.873258	0.842626	0.94265	0.886687	0.897473	0.903769	1.00495		0.917447	0.0229894
355 s	1.04755	0.85491	0.875159	0.843233	0.941833	0.880342	0.89699	0.905611	1.00414		0.916641	0.0230259
356 s	1.04946	0.856966	0.876888	0.846119	0.942658	0.878671	0.894666	0.90613	1.00377		0.917259	0.0229903
357 s	1.04777	0.854932	0.876148	0.846899	0.943697	0.878891	0.89421	0.90696	1.00359		0.917011	0.0229189
358 s	1.04981	0.853851	0.87587	0.844369	0.942803	0.876883	0.891663	0.907297	1.00343		0.91622	0.0232945
359 s	1.05162	0.849123	0.877272	0.84754	0.942507	0.875296	0.889837	0.908711	1.00137		0.91592	0.0234039
360 s	1.05181	0.850288	0.876649	0.846941	0.942069	0.875813	0.889193	0.908845	1.00248		0.91601	0.0234591
361 s	1.05106	0.84632	0.877107	0.846344	0.943711	0.872996	0.887285	0.908978	1.00336		0.915241	0.0237405
362 s	1.05336	0.843401	0.87821	0.846833	0.941713	0.87368	0.886491	0.91001	1.0014		0.915012	0.0238616
363 s	1.05481	0.841421	0.878264	0.849295	0.943307	0.872345	0.883509	0.90947	1.00171		0.914903	0.0240915
364 s	1.05544	0.84113	0.878323	0.847339	0.941053	0.867877	0.882603	0.909777	1.00059		0.913792	0.0242645
365 s	1.05567	0.83896	0.880323	0.848227	0.941853	0.865534	0.882379	0.911261	1.00121		0.913934	0.0244091
366 s	1.05593	0.837499	0.883823	0.852502	0.942658	0.86459	0.879841	0.908881	1.0003		0.914003	0.0243221
367 s	1.05712	0.836117	0.885721	0.85837	0.944761	0.863379	0.878361	0.909842	0.999424		0.914788	0.0243045
368 s	1.05736	0.836103	0.884303	0.856517	0.944619	0.86273	0.877751	0.909844	0.99967		0.914322	0.0244502
369 s	1.05814	0.832744	0.884218	0.854417	0.945123	0.860599	0.876053	0.910052	0.999052		0.913378	0.0248113
370 s	1.05855	0.831331	0.889857	0.860121	0.946204	0.85863	0.876208	0.910863	0.999399		0.914574	0.0247338
371 s	1.05911	0.828022	0.890688	0.861619	0.949187	0.859172	0.873483	0.910643	0.999247		0.914575	0.0249716
372 s	1.06078	0.826461	0.88905	0.859859	0.948758	0.861191	0.870875	0.910378	0.999095		0.91405	0.0252414
373 s	1.06163	0.824403	0.890345	0.860805	0.949552	0.857364	0.869692	0.912212	0.997845		0.913761	0.0254625
374 s	1.06241	0.819922	0.891914	0.863234	0.948758	0.857937	0.868154	0.912328	0.998109		0.913641	0.0256768
375 s	1.06466	0.815903	0.894463	0.865417	0.949993	0.85104	0.866882	0.911769	0.997543		0.913074	0.0262253
376 s	1.06575	0.816872	0.893729	0.867544	0.95022	0.851561	0.864123	0.912553	0.996991		0.913261	0.0262505
377 s	1.06451	0.81697	0.892935	0.865006	0.949717	0.849484	0.861363	0.912779	0.995587		0.912038	0.0262846
378 s	1.06622	0.815671	0.893386	0.86628	0.950477	0.851275	0.862075	0.912572	0.996192		0.912683	0.0264168
379 s	1.06663	0.814533	0.892569	0.86595	0.951572	0.844372	0.860781	0.913114	0.996238		0.911751	0.0268138
380 s	1.06738	0.813407	0.893048	0.864836	0.951054	0.844484	0.860019	0.91207	0.995376		0.911297	0.0269206
381 s	1.06848	0.807068	0.891339	0.862565	0.949489	0.844121	0.858997	0.911405	0.995003		0.90983	0.0273958
382 s	1.06833	0.80588	0.890914	0.861743	0.950619	0.843787	0.856551	0.912337	0.994688		0.909428	0.0275549
383 s	1.06914	0.808753	0.893032	0.864157	0.94966	0.838529	0.854663	0.91301	0.993996		0.909438	0.027581
384 s	1.0699	0.804636	0.892722	0.863422	0.949199	0.836012	0.85212	0.91406	0.993038		0.908345	0.0279845
385 s	1.0706	0.800054	0.890516	0.861895	0.947468	0.838824	0.849805	0.914713	0.991498		0.907263	0.0282014
386 s	1.07248	0.804938	0.891886	0.863048	0.947707	0.835808	0.848904	0.915775	0.991474		0.908002	0.0282018
387 s	1.06957	0.805589	0.891545	0.864489	0.949338	0.838349	0.846157	0.915168	0.990258		0.907829	0.0278781
388 s	1.07158	0.801252	0.892683	0.86451	0.949782	0.839459	0.8478	0.915053	0.990289		0.908046	0.0281782
389 s	1.07167	0.801512	0.896651	0.869454	0.949574	0.842341	0.847914	0.91445	0.989499		0.90923	0.0279045
390 s	1.07199	0.801888	0.897647	0.871796	0.952751	0.84011	0.845696	0.913353	0.989054		0.909365	0.0280493
391 s	1.07417	0.795585	0.899083	0.871735	0.952315	0.838954	0.845059	0.913984	0.988709		0.908844	0.0285967
392 s	1.075	0.791913	0.901114	0.874304	0.952463	0.8356	0.843465	0.912371	0.988435		0.908297	0.0289685
393 s	1.07628	0.789834	0.899206	0.873234	0.954012	0.833151	0.840198	0.914355	0.989137		0.907711	0.0294641
394 s	1.07672	0.78911	0.898374	0.870789	0.951994	0.831118	0.840697	0.913281	0.988196		0.906697	0.0295563
395 s	1.07815	0.785303	0.896639	0.870378	0.950403	0.829496	0.838575	0.912396	0.987711		0.90545	0.0299643
396 s	1.07913	0.784558	0.897777	0.869289	0.949591	0.823617	0.839094	0.912572	0.986925		0.904728	0.0302486
397 s	1.07861	0.783266	0.899389	0.87196	0.950818	0.822015	0.838012	0.911981	0.98733		0.90482	0.0303638
398 s	1.07814	0.785771	0.898124	0.872594	0.950761	0.821927	0.834888	0.911466	0.986784		0.904495	0.0302605
399 s	1.07772	0.786193	0.899196	0.871999	0.951885	0.816508	0.831991	0.911896	0.983124		0.90339	0.0304037
400 s	1.07786	0.781515	0.898402	0.871117	0.948584	0.817081	0.831645	0.911439	0.983134		0.902308	0.0305983
401 s	1.07923	0.780299	0.900116	0.873554	0.951897	0.815245	0.831494	0.910528	0.983594		0.902884	0.0308994
402 s	1.07897	0.781374	0.902165	0.875004	0.951772	0.815089	0.828951	0.911892	0.981777		0.902999	0.0308262
403 s	1.07895	0.784774	0.901861	0.876194	0.953212	0.819387	0.828568	0.91049	0.98306		0.904055	0.0305421
404 s	1.07843	0.783602	0.90391	0.876212	0.952976	0.820344	0.82714	0.911369	0.981957		0.903993	0.0305341
405 s	1.07765	0.781366	0.904696	0.879289	0.95361	0.812167	0.825109	0.910763	0.982276		0.902992	0.0309767
406 s	1.07881	0.77635	0.905565	0.880138	0.953587	0.80487	0.823828	0.911051	0.981739		0.901771	0.0316637
407 s	1.08029	0.774963	0.906318	0.88012	0.957168	0.805074	0.823548	0.908616	0.979811		0.901768	0.0318667
408 s	1.08065	0.775743	0.906786	0.882598	0.955173	0.806362	0.820984	0.909387	0.979979		0.901962	0.0318262
409 s	1.0804	0.773017	0.906652	0.882354	0.95513	0.803569	0.820817	0.90743	0.980456		0.901091	0.0320913
410 s	1.08175	0.766167	0.907686	0.88209	0.955819	0.803035	0.821257	0.907581	0.97938		0.900529	0.0325744
411 s	1.08286	0.767945	0.906582	0.880498	0.955936	0.806202	0.819873	0.90832	0.97907		0.900809	0.0324813
412 s	1.08416	0.764218	0.906236	0.882581	0.95663	0.806262	0.818625	0.90879	0.977609		0.900568	0.0327887
413 s	1.08304	0.767516	0.907346	0.880696	0.956473	0.804535	0.815886	0.907657	0.978114		0.900141	0.0327069
414 s	1.08316	0.767264	0.908489	0.882166	0.955517	0.799208	0.814161	0.907951	0.97532		0.899249	0.0328926
415 s	1.08297	0.768975	0.906732	0.880679	0.955369	0.803028	0.811395	0.906391	0.974473		0.89889	0.0326936
416 s	1.08252	0.764292	0.905371	0.878936	0.953146	0.799138	0.809929	0.90709	0.974688		0.897235	0.033098
417 s	1.08421	0.762648	0.906078	0.879996	0.953926	0.79318	0.807778	0.907714	0.973479		0.896557	0.033626
418 s	1.08422	0.766531	0.906976	0.880111	0.955574	0.793996	0.808041	0.90792	0.972751		0.897347	0.0333896
419 s	1.08363	0.762758	0.910134	0.883973	0.956445	0.797637	0.805738	0.908148	0.974072		0.89806	0.0335379
420 s	1.08437	0.758002	0.910473	0.885454	0.955315	0.794332	0.806343	0.905973	0.972797		0.897007	0.0338974
421 s	1.08437	0.761989	0.910057	0.882641	0.953832	0.795162	0.801379	0.906198	0.971042		0.896297	0.0337516
422 s	1.08424	0.75679	0.911524	0.885235	0.956787	0.794794	0.800115	0.906285	0.96937		0.896126	0.0341137
423 s	1.08485	0.758491	0.911465	0.884895	0.954786	0.785134	0.801499	0.905929	0.969432		0.895165	0.0343789
424 s	1.08427	0.75847	0.911495	0.88482	0.956081	0.783652	0.800393	0.90605	0.968394		0.894847	0.0344454
425 s	1.08382	0.755829	0.911739	0.886035	0.955255	0.783961	0.798645	0.90519	0.966988		0.894163	0.0345423
426 s	1.08437	0.756952	0.910457	0.884659	0.955839	0.781221	0.799728	0.904426	0.968776		0.894048	0.0346633
427 s	1.08402	0.760229	0.91039	0.884513	0.956103	0.783805	0.79867	0.905285	0.966847		0.894429	0.0343348
428 s	1.08451	0.748829	0.911148	0.883372	0.955383	0.7861	0.794129	0.903308	0.967246		0.89267	0.0350788
429 s	1.08735	0.749813	0.909029	0.882447	0.955207	0.781188	0.794542	0.904078	0.964626		0.892032	0.0353464
430 s	1.08445	0.752701	0.909315	0.883658	0.95562	0.784806	0.790692	0.903528	0.963132		0.891989	0.0349216
431 s	1.08645	0.746933	0.912103	0.88425	0.955119	0.780189	0.788722	0.904703	0.96202		0.891165	0.0356543
432 s	1.08673	0.747182	0.909814	0.88507	0.954888	0.780851	0.790263	0.904495	0.961242		0.89117	0.0355238
433 s	1.08616	0.743822	0.909709	0.884289	0.955324	0.788538	0.790853	0.902027	0.962146		0.891429	0.0353534
434 s	1.08733	0.74643	0.909613	0.883207	0.954854	0.783428	0.788224	0.902101	0.962292		0.890832	0.0356044
435 s	1.08677	0.742528	0.911095	0.886144	0.955324	0.781172	0.78704	0.902115	0.961996		0.890464	0.035933
436 s	1.08845	0.738372	0.911728	0.885764	0.954695	0.782658	0.786831	0.900737	0.960965		0.890022	0.036203
437 s	1.09017	0.732571	0.909137	0.884682	0.95375	0.781337	0.784583	0.900872	0.960774		0.888653	0.0367694
438 s	1.09051	0.734626	0.909051	0.883664	0.952967	0.777859	0.782443	0.90136	0.95883		0.887924	0.0368342
439 s	1.08916	0.735799	0.908016	0.882352	0.951328	0.77893	0.781145	0.900788	0.95907		0.887399	0.0366286
440 s	1.08929	0.736022	0.907766	0.882689	0.952187	0.770661	0.781484	0.899471	0.958695		0.886474	0.036964
441 s	1.08868	0.736803	0.906058	0.880745	0.953109	0.766958	0.781465	0.899445	0.957958		0.885691	0.0370304
442 s	1.08849	0.737851	0.905887	0.880105	0.951957	0.769313	0.782519	0.8987	0.957919		0.88586	0.0367781
443 s	1.08805	0.735752	0.906739	0.88059	0.95065	0.771709	0.779536	0.898729	0.957009		0.885418	0.0368244
444 s	1.08843	0.734889	0.906802	0.881202	0.951219	0.773083	0.777503	0.89841	0.955028		0.885174	0.0368847
445 s	1.08884	0.727834	0.907894	0.88305	0.950983	0.77453	0.775067	0.897493	0.954929		0.884513	0.0373547
446 s	1.08947	0.735524	0.908259	0.882173	0.951083	0.774264	0.77559	0.897389	0.954035		0.88531	0.0369348
447 s	1.08774	0.73821	0.908272	0.884013	0.950781	0.772852	0.774602	0.898139	0.953062		0.885297	0.0367216
448 s	1.08731	0.738544	0.909879	0.885095	0.949959	0.765749	0.774752	0.896379	0.953205		0.884542	0.0369635
449 s	1.08776	0.73447	0.91092	0.886883	0.951888	0.764421	0.77236	0.896309	0.95184		0.884094	0.0374044
450 s	1.08871	0.732684	0.910841	0.887708	0.951629	0.768412	0.772531	0.896369	0.951619		0.8845	0.0373827
451 s	1.08843	0.728446	0.91288	0.890132	0.95075	0.76925	0.77386	0.895625	0.951605		0.884553	0.0375125
452 s	1.08967	0.727182	0.914989	0.89107	0.950832	0.760813	0.77254	0.89561	0.95166		0.883818	0.0381296
453 s	1.0891	0.728782	0.913363	0.89158	0.953263	0.762443	0.77344	0.895631	0.951327		0.884325	0.0379222
454 s	1.08771	0.726531	0.912833	0.887991	0.953405	0.764357	0.773583	0.892985	0.951633		0.883448	0.0378443
455 s	1.08922	0.722917	0.911726	0.888746	0.952634	0.765329	0.771989	0.893347	0.950533		0.882938	0.0381334
456 s	1.09029	0.725214	0.911419	0.889042	0.951302	0.765981	0.769823	0.893918	0.949935		0.882991	0.0380925
457 s	1.08908	0.724818	0.91242	0.889568	0.951777	0.761615	0.766394	0.892544	0.949245		0.88194	0.0383566
458 s	1.0897	0.722916	0.913733	0.89115	0.952643	0.759478	0.765362	0.892214	0.946481		0.881519	0.0386227
459 s	1.08949	0.720095	0.913491	0.889335	0.952813	0.75816	0.766982	0.8916	0.945549		0.880835	0.0387315
460 s	1.09055	0.717708	0.913832	0.890812	0.95213	0.759113	0.768652	0.891018	0.94726		0.881231	0.0388692
461 s	1.08979	0.722882	0.914535	0.890262	0.954029	0.76134	0.767444	0.890365	0.947072		0.881969	0.0385136
462 s	1.08823	0.72537	0.9146	0.89045	0.952887	0.757134	0.767044	0.890177	0.94628		0.881352	0.0384101
463 s	1.09024	0.719931	0.916785	0.893784	0.953827	0.753806	0.762684	0.888459	0.944919		0.880493	0.0392269
464 s	1.08901	0.719712	0.917281	0.892689	0.952489	0.753827	0.759652	0.890683	0.94289		0.879804	0.0392033
465 s	1.08937	0.720552	0.916434	0.89277	0.951581	0.752722	0.760223	0.889362	0.94235		0.879486	0.0391568
466 s	1.08924	0.716744	0.917098	0.893511	0.952335	0.752785	0.75786	0.88901	0.941502		0.878898	0.039472
467 s	1.08985	0.715873	0.915347	0.894174	0.952327	0.749957	0.75698	0.889633	0.941702		0.878427	0.0397176
468 s	1.08896	0.716913	0.915352	0.892454	0.951365	0.751166	0.757281	0.885804	0.940365		0.87774	0.0394494
469 s	1.08952	0.714197	0.915232	0.891983	0.951003	0.755679	0.756921	0.886662	0.939946		0.877905	0.0394436
470 s	1.08851	0.714144	0.914498	0.893817	0.950252	0.751872	0.755869	0.887973	0.941005		0.877549	0.0395915
471 s	1.09055	0.714946	0.915705	0.893007	0.950098	0.746398	0.757235	0.885577	0.941387		0.877211	0.0398926
472 s	1.08899	0.716046	0.91634	0.892955	0.948433	0.745224	0.755348	0.885126	0.938464		0.876325	0.0397485
473 s	1.08907	0.716202	0.917368	0.895797	0.943708	0.744174	0.754986	0.884586	0.939797		0.876188	0.0397541
474 s	1.08954	0.714142	0.915374	0.893181	0.942744	0.744795	0.757349	0.884515	0.939398		0.87567	0.0397001
475 s	1.08835	0.714329	0.915342	0.892639	0.94319	0.74685	0.754276	0.884868	0.93953		0.875486	0.0396476
476 s	1.08789	0.714714	0.9162	0.891824	0.943392	0.749288	0.755539	0.88591	0.939207		0.875995	0.0394365
477 s	1.08864	0.710907	0.915884	0.893926	0.943876	0.744379	0.755536	0.8835	0.939993		0.875183	0.0399606
478 s	1.08973	0.710725	0.915954	0.893484	0.943993	0.736589	0.753452	0.882738	0.93954		0.874023	0.0404874
479 s	1.08952	0.7086	0.916752	0.892551	0.943546	0.741426	0.750916	0.883009	0.935966		0.873587	0.0403901
480 s	1.08888	0.710164	0.918455	0.893515	0.944118	0.74505	0.750338	0.882492	0.936817		0.874425	0.0401778
481 s	1.0893	0.705091	0.917645	0.892918	0.943825	0.743276	0.747924	0.880593	0.934362		0.872771	0.0405997
482 s	1.09082	0.698441	0.917063	0.894521	0.946742	0.738685	0.748679	0.880351	0.933254		0.872062	0.0413205
483 s	1.0908	0.702232	0.914389	0.890746	0.945029	0.741805	0.744859	0.878247	0.93456		0.871407	0.0410351
484 s	1.09058	0.704752	0.915496	0.89272	0.944858	0.741273	0.744165	0.877844	0.931795		0.871498	0.0408957
485 s	1.09015	0.702583	0.915473	0.892181	0.947955	0.744596	0.745942	0.877902	0.930792		0.871953	0.0408204
486 s	1.09043	0.701526	0.914865	0.891741	0.946153	0.734467	0.745873	0.877379	0.929904		0.87026	0.0412777
487 s	1.08933	0.703982	0.913556	0.892082	0.945766	0.734751	0.746853	0.877429	0.9307		0.870494	0.0409923
488 s	1.08956	0.701718	0.913002	0.890425	0.943523	0.7372	0.750133	0.877317	0.933145		0.870669	0.040865
489 s	1.08912	0.701116	0.913809	0.889845	0.945251	0.741153	0.749864	0.877234	0.931805		0.871022	0.0407243
490 s	1.09017	0.694676	0.913083	0.890502	0.945684	0.742869	0.748989	0.875943	0.932257		0.870463	0.0411522
491 s	1.08955	0.695988	0.913057	0.88987	0.946421	0.738331	0.748742	0.875009	0.931614		0.869843	0.0412369
492 s	1.08975	0.698111	0.912374	0.890258	0.945063	0.735539	0.748033	0.875108	0.931936		0.869575	0.0412466
493 s	1.08925	0.6951	0.91237	0.889246	0.946224	0.729345	0.746896	0.873601	0.93061		0.868072	0.0417048
494 s	1.08853	0.695895	0.912853	0.892619	0.94362	0.732728	0.743666	0.872171	0.929378		0.86794	0.0415216
495 s	1.08996	0.690198	0.913798	0.893168	0.945339	0.726848	0.743353	0.872337	0.927222		0.866913	0.0422569
496 s	1.09004	0.693636	0.913982	0.889071	0.944437	0.730826	0.742676	0.871437	0.927346		0.86705	0.0418584
497 s	1.08868	0.697749	0.914967	0.892117	0.944981	0.727041	0.743293	0.871754	0.927572		0.867573	0.0417301
498 s	1.08751	0.701231	0.914361	0.892718	0.945166	0.718966	0.742916	0.870242	0.928717		0.86687	0.0418743
499 s	1.08848	0.696697	0.915544	0.892691	0.94576	0.72314	0.739793	0.870492	0.926374		0.866553	0.0421128
500 s	1.08823	0.693172	0.916566	0.891859	0.944613	0.724273	0.741501	0.868807	0.924951		0.865997	0.0421196
501 s	1.08826	0.696033	0.917735	0.896206	0.943327	0.720456	0.742671	0.868942	0.926099		0.866637	0.0421417
502 s	1.08786	0.692212	0.918029	0.894343	0.944764	0.718671	0.740139	0.868987	0.926034		0.865671	0.0425402
503 s	1.08926	0.69017	0.918221	0.894791	0.9437	0.718306	0.739284	0.868951	0.924677		0.865263	0.0427645
504 s	1.08712	0.691407	0.918331	0.894903	0.946387	0.718706	0.739327	0.870005	0.92306		0.865472	0.0425609
505 s	1.08892	0.691602	0.918063	0.89412	0.944739	0.720318	0.740108	0.868426	0.923976		0.865586	0.0425321
506 s	1.08784	0.689347	0.918283	0.893643	0.945447	0.723606	0.739862	0.868133	0.923602		0.865529	0.0424488
507 s	1.08788	0.688339	0.916156	0.894847	0.945598	0.724738	0.738867	0.866505	0.922672		0.865067	0.0424592
508 s	1.08777	0.68891	0.916826	0.893063	0.944078	0.725662	0.736433	0.865542	0.920526		0.864313	0.0423913
509 s	1.08777	0.684768	0.915769	0.893815	0.943808	0.724336	0.73669	0.864834	0.920127		0.863546	0.0426548
510 s	1.08791	0.690074	0.918361	0.895713	0.94448	0.722155	0.736421	0.864311	0.919059		0.864276	0.0425324
511 s	1.08663	0.687894	0.917344	0.895198	0.943558	0.719042	0.736162	0.864747	0.919233		0.863312	0.0426759
512 s	1.08751	0.687896	0.915871	0.896365	0.943851	0.721807	0.733993	0.864146	0.917506		0.863216	0.0426648
513 s	1.08726	0.684549	0.916031	0.89309	0.943253	0.718471	0.736581	0.862749	0.918524		0.862279	0.0428571
514 s	1.08617	0.685534	0.915227	0.893796	0.941537	0.714549	0.735098	0.862804	0.918175		0.861433	0.0429086
515 s	1.08898	0.680246	0.91461	0.893664	0.941386	0.717879	0.731835	0.862789	0.916917		0.860923	0.0433569
516 s	1.08791	0.683538	0.914217	0.8917	0.941756	0.71492	0.73625	0.861757	0.917192		0.861026	0.0430335
517 s	1.08719	0.686516	0.914653	0.892222	0.941474	0.716682	0.734491	0.861643	0.919418		0.861588	0.0428464
518 s	1.08714	0.683995	0.914406	0.892842	0.941172	0.722366	0.733154	0.859	0.915853		0.861104	0.0427105
519 s	1.08656	0.681768	0.913936	0.89233	0.941266	0.720586	0.733194	0.85945	0.917314		0.860712	0.0428907
520 s	1.08675	0.680849	0.913338	0.890351	0.939075	0.717655	0.733125	0.859589	0.916326		0.859673	0.0429891
521 s	1.08686	0.676923	0.913515	0.894306	0.941653	0.720417	0.736038	0.859115	0.916486		0.86059	0.0430969
522 s	1.08707	0.67972	0.914261	0.893575	0.941682	0.7179	0.736571	0.85867	0.917261		0.860746	0.0430616
523 s	1.08786	0.684107	0.913512	0.893399	0.938853	0.723211	0.733304	0.858245	0.917776		0.86114	0.0426787
524 s	1.08679	0.681843	0.916626	0.89695	0.940617	0.720944	0.73181	0.857033	0.915115		0.860859	0.0429881
525 s	1.08743	0.680911	0.917847	0.896256	0.94224	0.714938	0.731403	0.856017	0.915019		0.860229	0.0434363
526 s	1.08665	0.676254	0.917655	0.897189	0.942243	0.719326	0.731538	0.855602	0.915087		0.860172	0.0434536
527 s	1.08705	0.676618	0.918117	0.896446	0.941468	0.715363	0.729659	0.854439	0.91381		0.859219	0.0436774
528 s	1.08759	0.673934	0.916322	0.895822	0.940401	0.708456	0.72673	0.853965	0.911149		0.857152	0.044197
529 s	1.08627	0.674606	0.917205	0.894663	0.941201	0.707773	0.721953	0.85221	0.909696		0.856176	0.0442949
530 s	1.08644	0.674686	0.91536	0.893366	0.939917	0.71018	0.721546	0.852616	0.907416		0.855725	0.0440858
531 s	1.08633	0.677098	0.916758	0.895099	0.939863	0.707364	0.718228	0.85203	0.906581		0.855484	0.0442463
532 s	1.08505	0.678139	0.91719	0.894979	0.940777	0.710514	0.719715	0.850319	0.905213		0.855766	0.0438974
533 s	1.08523	0.673217	0.91695	0.895994	0.940099	0.70897	0.721839	0.850971	0.906586		0.85554	0.0441812
534 s	1.0849	0.675939	0.91751	0.895638	0.940691	0.706666	0.719742	0.849063	0.906492		0.855183	0.0442225
535 s	1.08501	0.680333	0.914006	0.894279	0.939192	0.70726	0.718423	0.846984	0.904965		0.854495	0.0438694
536 s	1.0836	0.679512	0.914412	0.892611	0.938545	0.711585	0.721466	0.847392	0.905248		0.85493	0.0434547
537 s	1.08395	0.676296	0.913753	0.891632	0.938352	0.713277	0.720649	0.848587	0.905364		0.854651	0.0435897
538 s	1.08384	0.678335	0.912279	0.889682	0.939248	0.704462	0.721736	0.846403	0.905071		0.853451	0.0438019
539 s	1.08438	0.678109	0.912629	0.891165	0.937239	0.702788	0.719997	0.847403	0.903396		0.853012	0.043947
540 s	1.08359	0.674728	0.913498	0.890909	0.939166	0.705497	0.72066	0.846516	0.903536		0.853122	0.0439919
541 s	1.08361	0.674402	0.913051	0.891572	0.937509	0.706864	0.716782	0.846533	0.901448		0.852419	0.0440346
542 s	1.08386	0.673011	0.913494	0.893071	0.938235	0.70619	0.718342	0.846539	0.902119		0.852762	0.0441529
543 s	1.08375	0.674959	0.915008	0.893249	0.937527	0.701075	0.719378	0.847703	0.901362		0.852668	0.0442306
544 s	1.08436	0.673725	0.912976	0.892993	0.939416	0.707887	0.722275	0.846513	0.901966		0.853568	0.0439247
545 s	1.08349	0.672254	0.912183	0.889924	0.938594	0.708179	0.719895	0.84684	0.901932		0.852588	0.0439549
546 s	1.08405	0.677324	0.912523	0.889882	0.9384	0.704286	0.720465	0.845811	0.900494		0.852582	0.0438478
547 s	1.08219	0.67891	0.913087	0.889711	0.93731	0.701332	0.717588	0.845594	0.900346		0.851786	0.0438631
548 s	1.08293	0.674668	0.912441	0.890041	0.936291	0.697312	0.71666	0.844955	0.899757		0.850561	0.0443371
549 s	1.08255	0.675821	0.915109	0.894143	0.937222	0.696125	0.714093	0.844152	0.897828		0.850782	0.0445153
550 s	1.08677	0.224004	0.915406	0.893546	0.937626	0.619854	0.70575	0.830838	0.719717		0.77039	0.0829875
551 s	1.08303	0.202165	0.916812	0.894077	0.937683	0.595174	0.68816	0.815557	0.699556		0.759135	0.0856939
552 s	1.08094	0.185313	0.867321	0.924714	0.758659	0.574707	0.668978	0.804578	0.673793		0.726555	0.0844827
553 s	1.07969	0.169988	0.865144	0.904529	0.742512	0.549687	0.647336	0.791962	0.645642		0.710721	0.0859373
554 s	1.07314	0.156081	0.862146	0.881536	0.729807	0.521284	0.624177	0.779075	0.61387		0.693457	0.0870975
555 s	1.06302	0.144918	0.857552	0.851994	0.714981	0.492466	0.60071	0.757925	0.580975		0.673838	0.0875866
556 s	1.04941	0.134432	0.851801	0.82187	0.699848	0.471467	0.613003	0.737389	0.553377		0.659178	0.0872056
557 s	1.03264	0.12354	0.846147	0.785116	0.685862	0.455982	0.598083	0.730009	0.548264		0.645071	0.0864789
558 s	1.00967	0.115025	0.837479	0.748256	0.671757	0.437543	0.57378	0.71002	0.524028		0.625284	0.085453
559 s	0.982206	0.106991	0.830523	0.715505	0.656572	0.415319	0.544093	0.680688	0.490166		0.602452	0.0845391
560 s	0.955014	0.101508	0.823728	0.679641	0.643446	0.391578	0.516514	0.641118	0.456492		0.578782	0.0834547
561 s	0.922399	0.0951025	0.814951	0.653147	0.628566	0.371688	0.490639	0.599189	0.422949		0.555404	0.0821788
562 s	0.885728	0.0888449	0.806692	0.607799	0.621721	0.351363	0.471502	0.561853	0.396478		0.532442	0.0804765
563 s	0.851504	0.0828324	0.799744	0.565719	0.613669	0.335359	0.453306	0.537095	0.376841		0.512897	0.0789694
564 s	0.814792	0.0772744	0.791799	0.526265	0.603938	0.322013	0.429928	0.518782	0.359005		0.493755	0.0773611
565 s	0.787589	0.072817	0.782714	0.489571	0.595212	0.31163	0.407886	0.502539	0.34233		0.476921	0.0762247
566 s	0.75512	0.0690771	0.773376	0.454854	0.58519	0.298469	0.388926	0.489677	0.329542		0.46047	0.0748018
567 s	0.720285	0.0660156	0.763759	0.423889	0.577511	0.280131	0.376209	0.478518	0.318532		0.444983	0.0734143
568 s	0.687762	0.0638226	0.752639	0.396938	0.569616	0.269218	0.363961	0.469817	0.309698		0.431497	0.0718272
569 s	0.652576	0.061615	0.741513	0.373185	0.560303	0.261143	0.35394	0.464002	0.300266		0.418727	0.0700829
570 s	0.624608	0.0598278	0.727777	0.349657	0.551281	0.252134	0.343226	0.45531	0.292062		0.406209	0.0685641
571 s	0.598275	0.0586542	0.715393	0.331923	0.54599	0.247902	0.331674	0.451242	0.285333		0.396265	0.0671546
572 s	0.574652	0.0570472	0.702207	0.314948	0.538701	0.243133	0.324719	0.444775	0.280166		0.386705	0.0657193
573 s	0.551523	0.0556139	0.690862	0.299512	0.530877	0.236573	0.317229	0.442187	0.275921		0.377811	0.0645166
574 s	0.532137	0.0548542	0.680874	0.286672	0.526115	0.231077	0.312197	0.438776	0.271816		0.370502	0.0635274
575 s	0.513409	0.0537764	0.673837	0.276978	0.520952	0.228012	0.306102	0.434998	0.267234		0.363922	0.062696
576 s	0.489064	0.0529778	0.665324	0.266513	0.515715	0.224344	0.304374	0.431265	0.263345		0.356991	0.0615727
577 s	0.475356	0.0521288	0.659895	0.258995	0.512237	0.222104	0.302299	0.42959	0.26071		0.35259	0.0610053
578 s	0.460755	0.0516597	0.654214	0.253431	0.510145	0.219992	0.29918	0.426681	0.257379		0.34816	0.0604043
579 s	0.448175	0.0508432	0.649856	0.247855	0.506698	0.220035	0.295505	0.425078	0.254075		0.344236	0.0599113
580 s	0.438598	0.0501257	0.644932	0.24089	0.502498	0.21869	0.294872	0.420006	0.250243		0.340095	0.059415
581 s	0.429595	0.0500007	0.64483	0.235808	0.500645	0.2176	0.294669	0.421527	0.249871		0.338283	0.0593355
582 s	0.417234	0.0494229	0.639539	0.232262	0.499694	0.217532	0.292689	0.419325	0.247058		0.334973	0.0588281
583 s	0.412369	0.0491307	0.637113	0.229255	0.496885	0.217705	0.290286	0.41871	0.244981		0.332937	0.0585944
584 s	0.40581	0.048259	0.633375	0.22652	0.497483	0.216182	0.289726	0.417097	0.242472		0.330769	0.0584212
585 s	0.399491	0.0479019	0.631647	0.222542	0.496233	0.215366	0.290508	0.416476	0.24157		0.329082	0.0582822
586 s	0.396175	0.0474425	0.628541	0.219009	0.493037	0.213469	0.289443	0.417948	0.240114		0.327242	0.0581204
587 s	0.398439	0.0470903	0.626432	0.214987	0.492542	0.213951	0.287439	0.417425	0.238915		0.326358	0.0581354
588 s	0.400026	0.0471081	0.625555	0.212185	0.491392	0.215214	0.286078	0.417124	0.237556		0.325804	0.05813
589 s	0.401157	0.0474019	0.625568	0.211479	0.490322	0.215798	0.285253	0.413698	0.235524		0.325133	0.0580706
590 s	0.403864	0.0465156	0.624126	0.210301	0.491494	0.216275	0.285502	0.414486	0.235159		0.325303	0.0581647
591 s	0.405287	0.046389	0.622196	0.208131	0.490803	0.215861	0.283644	0.414058	0.233		0.324374	0.0581614
592 s	0.403251	0.0463306	0.623255	0.207482	0.491494	0.216708	0.282454	0.412767	0.231271		0.32389	0.0582477
593 s	0.404659	0.046613	0.623478	0.207226	0.490911	0.21744	0.282204	0.411703	0.230327		0.32384	0.058238
594 s	0.404369	0.0459118	0.623042	0.20664	0.490942	0.218286	0.279269	0.410501	0.227902		0.322985	0.058303
595 s	0.402762	0.0456813	0.623697	0.205648	0.48992	0.218092	0.278872	0.40869	0.227829		0.322355	0.058294
596 s	0.40021	0.0448632	0.622867	0.205134	0.490279	0.217778	0.278363	0.407498	0.22578		0.321419	0.0583035
597 s	0.399954	0.0457365	0.62353	0.205113	0.490922	0.217093	0.27864	0.406844	0.225467		0.321478	0.0583234
598 s	0.39905	0.0446521	0.62052	0.203548	0.489778	0.216669	0.277804	0.408116	0.225145		0.320587	0.0582118
599 s	0.40275	0.0450401	0.619372	0.202982	0.4901	0.216205	0.275487	0.407081	0.224637		0.320406	0.0582299
600 s	0.402956	0.0446343	0.617782	0.202104	0.48776	0.216937	0.276037	0.405112	0.222889		0.319579	0.0580533
601 s	0.401374	0.0440402	0.61793	0.201823	0.488802	0.217181	0.274733	0.405268	0.222112		0.319251	0.0581504
602 s	0.401801	0.044532	0.61717	0.201894	0.488694	0.217852	0.275333	0.403623	0.221129		0.319114	0.0580327
603 s	0.402795	0.0448664	0.615293	0.1999	0.487063	0.217862	0.275198	0.404248	0.219715		0.318549	0.0579345
604 s	0.401344	0.0441084	0.614108	0.19924	0.486903	0.21831	0.275726	0.404205	0.220444		0.318265	0.0578489
605 s	0.402206	0.0438357	0.612619	0.199343	0.484703	0.219238	0.275056	0.403161	0.21873		0.317655	0.0576905
606 s	0.40041	0.0437318	0.612559	0.199128	0.485873	0.220499	0.276541	0.404512	0.219011		0.318029	0.0576869
607 s	0.403331	0.0435483	0.6135	0.1988	0.487319	0.220772	0.275776	0.406422	0.219866		0.318815	0.057913
608 s	0.40118	0.0439801	0.613354	0.198083	0.485651	0.222019	0.273781	0.404087	0.216422		0.317618	0.0578098
609 s	0.402126	0.0432432	0.612904	0.198515	0.484735	0.22205	0.274992	0.402918	0.21735		0.317648	0.0577363
610 s	0.403634	0.0431929	0.612425	0.198327	0.487692	0.223854	0.273374	0.403145	0.216131		0.317975	0.0578717
611 s	0.403426	0.0429412	0.612258	0.198986	0.487794	0.223973	0.273581	0.399602	0.213944		0.31739	0.0578352
612 s	0.403848	0.0429721	0.613361	0.198459	0.486249	0.223303	0.276418	0.400635	0.215055		0.317811	0.0578514
613 s	0.403044	0.0431409	0.61313	0.198928	0.487447	0.22424	0.275945	0.401395	0.214348		0.317958	0.0578588
614 s	0.402774	0.0435467	0.614464	0.19895	0.487339	0.222745	0.276076	0.403176	0.214085		0.318128	0.0579913
615 s	0.405575	0.0428617	0.613181	0.199425	0.4884	0.225353	0.275738	0.401937	0.212958		0.318381	0.0579806
616 s	0.408544	0.0429445	0.613604	0.200646	0.488372	0.225095	0.276557	0.400095	0.211832		0.318632	0.0580218
617 s	0.408273	0.0428974	0.612801	0.200307	0.488326	0.22643	0.276038	0.399672	0.212231		0.318553	0.0579273
618 s	0.407777	0.0425176	0.61315	0.200582	0.489357	0.228095	0.275699	0.39809	0.210493		0.318418	0.0579819
619 s	0.407671	0.0423682	0.613288	0.202325	0.488523	0.228295	0.276413	0.398211	0.211164		0.318695	0.0578897
620 s	0.405674	0.0420192	0.612707	0.202854	0.488628	0.229522	0.276324	0.396504	0.209276		0.318168	0.0578102
621 s	0.406262	0.0420079	0.612653	0.203048	0.489007	0.230384	0.27782	0.397065	0.209523		0.318641	0.0578005
622 s	0.404351	0.0423504	0.614406	0.205111	0.489892	0.230528	0.274465	0.396953	0.20811		0.318463	0.057908
623 s	0.406451	0.0422011	0.613722	0.205374	0.490413	0.232258	0.274683	0.392567	0.206845		0.318279	0.0578424
624 s	0.407752	0.0427724	0.612844	0.206594	0.490578	0.232639	0.276759	0.394124	0.207029		0.31901	0.0577375
625 s	0.408475	0.0423082	0.613557	0.207022	0.489866	0.233126	0.277931	0.395248	0.206973		0.31939	0.0577934
626 s	0.407209	0.0422822	0.610398	0.20721	0.490165	0.233503	0.278134	0.396404	0.205369		0.318964	0.0576079
627 s	0.405114	0.0425046	0.611421	0.2083	0.488326	0.235071	0.276571	0.392671	0.204403		0.318265	0.0574578
628 s	0.404358	0.0428163	0.613632	0.209502	0.490182	0.236501	0.277987	0.390223	0.203517		0.318747	0.0575617
629 s	0.4049	0.0422222	0.614143	0.211828	0.491392	0.238621	0.279109	0.392254	0.204222		0.319855	0.0576007
630 s	0.402654	0.0419186	0.614294	0.213156	0.492707	0.239065	0.279016	0.391308	0.203583		0.319745	0.0576002
631 s	0.402486	0.0420452	0.614578	0.213878	0.492365	0.238668	0.278914	0.38995	0.203092		0.319553	0.0575751
632 s	0.401566	0.0420063	0.615878	0.214777	0.491995	0.239997	0.279392	0.389667	0.202495		0.319753	0.0575955
633 s	0.399659	0.041878	0.618559	0.216766	0.496227	0.241438	0.279137	0.389637	0.202479		0.320642	0.0578608
634 s	0.398596	0.0417319	0.61923	0.219209	0.496338	0.240684	0.279026	0.389374	0.201971		0.320685	0.0578687
635 s	0.398626	0.0415128	0.617732	0.217743	0.496153	0.240765	0.279133	0.387009	0.20082		0.319944	0.0577963
636 s	0.400233	0.0416102	0.615092	0.218992	0.4966	0.242118	0.27857	0.385652	0.199522		0.319821	0.0576164
637 s	0.400057	0.0417952	0.61554	0.219399	0.495988	0.242064	0.279951	0.384174	0.200005		0.319886	0.0575469
638 s	0.398107	0.0410015	0.616406	0.219996	0.49728	0.242633	0.280301	0.385793	0.199526		0.320116	0.0576906
639 s	0.397298	0.0416832	0.618685	0.222105	0.49777	0.241182	0.280215	0.384307	0.198451		0.320189	0.0577997
640 s	0.393814	0.0413716	0.618543	0.223395	0.498274	0.242138	0.281434	0.383922	0.198357		0.320139	0.0577058
641 s	0.396074	0.040844	0.620936	0.224831	0.49966	0.241971	0.281193	0.385414	0.198395		0.321035	0.0580067
642 s	0.394972	0.0411411	0.622152	0.226202	0.503701	0.244218	0.2819	0.383034	0.197302		0.321625	0.0581452
643 s	0.394504	0.0415518	0.622762	0.228565	0.505292	0.245006	0.282515	0.382217	0.197081		0.322166	0.0581437
644 s	0.394955	0.0413521	0.628647	0.232142	0.5078	0.247176	0.282342	0.384081	0.197146		0.32396	0.0586057
645 s	0.398181	0.0416037	0.629321	0.234246	0.510017	0.245844	0.281706	0.381436	0.197075		0.324381	0.0587408
646 s	0.395204	0.0412855	0.62774	0.233782	0.511935	0.247496	0.28142	0.380498	0.195393		0.323862	0.0587027
647 s	0.393302	0.0418569	0.627603	0.235044	0.51146	0.246795	0.281336	0.379473	0.194392		0.323474	0.0586054
648 s	0.393327	0.0409041	0.627631	0.234455	0.511156	0.246479	0.281263	0.379367	0.192955		0.323059	0.0587193
649 s	0.391426	0.0420339	0.627559	0.235481	0.509775	0.247746	0.279648	0.377453	0.193057		0.322687	0.0584899
650 s	0.393953	0.0411086	0.629297	0.238325	0.513396	0.248363	0.280266	0.37448	0.191261		0.323383	0.0588237
651 s	0.39196	0.0416978	0.630997	0.23937	0.513629	0.249542	0.282398	0.373893	0.190849		0.323815	0.0588282
652 s	0.390217	0.0413294	0.632604	0.241967	0.516051	0.249574	0.285671	0.376381	0.192133		0.325103	0.058957
653 s	0.390784	0.0417644	0.633036	0.242359	0.51711	0.251679	0.285616	0.378387	0.192771		0.325945	0.0589757
654 s	0.391426	0.0412953	0.633546	0.242766	0.515556	0.252818	0.284231	0.376557	0.191344		0.325505	0.0589924
655 s	0.39075	0.0407077	0.632771	0.243043	0.517241	0.25293	0.286731	0.375848	0.190975		0.325666	0.0590133
656 s	0.390663	0.0417076	0.634715	0.244544	0.517258	0.250356	0.287537	0.376157	0.19146		0.326044	0.0590834
657 s	0.389026	0.041133	0.634745	0.24663	0.5196	0.250934	0.287186	0.375828	0.190329		0.326157	0.0591909
658 s	0.388597	0.0419576	0.637188	0.247941	0.520645	0.251126	0.289012	0.37607	0.19104		0.327064	0.05929
659 s	0.389263	0.0422433	0.636234	0.249583	0.52071	0.251681	0.287792	0.376671	0.189671		0.327094	0.0592361
660 s	0.388767	0.041594	0.635051	0.248953	0.520884	0.25301	0.289695	0.373656	0.189452		0.326785	0.0591386
661 s	0.383995	0.0419202	0.635026	0.251138	0.521567	0.254058	0.290793	0.376364	0.190353		0.327246	0.0590139
662 s	0.385344	0.0417465	0.635836	0.252227	0.522774	0.254624	0.290705	0.375043	0.189066		0.327485	0.059156
663 s	0.38301	0.042055	0.635521	0.252877	0.523932	0.252233	0.289188	0.374422	0.18898		0.326913	0.0591738
664 s	0.383568	0.0421442	0.637669	0.255253	0.523121	0.254696	0.287558	0.37073	0.186816		0.326839	0.0592565
665 s	0.381911	0.0423358	0.638221	0.256934	0.525665	0.254348	0.289807	0.369088	0.186965		0.327253	0.0593163
666 s	0.380541	0.0423471	0.638429	0.257347	0.524328	0.254454	0.289817	0.369722	0.186715		0.327078	0.0592572
667 s	0.381249	0.0426263	0.637805	0.257562	0.525281	0.255136	0.290133	0.36973	0.18651		0.327337	0.0592352
668 s	0.37978	0.041943	0.637232	0.259926	0.525395	0.255679	0.289871	0.367672	0.185725		0.327025	0.0591872
669 s	0.377777	0.0417644	0.640298	0.260817	0.524319	0.253887	0.290529	0.368341	0.185947		0.327076	0.0593587
670 s	0.377709	0.0424949	0.64349	0.262322	0.527624	0.252919	0.289786	0.365347	0.184308		0.327333	0.0597235
671 s	0.377936	0.042576	0.643822	0.264478	0.528403	0.254542	0.291178	0.365624	0.183899		0.328051	0.0597255
672 s	0.377428	0.042602	0.644456	0.26749	0.529422	0.255418	0.292717	0.366799	0.184243		0.328953	0.0597389
673 s	0.373419	0.0426231	0.645506	0.266998	0.530137	0.256469	0.291135	0.364498	0.183218		0.328223	0.0598218
674 s	0.372169	0.0425306	0.64443	0.267545	0.530336	0.256416	0.293117	0.363994	0.183379		0.328213	0.0597121
675 s	0.371734	0.0424689	0.644567	0.268245	0.531341	0.255665	0.294942	0.363996	0.184038		0.328555	0.0597351
676 s	0.372402	0.0425419	0.645218	0.270042	0.531873	0.25409	0.296153	0.366433	0.18344		0.329132	0.0598434
677 s	0.371416	0.0418001	0.645781	0.270957	0.531526	0.253495	0.297395	0.365669	0.183762		0.329089	0.0598792
678 s	0.370738	0.0423423	0.64568	0.270608	0.529966	0.25449	0.29635	0.366109	0.183317		0.328845	0.05977
679 s	0.369755	0.0417465	0.645359	0.272424	0.530908	0.253354	0.297364	0.363591	0.182054		0.328506	0.0598304
680 s	0.369813	0.0427367	0.647098	0.273954	0.532994	0.253213	0.296123	0.363462	0.182273		0.329074	0.0599749
681 s	0.368096	0.0419072	0.646898	0.274817	0.533763	0.25439	0.298739	0.362198	0.181593		0.329156	0.0599984
682 s	0.367708	0.0428536	0.64741	0.275453	0.533643	0.255362	0.298193	0.361861	0.181819		0.329367	0.059933
683 s	0.366426	0.0429559	0.649268	0.277752	0.535155	0.256367	0.29835	0.361321	0.180809		0.329823	0.060108
684 s	0.36658	0.043438	0.648835	0.27705	0.535618	0.256862	0.299056	0.359985	0.180631		0.329784	0.0600591
685 s	0.36904	0.0428585	0.649956	0.279099	0.536794	0.255619	0.299644	0.359142	0.180401		0.330284	0.0602522
686 s	0.36795	0.0435126	0.650211	0.280282	0.537858	0.256175	0.300536	0.358852	0.180157		0.330615	0.0602457
687 s	0.367093	0.044058	0.652119	0.281909	0.536623	0.256641	0.29961	0.359517	0.178463		0.33067	0.0603279
688 s	0.36587	0.0435532	0.652775	0.283142	0.538163	0.25887	0.299493	0.356788	0.17874		0.330822	0.0603957
689 s	0.363669	0.043972	0.651953	0.284051	0.538021	0.258292	0.298261	0.356119	0.177939		0.330253	0.060316
690 s	0.366258	0.0440564	0.651172	0.283291	0.537804	0.258223	0.298184	0.35247	0.177124		0.329843	0.060281
691 s	0.361732	0.043412	0.654565	0.28618	0.538038	0.256823	0.299772	0.352951	0.176508		0.329998	0.0605572
692 s	0.362806	0.0434509	0.655396	0.287967	0.540101	0.258425	0.298697	0.352434	0.177509		0.330754	0.0606484
693 s	0.36163	0.0437074	0.655898	0.288543	0.541177	0.259062	0.299372	0.351924	0.17655		0.330874	0.0607224
694 s	0.360418	0.0432318	0.65379	0.28744	0.539965	0.259551	0.29937	0.349796	0.175497		0.329895	0.0605601
695 s	0.357799	0.0439379	0.652832	0.289008	0.538712	0.259668	0.299501	0.349637	0.175068		0.329574	0.0603612
696 s	0.357681	0.0436863	0.652445	0.287729	0.53771	0.258925	0.299054	0.348959	0.174978		0.329018	0.0603272
697 s	0.354896	0.0435597	0.65415	0.290094	0.539782	0.259849	0.299413	0.348127	0.174428		0.329367	0.0605217
698 s	0.356595	0.0440645	0.656521	0.291732	0.541248	0.262468	0.302714	0.347886	0.174889		0.330902	0.0606504
699 s	0.35677	0.0438438	0.656264	0.293882	0.542119	0.261431	0.301652	0.349702	0.175262		0.331214	0.0606874
700 s	0.356445	0.0446976	0.656831	0.293169	0.541681	0.259347	0.302943	0.349457	0.174631		0.331022	0.0607034
701 s	0.355917	0.0439785	0.65706	0.294939	0.542506	0.261182	0.301592	0.348849	0.174441		0.331163	0.0607729
702 s	0.355998	0.0438503	0.65673	0.295914	0.543656	0.261341	0.30217	0.346486	0.173432		0.331064	0.0608259
703 s	0.35781	0.0443129	0.65894	0.29763	0.543682	0.261261	0.303416	0.346533	0.174387		0.331997	0.0609171
704 s	0.356531	0.043899	0.657381	0.298531	0.544385	0.260044	0.303604	0.347229	0.172995		0.331622	0.060919
705 s	0.35426	0.0437675	0.65841	0.29813	0.544479	0.261823	0.301142	0.345163	0.172372		0.331061	0.0610026
706 s	0.355209	0.0452463	0.658214	0.299023	0.543955	0.261989	0.303336	0.342243	0.171523		0.331193	0.0608698
707 s	0.35707	0.0442139	0.660871	0.301579	0.544658	0.260726	0.302364	0.343568	0.172403		0.331939	0.0611598
708 s	0.356609	0.0444817	0.661644	0.30307	0.545776	0.260553	0.303567	0.343225	0.170636		0.332174	0.0612998
709 s	0.353837	0.044209	0.662356	0.3059	0.547464	0.261857	0.303178	0.342134	0.171117		0.33245	0.0613818
710 s	0.354794	0.0444736	0.66177	0.304706	0.54667	0.260603	0.303917	0.340923	0.170517		0.332041	0.061329
711 s	0.353769	0.044597	0.662358	0.305846	0.546693	0.260333	0.305358	0.340542	0.171471		0.33233	0.0613138
712 s	0.355029	0.0451229	0.665216	0.308645	0.548401	0.259961	0.3048	0.341935	0.171401		0.33339	0.0615809
713 s	0.353588	0.0443405	0.670106	0.322829	0.548828	0.261109	0.306073	0.341004	0.170961		0.335426	0.0619402
714 s	0.35447	0.0453826	0.664188	0.309297	0.568062	0.25906	0.307267	0.342367	0.171866		0.335773	0.0624498
715 s	0.35343	0.0452836	0.664401	0.312319	0.548082	0.259693	0.30868	0.343845	0.172048		0.334198	0.0614284
716 s	0.354674	0.0455758	0.673763	0.322478	0.558265	0.259573	0.306567	0.342242	0.171418		0.337173	0.0626037
717 s	0.356213	0.0453112	0.654612	0.303322	0.551773	0.260479	0.306438	0.340142	0.170398		0.332076	0.0610019
718 s	0.353266	0.0459735	0.657982	0.305786	0.543118	0.261246	0.305999	0.339608	0.170436		0.33149	0.0607393
719 s	0.353757	0.0455336	0.659644	0.305475	0.543995	0.261187	0.306808	0.339877	0.170153		0.331825	0.060946
720 s	0.353808	0.0463777	0.662561	0.307674	0.544863	0.260516	0.30714	0.34018	0.169878		0.332555	0.0611583
721 s	0.352731	0.0460384	0.662965	0.310923	0.546923	0.2601	0.306608	0.339511	0.170504		0.332923	0.0612738
722 s	0.351498	0.0459897	0.663431	0.311635	0.546889	0.261614	0.306184	0.338441	0.169284		0.332774	0.0613227
723 s	0.353976	0.0460871	0.663021	0.311834	0.544382	0.2609	0.307737	0.337775	0.168945		0.33274	0.0611892
724 s	0.353888	0.045803	0.661477	0.310615	0.546656	0.260618	0.310298	0.340597	0.169866		0.333313	0.061168
725 s	0.351691	0.0466146	0.662513	0.313098	0.545105	0.261603	0.310176	0.342501	0.170063		0.333707	0.0610762
726 s	0.347981	0.0460822	0.661139	0.312784	0.546488	0.260193	0.308885	0.339634	0.169718		0.332545	0.0611002
727 s	0.346372	0.0461812	0.661792	0.31316	0.546585	0.258058	0.309407	0.338655	0.16868		0.332099	0.0612099
728 s	0.349277	0.0467364	0.661083	0.314397	0.545674	0.258518	0.309317	0.337143	0.169058		0.332356	0.0610584
729 s	0.351781	0.0460709	0.659767	0.313083	0.545517	0.257242	0.309413	0.338386	0.168134		0.332155	0.0610688
730 s	0.351633	0.0470188	0.66146	0.315404	0.545489	0.256964	0.309756	0.338736	0.168636		0.332788	0.0611066
731 s	0.35046	0.0466293	0.662769	0.317321	0.545472	0.257628	0.310996	0.337783	0.168452		0.333057	0.0612049
732 s	0.35094	0.0467104	0.664486	0.31849	0.546201	0.256747	0.309279	0.338338	0.168205		0.333266	0.0613951
733 s	0.350386	0.0463614	0.665039	0.319766	0.547387	0.257217	0.31085	0.335244	0.167858		0.333345	0.0615043
734 s	0.349247	0.0468289	0.664477	0.319638	0.546827	0.259489	0.310831	0.336176	0.167944		0.333495	0.0613598
735 s	0.350017	0.0467575	0.66254	0.318414	0.546972	0.259223	0.313016	0.337402	0.168814		0.333684	0.0611955
736 s	0.349397	0.0465205	0.663552	0.318692	0.546442	0.259025	0.312501	0.338325	0.168731		0.333687	0.0612675
737 s	0.350299	0.0472737	0.663148	0.320832	0.546107	0.258664	0.313612	0.337368	0.168397		0.333967	0.0611811
738 s	0.351207	0.0467202	0.664418	0.320239	0.54671	0.256087	0.31387	0.337902	0.168545		0.333966	0.0613849
739 s	0.349072	0.0471568	0.664916	0.322088	0.549405	0.256403	0.314795	0.336864	0.168675		0.334375	0.0614955
740 s	0.34771	0.0466617	0.666059	0.323631	0.549121	0.256459	0.314167	0.33827	0.167804		0.334432	0.0616264
741 s	0.347387	0.0469539	0.668815	0.325456	0.550837	0.255976	0.314262	0.337561	0.167792		0.335004	0.0618996
742 s	0.349065	0.047488	0.668357	0.326553	0.550424	0.256622	0.314116	0.337169	0.167865		0.335295	0.0617998
743 s	0.348781	0.0473565	0.669041	0.326336	0.551566	0.257032	0.315414	0.335955	0.167574		0.33545	0.0619118
744 s	0.350336	0.0470334	0.670201	0.327484	0.551594	0.258327	0.316903	0.339238	0.168257		0.336597	0.0619693
745 s	0.347092	0.0480171	0.671951	0.329184	0.554025	0.257741	0.317982	0.338278	0.168073		0.336927	0.0621543
746 s	0.347984	0.0480139	0.672796	0.332086	0.5537	0.256856	0.316247	0.337355	0.168233		0.33703	0.0622174
747 s	0.346665	0.0482411	0.672884	0.330723	0.554366	0.255161	0.314475	0.33435	0.166322		0.33591	0.0623513
748 s	0.348971	0.0483126	0.670628	0.330427	0.55524	0.254417	0.315629	0.334435	0.16674		0.336089	0.0622191
749 s	0.35084	0.0480463	0.671067	0.331797	0.55512	0.254931	0.316455	0.335699	0.166558		0.336724	0.0622605
750 s	0.350675	0.0484927	0.671055	0.331541	0.553638	0.255024	0.317582	0.336718	0.167793		0.336947	0.0621049
751 s	0.350854	0.0492151	0.670628	0.331656	0.553157	0.255493	0.318846	0.338037	0.167778		0.337296	0.0619903
752 s	0.347866	0.0486047	0.673018	0.333337	0.554378	0.255991	0.318843	0.338425	0.167466		0.337548	0.0622604
753 s	0.34995	0.0482768	0.673771	0.335079	0.555032	0.256671	0.319976	0.33758	0.167424		0.338196	0.0623578
754 s	0.349178	0.0481356	0.674166	0.335987	0.554312	0.257626	0.32061	0.338812	0.167449		0.338475	0.0623384
755 s	0.349026	0.0489683	0.675582	0.338893	0.55701	0.255472	0.321713	0.338715	0.168823		0.339356	0.0625022
756 s	0.351253	0.0492622	0.672833	0.337765	0.555026	0.255115	0.32323	0.340002	0.168314		0.3392	0.0622084
757 s	0.350907	0.0482038	0.673908	0.336968	0.553285	0.254522	0.32096	0.339754	0.168327		0.338537	0.0622918
758 s	0.352334	0.04903	0.674771	0.340087	0.556415	0.253562	0.321875	0.338524	0.167369		0.33933	0.0625081
759 s	0.350075	0.0485431	0.674935	0.339106	0.555584	0.253964	0.319011	0.336637	0.165861		0.338191	0.0625673
760 s	0.347324	0.04897	0.676872	0.340653	0.554947	0.256016	0.320131	0.335375	0.166293		0.338509	0.06259
761 s	0.347463	0.0488012	0.679488	0.343408	0.558496	0.254749	0.322215	0.336798	0.166276		0.339744	0.0629848
762 s	0.346503	0.0479701	0.679914	0.344959	0.558018	0.253897	0.324044	0.339767	0.168393		0.340385	0.0629746
763 s	0.347006	0.0489343	0.683628	0.347247	0.558547	0.25328	0.325269	0.341347	0.168007		0.341474	0.0632417
764 s	0.346142	0.0487265	0.683884	0.349651	0.559674	0.252901	0.325717	0.341438	0.168241		0.34182	0.0633276
765 s	0.348631	0.0500316	0.683096	0.349624	0.560744	0.252515	0.325237	0.341505	0.167636		0.342113	0.0632713
766 s	0.347394	0.0497037	0.684942	0.350155	0.560261	0.251523	0.326325	0.340227	0.1676		0.342015	0.0634243
767 s	0.346827	0.0498968	0.688063	0.354129	0.560545	0.25182	0.328108	0.341685	0.16845		0.343281	0.0636229
768 s	0.347534	0.049668	0.687813	0.35543	0.561647	0.250629	0.326772	0.3422	0.168339		0.343337	0.0637076
769 s	0.345775	0.0493417	0.687318	0.355031	0.561758	0.251989	0.327058	0.341774	0.168716		0.343195	0.0636517
770 s	0.347407	0.0497378	0.686536	0.354352	0.55976	0.252323	0.327895	0.341935	0.168288		0.343137	0.0634789
771 s	0.347756	0.0496712	0.686951	0.357128	0.561533	0.250321	0.327528	0.341906	0.169105		0.343544	0.0636166
772 s	0.347666	0.0492021	0.688809	0.357859	0.562253	0.251222	0.328493	0.342297	0.168843		0.344072	0.0638107
773 s	0.345372	0.0504958	0.688869	0.359148	0.561459	0.252353	0.329371	0.342406	0.169308		0.344309	0.0636539
774 s	0.346047	0.0501257	0.689259	0.360649	0.560531	0.251977	0.327481	0.343291	0.168888		0.34425	0.0636983
775 s	0.344874	0.0502588	0.690692	0.36057	0.562264	0.253143	0.327445	0.341281	0.16814		0.344296	0.0638854
776 s	0.345824	0.0499212	0.692896	0.362471	0.562677	0.252646	0.329008	0.341427	0.168579		0.34505	0.064087
777 s	0.345833	0.0500462	0.694677	0.365017	0.564319	0.251396	0.329236	0.342158	0.168005		0.345632	0.0643467
778 s	0.345337	0.0510412	0.693666	0.36582	0.564006	0.250856	0.327516	0.341685	0.168309		0.34536	0.0642019
779 s	0.345978	0.0507783	0.694364	0.366884	0.563235	0.249997	0.324892	0.339727	0.166709		0.344729	0.0643313
780 s	0.34637	0.0503205	0.695923	0.368227	0.563864	0.247739	0.327835	0.338264	0.16668		0.345025	0.0645522
781 s	0.34679	0.0505299	0.694435	0.368319	0.563366	0.249041	0.328127	0.341254	0.167882		0.345527	0.0643259
782 s	0.347846	0.0512084	0.693764	0.367064	0.562449	0.249963	0.325984	0.340316	0.167795		0.345154	0.064177
783 s	0.343603	0.05009	0.693871	0.368974	0.56254	0.249811	0.323587	0.336754	0.166441		0.343963	0.064339
784 s	0.345326	0.0507588	0.694442	0.369761	0.563289	0.249476	0.327797	0.336222	0.16652		0.344844	0.064367
785 s	0.345756	0.0504276	0.695176	0.369237	0.5619	0.248629	0.329066	0.34028	0.16822		0.34541	0.0643172
786 s	0.347204	0.0517798	0.695199	0.370695	0.563044	0.247356	0.329542	0.340587	0.16856		0.345996	0.0643062
787 s	0.347975	0.0510672	0.696452	0.372417	0.563107	0.249163	0.329619	0.339087	0.167933		0.346313	0.0644463
788 s	0.348064	0.0518074	0.697819	0.373985	0.564234	0.248973	0.32973	0.339725	0.168229		0.346952	0.0645553
789 s	0.34827	0.0522798	0.696745	0.373757	0.565142	0.25016	0.32785	0.339475	0.167769		0.346828	0.0644862
790 s	0.347587	0.0507474	0.697856	0.375156	0.563884	0.251286	0.32851	0.337813	0.168363		0.3468	0.0645707
791 s	0.347232	0.0512198	0.699597	0.378603	0.565614	0.251561	0.326962	0.335361	0.166529		0.346964	0.064852
792 s	0.347076	0.0516824	0.701152	0.38125	0.564789	0.251513	0.33083	0.33607	0.16705		0.347935	0.0648839
793 s	0.347308	0.0520038	0.702469	0.381469	0.566881	0.250792	0.331698	0.339714	0.168344		0.348964	0.0650153
794 s	0.346547	0.0522538	0.704768	0.385084	0.568682	0.248688	0.331931	0.339629	0.168595		0.349575	0.0653178
795 s	0.348316	0.0528966	0.7043	0.386054	0.569559	0.250126	0.333568	0.33837	0.168385		0.350175	0.0652636
796 s	0.349778	0.0515996	0.702664	0.383882	0.567991	0.251593	0.335479	0.339979	0.170006		0.35033	0.0650294
797 s	0.348533	0.0522278	0.702138	0.384478	0.566855	0.252752	0.33359	0.34209	0.169764		0.35027	0.0648888
798 s	0.349854	0.0524762	0.703467	0.385278	0.569246	0.251003	0.33252	0.339663	0.16929		0.350311	0.0651537
799 s	0.349826	0.0534923	0.703886	0.385587	0.56788	0.252488	0.329743	0.338206	0.167805		0.349879	0.0651007

## Sheet: Extended Fig 3c
Basolateral I– uptake by ionocyte, as shown in (b), requires the NKCC1 channel and is blocked by bumetanide
ASL: dehydrated
Time	Ionocyte 1	Ionocyte 2	Ionocyte 3	Ionocyte 4	Ionocyte 5	Ionocyte 6	Ionocyte 7	Ionocyte 8	Ionocyte 9	Ionocyte 10	Ionocyte 11	Ionocyte 12	Ionocyte 13	Ionocyte 14	Ionocyte 15	Ionocyte 16	Ionocyte 17		Avergae	SEM
0 s	1	1	1	1	1	1	1	1	1	1	1	1	1	1	1	1	1		1	0
1 s	0.999478	1.00084	1.0014	1.00433	1.00287	0.99716	0.99544	1.0004	0.994155	0.997092	0.994973	1.01299	1.00148	1.00691	1.00002	0.996036	0.99088		0.999792	0.00127713
2 s	1.00302	1.00135	0.999542	1.00426	1.0082	0.997017	0.99528	0.998985	0.996935	1.00687	0.996257	1.0052	0.999339	1.00373	1.00488	0.993715	0.985702		1.00002	0.00136737
3 s	1.00172	0.997784	1.00037	1.00906	1.01662	0.994926	0.992864	0.998892	1.00325	1.00921	0.991331	1.00635	1.00025	1.00615	1.00254	0.992106	0.983486		1.00041	0.00194752
4 s	1.00355	0.994663	0.998873	1.01325	1.01965	0.992463	0.99596	0.998934	1.00761	1.01008	0.995604	1.00578	0.999332	1.00588	1.00617	0.991876	0.981213		1.00123	0.00223342
5 s	1.00369	0.999704	0.998474	1.01234	1.02318	0.990519	1.00109	1.00113	1.00931	1.01109	0.994163	1.00383	0.999168	1.00584	1.00924	0.987607	0.970097		1.0012	0.00284365
6 s	1.00545	0.993705	0.996056	1.01443	1.02212	0.989403	0.996491	0.999667	1.01046	1.00999	0.996429	1.00748	1.00106	1.00987	1.00612	0.985556	0.97069		1.00088	0.00295534
7 s	1.00623	0.996335	0.997391	1.01681	1.02262	0.990465	0.995029	0.99872	1.00614	1.01335	0.999807	1.01652	0.999516	1.01488	1.01073	0.988746	0.971814		1.00265	0.00309019
8 s	1.00557	0.997224	0.99599	1.02004	1.02732	0.992815	0.997307	0.999754	1.01025	1.01724	1.00257	1.01242	1.00011	1.01569	1.00908	0.98729	0.965218		1.00329	0.00350464
9 s	1.00898	0.998212	0.996572	1.02158	1.03056	0.992864	1.00065	1.00213	1.01171	1.01746	1.00082	1.01227	0.999884	1.01647	1.01657	0.982477	0.95904		1.00402	0.00402254
10 s	1.0083	0.998445	0.996016	1.02257	1.0328	0.993153	0.999268	0.998661	1.01914	1.02154	1.00181	1.01381	1.00099	1.01388	1.01007	0.982598	0.962782		1.00446	0.00401774
11 s	1.00963	1.00142	0.991467	1.02327	1.03574	0.993322	0.99765	0.9987	1.01256	1.01962	1.00183	1.01338	0.99967	1.00847	1.01181	0.985656	0.966696		1.00417	0.00383204
12 s	1.01008	0.99894	0.991592	1.02378	1.0373	0.99496	0.998655	0.999278	1.01448	1.02484	1.00442	1.00578	1.00478	1.00297	1.01296	0.986347	0.96959		1.00475	0.00381797
13 s	1.01052	0.999342	0.992657	1.02519	1.04024	0.994438	0.992144	0.997267	1.01785	1.02821	1.00319	0.996925	1.00245	0.996646	1.00992	0.994018	0.978899		1.0047	0.00377399
14 s	1.0143	0.998394	0.990993	1.02602	1.03798	0.996241	0.993614	0.99742	1.02288	1.02934	1.00306	0.997659	1.00337	0.999078	1.01097	0.990793	0.969375		1.00479	0.00412695
15 s	1.01313	1.00211	0.991927	1.027	1.03942	1.00172	0.994708	0.997396	1.01954	1.02777	1.00011	1.00225	1.00193	1.00285	1.01236	0.98663	0.966988		1.00517	0.00415679
16 s	1.01237	1.00018	0.991826	1.02659	1.04058	0.99772	0.995436	0.99784	1.01827	1.03053	0.99811	1.00828	1.00178	1.00767	1.01061	0.98571	0.967078		1.00533	0.00425384
17 s	1.0142	1.00142	0.989974	1.02882	1.04396	0.994551	0.993372	0.997471	1.02135	1.03045	0.995909	1.00211	1.00057	1.00458	1.01335	0.985193	0.961502		1.00463	0.00473071
18 s	1.01319	1.00342	0.98963	1.02978	1.04488	0.993528	0.995868	1.00004	1.01619	1.03165	0.998919	0.997725	1.00337	0.998969	1.01446	0.979775	0.956526		1.00399	0.00498994
19 s	1.01348	1.00387	0.98845	1.03101	1.04693	0.997961	0.997325	0.997801	1.02305	1.03287	1.00019	0.995549	1.00116	0.999788	1.01491	0.980935	0.95917		1.00497	0.00506473
20 s	1.0165	1.00479	0.987665	1.03439	1.04974	0.996038	0.998386	1.00016	1.02565	1.03666	0.999907	1.00079	0.99911	1.00197	1.01211	0.979715	0.960725		1.00614	0.00528264
21 s	1.01669	1.003	0.986091	1.03417	1.048	0.995586	0.997101	0.998016	1.03025	1.0411	0.997966	0.991322	0.999569	0.99575	1.00979	0.98515	0.96692		1.00567	0.00526817
22 s	1.01873	1.00087	0.985353	1.03823	1.04954	0.996164	0.998267	0.999895	1.03328	1.04395	0.998627	0.993171	0.998722	0.996583	1.01313	0.983469	0.962514		1.0065	0.00566647
23 s	1.01768	1.00642	0.983213	1.03968	1.05019	0.997658	0.990736	0.998482	1.03721	1.04379	0.999683	1.00143	0.998341	1.00693	1.0121	0.97879	0.95975		1.00718	0.00591542
24 s	1.01511	1.00849	0.982159	1.04011	1.05566	0.993913	0.993524	1.00001	1.03942	1.04886	0.997752	0.994766	0.999367	1.0039	1.01542	0.982219	0.963661		1.0079	0.00612573
25 s	1.01539	1.00539	0.981199	1.04263	1.05674	0.992489	0.994116	0.999449	1.0456	1.05198	0.998618	0.9984	0.999445	0.99721	1.01639	0.981356	0.954973		1.00773	0.00668899
26 s	1.01714	1.00974	0.981751	1.04197	1.05318	0.991938	0.994211	0.998961	1.04462	1.04743	1.00131	0.985139	1.00151	0.997034	1.01515	0.977432	0.953026		1.00656	0.0066694
27 s	1.01947	1.00682	0.978866	1.04136	1.05526	0.989929	0.990964	0.998926	1.04335	1.04907	1.00025	0.992914	1.00023	1.00138	1.0142	0.977057	0.958909		1.007	0.0065708
28 s	1.02118	1.00879	0.981253	1.04293	1.05408	0.989643	0.994313	0.998739	1.04237	1.04929	0.999926	0.99201	0.999952	0.997306	1.01259	0.983489	0.963355		1.00772	0.00631394
29 s	1.02271	1.00411	0.977583	1.04314	1.05436	0.986225	0.99588	0.999687	1.04607	1.04785	1.00189	0.987365	1.00044	0.996212	1.01297	0.984493	0.965648		1.00745	0.00644356
30 s	1.0237	1.00412	0.979678	1.04601	1.05578	0.984404	0.993242	1.00002	1.04229	1.04908	1.00048	0.994248	0.999052	1.00001	1.01259	0.980274	0.965646		1.00768	0.00649208
31 s	1.02266	1.00848	0.976672	1.05174	1.05978	0.988944	0.995504	0.999386	1.039	1.04729	1.00171	0.990987	0.998709	0.998903	1.012	0.988505	0.971489		1.00893	0.00638851
32 s	1.02092	1.0048	0.974356	1.05412	1.05967	0.985094	0.989083	0.996517	1.04526	1.05385	1.00305	0.987978	0.998316	0.996466	1.01151	0.98929	0.968905		1.00819	0.00695406
33 s	1.0233	1.00463	0.97373	1.05258	1.05873	0.986614	0.985584	0.996504	1.05612	1.06337	1.00125	0.989569	0.998631	0.998019	1.01394	0.984978	0.963568		1.00889	0.00756169
34 s	1.02679	1.00268	0.975577	1.05339	1.0582	0.988553	0.985249	0.995457	1.05587	1.06537	0.999369	0.992159	1.0006	0.995387	1.01206	0.983389	0.961487		1.00892	0.00766009
35 s	1.0249	1.00335	0.971633	1.05464	1.0617	0.989044	0.986332	0.997561	1.0638	1.06646	0.997929	0.984534	1.00276	0.994976	1.01497	0.977702	0.954014		1.00861	0.0083319
36 s	1.02584	1.00421	0.969284	1.05634	1.05935	0.987464	0.987015	0.997092	1.06091	1.06648	0.998689	0.984891	1.00304	0.99775	1.01866	0.975354	0.948493		1.00829	0.00846178
37 s	1.02426	1.00675	0.970105	1.05605	1.05918	0.986564	0.980066	0.995525	1.06155	1.06512	1.00144	0.994422	1.00414	1.00131	1.01597	0.977472	0.955011		1.00911	0.00818585
38 s	1.02577	1.00676	0.972837	1.05793	1.0606	0.982849	0.984887	0.994483	1.06236	1.07067	1.0005	1.0037	1.00152	1.00724	1.01702	0.978328	0.95341		1.01064	0.00835483
39 s	1.02607	1.00913	0.973225	1.05743	1.0624	0.985638	0.982782	0.99451	1.06431	1.0692	1.00034	1.00186	1.00148	1.00926	1.01301	0.977684	0.956625		1.01088	0.00830414
40 s	1.02864	1.00514	0.970869	1.05672	1.06117	0.988456	0.986594	0.995275	1.06359	1.06865	1.00152	1.00303	0.998278	1.01032	1.01546	0.980707	0.958133		1.01133	0.00814604
41 s	1.0253	1.00586	0.969782	1.0563	1.05979	0.985249	0.982293	0.996541	1.06643	1.07039	0.999562	1.00055	1.00015	1.00478	1.01459	0.977608	0.958353		1.01021	0.00834537
42 s	1.0283	1.00618	0.969848	1.05923	1.0599	0.983466	0.98376	0.995695	1.07151	1.07259	0.99328	0.995769	0.9997	0.998588	1.01427	0.980917	0.956928		1.01	0.0086969
43 s	1.02928	1.00928	0.96947	1.05893	1.05974	0.985732	0.982916	0.994637	1.07321	1.07002	0.991926	0.990726	0.999975	0.996538	1.01466	0.981922	0.961777		1.01004	0.00860799
44 s	1.02945	1.00884	0.96756	1.06065	1.06051	0.985422	0.984334	0.996172	1.0692	1.06791	0.992575	0.992151	1.00105	0.997849	1.01278	0.98169	0.963292		1.01008	0.00845596
45 s	1.03162	1.00963	0.967357	1.06027	1.06249	0.98243	0.983931	0.994539	1.07272	1.07209	0.995114	0.989093	1.00391	1.0007	1.01304	0.982286	0.962745		1.01082	0.0087484
46 s	1.02969	1.00965	0.966071	1.06148	1.05882	0.981983	0.980518	0.994513	1.07777	1.07293	0.999426	0.993718	1.00273	1.00308	1.01771	0.980275	0.956045		1.01097	0.00901677
47 s	1.03146	1.00675	0.965142	1.06341	1.05986	0.979264	0.985592	0.996636	1.07531	1.07644	1.0026	1.00146	0.99879	1.00802	1.01836	0.973187	0.948355		1.01122	0.00933021
48 s	1.03223	1.00756	0.962992	1.06558	1.061	0.981222	0.986125	0.99646	1.08111	1.07908	1.00102	0.995694	1.00053	1.00265	1.01542	0.973428	0.954464		1.01156	0.00951961
49 s	1.0321	1.00952	0.962853	1.06643	1.05835	0.98129	0.984591	0.996274	1.08535	1.07918	1.00158	0.990328	1.00387	1.00057	1.015	0.979722	0.959813		1.01217	0.00945596
50 s	1.03312	1.01262	0.962499	1.06762	1.06161	0.982217	0.982471	0.995477	1.08733	1.0831	1.00013	0.993465	1.00196	1.00297	1.01542	0.977699	0.962095		1.01305	0.00969033
51 s	1.0335	1.01574	0.961087	1.06674	1.06055	0.982273	0.981176	0.993893	1.08858	1.08539	0.996768	0.995931	1.00083	1.00607	1.01085	0.982602	0.969827		1.01364	0.00960324
52 s	1.03544	1.01507	0.96114	1.06832	1.06189	0.979488	0.979458	0.993703	1.09045	1.08164	0.993881	0.998931	1.00141	1.01016	1.01446	0.980313	0.961614		1.01338	0.00985062
53 s	1.03433	1.01308	0.96216	1.06896	1.06151	0.976684	0.982227	0.995132	1.09309	1.08362	0.998975	1.00913	1.00217	1.01381	1.01682	0.978879	0.95453		1.01442	0.0100373
54 s	1.03297	1.0146	0.961039	1.07258	1.05748	0.982511	0.982952	0.994811	1.09836	1.08819	0.994173	1.00285	1.00455	1.00734	1.01771	0.974933	0.951442		1.01403	0.0104207
55 s	1.03473	1.01071	0.959166	1.07254	1.06122	0.975444	0.981686	0.994617	1.09908	1.08615	0.992885	0.995139	1.00256	1.00432	1.01941	0.973105	0.945087		1.01223	0.0108257
56 s	1.03752	1.01273	0.958848	1.07304	1.05839	0.980058	0.982171	0.993497	1.09922	1.08501	0.996102	1.00252	1.00572	1.00853	1.01693	0.968528	0.940491		1.0129	0.0108387
57 s	1.03682	1.0103	0.959204	1.07109	1.06032	0.980171	0.980329	0.994141	1.09895	1.08845	0.994364	0.995338	1.00635	1.00579	1.01759	0.972296	0.94346		1.01264	0.0108346
58 s	1.03542	1.01224	0.958961	1.07217	1.06051	0.97884	0.976947	0.99397	1.10796	1.08992	0.995666	0.996038	1.00692	1.00241	1.01726	0.973713	0.94967		1.01345	0.0110566
59 s	1.03439	1.01546	0.956014	1.0735	1.05822	0.976977	0.974098	0.991758	1.10555	1.09152	0.993981	0.995475	1.00558	1.00424	1.01424	0.976609	0.950089		1.01281	0.0110967
60 s	1.03647	1.01468	0.956849	1.07245	1.05698	0.97206	0.970638	0.991672	1.10714	1.09	0.995136	1.00317	1.01109	1.00897	1.01529	0.977437	0.953157		1.01372	0.011043
61 s	1.03512	1.01555	0.954503	1.07631	1.05675	0.974397	0.974036	0.99168	1.1067	1.09017	0.994666	0.994339	1.00605	1.00419	1.01267	0.97695	0.954912		1.01288	0.0111013
62 s	1.03764	1.01464	0.956375	1.07453	1.05749	0.977473	0.976881	0.990771	1.11122	1.08995	0.995744	0.997149	1.00565	1.00054	1.01726	0.974647	0.946532		1.01321	0.0113235
63 s	1.03919	1.01332	0.95551	1.07804	1.05583	0.978621	0.977188	0.992764	1.11109	1.08838	0.997483	0.996457	1.00679	1.00167	1.01669	0.973288	0.948833		1.0136	0.0112813
64 s	1.03929	1.01443	0.95341	1.07642	1.05771	0.978956	0.974883	0.992219	1.11239	1.09176	0.997637	0.997393	1.00633	1.0028	1.01877	0.970849	0.945741		1.01359	0.0115597
65 s	1.03885	1.01419	0.951046	1.07691	1.05615	0.972714	0.973941	0.993716	1.11415	1.09101	1.00137	0.992885	1.0074	1.00273	1.01735	0.971067	0.947942		1.01314	0.0116596
66 s	1.04138	1.01279	0.953818	1.07714	1.0574	0.975702	0.978175	0.992608	1.11494	1.08996	1.00275	0.9923	1.00546	0.9987	1.01846	0.970173	0.94505		1.01334	0.0116635
67 s	1.04223	1.01052	0.954429	1.07724	1.05398	0.972998	0.975198	0.994073	1.11631	1.09425	0.999165	0.992802	1.00453	0.999377	1.01522	0.971332	0.949367		1.01312	0.0117269
68 s	1.04546	1.01305	0.953514	1.07798	1.05672	0.969829	0.975228	0.992289	1.11605	1.08829	0.995882	0.995504	1.00679	1.0056	1.01695	0.971529	0.944975		1.01327	0.0117867
69 s	1.04216	1.0137	0.953179	1.07929	1.05593	0.970887	0.972297	0.992725	1.11575	1.0931	0.999206	1.00984	1.00445	1.01456	1.01841	0.973034	0.947527		1.01506	0.0117571
70 s	1.04354	1.01378	0.954267	1.0784	1.05643	0.969356	0.971727	0.992266	1.11875	1.09305	0.994841	1.00142	1.00649	1.00964	1.0174	0.969716	0.945386		1.01391	0.0119961
71 s	1.04391	1.01538	0.951212	1.08063	1.05616	0.973348	0.976349	0.996198	1.12035	1.09623	0.994825	0.9969	1.00849	1.00288	1.01809	0.973123	0.947665		1.01481	0.0120363
72 s	1.04491	1.01549	0.951278	1.08308	1.05648	0.97336	0.976678	0.995421	1.12259	1.09481	0.997135	0.999354	1.01084	1.00465	1.01599	0.973294	0.949655		1.01559	0.012056
73 s	1.04399	1.01226	0.951731	1.08161	1.05467	0.973715	0.981859	0.993803	1.12218	1.09532	0.997581	1.0058	1.00895	1.00924	1.01513	0.973256	0.949591		1.01592	0.0118998
74 s	1.04389	1.01517	0.949482	1.08359	1.05622	0.972847	0.975708	0.993864	1.12645	1.09331	0.995157	0.996167	1.00379	1.00241	1.01552	0.973254	0.946554		1.01432	0.0123229
75 s	1.04446	1.01627	0.949409	1.08456	1.05521	0.968447	0.970572	0.991721	1.12519	1.09765	0.998767	0.99746	1.00744	1.00414	1.0145	0.972053	0.946596		1.01438	0.0125066
76 s	1.04579	1.01471	0.948799	1.08377	1.05353	0.972196	0.978458	0.996558	1.12946	1.09724	0.998703	0.995856	1.00592	0.999982	1.01638	0.97249	0.944173		1.01494	0.0125266
77 s	1.04378	1.01571	0.947841	1.08566	1.05467	0.97319	0.980966	0.996952	1.12946	1.09502	0.994414	1.00449	1.00653	1.01059	1.01409	0.972182	0.94808		1.0161	0.0123609
78 s	1.04584	1.01914	0.949317	1.0848	1.05465	0.968971	0.973423	0.993971	1.13058	1.09734	0.997358	1.00729	1.00661	1.01137	1.01283	0.977058	0.955564		1.01683	0.0123565
79 s	1.04782	1.01871	0.947824	1.08638	1.05045	0.972079	0.973267	0.994134	1.13673	1.09564	0.996529	1.00153	1.00359	1.00672	1.01376	0.972878	0.950603		1.0158	0.0127084
80 s	1.04444	1.01956	0.94836	1.08526	1.05043	0.970576	0.978976	0.994909	1.13867	1.10067	0.998441	0.997978	1.00659	1.0015	1.01162	0.978059	0.957771		1.01669	0.0126094
81 s	1.04565	1.02078	0.949178	1.08624	1.0507	0.971007	0.98116	0.998069	1.13755	1.09968	1.00093	1.00587	1.00647	1.00771	1.01022	0.976966	0.955456		1.01786	0.0124993
82 s	1.04741	1.01938	0.948063	1.08394	1.05332	0.972216	0.979908	0.996929	1.14066	1.10134	1.00337	1.00216	1.00821	1.00335	1.01184	0.970247	0.946877		1.01701	0.0129295
83 s	1.04806	1.02244	0.948343	1.08664	1.05243	0.971654	0.979914	0.997471	1.14067	1.10159	1.00223	0.997683	1.00586	1.0035	1.00984	0.97335	0.953873		1.01738	0.0128499
84 s	1.04732	1.0206	0.945116	1.0911	1.05069	0.973906	0.977099	0.996497	1.14329	1.10123	1.00009	1.00371	1.00749	1.00478	1.01346	0.975354	0.954655		1.01802	0.0129983
85 s	1.04802	1.01853	0.942962	1.09118	1.05255	0.973641	0.972546	0.99639	1.14482	1.1039	0.99519	1.00057	1.00518	1.00402	1.01038	0.97141	0.952235		1.01668	0.0133879
86 s	1.04801	1.01814	0.942635	1.0885	1.05175	0.973427	0.977118	0.996104	1.14879	1.10294	0.992237	1.0008	1.00512	1.00335	1.01092	0.970247	0.948816		1.01641	0.0134986
87 s	1.0485	1.0196	0.944784	1.08931	1.04895	0.968416	0.974295	0.99504	1.14694	1.10299	0.98852	1.0012	1.0045	1.00364	1.01078	0.972353	0.955828		1.01621	0.0133625
88 s	1.04837	1.02168	0.946498	1.09047	1.05132	0.965062	0.976135	0.996861	1.14984	1.10528	0.990678	1.0062	1.00418	1.00975	1.00885	0.973569	0.956284		1.01771	0.0134798
89 s	1.04887	1.02142	0.943266	1.08941	1.04904	0.970059	0.976664	0.996619	1.14935	1.10825	0.995533	1.00943	1.00666	1.00973	1.01041	0.975677	0.958999		1.01879	0.0133631
90 s	1.04933	1.02012	0.943003	1.08923	1.05029	0.966439	0.976731	0.996154	1.14947	1.10711	0.997769	1.00508	1.00623	1.00501	1.00657	0.976522	0.961181		1.01801	0.0133881
91 s	1.05048	1.01814	0.945078	1.09048	1.05007	0.969211	0.975899	0.995515	1.15504	1.1091	0.997373	0.996697	1.00347	1.00106	1.00605	0.97341	0.958043		1.01736	0.0137584
92 s	1.04964	1.01995	0.94296	1.09243	1.04619	0.965262	0.974937	0.997206	1.15265	1.10901	0.996224	0.998409	1.00325	1.0034	1.0089	0.973899	0.956372		1.0171	0.0137672
93 s	1.05199	1.02031	0.940283	1.0921	1.04674	0.968593	0.977459	0.997117	1.15208	1.11257	0.998001	0.9984	1.00516	1.00375	1.01259	0.971489	0.951108		1.01763	0.0139294
94 s	1.0525	1.01941	0.938039	1.09424	1.04669	0.968928	0.978479	0.996924	1.15606	1.11308	0.995592	1.0015	1.00624	1.00092	1.00937	0.975711	0.959183		1.0184	0.0139933
95 s	1.05178	1.01595	0.941561	1.09187	1.04514	0.970643	0.974151	0.995761	1.15964	1.11224	0.996604	0.997377	1.00474	1.00301	1.00753	0.975729	0.960606		1.0179	0.013993
96 s	1.05328	1.01555	0.94212	1.0938	1.04621	0.968599	0.975991	0.994408	1.15984	1.115	0.997132	0.996283	1.00373	1.00317	1.01002	0.971364	0.951629		1.01754	0.0143245
97 s	1.05348	1.0172	0.938093	1.09439	1.04278	0.967181	0.973228	0.99693	1.16244	1.11666	0.994267	0.993825	1.0074	1.00486	1.0105	0.968535	0.944406		1.01683	0.0147343
98 s	1.05275	1.02081	0.939429	1.09453	1.04269	0.964485	0.972842	0.994857	1.15924	1.11848	0.991832	0.996171	1.00296	1.00161	1.0109	0.966165	0.945996		1.01622	0.014711
99 s	1.05243	1.01724	0.939438	1.09632	1.04286	0.961723	0.973964	0.995164	1.16163	1.11348	0.992833	0.996009	1.00722	1.00188	1.00889	0.967652	0.948877		1.01633	0.0146436
100 s	1.05515	1.01738	0.937919	1.09518	1.04113	0.963671	0.975257	0.996443	1.16199	1.11596	0.990559	1.00351	1.00716	1.00965	1.01186	0.966738	0.946337		1.01741	0.0147034
101 s	1.05359	1.0182	0.937265	1.09453	1.04128	0.966102	0.973798	0.993483	1.16331	1.11698	0.994118	0.999304	1.00689	1.00313	1.01217	0.968218	0.949226		1.01715	0.0147078
102 s	1.05616	1.01962	0.935041	1.09699	1.04037	0.959818	0.977103	0.995851	1.16668	1.11963	0.997495	0.998056	1.00772	1.00139	1.01274	0.966194	0.947935		1.01758	0.0150834
103 s	1.05421	1.01845	0.93815	1.09746	1.03703	0.959346	0.97705	0.996686	1.16811	1.11928	1.00082	0.997708	1.00501	1.00123	1.00984	0.968347	0.953329		1.01777	0.0149258
104 s	1.05496	1.01699	0.936353	1.09766	1.04221	0.95715	0.972969	0.994831	1.1732	1.12064	0.99658	0.998703	1.00884	1.00033	1.00692	0.971352	0.954297		1.01788	0.0152718
105 s	1.0545	1.0214	0.937275	1.09654	1.04239	0.962972	0.973132	0.996307	1.17488	1.11987	0.994498	0.994808	1.00681	1.00219	1.00875	0.972793	0.956897		1.01859	0.0151521
106 s	1.05617	1.02253	0.935517	1.09818	1.0401	0.967715	0.973477	0.995975	1.17262	1.12054	0.992024	1.00014	1.00397	0.999603	1.00537	0.972708	0.959917		1.01862	0.0150641
107 s	1.05642	1.01816	0.936173	1.09873	1.03514	0.968759	0.971544	0.995173	1.1746	1.11927	0.993233	0.990838	1.00506	0.994644	1.00791	0.96933	0.952872		1.01693	0.0152939
108 s	1.05506	1.01894	0.934303	1.09799	1.03853	0.96536	0.972097	0.994359	1.17579	1.12154	0.996841	0.993229	1.00506	0.995796	1.01207	0.966947	0.94409		1.01694	0.0155845
109 s	1.05592	1.02198	0.935364	1.09814	1.03933	0.962444	0.969279	0.992736	1.17927	1.12403	0.995808	0.995972	1.00377	1.00231	1.01185	0.962957	0.944165		1.01737	0.0158632
110 s	1.05884	1.0234	0.935951	1.09871	1.04201	0.960987	0.973294	0.995698	1.18148	1.12598	0.994445	0.999934	0.999576	1.00513	1.012	0.963795	0.940522		1.01834	0.0160435
111 s	1.05717	1.02212	0.93511	1.09964	1.03656	0.963726	0.972918	0.994214	1.18207	1.12526	0.998341	0.995756	1.0037	1.00334	1.01502	0.964031	0.940486		1.0182	0.0159995
112 s	1.05881	1.02059	0.934482	1.10014	1.03459	0.954304	0.973253	0.994609	1.17705	1.12553	0.998978	1.00069	0.999597	0.999419	1.0106	0.962631	0.941453		1.01687	0.0159778
113 s	1.05878	1.02045	0.934496	1.10175	1.03295	0.956735	0.971464	0.995982	1.18119	1.12465	0.996665	0.990605	1.00011	0.997825	1.01261	0.960605	0.938747		1.01621	0.0162441
114 s	1.06337	1.01962	0.931941	1.10164	1.03457	0.958242	0.973689	0.994602	1.18189	1.12827	0.994065	0.998579	0.999216	1.00166	1.00645	0.964704	0.948238		1.01769	0.0161846
115 s	1.06014	1.02359	0.930123	1.10108	1.0345	0.957243	0.974285	0.997321	1.18478	1.12679	0.992508	1.00131	1.00101	1.00195	1.00599	0.966664	0.950133		1.0182	0.0161841
116 s	1.06036	1.01951	0.932512	1.10233	1.03702	0.962848	0.975477	0.99642	1.18672	1.13143	0.993452	0.999764	1.00215	1.00213	1.00774	0.965507	0.951379		1.01922	0.0162631
117 s	1.0602	1.01957	0.932456	1.09881	1.03361	0.958358	0.972017	0.994692	1.18709	1.13058	0.992747	0.99826	1.00548	1.0043	1.00539	0.966754	0.955371		1.01857	0.016205
118 s	1.0622	1.02031	0.933227	1.10166	1.03546	0.957995	0.967667	0.993069	1.18743	1.13169	0.989421	1.00714	1.00123	1.008	1.00395	0.968026	0.954209		1.01898	0.0163711
119 s	1.06107	1.01887	0.934066	1.10021	1.03517	0.958926	0.970037	0.99547	1.18771	1.13371	0.989765	1.00711	1.0018	1.0096	1.00681	0.970662	0.953474		1.01967	0.0162893
120 s	1.06171	1.02131	0.931858	1.10175	1.03494	0.959977	0.966168	0.995559	1.18927	1.13615	0.990031	1.00494	1.00011	1.00913	1.00963	0.968445	0.946255		1.01925	0.0166592
121 s	1.0622	1.0211	0.931358	1.10194	1.03477	0.958065	0.970543	0.994954	1.18692	1.13813	0.986838	1.00039	1.00446	1.00271	1.00975	0.96452	0.946943		1.01856	0.0166942
122 s	1.06354	1.02013	0.93138	1.10113	1.03473	0.952747	0.970817	0.995535	1.18924	1.1335	0.986341	1.00036	1.00181	1.00663	1.00985	0.964397	0.939487		1.01774	0.0168505
123 s	1.06235	1.01819	0.932168	1.10016	1.0353	0.954679	0.967743	0.995865	1.1876	1.13598	0.986153	1.00593	1.00091	1.00331	1.01021	0.963886	0.940377		1.0177	0.0168006
124 s	1.06257	1.01937	0.932757	1.10147	1.0358	0.955824	0.968405	0.994629	1.19313	1.1379	0.990195	0.996623	0.999571	1.00042	1.00572	0.96695	0.944551		1.01799	0.0169871
125 s	1.063	1.02042	0.933822	1.10137	1.03346	0.959659	0.970477	0.99468	1.19563	1.14088	0.989119	1.00105	0.998364	1.00051	1.00533	0.970866	0.952867		1.0195	0.0168866
126 s	1.06268	1.0229	0.933369	1.10047	1.03601	0.962721	0.969891	0.995237	1.19822	1.13902	0.988682	0.994526	0.999123	1.00104	1.00585	0.967046	0.946216		1.019	0.0170701
127 s	1.06319	1.02396	0.933989	1.10238	1.0353	0.960844	0.967498	0.995982	1.19969	1.14329	0.987926	0.997721	1.00155	1.00345	1.00928	0.963374	0.940688		1.01942	0.0174015
128 s	1.06253	1.02053	0.932396	1.10596	1.03094	0.962516	0.967071	0.99441	1.20303	1.14485	0.988734	1.00205	1.00042	1.0028	1.01066	0.962861	0.940869		1.01957	0.0176185
129 s	1.06329	1.0191	0.93116	1.10438	1.03644	0.964859	0.963226	0.995095	1.20776	1.14643	0.990051	0.997406	1.00098	1.00398	1.0102	0.960602	0.938009		1.01959	0.0179509
130 s	1.067	1.01725	0.930561	1.10158	1.03202	0.95996	0.968084	0.996449	1.2095	1.1471	0.991153	1.00125	1.00484	1.00361	1.00912	0.960928	0.935328		1.01975	0.0180271
131 s	1.06316	1.01756	0.931236	1.10517	1.03263	0.958198	0.970109	0.99483	1.2104	1.15057	0.992435	1.00053	1.00174	1.00445	1.00728	0.96176	0.93976		1.02011	0.0181001
132 s	1.06382	1.01629	0.932199	1.10374	1.03566	0.961121	0.969073	0.995387	1.20922	1.15029	0.989992	0.998239	1.00139	1.00687	1.00931	0.958066	0.934988		1.01975	0.0181311
133 s	1.0624	1.01847	0.932399	1.10407	1.03115	0.958478	0.970831	0.995103	1.20983	1.15127	0.9878	1.00606	0.999581	1.00963	1.01205	0.958052	0.931951		1.01995	0.0182067
134 s	1.06612	1.0161	0.931297	1.10577	1.03056	0.957308	0.967379	0.99607	1.21184	1.155	0.988781	1.00264	1.00232	1.00713	1.01049	0.96011	0.935868		1.02028	0.0184199
135 s	1.06442	1.01477	0.929632	1.10695	1.02762	0.95636	0.968195	0.994078	1.21499	1.15302	0.989327	1.00232	1.00342	1.00608	1.0095	0.963465	0.942472		1.02039	0.0183857
136 s	1.0668	1.01801	0.928532	1.10682	1.0263	0.957653	0.966692	0.995467	1.21593	1.15464	0.989197	1.00427	1.00065	1.00774	1.00851	0.962332	0.941938		1.02068	0.0185158
137 s	1.06494	1.01786	0.928325	1.10409	1.02837	0.955218	0.966117	0.994532	1.22181	1.15563	0.985737	1.00007	1.00286	1.00336	1.01166	0.959358	0.939035		1.01994	0.0188732
138 s	1.06771	1.01952	0.928127	1.10797	1.02931	0.954331	0.968559	0.997165	1.22363	1.15907	0.984482	1.0016	1.00641	1.00709	1.00877	0.963692	0.94759		1.02206	0.0189084
139 s	1.0667	1.01638	0.926527	1.10656	1.02886	0.954025	0.968839	0.995363	1.22533	1.16229	0.987727	1.00038	1.00325	1.00515	1.00841	0.959718	0.942832		1.02108	0.0191854
140 s	1.06681	1.01702	0.928073	1.10714	1.0297	0.954205	0.970675	0.997175	1.22904	1.16031	0.985754	0.99966	1.0061	1.00336	1.00813	0.960589	0.943618		1.02161	0.0192241
141 s	1.06953	1.01979	0.926627	1.10616	1.02681	0.953271	0.967077	0.997354	1.22902	1.16226	0.985561	0.997257	1.00401	1.00339	1.00609	0.963641	0.945118		1.02135	0.019319
142 s	1.0682	1.01773	0.92848	1.1069	1.02669	0.953485	0.97522	0.998744	1.22969	1.16274	0.98969	1.00001	1.00365	1.00401	1.00575	0.959548	0.942478		1.02194	0.0192859
143 s	1.06704	1.01794	0.928946	1.1071	1.02579	0.950358	0.973179	0.997051	1.23457	1.16415	0.990802	0.997555	1.0043	1.00217	1.01049	0.9564	0.935106		1.02135	0.0197173
144 s	1.06862	1.01765	0.927344	1.10639	1.0259	0.948983	0.969406	0.996249	1.23401	1.16558	0.991773	0.995955	1.00423	0.999694	1.00957	0.957716	0.935736		1.02087	0.0198081
145 s	1.06994	1.01615	0.926528	1.10785	1.02545	0.949901	0.966349	0.994762	1.23564	1.16523	0.988959	0.995342	1.00519	0.999771	1.01031	0.959069	0.938424		1.02087	0.0198951
146 s	1.0718	1.0156	0.925294	1.111	1.02468	0.947078	0.966185	0.993228	1.23804	1.16474	0.989091	0.993419	1.00088	1.00245	1.00896	0.959513	0.939964		1.0207	0.0201014
147 s	1.06947	1.01259	0.925041	1.10893	1.0263	0.94791	0.964266	0.994262	1.24388	1.16967	0.990875	0.992636	1.00144	1.00085	1.00715	0.96417	0.947206		1.02157	0.0202743
148 s	1.07084	1.01117	0.925037	1.10909	1.02569	0.948946	0.964499	0.99486	1.24395	1.17037	0.98766	0.996245	1.00168	1.00056	1.00424	0.957085	0.941356		1.02078	0.0204613
149 s	1.07006	1.01483	0.926154	1.109	1.02504	0.947766	0.962967	0.995006	1.2419	1.17054	0.989056	0.990543	1.00338	1.00217	1.00577	0.963019	0.947803		1.02147	0.0202308
150 s	1.07104	1.01506	0.927136	1.108	1.02364	0.95201	0.96705	0.994943	1.24666	1.17121	0.988584	0.997725	1.00144	1.00269	1.00535	0.960505	0.942608		1.0221	0.0203917
151 s	1.07128	1.01813	0.927153	1.1083	1.02724	0.946824	0.968866	0.995883	1.24815	1.17135	0.987779	0.997845	1.00289	1.00325	1.00566	0.954197	0.936694		1.02185	0.0206629
152 s	1.0705	1.01633	0.927186	1.10809	1.02579	0.946633	0.969581	0.99908	1.24983	1.17412	0.985314	0.998541	1.00063	1.00289	1.00412	0.957999	0.942226		1.02229	0.0206775
153 s	1.07	1.01853	0.926273	1.10943	1.02351	0.946254	0.974856	0.997792	1.24758	1.17687	0.985607	0.997182	1.00058	1.00598	1.00426	0.966094	0.949857		1.02357	0.0204545
154 s	1.07147	1.01715	0.924588	1.10943	1.02252	0.945834	0.973987	0.997367	1.25214	1.17996	0.990223	1.00411	1.00065	1.00784	1.00127	0.9569	0.938121		1.02315	0.0209953
155 s	1.07147	1.01641	0.92411	1.10939	1.02313	0.947806	0.972322	0.999881	1.25155	1.17613	0.987094	1.0015	0.998651	1.00454	1.00819	0.956121	0.939883		1.02283	0.0208603
156 s	1.07152	1.01011	0.922895	1.11097	1.02294	0.951878	0.970079	0.995271	1.25116	1.18326	0.986028	1.0018	1.00332	1.00367	1.00415	0.956451	0.943084		1.02286	0.0210387
157 s	1.07123	1.01247	0.922633	1.10777	1.02154	0.946564	0.967692	0.99408	1.25292	1.1808	0.987667	0.998458	1.00336	1.00086	1.00584	0.956853	0.942873		1.02198	0.0210913
158 s	1.07277	1.00966	0.924935	1.10935	1.02467	0.946118	0.967877	0.994112	1.25717	1.18362	0.989934	0.992582	1.00318	0.995831	1.00186	0.961229	0.951282		1.02272	0.0212396
159 s	1.07104	1.01013	0.9257	1.10941	1.02555	0.945689	0.97103	0.996036	1.25968	1.18753	0.988027	0.983399	1.00377	0.99136	1.00057	0.963155	0.948697		1.0224	0.0214946
160 s	1.0733	1.01302	0.922017	1.11039	1.02559	0.949539	0.972866	0.996381	1.2615	1.18848	0.988122	0.98884	1.00638	0.99438	1.00517	0.956726	0.939281		1.02306	0.0217399
161 s	1.07126	1.01215	0.923661	1.11084	1.01819	0.948688	0.969223	0.995156	1.263	1.18913	0.989901	0.991517	1.0044	1.00289	1.00718	0.954677	0.938141		1.02294	0.0218113
162 s	1.07599	1.01142	0.92001	1.1118	1.02035	0.946175	0.969024	0.995979	1.26528	1.19112	0.990262	1.00015	1.00463	1.00642	1.00565	0.956492	0.942465		1.02431	0.0219744
163 s	1.0741	1.00864	0.922994	1.11105	1.02217	0.949058	0.966507	0.994988	1.26687	1.19369	0.99027	0.9947	1.00463	1.00293	1.00065	0.956728	0.942531		1.02368	0.022079
164 s	1.07376	1.01014	0.925829	1.10784	1.02571	0.94939	0.966695	0.993256	1.26574	1.19249	0.989958	0.993747	1.00361	1.00157	1.00584	0.952954	0.940421		1.02347	0.0219719
165 s	1.075	1.0115	0.925381	1.1092	1.02099	0.948198	0.966921	0.993375	1.27267	1.19709	0.98756	0.99361	1.00392	1.00407	1.00088	0.953264	0.942994		1.02392	0.0224133
166 s	1.07279	1.01703	0.924881	1.10998	1.01943	0.943374	0.96137	0.992576	1.27346	1.1985	0.984101	0.999954	1.00412	1.00735	1.00188	0.958474	0.946396		1.02445	0.0224756
167 s	1.07292	1.01497	0.924989	1.11046	1.02159	0.940758	0.962579	0.991724	1.276	1.20099	0.987492	0.999026	1.00297	1.003	1.00457	0.957988	0.943892		1.02447	0.0227129
168 s	1.07473	1.01021	0.923968	1.11084	1.02338	0.939082	0.963002	0.993611	1.27466	1.19992	0.988716	0.998595	1.00168	1.00448	1.00259	0.959358	0.946236		1.02441	0.0226382
169 s	1.07395	1.00886	0.92331	1.11068	1.02185	0.940306	0.962854	0.993922	1.27659	1.20018	0.988908	0.992881	1.00366	1.00305	1.00372	0.955431	0.943853		1.02376	0.0228047
170 s	1.07411	1.01156	0.923085	1.11228	1.01938	0.940786	0.96029	0.992397	1.27567	1.20161	0.989226	0.990908	1.00402	1.00038	1.00048	0.953167	0.940025		1.0229	0.0229605
171 s	1.07489	1.01061	0.920345	1.11315	1.02019	0.940625	0.955893	0.991595	1.27547	1.2039	0.991282	0.997228	1.00445	1.00581	1.00299	0.952693	0.938488		1.02351	0.0230929
172 s	1.07638	1.0087	0.921805	1.11283	1.0205	0.938709	0.954725	0.990551	1.28051	1.20462	0.986711	0.996071	1.00466	1.00307	0.99671	0.956084	0.946266		1.02347	0.0232725
173 s	1.0764	1.00575	0.922512	1.11296	1.01114	0.945677	0.957869	0.992195	1.28232	1.20603	0.984547	1.00295	1.00128	1.00918	1.00182	0.957443	0.946947		1.02453	0.0232022
174 s	1.07542	1.0059	0.921133	1.11435	1.01716	0.95088	0.956458	0.991964	1.28181	1.20887	0.987239	1.0043	1.00211	1.01034	1.00097	0.953712	0.943321		1.02505	0.0233032
175 s	1.07475	1.00615	0.922427	1.11128	1.02059	0.944755	0.956066	0.990716	1.2841	1.2083	0.988592	1.00023	1.00199	1.00585	1.0047	0.953475	0.938053		1.02424	0.02347
176 s	1.07644	1.00328	0.922092	1.1119	1.01774	0.94103	0.954447	0.990881	1.28713	1.21038	0.98931	0.997505	1.0016	1.00626	1.00607	0.947937	0.930442		1.0232	0.0239248
177 s	1.07347	1.00339	0.92643	1.10996	1.01905	0.942922	0.959602	0.99134	1.28711	1.21145	0.986904	1.00068	1.00191	1.00675	1.0056	0.946187	0.928584		1.02361	0.0238067
178 s	1.07516	1.00546	0.922692	1.11164	1.0177	0.94401	0.962184	0.99065	1.28796	1.21173	0.987405	1.00306	1.00274	1.00797	1.00511	0.949371	0.936479		1.02478	0.023737
179 s	1.07412	1.00157	0.923602	1.11163	1.01803	0.945891	0.964104	0.994068	1.29162	1.20911	0.98726	1.00278	1.00333	1.01151	1.00099	0.954445	0.940005		1.02553	0.0236429
180 s	1.0759	1.00224	0.922543	1.11058	1.0147	0.942848	0.967661	0.994372	1.29387	1.21655	0.990016	1.00191	1.00025	1.01477	1.00078	0.952505	0.938543		1.02589	0.0240076
181 s	1.07569	1.00451	0.919549	1.11455	1.01508	0.941265	0.96228	0.991279	1.29719	1.22019	0.990263	1.00419	0.999627	1.00886	1.00329	0.953477	0.934313		1.02562	0.024468
182 s	1.0753	1.00451	0.922487	1.11192	1.01941	0.939112	0.963954	0.992914	1.296	1.22006	0.992548	0.996929	1.0018	1.01029	1.00295	0.949819	0.934579		1.02556	0.0243725
183 s	1.07665	1.00391	0.924767	1.10886	1.0205	0.939954	0.959787	0.991641	1.29519	1.2196	0.995613	1.01021	1.00117	1.01601	1.00424	0.951223	0.93535		1.02675	0.0241983
184 s	1.07671	1.00073	0.923173	1.1108	1.02004	0.940802	0.965525	0.993495	1.29789	1.22008	0.995942	1.0154	1.00358	1.01842	1.00252	0.952334	0.937572		1.02794	0.0242449
185 s	1.07677	0.999909	0.923952	1.11257	1.02088	0.938985	0.96365	0.992073	1.29922	1.22278	0.993126	1.0133	1.00157	1.0173	1.0061	0.951794	0.938894		1.02782	0.024444
186 s	1.07679	1.00214	0.923862	1.10837	1.01687	0.939267	0.96063	0.993266	1.30219	1.22263	0.991705	1.01491	1.00059	1.01817	1.0063	0.950735	0.933461		1.02717	0.0246193
187 s	1.07709	1.00061	0.922224	1.11133	1.01501	0.939782	0.962283	0.992173	1.30584	1.22318	0.989875	1.01646	1.00002	1.02102	1.01109	0.948798	0.926628		1.02726	0.0249544
188 s	1.07653	1.00244	0.923414	1.1107	1.01771	0.939691	0.958343	0.990866	1.30646	1.22422	0.989107	1.00364	1.00312	1.01322	1.00609	0.946283	0.931514		1.02608	0.025023
189 s	1.07475	0.999788	0.924135	1.11197	1.01635	0.939328	0.961561	0.991894	1.30408	1.22545	0.98841	1.00519	1.00525	1.01161	1.00439	0.944939	0.930593		1.02586	0.024962
190 s	1.0775	1.00084	0.920837	1.11519	1.01515	0.937862	0.956625	0.991697	1.30746	1.22734	0.986809	1.00114	1.00487	1.00521	1.00369	0.947246	0.930962		1.02532	0.0253424
191 s	1.07951	0.997399	0.919587	1.11176	1.01545	0.941236	0.963043	0.994333	1.31118	1.22898	0.985765	0.998744	1.00201	1.00613	1.00114	0.945059	0.930686		1.02541	0.0254905
192 s	1.07889	0.996583	0.921361	1.11244	1.01431	0.94196	0.961014	0.994175	1.31254	1.22905	0.984626	0.991791	0.999599	1.00719	1.00273	0.945719	0.930167		1.02495	0.0255774
193 s	1.07806	0.99523	0.921738	1.11191	1.01463	0.943981	0.96828	0.995795	1.31162	1.22856	0.981862	0.998889	1.00365	1.0097	1.00376	0.946382	0.928523		1.02603	0.0253943
194 s	1.07725	0.999044	0.921135	1.11355	1.0149	0.939657	0.965759	0.994857	1.31046	1.23221	0.981145	0.999155	1.00186	1.00783	1.00193	0.941379	0.924032		1.02507	0.0256819
195 s	1.07587	0.999429	0.921413	1.11242	1.01866	0.946768	0.966799	0.993109	1.31094	1.23185	0.984673	1.00327	1.00056	1.01326	1.0001	0.946219	0.93082		1.02683	0.0253795
196 s	1.0781	0.995637	0.922421	1.10974	1.02072	0.944209	0.962145	0.993211	1.31699	1.23214	0.981206	0.999407	0.998513	1.0078	1.00265	0.944437	0.9286		1.02576	0.025789
197 s	1.08049	0.997793	0.920859	1.11216	1.01702	0.943237	0.964324	0.994892	1.31915	1.23204	0.985253	0.99828	1.00055	1.01033	1.00234	0.947289	0.934032		1.02706	0.0257852
198 s	1.07606	0.997374	0.922977	1.11253	1.01389	0.942559	0.961923	0.992654	1.32058	1.23443	0.986742	1.00581	1.00138	1.01606	1.00109	0.951941	0.940884		1.02817	0.0257174
199 s	1.07513	0.999886	0.920456	1.11469	1.01533	0.94679	0.961873	0.993745	1.32375	1.23439	0.984672	1.009	0.999655	1.0151	0.996395	0.954793	0.947964		1.02904	0.0257541
200 s	1.07541	1.00115	0.920844	1.11282	1.01466	0.945525	0.961357	0.993927	1.32195	1.23184	0.981771	1.00899	1.00183	1.01763	0.996046	0.952909	0.941663		1.02825	0.0256952
201 s	1.07722	1.00296	0.920345	1.11375	1.01746	0.940474	0.962651	0.993823	1.32553	1.23459	0.984286	1.00782	1.00037	1.01918	0.99646	0.950432	0.939907		1.02866	0.0260323
202 s	1.07722	1.00281	0.921552	1.11287	1.01159	0.938521	0.96287	0.995107	1.32661	1.23765	0.983333	1.01003	0.998916	1.01747	0.999253	0.949545	0.934131		1.0282	0.0262468
203 s	1.07661	0.999107	0.91925	1.11327	1.014	0.936762	0.963901	0.993427	1.3241	1.2369	0.982476	1.00297	0.998175	1.01234	0.998659	0.948444	0.931452		1.02658	0.0262722
204 s	1.07851	0.998929	0.918398	1.11383	1.01357	0.940042	0.962566	0.995396	1.32394	1.23394	0.983184	1.00069	0.995565	1.01208	0.996	0.952204	0.942696		1.02715	0.0260198
205 s	1.07859	0.99592	0.920686	1.11189	1.01596	0.941241	0.966304	0.993944	1.32372	1.23876	0.987521	1.00349	0.995215	1.01608	0.996113	0.953395	0.942259		1.0283	0.0260119
206 s	1.07974	0.997421	0.922189	1.11391	1.01521	0.945497	0.961884	0.99364	1.32518	1.23724	0.989221	1.00687	0.997807	1.0175	0.996264	0.950717	0.93846		1.02875	0.0260634
207 s	1.07695	0.99705	0.91999	1.11411	1.01232	0.944202	0.959145	0.993036	1.32736	1.24033	0.987842	1.00637	0.994559	1.02067	0.999108	0.952214	0.939298		1.0285	0.0262942
208 s	1.07815	0.995499	0.918094	1.11362	1.01114	0.938188	0.958934	0.993218	1.32863	1.24075	0.98394	1.01295	0.995886	1.02202	0.998632	0.951901	0.935025		1.02803	0.0265331
209 s	1.07908	0.998934	0.917325	1.11539	1.01127	0.938702	0.958582	0.991464	1.32974	1.24116	0.985009	1.00458	0.999034	1.01764	0.999298	0.951194	0.933477		1.02776	0.0266535
210 s	1.07716	1.00125	0.918351	1.11532	1.0124	0.938208	0.954217	0.992207	1.33339	1.24191	0.989793	0.999946	1.00153	1.01421	0.999831	0.94886	0.92778		1.02743	0.0269166
211 s	1.07831	0.997021	0.919531	1.11383	1.01186	0.936126	0.956263	0.993621	1.33094	1.24404	0.987582	0.999175	1.00231	1.01083	0.99936	0.942728	0.918384		1.026	0.0270864
212 s	1.07654	0.996843	0.920172	1.11364	1.01146	0.938068	0.954914	0.992943	1.3326	1.24463	0.987424	1.00356	1.00006	1.01371	1.00201	0.943356	0.921445		1.02667	0.0270705
213 s	1.07674	0.997668	0.917203	1.11317	1.00899	0.93478	0.954127	0.99212	1.33282	1.24395	0.988408	1.0023	0.99877	1.01405	0.998054	0.947523	0.928635		1.02643	0.027025
214 s	1.07884	0.998449	0.919812	1.11153	1.01508	0.937444	0.953442	0.992997	1.33482	1.24612	0.989001	0.998421	0.99819	1.01295	0.998237	0.949759	0.930969		1.02742	0.0270438
215 s	1.07884	0.997706	0.920458	1.11176	1.01288	0.933092	0.957723	0.995678	1.33312	1.24387	0.98796	1.00078	0.998545	1.01267	0.994586	0.950017	0.936002		1.02739	0.0268507
216 s	1.07563	0.998504	0.920691	1.11178	1.01638	0.931885	0.955806	0.992209	1.33352	1.24592	0.986063	1.00246	0.997925	1.01343	0.999675	0.946489	0.926309		1.02675	0.0270933
217 s	1.07661	0.9976	0.920628	1.11062	1.01253	0.935054	0.957449	0.9956	1.33388	1.24418	0.984615	1.00496	0.99875	1.01285	1.00102	0.944997	0.925259		1.02686	0.027014
218 s	1.07704	1.0007	0.919681	1.11301	1.01411	0.93398	0.955221	0.994335	1.33349	1.24278	0.981807	0.99741	1.00004	1.01337	0.99946	0.945663	0.927862		1.02647	0.0270261
219 s	1.07659	0.999226	0.91833	1.11294	1.01262	0.934216	0.953198	0.993621	1.33575	1.24531	0.983913	1.00426	0.999748	1.01275	0.997694	0.95177	0.938036		1.02765	0.0270166
220 s	1.0778	1.00378	0.916947	1.11401	1.01443	0.931726	0.952723	0.992491	1.33697	1.24612	0.985726	1.00123	1	1.01375	0.994191	0.952408	0.939142		1.02785	0.0271473
221 s	1.07701	1.00376	0.915832	1.11425	1.01301	0.934951	0.950751	0.992085	1.33963	1.24945	0.98338	0.997613	0.998351	1.01098	1.00096	0.945929	0.925551		1.02668	0.0276082
222 s	1.07748	1.00514	0.915462	1.11256	1.01103	0.934001	0.951082	0.990993	1.34061	1.24574	0.984315	0.996967	0.996806	1.00986	0.999962	0.942812	0.924682		1.02585	0.0275965
223 s	1.07575	1.00246	0.915426	1.11419	1.014	0.932342	0.949474	0.991095	1.34331	1.24677	0.982793	1.00009	0.999382	1.01213	1.00181	0.942846	0.924194		1.02636	0.0277693
224 s	1.07651	0.999107	0.915553	1.11349	1.01094	0.934762	0.951929	0.992232	1.34154	1.24428	0.984991	0.998666	1.00116	1.01142	1.00031	0.943657	0.928356		1.02641	0.027503
225 s	1.07567	0.995294	0.91624	1.11284	1.01321	0.933859	0.951758	0.993045	1.34186	1.244	0.986713	0.993386	1.00147	1.00602	0.997756	0.946644	0.929467		1.02584	0.0274909
226 s	1.07568	0.994147	0.914851	1.11392	1.00754	0.93452	0.952706	0.99273	1.3435	1.24598	0.984345	0.996333	1.00132	1.01083	1.00008	0.945537	0.926456		1.02591	0.0276839
227 s	1.07515	0.991318	0.915667	1.11163	1.00896	0.939759	0.954805	0.994277	1.34426	1.24716	0.985859	1.00194	1.00067	1.01005	0.999729	0.942375	0.924978		1.02639	0.0276603
228 s	1.07429	0.995618	0.916487	1.11187	1.01143	0.935629	0.957196	0.994546	1.34539	1.24943	0.985557	0.999843	1.00126	1.01025	0.999718	0.948366	0.929998		1.02746	0.0276356
229 s	1.07788	0.995004	0.917592	1.11167	1.014	0.935875	0.951064	0.993366	1.34681	1.25094	0.987188	1.00213	0.998908	1.01186	0.996874	0.944818	0.926623		1.02721	0.0278855
230 s	1.07711	0.996807	0.919497	1.11134	1.01072	0.936814	0.953512	0.99331	1.34935	1.24919	0.98777	1.00189	0.999889	1.01372	0.997059	0.949376	0.940541		1.0287	0.0276357
231 s	1.07671	0.994587	0.914496	1.11371	1.00828	0.933331	0.953666	0.992911	1.34738	1.24933	0.983801	0.997543	1.00036	1.00851	0.992826	0.952363	0.941422		1.02713	0.0277384
232 s	1.07823	0.993064	0.915192	1.11181	1.00844	0.934155	0.950932	0.991782	1.34968	1.24885	0.986188	0.998869	1.00113	1.01007	0.994785	0.951045	0.940552		1.02734	0.0278183
233 s	1.0758	0.994158	0.916408	1.1125	1.01274	0.931263	0.948821	0.989985	1.3543	1.24746	0.988172	0.9962	1.00058	1.00782	0.995551	0.95278	0.93802		1.02721	0.0280177
234 s	1.077	0.993758	0.915771	1.11256	1.00909	0.93047	0.947346	0.9905	1.35353	1.24621	0.98519	0.995006	0.99877	1.0064	0.99582	0.949133	0.932803		1.02584	0.0281259
235 s	1.07526	0.992674	0.915879	1.11149	1.00928	0.934576	0.949688	0.991546	1.3532	1.24908	0.986699	0.9955	0.998845	1.00938	0.997855	0.945191	0.923639		1.02587	0.0282278
236 s	1.07606	0.990372	0.916297	1.11242	1.01065	0.933819	0.952447	0.99415	1.35451	1.24968	0.98366	0.989275	1.00073	1.00859	1.00248	0.941182	0.919486		1.02564	0.0284115
237 s	1.07673	0.992217	0.916914	1.11114	1.01276	0.934004	0.952209	0.992996	1.35642	1.25067	0.983341	0.992764	1.00002	1.01208	1.00124	0.940839	0.920516		1.02629	0.0284702
238 s	1.07419	0.994344	0.916398	1.11065	1.01348	0.931622	0.94983	0.991078	1.35793	1.2491	0.984387	0.996768	0.999703	1.01288	0.997971	0.943153	0.922716		1.02625	0.0284596
239 s	1.07441	0.994136	0.918413	1.10891	1.01205	0.933524	0.949604	0.991485	1.36001	1.24992	0.984739	0.996345	0.997882	1.01195	0.997871	0.943931	0.927835		1.02665	0.0284403
240 s	1.07547	0.995831	0.919434	1.11018	1.01242	0.935616	0.952174	0.991493	1.36038	1.25069	0.982104	0.991807	0.999841	1.00551	0.99957	0.942846	0.921825		1.0263	0.0285527
241 s	1.07496	0.998032	0.917893	1.1096	1.01157	0.937475	0.951286	0.992882	1.36189	1.25009	0.982088	0.991961	0.997252	1.00579	0.999078	0.944083	0.92504		1.02653	0.0285406
242 s	1.07807	0.994915	0.917627	1.10982	1.01202	0.93362	0.948015	0.990762	1.3615	1.24803	0.987173	0.987274	1.00156	1.00881	0.998589	0.949369	0.933929		1.02712	0.0283968
243 s	1.07631	0.996278	0.918025	1.10826	1.01319	0.929405	0.948726	0.993218	1.36328	1.25177	0.983522	0.996569	0.999524	1.01306	0.995963	0.953475	0.941433		1.02835	0.0284311
244 s	1.07621	0.99395	0.918351	1.10937	1.01128	0.932041	0.946142	0.990337	1.36299	1.25024	0.983001	0.994335	0.997555	1.01213	0.992812	0.956503	0.943943		1.02772	0.0283811
245 s	1.07501	0.992403	0.914527	1.11058	1.01165	0.931996	0.947318	0.990395	1.36517	1.24887	0.98207	0.996287	0.995795	1.01104	0.992498	0.954162	0.939865		1.02704	0.0285656
246 s	1.07576	0.99133	0.916943	1.1142	1.01052	0.931296	0.943424	0.991478	1.36277	1.24896	0.979647	0.999246	0.996614	1.0134	0.994678	0.946772	0.928916		1.02623	0.0287141
247 s	1.07331	0.993459	0.915596	1.10898	1.00948	0.92894	0.947412	0.990407	1.36304	1.2484	0.978708	0.992275	0.998636	1.01368	0.995186	0.950185	0.934476		1.02601	0.0285634
248 s	1.07548	0.991326	0.916056	1.1123	1.01045	0.930355	0.949195	0.991745	1.36393	1.25015	0.97729	0.994074	0.999236	1.01258	0.997008	0.949317	0.930903		1.02655	0.0287059
249 s	1.07385	0.990603	0.914627	1.11266	1.00722	0.931536	0.947879	0.991859	1.36506	1.2489	0.977315	0.994426	0.998215	1.01226	0.995723	0.946553	0.923962		1.02545	0.0288641
250 s	1.04891	0.918041	0.915087	1.11108	1.0111	0.928604	0.943446	0.990696	0.999775	0.962872	0.949244	0.985645	0.998772	1.00704	1.01091	0.888112	0.827246		0.970387	0.0159216
251 s	1.04766	0.919526	0.913249	1.113	1.00306	0.928551	0.826338	0.925855	1.00159	0.965586	0.949771	0.984568	0.997663	1.00848	1.01168	0.884902	0.828842		0.95943	0.0180417
252 s	1.04605	0.921928	0.919479	1.11462	1.01096	0.930222	0.806777	0.91351	1.00447	0.966194	0.949755	0.783573	1.01017	0.820718	1.01406	0.888621	0.821549		0.936627	0.0224091
253 s	1.04893	0.926615	0.91444	1.11622	1.00615	0.931982	0.788971	0.902356	1.00389	0.960482	0.948568	0.767734	1.00974	0.803188	1.01275	0.879386	0.810809		0.931307	0.0238427
254 s	1.04941	0.930398	0.909055	1.12069	1.00259	0.932273	0.773358	0.895491	0.998574	0.958317	0.94619	0.753612	1.00595	0.789033	1.00831	0.864055	0.790087		0.925142	0.0253098
255 s	1.05185	0.936311	0.869074	1.16641	0.916545	0.933084	0.76628	0.890323	0.997912	0.956255	0.944946	0.747951	1.00595	0.787755	1.00733	0.85475	0.778826		0.918327	0.02711
256 s	1.05269	0.947168	0.865807	1.16392	0.917772	0.932104	0.761701	0.887416	1.00044	0.9579	0.94311	0.73825	1.00866	0.778075	1.00616	0.849743	0.781049		0.917174	0.0276572
257 s	1.05409	0.948307	0.868089	1.1622	0.920863	0.933654	0.75636	0.883254	1.00111	0.960532	0.943438	0.732784	1.0101	0.772426	1.0055	0.855943	0.784507		0.917245	0.0279059
258 s	1.05393	0.941465	0.86765	1.1621	0.921784	0.935194	0.752563	0.879861	1.00759	0.967791	0.945275	0.728275	1.00931	0.768158	1.00549	0.85209	0.784198		0.91663	0.0283222
259 s	1.0564	0.957873	0.867951	1.16251	0.914709	0.932301	0.749627	0.878816	1.01948	0.975073	0.946915	0.719908	1.00981	0.763988	1.00755	0.858664	0.790111		0.918335	0.0288767
260 s	1.05746	0.961653	0.867584	1.16341	0.918092	0.935036	0.747594	0.877417	1.02234	0.980387	0.944789	0.725801	1.01091	0.760627	1.00907	0.862412	0.794817		0.919965	0.0289159
261 s	1.05612	0.961955	0.867624	1.16392	0.921892	0.936775	0.74953	0.878931	1.02954	0.983974	0.947619	0.716626	1.01003	0.752686	1.00854	0.864508	0.796346		0.920389	0.0293358
262 s	1.05716	0.960366	0.867834	1.16432	0.915193	0.944907	0.753071	0.881306	1.03531	0.988909	0.944388	0.718416	1.00907	0.757209	1.00784	0.857546	0.784806		0.92045	0.0294847
263 s	1.0579	0.969541	0.865904	1.16546	0.910558	0.949999	0.751644	0.881318	1.0378	0.988545	0.945607	0.709983	1.0123	0.750661	1.00888	0.852696	0.783407		0.92013	0.0301405
264 s	1.05914	0.975904	0.865536	1.16633	0.917724	0.95019	0.753364	0.881573	1.0422	0.996682	0.947559	0.71019	1.01087	0.750355	1.00718	0.858965	0.788904		0.922509	0.0301542
265 s	1.05803	0.974925	0.863482	1.16732	0.909745	0.950387	0.754086	0.882577	1.05552	1.0085	0.949762	0.704293	1.00738	0.74727	1.00923	0.855495	0.786872		0.92264	0.0307505
266 s	1.0582	0.972904	0.865638	1.16592	0.915829	0.951627	0.752727	0.88265	1.06331	1.01409	0.945206	0.719104	1.00789	0.763022	1.00801	0.858216	0.792132		0.925675	0.0300637
267 s	1.05924	0.980723	0.868787	1.16171	0.924013	0.959845	0.750591	0.87785	1.06474	1.0174	0.946566	0.724214	1.00668	0.759241	1.0092	0.859104	0.78808		0.92694	0.0301517
268 s	1.06114	0.990234	0.870803	1.16031	0.92143	0.964084	0.746971	0.877194	1.07219	1.02754	0.944765	0.71535	1.00922	0.755323	1.00595	0.85432	0.783824		0.927097	0.0309427
269 s	1.06203	0.985308	0.868291	1.16272	0.915102	0.96873	0.751734	0.880641	1.08179	1.03097	0.942979	0.710269	1.00476	0.747255	1.00483	0.853252	0.787395		0.926944	0.031315
270 s	1.06023	0.989316	0.864875	1.16278	0.916017	0.970625	0.752931	0.880796	1.08503	1.03527	0.945043	0.718967	1.00711	0.759456	1.00976	0.863877	0.798858		0.930644	0.03076
271 s	1.05947	0.990353	0.865843	1.16431	0.914438	0.976244	0.753829	0.880519	1.09052	1.04202	0.942354	0.714906	1.00896	0.753148	1.00943	0.867011	0.803055		0.931553	0.0311473
272 s	1.05815	0.989318	0.866003	1.1621	0.922184	0.981133	0.755655	0.882898	1.09813	1.04622	0.945876	0.705822	1.00554	0.744421	1.00675	0.869502	0.807363		0.932179	0.0315139
273 s	1.0596	0.99533	0.867994	1.16321	0.916893	0.980408	0.758309	0.884345	1.10568	1.05386	0.949943	0.716075	1.01016	0.753693	1.00604	0.868267	0.808066		0.935169	0.0313573
274 s	1.06262	1.00758	0.866715	1.16428	0.915311	0.979648	0.757672	0.886505	1.11692	1.06106	0.950974	0.717028	1.00471	0.758223	1.00918	0.866755	0.802449		0.93692	0.0318253
275 s	1.06334	1.0054	0.86522	1.16163	0.917049	0.982306	0.759174	0.886638	1.12257	1.06549	0.951976	0.729676	1.00557	0.766513	1.00828	0.866289	0.801825		0.938762	0.0314529
276 s	1.06148	1.00614	0.863647	1.16175	0.91417	0.985473	0.76197	0.888796	1.13337	1.07266	0.952761	0.724392	1.00535	0.761499	1.00441	0.866479	0.804486		0.939343	0.0319044
277 s	1.06242	1.008	0.863057	1.16542	0.911396	0.987639	0.764065	0.891346	1.13602	1.07279	0.947232	0.726891	1.00649	0.770605	1.00823	0.865743	0.79576		0.940182	0.0319908
278 s	1.06014	1.0101	0.863179	1.16341	0.913962	0.990219	0.765759	0.890741	1.13621	1.07481	0.950017	0.731851	1.00483	0.777598	1.00836	0.86161	0.79684		0.941155	0.0316875
279 s	1.06314	1.01397	0.863784	1.16159	0.912808	0.988636	0.766864	0.890887	1.14261	1.08238	0.94948	0.737587	1.00725	0.783479	1.00515	0.862414	0.799071		0.943006	0.0316469
280 s	1.06214	1.01703	0.863837	1.16507	0.910325	0.991759	0.766502	0.892551	1.15159	1.08808	0.946907	0.743135	1.00536	0.784928	1.00507	0.868723	0.808292		0.945371	0.0316933
281 s	1.06179	1.02105	0.862989	1.16494	0.912575	0.992595	0.768642	0.894509	1.16085	1.09228	0.944905	0.739352	1.00541	0.781701	1.00634	0.870302	0.807447		0.946334	0.0321197
282 s	1.06067	1.02319	0.866593	1.16189	0.920717	0.993598	0.770311	0.894854	1.16189	1.09371	0.943689	0.730537	1.00617	0.774187	1.00639	0.871256	0.808643		0.946371	0.0323415
283 s	1.06025	1.02377	0.867675	1.16018	0.925397	0.996809	0.769316	0.895378	1.16386	1.09304	0.947357	0.72772	1.00728	0.771753	1.00541	0.868766	0.802782		0.946279	0.0325819
284 s	1.05951	1.02427	0.867942	1.16129	0.925341	0.999766	0.769875	0.893897	1.17053	1.0997	0.948745	0.737135	1.00479	0.782639	1.00177	0.870215	0.804098		0.948324	0.0323819
285 s	1.05914	1.02719	0.866996	1.16034	0.922588	1.00032	0.773477	0.898712	1.18056	1.10676	0.947509	0.734304	1.00539	0.782182	1.0047	0.873595	0.80726		0.95006	0.0326959
286 s	1.06216	1.02949	0.866704	1.16247	0.915728	0.998043	0.77687	0.89928	1.18528	1.10893	0.949353	0.742858	1.00276	0.787637	1.00564	0.875906	0.813973		0.951946	0.0324662
287 s	1.06138	1.02661	0.865366	1.16181	0.920839	0.998909	0.780223	0.901586	1.18858	1.11348	0.952613	0.751921	1.00416	0.797107	1.00436	0.882439	0.82131		0.954865	0.0319462
288 s	1.0611	1.03584	0.866932	1.16175	0.919761	1.00031	0.780317	0.903298	1.19264	1.11538	0.953398	0.755808	1.0034	0.8014	1.00289	0.88113	0.819182		0.95615	0.0320136
289 s	1.05834	1.03879	0.863561	1.16209	0.913889	1.0007	0.780961	0.903735	1.1936	1.11799	0.95187	0.763557	1.00528	0.809313	1.00121	0.882916	0.823321		0.957124	0.0317471
290 s	1.05991	1.04259	0.864015	1.16175	0.918996	0.999271	0.780887	0.904717	1.19979	1.11778	0.949418	0.764664	1.0044	0.811985	1.00448	0.884294	0.829424		0.958728	0.0317593
291 s	1.06128	1.04615	0.865303	1.16146	0.922118	0.998676	0.782591	0.903543	1.20258	1.12578	0.949673	0.775703	1.00585	0.819929	0.99993	0.884115	0.824132		0.960519	0.031667
292 s	1.05834	1.04537	0.866232	1.15877	0.923425	0.99935	0.781419	0.905426	1.2099	1.12874	0.947192	0.766765	1.00429	0.810898	1.00055	0.88119	0.821051		0.959349	0.0322442
293 s	1.05786	1.04233	0.868782	1.15624	0.930466	1.00057	0.783111	0.907761	1.21414	1.13336	0.95087	0.758489	1.00456	0.808535	0.999788	0.884722	0.823126		0.960277	0.0324244
294 s	1.05826	1.04732	0.868315	1.15847	0.927448	1.00152	0.786964	0.908785	1.22012	1.13461	0.952259	0.760176	1.00311	0.812303	1.00366	0.884759	0.827553		0.962096	0.0324985
295 s	1.0583	1.05118	0.869603	1.15693	0.923756	1.00206	0.788086	0.910597	1.22154	1.13756	0.953586	0.776354	1.0025	0.82359	0.999323	0.890386	0.834341		0.964687	0.0318502
296 s	1.05983	1.05317	0.865432	1.16143	0.920428	1.00236	0.786826	0.908689	1.22316	1.13885	0.951073	0.778331	0.999362	0.819854	1.00471	0.890306	0.829229		0.964296	0.0322731
297 s	1.05962	1.05536	0.864991	1.15918	0.921649	1.00229	0.789106	0.909405	1.23313	1.1438	0.948801	0.784369	1.00197	0.83193	1.00403	0.888794	0.827742		0.966246	0.0323186
298 s	1.05742	1.05523	0.865946	1.15936	0.921395	1.00344	0.786382	0.910394	1.23852	1.14959	0.951187	0.788393	1.00042	0.836409	0.999868	0.891864	0.831192		0.967471	0.0323674
299 s	1.05873	1.05591	0.866798	1.15557	0.92451	1.00405	0.787496	0.91223	1.2478	1.15443	0.949989	0.789072	0.99946	0.836248	1.0003	0.89579	0.837141		0.969148	0.0325031
300 s	1.05768	1.06028	0.868463	1.15625	0.928804	1.00275	0.796304	0.913217	1.24899	1.15782	0.948844	0.789756	1.00136	0.839793	1.00258	0.897649	0.83754		0.971064	0.0323588
301 s	1.05652	1.06284	0.871986	1.15352	0.935615	1.00294	0.792661	0.911961	1.25246	1.15613	0.94637	0.796233	0.999534	0.842746	0.998462	0.894002	0.835386		0.971139	0.032279
302 s	1.05662	1.06511	0.870073	1.15242	0.93016	1.00271	0.793348	0.915204	1.25848	1.16114	0.944835	0.797476	1.0005	0.84571	0.998796	0.899125	0.840556		0.972486	0.03241
303 s	1.05707	1.06408	0.87008	1.15645	0.927079	1.00509	0.795418	0.916358	1.26236	1.16318	0.947098	0.805325	0.999879	0.855444	0.997108	0.901455	0.840077		0.974327	0.0323161
304 s	1.05561	1.06716	0.869299	1.15514	0.930577	1.00508	0.795681	0.916119	1.26583	1.16693	0.954643	0.808056	0.998543	0.854095	0.99807	0.898254	0.841313		0.975318	0.0324427
305 s	1.05624	1.06098	0.870457	1.15412	0.928508	1.00734	0.796203	0.913945	1.27165	1.16764	0.951481	0.799494	0.997723	0.845344	0.994084	0.897222	0.841788		0.973777	0.0328677
306 s	1.05601	1.06354	0.871138	1.1526	0.932208	1.00636	0.799153	0.91575	1.27029	1.16698	0.953346	0.80627	0.996367	0.85053	0.995484	0.900653	0.850075		0.975691	0.0323391
307 s	1.05543	1.06219	0.872613	1.15276	0.931776	1.00534	0.798175	0.917499	1.27465	1.17043	0.9519	0.820215	0.998755	0.862559	0.997597	0.905395	0.851854		0.978184	0.0320582
308 s	1.05315	1.06989	0.869968	1.15292	0.929381	1.00701	0.802099	0.917992	1.27449	1.1675	0.948199	0.817003	0.998797	0.857962	0.998113	0.906384	0.852926		0.977871	0.0321277
309 s	1.05385	1.06872	0.870462	1.15269	0.930546	1.00863	0.80368	0.922161	1.27553	1.17242	0.948534	0.821425	0.999193	0.86543	0.997266	0.907336	0.850457		0.979313	0.0320378
310 s	1.05454	1.07172	0.869482	1.15747	0.92491	1.00894	0.805274	0.920735	1.27851	1.174	0.949524	0.834354	0.999471	0.879945	0.995167	0.905383	0.852403		0.981284	0.0319072
311 s	1.0529	1.06971	0.869525	1.15534	0.929291	1.00844	0.810023	0.925663	1.28529	1.1794	0.950009	0.840384	0.996869	0.875509	0.994339	0.906991	0.854019		0.98257	0.0319343
312 s	1.05276	1.07561	0.870249	1.15317	0.933988	1.01043	0.812942	0.926356	1.29042	1.18058	0.947434	0.824471	0.996917	0.868241	0.99232	0.902585	0.849047		0.981619	0.032549
313 s	1.05345	1.07814	0.870874	1.15345	0.930713	1.00986	0.813171	0.926873	1.2914	1.17899	0.944151	0.837342	0.998104	0.872441	0.993807	0.898033	0.839231		0.981767	0.0325265
314 s	1.05426	1.07973	0.870138	1.15342	0.929892	1.01212	0.809361	0.922593	1.29347	1.18552	0.943273	0.828175	0.999735	0.869156	0.993662	0.895552	0.838197		0.981074	0.0331301
315 s	1.05205	1.08099	0.870898	1.15333	0.933282	1.01291	0.808578	0.925848	1.30227	1.18465	0.943649	0.833795	0.996125	0.875756	0.993801	0.895119	0.840841		0.982582	0.0331625
316 s	1.05277	1.07908	0.873269	1.15049	0.935444	1.01156	0.809758	0.924269	1.30079	1.18633	0.947935	0.845754	0.994126	0.885143	0.99331	0.905356	0.854265		0.985273	0.0323951
317 s	1.05169	1.0749	0.874078	1.15175	0.937329	1.01451	0.811474	0.925836	1.3076	1.19167	0.947114	0.842257	0.997078	0.882237	0.992245	0.903234	0.85394		0.98582	0.0327982
318 s	1.05302	1.07621	0.871625	1.14874	0.935629	1.01264	0.811733	0.928095	1.30953	1.19274	0.942967	0.846003	0.997118	0.885707	0.990178	0.907746	0.858989		0.986393	0.0326796
319 s	1.05245	1.0822	0.871903	1.15183	0.933529	1.00909	0.812342	0.925013	1.30895	1.19055	0.943735	0.842555	0.999249	0.882487	0.989514	0.911521	0.867164		0.986711	0.0326759
320 s	1.05135	1.08336	0.86958	1.15113	0.929165	1.00885	0.810854	0.92666	1.31236	1.1966	0.945697	0.844913	0.999614	0.885918	0.987366	0.913817	0.867085		0.987313	0.0329015
321 s	1.04794	1.08607	0.86613	1.1561	0.923502	1.00851	0.810426	0.924491	1.31396	1.19232	0.944847	0.850437	0.999118	0.892952	0.987595	0.91684	0.870002		0.98772	0.0328427
322 s	1.04854	1.0883	0.869039	1.1513	0.930288	1.00927	0.811112	0.925389	1.31341	1.19553	0.946782	0.850607	0.99668	0.890387	0.989122	0.90949	0.861117		0.987433	0.0329289
323 s	1.04842	1.08756	0.867551	1.15305	0.931161	1.0096	0.812192	0.926132	1.31762	1.20023	0.946257	0.856591	0.996972	0.896337	0.988794	0.910732	0.865127		0.989078	0.0329872
324 s	1.04977	1.08643	0.867175	1.15313	0.927125	1.00981	0.811528	0.92638	1.3212	1.19883	0.945293	0.861995	0.995797	0.89566	0.988716	0.90879	0.858286		0.988582	0.0331741
325 s	1.04852	1.08536	0.869185	1.15149	0.933344	1.01138	0.814795	0.927704	1.32043	1.1995	0.948926	0.861324	0.996019	0.897268	0.987834	0.903227	0.853266		0.988798	0.0330774
326 s	1.04793	1.08186	0.870587	1.15126	0.932468	1.01116	0.810767	0.928625	1.32431	1.20272	0.94583	0.853653	0.997885	0.893446	0.989931	0.90391	0.853428		0.988221	0.0334671
327 s	1.04613	1.08885	0.869782	1.15434	0.925595	1.01113	0.811622	0.927927	1.32857	1.20429	0.945748	0.851361	0.996791	0.892009	0.986896	0.906231	0.856744		0.988471	0.0338012
328 s	1.04714	1.08688	0.865779	1.15292	0.924715	1.01026	0.811585	0.925591	1.32836	1.20563	0.945798	0.854507	0.995442	0.892376	0.986724	0.9072	0.856312		0.988072	0.0338035
329 s	1.04728	1.09294	0.866998	1.15395	0.92225	1.00861	0.809211	0.926004	1.33454	1.2078	0.946988	0.858713	0.994675	0.89855	0.98553	0.914098	0.867687		0.990343	0.0338661
330 s	1.04721	1.09803	0.868438	1.1505	0.92587	1.01019	0.81418	0.926495	1.33502	1.21033	0.947086	0.861154	0.994892	0.89759	0.986482	0.919506	0.877481		0.992379	0.0336002
331 s	1.04598	1.09252	0.867659	1.15318	0.927737	1.01141	0.815512	0.928567	1.33469	1.2106	0.944116	0.861622	0.996531	0.901025	0.985834	0.916773	0.870368		0.992008	0.03362
332 s	1.04647	1.09321	0.867753	1.15261	0.931467	1.01106	0.816211	0.929611	1.34357	1.21176	0.944061	0.868737	0.991345	0.905225	0.987458	0.915737	0.873875		0.993539	0.0337561
333 s	1.04632	1.0964	0.870539	1.1487	0.934495	1.01012	0.819883	0.931331	1.34393	1.21556	0.94262	0.874017	0.992883	0.908144	0.984571	0.922681	0.8759		0.995183	0.0335133
334 s	1.04533	1.09314	0.872797	1.1502	0.929805	1.00883	0.820267	0.932494	1.3454	1.21678	0.94347	0.881563	0.993294	0.914873	0.984522	0.917946	0.873296		0.995529	0.0334769
335 s	1.04541	1.09436	0.868195	1.15013	0.931905	1.01094	0.824262	0.932551	1.35043	1.21616	0.940949	0.875534	0.993059	0.914721	0.983498	0.919557	0.874826		0.995677	0.0337045
336 s	1.04418	1.09828	0.870797	1.15006	0.929496	1.01008	0.820792	0.932247	1.35262	1.21896	0.946795	0.879537	0.991789	0.910613	0.984982	0.917072	0.872437		0.995926	0.0339428
337 s	1.04386	1.09875	0.867308	1.15045	0.930862	1.00946	0.821705	0.934134	1.35562	1.22374	0.943226	0.875123	0.995361	0.911962	0.984176	0.918817	0.871054		0.996212	0.0342597
338 s	1.04631	1.10094	0.869771	1.15144	0.927712	1.00837	0.824474	0.936148	1.36143	1.22121	0.941112	0.878095	0.99197	0.914021	0.983111	0.92116	0.876904		0.997304	0.0342616
339 s	1.04307	1.09903	0.868008	1.15134	0.927538	1.00771	0.825783	0.936522	1.36087	1.22577	0.9494	0.888388	0.992933	0.923019	0.978657	0.926079	0.887282		0.999494	0.0338949
340 s	1.04375	1.09129	0.865427	1.15118	0.925974	1.00817	0.821536	0.93583	1.36116	1.22445	0.94801	0.892495	0.991985	0.925476	0.982463	0.928892	0.88908		0.999246	0.0338183
341 s	1.04348	1.09217	0.869639	1.1503	0.931641	1.01064	0.821371	0.934236	1.362	1.22495	0.946975	0.889491	0.99281	0.928974	0.979168	0.933676	0.894487		1.00035	0.0336899
342 s	1.04328	1.08913	0.867852	1.14951	0.928661	1.01264	0.817761	0.932704	1.36111	1.22209	0.944805	0.890423	0.994393	0.925932	0.977813	0.927706	0.887168		0.998411	0.0338316
343 s	1.04405	1.09412	0.867091	1.15334	0.92338	1.01288	0.820407	0.934443	1.36472	1.22504	0.943177	0.890448	0.994212	0.923966	0.982969	0.924426	0.87617		0.99852	0.0343304
344 s	1.042	1.09017	0.865262	1.15097	0.929221	1.01234	0.818415	0.935242	1.36584	1.22923	0.941559	0.882628	0.992933	0.919199	0.983695	0.919161	0.871207		0.997004	0.0346493
345 s	1.04469	1.08437	0.865756	1.15173	0.931363	1.01224	0.81933	0.935123	1.36928	1.22941	0.941689	0.882396	0.992162	0.919055	0.980453	0.921102	0.876469		0.997449	0.0346446
346 s	1.04286	1.09152	0.867251	1.1503	0.933233	1.00952	0.816772	0.936201	1.37096	1.22968	0.942016	0.892512	0.992366	0.931167	0.981552	0.918987	0.873502		0.998847	0.0345972
347 s	1.04084	1.08843	0.868902	1.14825	0.93598	1.0095	0.823197	0.935182	1.37379	1.23151	0.946855	0.896933	0.992543	0.92807	0.983662	0.924168	0.883391		1.00066	0.0342947
348 s	1.04235	1.0958	0.869081	1.14578	0.94036	1.00755	0.822907	0.937159	1.37357	1.23216	0.947759	0.890726	0.991988	0.924046	0.979004	0.924776	0.87984		1.00029	0.0344484
349 s	1.03987	1.09025	0.871738	1.14487	0.936095	1.0077	0.822658	0.938395	1.37466	1.23182	0.946045	0.901227	0.993609	0.93382	0.981517	0.926156	0.879302		1.00116	0.0341975
350 s	1.04045	1.09685	0.868501	1.14559	0.938883	1.01014	0.823744	0.94005	1.37282	1.23085	0.943631	0.904666	0.99319	0.931098	0.977991	0.928781	0.888022		1.00207	0.0340508
351 s	1.04051	1.09794	0.87031	1.14625	0.932621	1.01118	0.82499	0.941403	1.37337	1.23224	0.944694	0.899001	0.992802	0.932547	0.976329	0.931823	0.891211		1.00231	0.0341022
352 s	1.04114	1.09708	0.867275	1.15072	0.930035	1.00851	0.825761	0.942772	1.37524	1.23344	0.944812	0.905963	0.990521	0.935999	0.978082	0.929717	0.89168		1.00287	0.034216
353 s	1.04168	1.09466	0.864904	1.15151	0.928098	1.00909	0.827011	0.941213	1.37926	1.23623	0.942154	0.901479	0.990594	0.93414	0.977743	0.932339	0.898842		1.003	0.03445
354 s	1.03846	1.09567	0.867405	1.14877	0.934175	1.00611	0.824143	0.940372	1.38331	1.23521	0.944839	0.905694	0.991201	0.933931	0.972717	0.938101	0.904323		1.00379	0.0343701
355 s	1.04107	1.0949	0.866501	1.14706	0.932962	1.00688	0.826227	0.940348	1.38124	1.23384	0.948821	0.90511	0.990929	0.936755	0.973504	0.931904	0.89466		1.0031	0.0343231
356 s	1.03972	1.09577	0.868848	1.14693	0.93388	1.00668	0.827963	0.942721	1.37779	1.23465	0.943879	0.912735	0.991012	0.944516	0.975716	0.934249	0.89817		1.00442	0.033949
357 s	1.03999	1.09538	0.869129	1.14542	0.934568	1.00894	0.826293	0.941753	1.38169	1.23471	0.943251	0.906892	0.989855	0.939663	0.976383	0.928858	0.888586		1.00302	0.034363
358 s	1.03824	1.09801	0.868082	1.14507	0.933671	1.00863	0.829184	0.942756	1.37907	1.23768	0.94175	0.907633	0.991758	0.941531	0.976746	0.930432	0.890554		1.00358	0.0342561
359 s	1.03885	1.09914	0.869358	1.14599	0.936015	1.00857	0.828084	0.941111	1.3854	1.23931	0.941014	0.905574	0.989903	0.942529	0.977418	0.933282	0.894382		1.00447	0.034529
360 s	1.03815	1.10278	0.869365	1.14362	0.936995	1.01071	0.827994	0.943106	1.38333	1.23634	0.944539	0.912652	0.988645	0.945721	0.975768	0.938483	0.901156		1.00584	0.0341254
361 s	1.03703	1.09886	0.86953	1.14396	0.94026	1.01126	0.823703	0.94177	1.38047	1.2361	0.946087	0.92019	0.987944	0.952964	0.975604	0.938115	0.899825		1.0061	0.0339234
362 s	1.03719	1.09777	0.868562	1.14712	0.935879	1.01387	0.825146	0.94304	1.38349	1.2359	0.947128	0.920368	0.985408	0.957133	0.977625	0.934766	0.898861		1.00643	0.0340937
363 s	1.03441	1.09507	0.867013	1.14612	0.93348	1.01065	0.828306	0.945457	1.38407	1.23628	0.950324	0.92227	0.986308	0.95157	0.976211	0.935934	0.898708		1.00601	0.0340279
364 s	1.0354	1.1005	0.86814	1.14669	0.931759	1.008	0.825822	0.941653	1.38239	1.23847	0.946261	0.924313	0.989991	0.955641	0.971851	0.937032	0.897181		1.00595	0.0341507
365 s	1.03322	1.09983	0.866513	1.14847	0.931877	1.00967	0.827547	0.943917	1.38434	1.23996	0.943861	0.922477	0.988937	0.95299	0.977015	0.932778	0.890699		1.00554	0.0343969
366 s	1.03472	1.10296	0.867529	1.14762	0.930191	1.01064	0.832479	0.945437	1.38489	1.2389	0.94467	0.923907	0.990279	0.953227	0.972776	0.93608	0.905897		1.00719	0.0341021
367 s	1.03316	1.09856	0.865848	1.14694	0.928905	1.01053	0.830382	0.944019	1.38458	1.23743	0.945684	0.925648	0.984581	0.958304	0.975899	0.940531	0.903299		1.00672	0.0340254
368 s	1.03351	1.10326	0.867327	1.14585	0.932802	1.01149	0.830436	0.944852	1.3862	1.23644	0.945253	0.938809	0.988953	0.963099	0.974429	0.938623	0.902654		1.00847	0.0339254
369 s	1.03608	1.10062	0.869204	1.14465	0.933911	1.01292	0.827093	0.941806	1.38499	1.24007	0.946169	0.931002	0.987576	0.957697	0.972722	0.942864	0.91269		1.00836	0.033932
370 s	1.03369	1.10107	0.865798	1.14875	0.930031	1.01199	0.82852	0.942773	1.38833	1.24158	0.944064	0.932924	0.9872	0.963595	0.972865	0.943175	0.910254		1.00862	0.0342052
371 s	1.03241	1.0904	0.866645	1.14744	0.931985	1.01059	0.831102	0.941974	1.39166	1.24365	0.944053	0.92876	0.985234	0.960523	0.971281	0.937537	0.90431		1.00703	0.0343618
372 s	1.03082	1.09539	0.86576	1.14876	0.93072	1.01159	0.828378	0.941497	1.39157	1.2444	0.945296	0.941822	0.987357	0.964733	0.97151	0.935685	0.904538		1.00822	0.0343939
373 s	1.03237	1.10202	0.865376	1.14691	0.930344	1.01118	0.831069	0.945027	1.39028	1.24062	0.944338	0.932547	0.986025	0.961445	0.976074	0.935326	0.897377		1.00755	0.0343833
374 s	1.0306	1.10252	0.865246	1.14861	0.930911	1.00954	0.828707	0.94288	1.39159	1.2431	0.945916	0.928946	0.986487	0.959607	0.974426	0.934283	0.899828		1.00725	0.0345933
375 s	1.03005	1.09923	0.865262	1.14779	0.930153	1.00963	0.833653	0.944706	1.39841	1.24274	0.949142	0.926874	0.985393	0.957945	0.975496	0.934528	0.897179		1.00754	0.0347526
376 s	1.03076	1.09765	0.865631	1.14999	0.926214	1.01019	0.833991	0.944665	1.39327	1.24391	0.946108	0.926696	0.986923	0.956655	0.975321	0.931273	0.893407		1.00663	0.0347062
377 s	1.03272	1.10092	0.863116	1.14888	0.929729	1.00893	0.832971	0.942698	1.39438	1.24521	0.946405	0.934624	0.985451	0.963965	0.97677	0.932664	0.895372		1.00793	0.0347065
378 s	1.03005	1.10295	0.864639	1.14745	0.928567	1.00998	0.828468	0.943057	1.39548	1.24389	0.946016	0.943135	0.986837	0.969433	0.976716	0.933761	0.896837		1.00866	0.034666
379 s	1.02821	1.10498	0.864059	1.1498	0.925296	1.01067	0.82566	0.941779	1.3965	1.24538	0.944118	0.934188	0.988839	0.963967	0.97538	0.934642	0.901044		1.00791	0.0349435
380 s	1.03047	1.10183	0.863168	1.14739	0.925612	1.01073	0.828285	0.942148	1.39759	1.2469	0.94395	0.928482	0.987334	0.960614	0.974515	0.933739	0.899344		1.00718	0.0350171
381 s	1.02912	1.10388	0.863385	1.14905	0.927963	1.01094	0.827453	0.94167	1.39896	1.24205	0.942733	0.93147	0.989255	0.959853	0.975147	0.938596	0.906297		1.00811	0.0348584
382 s	1.02766	1.1027	0.862597	1.15048	0.928498	1.01139	0.823725	0.941689	1.39792	1.24255	0.942752	0.928685	0.988862	0.956716	0.976563	0.938699	0.904962		1.00744	0.0349621
383 s	1.03021	1.09827	0.862304	1.14782	0.926471	1.00847	0.826964	0.943115	1.39858	1.24574	0.943524	0.926352	0.989797	0.9594	0.971437	0.939328	0.911758		1.00762	0.0348818
384 s	1.02749	1.10186	0.862233	1.1492	0.92872	1.00533	0.828721	0.943608	1.40038	1.24432	0.938744	0.93423	0.987571	0.967082	0.97159	0.941385	0.916102		1.00874	0.0347942
385 s	1.02699	1.10926	0.864284	1.14592	0.935135	1.00672	0.832776	0.943866	1.40164	1.24492	0.941825	0.942949	0.988463	0.968894	0.971193	0.943456	0.914339		1.01074	0.0346297
386 s	1.0279	1.10521	0.866906	1.14306	0.934165	1.00455	0.829211	0.942258	1.40415	1.24288	0.94205	0.933749	0.990367	0.961401	0.973889	0.942275	0.913199		1.00925	0.0347596
387 s	1.02681	1.10323	0.863114	1.14467	0.929565	1.00595	0.826065	0.94303	1.40234	1.24362	0.937306	0.933036	0.987783	0.962592	0.973717	0.939676	0.905498		1.00753	0.0349912
388 s	1.02497	1.10306	0.865033	1.14632	0.933174	1.00725	0.825968	0.941966	1.40026	1.24518	0.938492	0.941648	0.988456	0.969021	0.973916	0.938209	0.906242		1.00877	0.0348117
389 s	1.02575	1.11067	0.862901	1.14956	0.924827	1.00749	0.827317	0.945608	1.40058	1.24259	0.93898	0.943653	0.989578	0.968747	0.969091	0.942654	0.918474		1.00991	0.0347829
390 s	1.02345	1.10231	0.863679	1.14777	0.931957	1.00798	0.827856	0.944225	1.4018	1.24247	0.939781	0.941424	0.989152	0.972857	0.971733	0.942331	0.912909		1.00963	0.0346812
391 s	1.02627	1.10179	0.865392	1.14737	0.927024	1.00951	0.83035	0.947286	1.40225	1.24317	0.944475	0.945257	0.985839	0.969981	0.973303	0.937185	0.908247		1.00969	0.0346975
392 s	1.02475	1.10481	0.863036	1.14827	0.929353	1.00826	0.834237	0.94816	1.40052	1.24665	0.939801	0.937632	0.988448	0.967345	0.973155	0.934525	0.908702		1.00927	0.0348002
393 s	1.02544	1.09893	0.864267	1.14668	0.926506	1.00688	0.835859	0.949599	1.40162	1.24395	0.942236	0.943417	0.988214	0.969204	0.969776	0.942745	0.920955		1.01037	0.0344255
394 s	1.02412	1.09789	0.865979	1.14472	0.93364	1.00812	0.834801	0.949186	1.39799	1.24144	0.941539	0.943301	0.992273	0.972724	0.972198	0.94215	0.917505		1.01056	0.0341154
395 s	1.02401	1.10041	0.864123	1.146	0.929524	1.00737	0.833259	0.948647	1.39975	1.2414	0.942956	0.949438	0.988789	0.974489	0.972211	0.935462	0.90983		1.00986	0.0344052
396 s	1.02571	1.0983	0.864934	1.14536	0.93153	1.00826	0.835541	0.949295	1.40362	1.2442	0.949316	0.949194	0.990715	0.974457	0.974657	0.934307	0.900629		1.01059	0.0345894
397 s	1.02206	1.10232	0.862788	1.14502	0.931095	1.00793	0.835983	0.948289	1.40516	1.24328	0.952879	0.943968	0.989994	0.971005	0.9737	0.933137	0.904347		1.01017	0.0346934
398 s	1.02496	1.10817	0.86095	1.14814	0.925991	1.00666	0.834285	0.947463	1.40481	1.24556	0.946723	0.938863	0.989505	0.9667	0.975139	0.93597	0.909218		1.00995	0.0349679
399 s	1.0221	1.10003	0.862108	1.1486	0.92499	1.00554	0.83339	0.947442	1.40182	1.2451	0.941771	0.938469	0.990321	0.964578	0.972746	0.941722	0.916436		1.00925	0.0346991
400 s	1.023	1.09697	0.861901	1.14587	0.929152	1.00567	0.835641	0.949332	1.40581	1.24672	0.939402	0.940765	0.98899	0.971838	0.974378	0.939138	0.912257		1.00981	0.0347779
401 s	1.02382	1.10313	0.864486	1.14708	0.92459	1.00635	0.832895	0.947789	1.40488	1.24384	0.938487	0.945597	0.988872	0.971714	0.974389	0.939404	0.914501		1.01011	0.034754
402 s	1.02379	1.10466	0.862529	1.14767	0.925226	1.00858	0.832739	0.946783	1.40158	1.24296	0.939008	0.947279	0.990884	0.977354	0.975354	0.942195	0.91527		1.01082	0.0345787
403 s	1.02248	1.10379	0.860575	1.14896	0.923408	1.0067	0.828201	0.945624	1.40422	1.24431	0.944065	0.957184	0.990561	0.977893	0.971531	0.942752	0.928191		1.01179	0.034662
404 s	1.022	1.10237	0.86067	1.14789	0.924976	1.00632	0.830567	0.947911	1.40613	1.24346	0.94224	0.947669	0.990987	0.973695	0.969201	0.948851	0.929555		1.01144	0.0346569
405 s	1.0204	1.10532	0.862601	1.14566	0.92369	1.00641	0.831536	0.947866	1.40495	1.24314	0.942314	0.940309	0.993284	0.968136	0.96955	0.942752	0.91913		1.00983	0.0347641
406 s	1.02238	1.10103	0.861255	1.14714	0.926235	1.0056	0.833146	0.947944	1.40633	1.24509	0.944201	0.947176	0.993503	0.971357	0.973496	0.941198	0.918599		1.01092	0.0347432
407 s	1.02488	1.10156	0.861597	1.14598	0.923721	1.00622	0.832185	0.947646	1.40717	1.24779	0.94157	0.943483	0.994055	0.968515	0.971741	0.939167	0.913691		1.01006	0.0350004
408 s	1.02244	1.10776	0.860656	1.14746	0.921006	1.00793	0.826832	0.944561	1.40676	1.2481	0.950422	0.936824	0.994002	0.967978	0.971749	0.940119	0.917108		1.0101	0.0351822
409 s	1.02025	1.10382	0.858322	1.14795	0.923714	1.00595	0.825822	0.944374	1.40785	1.24669	0.94732	0.949691	0.989994	0.976835	0.971779	0.941173	0.917617		1.01054	0.0350806
410 s	1.02194	1.10065	0.858567	1.14858	0.921781	1.00626	0.827432	0.94567	1.40922	1.24762	0.943179	0.957233	0.989401	0.982841	0.971158	0.939258	0.912641		1.01079	0.0351467
411 s	1.02031	1.10793	0.860186	1.14779	0.924896	1.00581	0.828053	0.946621	1.4082	1.24783	0.939074	0.950702	0.987707	0.978014	0.967816	0.94126	0.920687		1.01076	0.0351035
412 s	1.01979	1.1034	0.860919	1.14667	0.923231	1.00534	0.82998	0.947383	1.40693	1.25055	0.938796	0.953761	0.988345	0.977917	0.966058	0.944605	0.925901		1.01115	0.0349373
413 s	1.01941	1.10076	0.859634	1.14527	0.927292	1.00723	0.827917	0.946943	1.40767	1.25015	0.937983	0.947072	0.988151	0.97323	0.965825	0.948814	0.934665		1.01106	0.034903
414 s	1.01821	1.10631	0.862009	1.14685	0.926353	1.0057	0.830759	0.94946	1.40771	1.24832	0.942256	0.952	0.988708	0.973919	0.968865	0.9501	0.929717		1.01219	0.0347843
415 s	1.01922	1.10052	0.858655	1.14688	0.928693	1.00789	0.829566	0.948581	1.41288	1.24999	0.94529	0.954768	0.987664	0.978699	0.970561	0.946607	0.924629		1.01242	0.0350553
416 s	1.01964	1.10224	0.857587	1.14876	0.918443	1.00688	0.829766	0.946608	1.40946	1.24976	0.945924	0.955108	0.986792	0.982368	0.964572	0.950978	0.934904		1.01234	0.0349659
417 s	1.01897	1.10121	0.8589	1.1487	0.921072	1.00621	0.829778	0.947964	1.41058	1.248	0.948561	0.956061	0.985804	0.980147	0.966196	0.950724	0.937911		1.01275	0.0348572
418 s	1.01893	1.10455	0.860259	1.14774	0.927917	1.00596	0.830615	0.947986	1.41032	1.24927	0.954257	0.957105	0.986678	0.97864	0.965497	0.952412	0.935245		1.01373	0.0347672
419 s	1.01826	1.1032	0.860978	1.14669	0.926937	1.00501	0.831674	0.950905	1.41099	1.24831	0.95073	0.948999	0.987934	0.976732	0.970026	0.946945	0.9219		1.01213	0.0349123
420 s	1.01989	1.10034	0.861233	1.14599	0.925786	1.00523	0.832447	0.95042	1.41002	1.2497	0.94671	0.961593	0.989832	0.98608	0.970639	0.941619	0.914075		1.01245	0.0348951
421 s	1.01885	1.10063	0.861099	1.14342	0.929795	1.00543	0.830748	0.947653	1.40864	1.24835	0.946416	0.955829	0.987004	0.982567	0.97009	0.940065	0.912132		1.0111	0.0348716
422 s	1.01828	1.10272	0.861479	1.1454	0.927726	1.00481	0.828919	0.947339	1.41129	1.25175	0.949302	0.96175	0.986361	0.985374	0.97269	0.94157	0.919264		1.01271	0.0350109
423 s	1.01626	1.10061	0.860188	1.14466	0.925748	1.00465	0.831229	0.9479	1.41077	1.25408	0.950631	0.954179	0.986217	0.979178	0.970136	0.946649	0.92674		1.01234	0.0349662
424 s	1.01627	1.09553	0.861504	1.14467	0.92846	1.00424	0.831894	0.949397	1.41007	1.25338	0.950559	0.964324	0.987079	0.989535	0.968566	0.948851	0.926843		1.0136	0.0347058
425 s	1.01716	1.09894	0.862161	1.14353	0.929423	1.00286	0.830467	0.947811	1.41033	1.25119	0.945991	0.96405	0.986421	0.991367	0.968456	0.946635	0.924967		1.01304	0.0347604
426 s	1.01617	1.09828	0.860216	1.14396	0.925289	1.00257	0.829021	0.94699	1.40992	1.2525	0.948428	0.962716	0.988433	0.989635	0.968663	0.944197	0.925323		1.01249	0.03488
427 s	1.01346	1.09903	0.858284	1.14716	0.923029	1.00074	0.830434	0.948423	1.40996	1.25424	0.949458	0.961547	0.988163	0.988983	0.966755	0.952307	0.934019		1.01329	0.0348735
428 s	1.01637	1.0965	0.857626	1.14915	0.92588	1.00066	0.826887	0.949672	1.41227	1.25325	0.944255	0.967531	0.987929	0.989284	0.969728	0.948152	0.925661		1.01299	0.0350881
429 s	1.01531	1.095	0.859598	1.14626	0.923276	1.00217	0.828148	0.947604	1.41113	1.25046	0.947942	0.958642	0.985007	0.983026	0.967741	0.945229	0.921572		1.01107	0.0350073
430 s	1.01552	1.09309	0.860413	1.143	0.928946	1.00292	0.827907	0.94817	1.41033	1.25255	0.949063	0.955219	0.988547	0.982401	0.967771	0.944234	0.920191		1.01119	0.0349252
431 s	1.01445	1.09715	0.861071	1.14301	0.928188	1.00303	0.828616	0.948471	1.40753	1.25047	0.946392	0.953512	0.988612	0.981282	0.969822	0.940006	0.911075		1.01016	0.0349155
432 s	1.01359	1.09755	0.862804	1.14383	0.925706	1.00387	0.831709	0.95078	1.40722	1.25328	0.948522	0.958721	0.987301	0.990387	0.971211	0.936274	0.906844		1.01115	0.0349119
433 s	1.01416	1.09764	0.857824	1.14557	0.924194	1.00555	0.829907	0.951299	1.4075	1.25291	0.946369	0.958796	0.987483	0.986212	0.973058	0.937491	0.905085		1.01065	0.0350879
434 s	1.01314	1.10345	0.859908	1.14371	0.92718	1.00285	0.83362	0.95065	1.40685	1.25279	0.945277	0.957391	0.985668	0.984677	0.965274	0.942317	0.92311		1.01164	0.0348002
435 s	1.01273	1.09768	0.860254	1.14329	0.927358	1.00391	0.832077	0.949628	1.40297	1.25429	0.94646	0.966429	0.989215	0.98871	0.968203	0.949259	0.929856		1.01308	0.034443
436 s	1.01324	1.09736	0.860939	1.1411	0.937085	1.00465	0.830911	0.952288	1.40821	1.25322	0.946598	0.958787	0.989212	0.9873	0.966225	0.950276	0.924451		1.01305	0.0346068
437 s	1.01355	1.09473	0.863493	1.1412	0.932708	1.00541	0.833475	0.952295	1.40595	1.25527	0.948041	0.956069	0.993163	0.983181	0.971284	0.943657	0.912863		1.01214	0.0346357
438 s	1.01466	1.09372	0.862111	1.14084	0.930959	1.00628	0.832778	0.950009	1.40627	1.25477	0.947887	0.959654	0.988647	0.985929	0.96894	0.941216	0.914001		1.01169	0.034686
439 s	1.01236	1.09136	0.86288	1.14113	0.933372	1.00755	0.83325	0.950646	1.40558	1.25286	0.946105	0.960864	0.989608	0.98494	0.973082	0.943209	0.916726		1.01209	0.0344898
440 s	1.01267	1.08631	0.863689	1.13907	0.930845	1.00596	0.831192	0.950028	1.40651	1.25736	0.943621	0.968646	0.987964	0.991644	0.966072	0.95801	0.942988		1.01427	0.0342947
441 s	1.01398	1.08361	0.859421	1.14396	0.921896	1.00425	0.827833	0.950821	1.41053	1.25502	0.94621	0.967274	0.985478	0.990951	0.965685	0.953065	0.933393		1.01255	0.0347693
442 s	1.0141	1.0913	0.86058	1.14212	0.926012	1.00306	0.834745	0.952711	1.41073	1.25715	0.946478	0.967163	0.987974	0.99053	0.965642	0.952195	0.936744		1.01407	0.0346357
443 s	1.01262	1.09447	0.860221	1.14128	0.929976	1.00593	0.834426	0.953308	1.4106	1.2543	0.946991	0.960234	0.984213	0.980698	0.964193	0.950918	0.932117		1.01273	0.034669
444 s	1.01275	1.09363	0.861137	1.14001	0.930386	1.00567	0.833098	0.95161	1.40691	1.25601	0.943517	0.953272	0.988405	0.978354	0.967704	0.952764	0.927899		1.01195	0.0346214
445 s	1.01124	1.0959	0.858757	1.14289	0.927239	1.00548	0.831575	0.952614	1.41055	1.2546	0.944085	0.951287	0.986696	0.974879	0.967569	0.94538	0.925005		1.01093	0.0349864
446 s	1.01219	1.09655	0.858882	1.1446	0.926109	1.00445	0.832712	0.950452	1.41068	1.25793	0.947641	0.949712	0.98834	0.97984	0.970671	0.946611	0.923902		1.01184	0.0350591
447 s	1.00987	1.09073	0.86203	1.1409	0.927358	1.00457	0.830779	0.950029	1.41034	1.25981	0.947993	0.955269	0.987962	0.978537	0.96848	0.945456	0.924489		1.01145	0.0349518
448 s	1.0115	1.09636	0.859979	1.14124	0.927994	1.00383	0.82484	0.947002	1.41039	1.25536	0.949998	0.966736	0.989021	0.986105	0.969203	0.948626	0.927778		1.0127	0.0348986
449 s	1.01158	1.08789	0.86187	1.14053	0.93106	1.00308	0.82647	0.948435	1.40976	1.25943	0.949592	0.958605	0.987775	0.976292	0.968953	0.947996	0.929256		1.01168	0.0348708
450 s	1.01319	1.09059	0.862198	1.14017	0.932774	1.00468	0.825927	0.950352	1.40953	1.25782	0.950682	0.952965	0.988272	0.973073	0.970574	0.952294	0.931349		1.01214	0.0347981
451 s	1.0095	1.0911	0.863364	1.13969	0.930038	1.0036	0.827553	0.94876	1.40909	1.25607	0.94871	0.945945	0.988148	0.969389	0.970026	0.948181	0.925422		1.01027	0.0348714
452 s	1.01158	1.08661	0.858757	1.14368	0.922313	1.00575	0.829907	0.950915	1.40825	1.25776	0.951909	0.954391	0.988821	0.976433	0.970069	0.94567	0.927032		1.01117	0.0348774
453 s	1.01065	1.09167	0.858058	1.14412	0.921155	1.00521	0.827884	0.950333	1.40785	1.25905	0.94712	0.958555	0.989242	0.983285	0.968988	0.946655	0.921533		1.01126	0.0350388
454 s	1.00824	1.09129	0.855846	1.1445	0.924267	1.00456	0.828787	0.949822	1.40982	1.25924	0.948158	0.968468	0.988887	0.988318	0.96991	0.946725	0.92634		1.01254	0.0350025
455 s	1.01059	1.09185	0.85769	1.14321	0.920908	1.00359	0.82802	0.950014	1.41158	1.26017	0.945224	0.966562	0.986971	0.987604	0.970459	0.943715	0.91908		1.0116	0.0352245
456 s	1.0087	1.09512	0.85765	1.14272	0.923488	1.0017	0.829437	0.948943	1.40838	1.25772	0.94379	0.972529	0.987553	0.991975	0.969005	0.944861	0.921372		1.01206	0.0349552
457 s	1.00915	1.0883	0.858789	1.14316	0.921478	1.00269	0.828277	0.946705	1.40759	1.25695	0.943587	0.965683	0.987357	0.986798	0.967376	0.94479	0.91939		1.01047	0.0349584
458 s	1.0088	1.08916	0.860729	1.14113	0.932329	1.00087	0.826593	0.947954	1.40629	1.25646	0.94296	0.971298	0.98892	0.986677	0.966427	0.952635	0.939393		1.01286	0.0345216
459 s	1.00739	1.09527	0.862094	1.14273	0.926554	0.999301	0.825537	0.947811	1.40923	1.25787	0.945656	0.965629	0.988416	0.984163	0.962325	0.957504	0.949483		1.01335	0.0347421
460 s	1.00982	1.0915	0.859504	1.14097	0.926377	0.99964	0.828201	0.947147	1.40937	1.25609	0.942307	0.959703	0.986784	0.978667	0.962895	0.95823	0.943302		1.01179	0.0347538
461 s	1.0067	1.09244	0.859547	1.14182	0.926353	1.00383	0.825333	0.946009	1.40841	1.26099	0.948295	0.966495	0.983356	0.984964	0.964685	0.948196	0.928777		1.01154	0.0350023
462 s	1.00684	1.09241	0.858447	1.14179	0.922396	1.00265	0.825568	0.9451	1.41105	1.25849	0.949274	0.967461	0.983525	0.988209	0.963784	0.946696	0.925942		1.01116	0.0351229
463 s	1.00527	1.09022	0.85832	1.14519	0.926846	1.00243	0.827588	0.948173	1.40823	1.26197	0.946874	0.971137	0.986194	0.987698	0.967639	0.941457	0.914567		1.01116	0.0351479
464 s	1.00505	1.08851	0.857659	1.14089	0.931537	1.00126	0.831256	0.948911	1.41092	1.2607	0.94676	0.975828	0.983119	0.993558	0.966276	0.941472	0.921566		1.01208	0.0349657
465 s	1.00716	1.09112	0.862729	1.13872	0.93058	1.00096	0.830864	0.949317	1.40949	1.26081	0.941927	0.96824	0.981871	0.987304	0.964774	0.946665	0.923799		1.01155	0.034865
466 s	1.00628	1.08816	0.861679	1.14091	0.924674	1.0022	0.830504	0.950818	1.40996	1.26295	0.942897	0.964365	0.983842	0.982593	0.96804	0.946943	0.923887		1.01122	0.0350116
467 s	1.00535	1.09062	0.860254	1.14303	0.929659	1.00178	0.827056	0.947925	1.40603	1.26273	0.941579	0.958605	0.985743	0.977729	0.96965	0.949574	0.930998		1.01108	0.0349186
468 s	1.0038	1.09081	0.859886	1.14275	0.928171	1.00237	0.823843	0.946346	1.40653	1.26421	0.94033	0.953222	0.984863	0.978449	0.963913	0.94715	0.927534		1.00966	0.0351792
469 s	1.00398	1.09124	0.859514	1.14111	0.924263	1.00235	0.821493	0.945812	1.40777	1.264	0.941876	0.96081	0.987702	0.979877	0.970042	0.944137	0.916414		1.00955	0.0353256
470 s	1.00463	1.0919	0.859875	1.1434	0.92572	1.00249	0.816505	0.942846	1.40818	1.26348	0.945427	0.95345	0.990092	0.97704	0.969617	0.939629	0.911018		1.00855	0.0355714
471 s	1.00452	1.09071	0.862531	1.14238	0.925852	1.00112	0.815487	0.942503	1.4105	1.26868	0.94387	0.957366	0.987369	0.982415	0.968959	0.93848	0.912964		1.00916	0.0357329
472 s	1.00415	1.08445	0.860082	1.14137	0.927354	1.002	0.820543	0.943633	1.40909	1.26453	0.942432	0.961875	0.985869	0.981896	0.968669	0.946045	0.922804		1.00981	0.0352622
473 s	1.00499	1.08404	0.86087	1.14344	0.923735	1.00084	0.821778	0.944719	1.41226	1.2629	0.936467	0.960582	0.98772	0.978388	0.965099	0.949074	0.930864		1.00987	0.0353488
474 s	1.00458	1.08303	0.861294	1.14249	0.920887	1.00227	0.824856	0.946171	1.41341	1.26479	0.938111	0.960549	0.988355	0.975681	0.965448	0.956922	0.936448		1.0109	0.0352771
475 s	1.0053	1.08842	0.861531	1.1426	0.924823	1.00194	0.82337	0.94665	1.41214	1.26691	0.939648	0.961419	0.987127	0.981884	0.966744	0.951203	0.926094		1.01105	0.0353893
476 s	1.0042	1.0907	0.861304	1.14073	0.925525	0.999329	0.825333	0.94586	1.41251	1.26417	0.940733	0.957399	0.988882	0.979001	0.968311	0.951353	0.926388		1.01069	0.0353013
477 s	1.00196	1.08869	0.861002	1.14178	0.925386	1.00159	0.823801	0.946319	1.41051	1.26566	0.942903	0.954652	0.986328	0.977685	0.965142	0.953056	0.929041		1.01032	0.0352789
478 s	1.00369	1.08265	0.859795	1.14354	0.92306	1.00273	0.821277	0.943837	1.41103	1.26601	0.944319	0.95686	0.988065	0.978263	0.965585	0.950396	0.925844		1.00982	0.0354032
479 s	1.00308	1.08236	0.860214	1.14269	0.924726	1.00249	0.818131	0.942965	1.40855	1.26582	0.942155	0.958344	0.986184	0.977455	0.967556	0.945445	0.919899		1.00871	0.0354178
480 s	1.00294	1.08508	0.860032	1.14169	0.929756	1.00404	0.823197	0.944969	1.4107	1.26879	0.94259	0.953844	0.983547	0.972983	0.96697	0.944408	0.914282		1.00881	0.0355477
481 s	1.00359	1.08352	0.861901	1.14129	0.931196	1.00222	0.817996	0.944801	1.41003	1.26866	0.947	0.954561	0.985009	0.977962	0.966693	0.946038	0.916403		1.00934	0.0354771
482 s	1.00239	1.08003	0.862583	1.14038	0.926885	1.0026	0.825966	0.946618	1.40978	1.26805	0.948702	0.959757	0.986545	0.982652	0.969647	0.941588	0.912011		1.00978	0.0352743
483 s	1.00339	1.08154	0.861009	1.14127	0.925717	1.00236	0.821696	0.946455	1.41151	1.26864	0.949475	0.957093	0.986434	0.975285	0.968136	0.945151	0.918166		1.00961	0.0354576
484 s	1.00189	1.08101	0.86117	1.14314	0.918913	1.00096	0.827702	0.948313	1.41053	1.26741	0.950189	0.948572	0.985882	0.973252	0.966279	0.944206	0.918142		1.00868	0.0354083
485 s	1.00129	1.08471	0.857398	1.14254	0.925108	0.99866	0.828968	0.947447	1.41142	1.26799	0.94682	0.945332	0.986404	0.972388	0.970166	0.943963	0.910579		1.00831	0.0355711
486 s	1.0008	1.08475	0.859447	1.14107	0.925571	1.00073	0.82758	0.946732	1.40899	1.26998	0.948666	0.947831	0.981306	0.972007	0.967507	0.948337	0.921201		1.00897	0.0353639
487 s	0.999673	1.08512	0.858738	1.14423	0.921691	1.00049	0.823882	0.947301	1.40987	1.26629	0.947142	0.949675	0.986066	0.978273	0.968679	0.94802	0.923487		1.00933	0.0354013
488 s	1.00027	1.07786	0.857108	1.14246	0.922462	0.998853	0.824149	0.946805	1.4108	1.26782	0.946749	0.948742	0.987132	0.975005	0.964956	0.9521	0.924915		1.00872	0.0354148
489 s	1.00109	1.07221	0.860266	1.14116	0.928175	0.99966	0.819324	0.942114	1.41141	1.27134	0.943523	0.954196	0.984911	0.980608	0.968972	0.951698	0.923801		1.00909	0.0354746
490 s	1.0011	1.07636	0.860573	1.1381	0.919594	1.00048	0.8189	0.941555	1.4098	1.2704	0.942527	0.960408	0.987435	0.98396	0.96754	0.951422	0.921981		1.00895	0.0354329
491 s	1.0029	1.07663	0.860457	1.14198	0.921239	1.00012	0.818637	0.943842	1.41018	1.26975	0.942664	0.964805	0.986671	0.98902	0.967112	0.949592	0.921588		1.00983	0.0354449
492 s	0.999823	1.08118	0.861023	1.14034	0.92217	1.00174	0.822624	0.942578	1.40982	1.26808	0.941592	0.971133	0.988307	0.987435	0.964456	0.951982	0.924574		1.01052	0.0352595
493 s	0.998892	1.0835	0.860288	1.14119	0.919469	1	0.821137	0.942075	1.41136	1.26707	0.943719	0.962559	0.988789	0.983562	0.963373	0.949844	0.91886		1.00916	0.0354995
494 s	1.00036	1.07862	0.857844	1.14264	0.920783	1.00026	0.819727	0.943112	1.41229	1.26592	0.941795	0.961067	0.987682	0.983345	0.964779	0.947327	0.918781		1.00861	0.0355693
495 s	0.999565	1.08385	0.857449	1.14476	0.915905	1.00192	0.825117	0.944796	1.41068	1.26704	0.942494	0.962882	0.98599	0.981168	0.967144	0.947672	0.915626		1.00906	0.0355501
496 s	0.998729	1.08011	0.856556	1.14178	0.920957	1.00088	0.825983	0.945552	1.40897	1.26277	0.943192	0.959935	0.986777	0.982859	0.96672	0.946548	0.91644		1.00852	0.0352466
497 s	1.00043	1.08213	0.857553	1.14275	0.919594	1.00108	0.825473	0.944716	1.40773	1.2659	0.943864	0.959438	0.988196	0.979486	0.964766	0.951455	0.921623		1.00919	0.0352513
498 s	0.998125	1.08122	0.85724	1.14259	0.919698	0.999489	0.82015	0.94374	1.40806	1.26609	0.940126	0.956678	0.986855	0.975371	0.964473	0.954378	0.926432		1.00828	0.0353771
499 s	0.997605	1.08374	0.856324	1.14315	0.917748	1.00232	0.824246	0.944233	1.41031	1.26494	0.940353	0.957001	0.985307	0.982407	0.962655	0.954028	0.927291		1.00904	0.0353974
500 s	0.996189	1.08489	0.885014	1.12355	0.964927	0.986351	0.773553	0.922008	1.39893	1.25561	0.913424	0.931714	0.99647	0.937271	0.974725	0.903265	0.831293		0.992893	0.0370153
501 s	0.974928	0.96262	0.876897	1.12789	0.960473	0.98153	0.767271	0.917995	1.40411	1.25856	0.917694	0.9436	0.993324	0.95192	0.975958	0.902543	0.83249		0.985282	0.0370435
502 s	0.978059	0.977085	0.873672	1.12925	0.959448	0.978961	0.777879	0.921922	1.39752	1.25992	0.918341	0.957395	0.994902	0.960741	0.976184	0.905318	0.83435		0.988291	0.0364542
503 s	0.975792	0.95731	0.870148	1.13339	0.947446	0.974951	0.782967	0.933488	1.39066	1.24813	0.923363	0.952339	0.994101	0.959485	0.978947	0.908321	0.839196		0.986473	0.0357473
504 s	0.969148	0.948895	0.868699	1.13408	0.944727	0.97122	0.793781	0.930583	1.38545	1.26906	0.92571	0.964154	0.993085	0.970465	0.977147	0.909599	0.842749		0.98815	0.0358578
505 s	0.969668	0.970111	0.863557	1.13792	0.933011	0.968096	0.793973	0.931481	1.39231	1.27584	0.930428	0.97216	0.99192	0.978175	0.977784	0.910373	0.840589		0.990435	0.0364125
506 s	0.975916	0.97546	0.861097	1.14096	0.928818	0.968627	0.794933	0.932222	1.39962	1.27517	0.929108	0.968058	0.99099	0.975954	0.977415	0.914129	0.850405		0.991699	0.0365948
507 s	0.975279	0.982394	0.858959	1.14244	0.922045	0.968899	0.79478	0.931887	1.39866	1.28062	0.929104	0.974692	0.990647	0.9799	0.975327	0.919246	0.857783		0.993098	0.0366466
508 s	0.975583	0.989479	0.853267	1.14655	0.916569	0.965062	0.792751	0.933201	1.40272	1.28062	0.932534	0.976661	0.990811	0.981796	0.975751	0.914775	0.851309		0.992908	0.0371233
509 s	0.974475	0.987401	0.854638	1.14893	0.917122	0.964438	0.795998	0.933483	1.40603	1.28221	0.931486	0.979914	0.987851	0.981958	0.976595	0.915019	0.853846		0.993612	0.0372199
510 s	0.976154	0.995385	0.856089	1.14746	0.914768	0.963593	0.799517	0.935811	1.41225	1.28392	0.932561	0.983494	0.98921	0.98463	0.978568	0.918886	0.856024		0.995783	0.0373352
511 s	0.977539	0.994204	0.853927	1.14975	0.908844	0.96238	0.798703	0.939489	1.4124	1.28775	0.936509	0.981936	0.986973	0.987486	0.978964	0.9176	0.849313		0.995515	0.0376399
512 s	0.976756	0.997177	0.852005	1.15031	0.907547	0.959797	0.801178	0.937927	1.41474	1.2882	0.939258	0.987435	0.985912	0.991837	0.980681	0.913228	0.845738		0.995866	0.0378259
513 s	0.975426	1.00371	0.851814	1.15304	0.904801	0.958484	0.804129	0.939362	1.41728	1.28765	0.942126	0.988753	0.986378	0.990349	0.976077	0.91869	0.861661		0.997632	0.0376554
514 s	0.978171	1.00911	0.850694	1.1522	0.899916	0.957654	0.807975	0.941517	1.42014	1.28838	0.944697	0.986441	0.985922	0.992968	0.97705	0.923241	0.867208		0.999017	0.0376382
515 s	0.975742	1.00616	0.848066	1.15193	0.900305	0.955866	0.813185	0.944606	1.42518	1.29091	0.946467	0.996846	0.986931	0.998608	0.977862	0.922425	0.863447		1.00027	0.0378785
516 s	0.974605	1.00718	0.847485	1.15279	0.895605	0.952198	0.814532	0.945166	1.42428	1.28878	0.948788	0.990784	0.985153	0.997417	0.97645	0.918735	0.861385		0.998902	0.0378943
517 s	0.975429	1.01477	0.846556	1.1562	0.89646	0.952108	0.818789	0.947391	1.42778	1.28784	0.945793	0.98785	0.986631	0.990735	0.975168	0.918887	0.858495		0.999229	0.0380498
518 s	0.973789	1.01535	0.844569	1.15543	0.889767	0.947873	0.819348	0.946465	1.42902	1.28865	0.946359	0.982558	0.985932	0.987726	0.978856	0.922293	0.863774		0.998692	0.0381334
519 s	0.972995	1.0195	0.842147	1.15757	0.886037	0.945275	0.817957	0.9455	1.43036	1.28672	0.944011	0.980556	0.983787	0.98803	0.97451	0.929188	0.877275		0.998907	0.0381075
520 s	0.973054	1.02277	0.842854	1.15838	0.892907	0.945055	0.814468	0.944335	1.43371	1.28926	0.940167	0.978849	0.984399	0.986871	0.973727	0.928239	0.875689		0.999102	0.0383737
521 s	0.973084	1.02613	0.844484	1.15457	0.890758	0.945312	0.815245	0.944898	1.43127	1.28753	0.942349	0.979222	0.982405	0.986867	0.977289	0.925013	0.868403		0.998519	0.0382477
522 s	0.974346	1.03238	0.842961	1.15648	0.892962	0.943992	0.819686	0.946497	1.43159	1.2866	0.949347	0.984282	0.986129	0.99043	0.97451	0.922097	0.867615		1.00011	0.0381835
523 s	0.970848	1.0341	0.843859	1.15633	0.889496	0.941329	0.821869	0.947952	1.4359	1.28543	0.953408	0.992922	0.980993	0.995811	0.979418	0.918795	0.855291		1.00022	0.0384898
524 s	0.972939	1.0378	0.841784	1.15716	0.88724	0.938811	0.82244	0.947886	1.43596	1.28591	0.952369	0.989897	0.981003	0.995165	0.978335	0.920808	0.862867		1.00049	0.0384774
525 s	0.971288	1.04391	0.842506	1.15729	0.887879	0.937466	0.818995	0.946689	1.43536	1.2814	0.95143	0.984887	0.980598	0.992352	0.979369	0.932704	0.880558		1.00145	0.038123
526 s	0.971544	1.03917	0.840281	1.15643	0.887271	0.934057	0.820343	0.945338	1.43749	1.28164	0.947566	0.995578	0.981157	1.00181	0.978101	0.931246	0.879802		1.0017	0.038257
527 s	0.969535	1.04386	0.840502	1.15759	0.883221	0.9342	0.818368	0.946417	1.43796	1.28023	0.947306	0.992914	0.981301	1.0015	0.977448	0.933611	0.880676		1.00157	0.0383283
528 s	0.967597	1.04264	0.840623	1.15822	0.879883	0.933251	0.821655	0.949645	1.44104	1.27898	0.949524	0.995077	0.979748	0.997773	0.978405	0.929396	0.872444		1.00094	0.0385191
529 s	0.970381	1.03881	0.837842	1.15729	0.878607	0.930151	0.823053	0.948107	1.43994	1.27667	0.948318	0.991347	0.977222	0.995751	0.979068	0.930216	0.875661		0.999908	0.0384048
530 s	0.969355	1.03465	0.838136	1.16066	0.870965	0.926562	0.822878	0.948483	1.44121	1.27075	0.947117	0.987398	0.977872	0.997655	0.979079	0.929391	0.875142		0.998665	0.0384739
531 s	0.969556	1.04067	0.831326	1.16365	0.869766	0.925977	0.819205	0.946819	1.43925	1.26899	0.945341	0.991654	0.976929	0.997332	0.976945	0.926486	0.873045		0.99782	0.0386647
532 s	0.970549	1.0392	0.835475	1.16333	0.866334	0.921688	0.820691	0.94758	1.44146	1.26931	0.947003	0.989114	0.978808	0.997743	0.976453	0.923415	0.868107		0.997427	0.0388033
533 s	0.969737	1.03976	0.833089	1.16152	0.866557	0.922167	0.820161	0.94705	1.44125	1.26887	0.948534	0.998487	0.976571	1.00463	0.978953	0.926625	0.868664		0.99839	0.0387632
534 s	0.970359	1.03931	0.832421	1.16189	0.868907	0.921518	0.819616	0.946023	1.44408	1.27018	0.949136	0.997464	0.978364	1.00654	0.977652	0.927661	0.874668		0.999164	0.0388364
535 s	0.968368	1.03488	0.832654	1.1617	0.866682	0.919289	0.819227	0.946309	1.44367	1.26767	0.950206	0.99506	0.977872	1.00814	0.981412	0.925392	0.864769		0.997841	0.0389139
536 s	0.967978	1.04521	0.832098	1.16309	0.867061	0.91953	0.819712	0.945542	1.4437	1.26248	0.949921	0.990187	0.975112	0.997914	0.981488	0.92646	0.87057		0.997533	0.0387711
537 s	0.967007	1.04696	0.831685	1.16622	0.858237	0.919744	0.82278	0.948972	1.44378	1.25901	0.946388	0.987311	0.978341	0.998765	0.979302	0.931752	0.878388		0.997921	0.038689
538 s	0.967181	1.04816	0.824641	1.16786	0.85153	0.918941	0.826162	0.951433	1.44487	1.25984	0.950296	0.993432	0.976939	1.00407	0.975308	0.933253	0.885334		0.99878	0.0388337
539 s	0.966939	1.04999	0.825533	1.16535	0.854945	0.915304	0.825746	0.947653	1.44388	1.25798	0.951032	0.989772	0.975785	1.00517	0.980219	0.932639	0.879183		0.998065	0.0387699
540 s	0.966103	1.05516	0.830149	1.16579	0.852375	0.91265	0.820004	0.946859	1.44539	1.25679	0.948062	0.987021	0.974302	1	0.976778	0.930947	0.8798		0.996952	0.038948
541 s	0.966472	1.06054	0.828597	1.16683	0.85192	0.913451	0.818742	0.945095	1.44458	1.25597	0.945465	0.987875	0.974295	1.00461	0.978001	0.934019	0.887354		0.997872	0.0389058
542 s	0.963981	1.05789	0.826578	1.16623	0.852257	0.910026	0.820874	0.946463	1.44417	1.24836	0.949184	0.991927	0.975618	1.0025	0.98142	0.93713	0.887363		0.997763	0.0386512
543 s	0.963078	1.06458	0.826089	1.16599	0.851332	0.911412	0.818974	0.945498	1.44413	1.2468	0.954945	0.988119	0.975921	1.00234	0.979867	0.935404	0.883052		0.997502	0.038734
544 s	0.963204	1.0703	0.826592	1.16752	0.85484	0.909983	0.819363	0.945003	1.44314	1.24372	0.955333	0.98833	0.975444	1.00214	0.977104	0.931139	0.882947		0.997417	0.0386642
545 s	0.962532	1.06699	0.827455	1.16598	0.859183	0.906716	0.819846	0.946824	1.44357	1.24617	0.95459	0.983693	0.97314	1.00231	0.979566	0.934155	0.884245		0.997469	0.0386102
546 s	0.963637	1.06941	0.830404	1.16368	0.857855	0.905173	0.820399	0.947072	1.44276	1.24465	0.957716	0.998711	0.977787	1.0108	0.979001	0.932597	0.881528		0.99901	0.0385034
547 s	0.963533	1.07043	0.827943	1.16444	0.84757	0.905187	0.816158	0.944883	1.44422	1.23923	0.955974	1.00355	0.973828	1.02024	0.97991	0.929732	0.876818		0.997861	0.0388264
548 s	0.957624	1.07919	0.826813	1.16429	0.857427	0.903412	0.817905	0.946649	1.44312	1.23554	0.95327	1.01483	0.977411	1.02453	0.98055	0.925004	0.866921		0.998498	0.0388119
549 s	0.955456	1.07705	0.830583	1.1635	0.855584	0.902516	0.823061	0.949188	1.4416	1.23255	0.956684	1.01374	0.975865	1.02032	0.980896	0.925572	0.873008		0.998657	0.0384321
550 s	0.953347	1.08044	0.830998	1.16288	0.862687	0.9024	0.824291	0.94947	1.44262	1.23345	0.957223	0.998077	0.973566	1.01409	0.98059	0.928471	0.877587		0.998363	0.0383061
551 s	0.955635	1.08102	0.831525	1.16012	0.863487	0.899179	0.822412	0.947507	1.44485	1.23143	0.957255	0.994277	0.977252	1.011	0.978977	0.930988	0.88177		0.998158	0.0382869
552 s	0.961819	1.08704	0.829864	1.16402	0.850873	0.898123	0.827272	0.950899	1.44295	1.22507	0.952354	0.993158	0.976531	1.00463	0.978899	0.934465	0.885358		0.997843	0.0382185
553 s	0.96099	1.08868	0.823112	1.1666	0.841351	0.900235	0.824198	0.948547	1.44282	1.22442	0.95706	0.976673	0.977885	0.989682	0.981735	0.934751	0.882488		0.995366	0.0385669
554 s	0.960806	1.08415	0.819357	1.16993	0.842807	0.899957	0.826121	0.947485	1.44227	1.2265	0.956966	0.964423	0.982108	0.977282	0.977367	0.941497	0.900256		0.995252	0.0384535
555 s	0.964062	1.08632	0.823829	1.16495	0.847365	0.898873	0.822198	0.94511	1.44233	1.22847	0.958813	0.953587	0.979009	0.96561	0.976692	0.941018	0.903743		0.994234	0.0384053
556 s	0.96355	1.08716	0.823112	1.16451	0.845318	0.896823	0.822525	0.947639	1.44493	1.22105	0.958922	0.941171	0.977086	0.959853	0.977222	0.942362	0.898958		0.992482	0.0385056
557 s	0.962587	1.0873	0.824846	1.1658	0.847167	0.894286	0.823847	0.949718	1.44389	1.2208	0.95857	0.944851	0.979297	0.964303	0.979571	0.938986	0.889583		0.992671	0.0384895
558 s	0.963182	1.08955	0.823942	1.16718	0.844476	0.890376	0.827556	0.947772	1.44373	1.21844	0.955388	0.940848	0.97706	0.96125	0.978517	0.940833	0.897544		0.992215	0.0384703
559 s	0.962687	1.08686	0.819184	1.16692	0.840575	0.889506	0.824225	0.947114	1.4434	1.21523	0.958068	0.942634	0.977668	0.960242	0.977066	0.940155	0.894371		0.990935	0.0385744
560 s	0.962401	1.09188	0.820671	1.16937	0.838726	0.88953	0.823984	0.947945	1.4438	1.215	0.963172	0.936227	0.97792	0.956608	0.977888	0.939346	0.893938		0.991083	0.0387132
561 s	0.961755	1.08912	0.821162	1.16832	0.841924	0.889354	0.82589	0.949064	1.44299	1.21063	0.9626	0.931379	0.978054	0.94973	0.977845	0.936875	0.889704		0.989788	0.0385609
562 s	0.962224	1.09007	0.819935	1.16824	0.836779	0.889702	0.828964	0.950687	1.44173	1.20799	0.957122	0.922912	0.977479	0.944715	0.980931	0.935025	0.893128		0.988684	0.0385545
563 s	0.960466	1.09937	0.821244	1.16678	0.843277	0.887282	0.825568	0.950043	1.44193	1.20288	0.956883	0.914235	0.979957	0.938049	0.980845	0.939974	0.900453		0.988779	0.0384942
564 s	0.957982	1.09629	0.821213	1.16585	0.842168	0.887134	0.827177	0.949128	1.43742	1.20251	0.956215	0.910944	0.978906	0.93676	0.97627	0.943165	0.902063		0.987718	0.0382558
565 s	0.955464	1.09809	0.82197	1.16666	0.844751	0.884166	0.82307	0.944665	1.44042	1.20023	0.950557	0.91261	0.976849	0.939877	0.979206	0.942796	0.907845		0.987601	0.0383884
566 s	0.953674	1.1009	0.821404	1.16651	0.836824	0.881376	0.824309	0.947906	1.4388	1.19874	0.951741	0.913986	0.981684	0.939443	0.976937	0.947247	0.909235		0.98769	0.0383952
567 s	0.95426	1.09789	0.819059	1.16787	0.840843	0.882354	0.826096	0.949084	1.43836	1.19649	0.953586	0.913709	0.980885	0.939368	0.977359	0.948403	0.911078		0.988041	0.0382361
568 s	0.953187	1.10212	0.822782	1.16635	0.840089	0.881465	0.824683	0.949196	1.43779	1.19832	0.956213	0.908064	0.976947	0.932584	0.976595	0.943633	0.908585		0.986977	0.0383615
569 s	0.950634	1.09841	0.821287	1.16773	0.835743	0.878518	0.822728	0.948182	1.43785	1.19658	0.956545	0.901873	0.979511	0.928132	0.979329	0.946294	0.9088		0.985774	0.0385249
570 s	0.949136	1.09739	0.818796	1.16822	0.835402	0.876651	0.827743	0.949994	1.43651	1.19333	0.961396	0.904815	0.979935	0.926654	0.980431	0.942866	0.905803		0.985592	0.0383924
571 s	0.947112	1.09646	0.817993	1.1678	0.834293	0.87664	0.825917	0.949407	1.43362	1.19139	0.963497	0.901065	0.979662	0.928525	0.980205	0.947445	0.912125		0.98548	0.0382292
572 s	0.944995	1.10521	0.817712	1.16794	0.826985	0.876474	0.824225	0.948685	1.43485	1.18232	0.961215	0.905827	0.98033	0.932358	0.979848	0.946056	0.90481		0.984697	0.0383634
573 s	0.945597	1.10449	0.812886	1.17261	0.823894	0.874144	0.827463	0.950226	1.43209	1.18353	0.962788	0.90709	0.978273	0.933762	0.978507	0.941854	0.909837		0.984649	0.0383965
574 s	0.943415	1.10494	0.813202	1.173	0.820483	0.87355	0.826569	0.949188	1.43277	1.17861	0.96057	0.905449	0.979251	0.929919	0.976741	0.948522	0.9124		0.984034	0.0384186
575 s	0.942106	1.1035	0.812959	1.172	0.820991	0.873465	0.828125	0.951188	1.43101	1.17845	0.964155	0.899271	0.978956	0.924149	0.979665	0.943612	0.902461		0.98271	0.0384383
576 s	0.938443	1.10377	0.809765	1.17332	0.816377	0.871673	0.829597	0.950935	1.43035	1.1744	0.966148	0.895566	0.979685	0.91812	0.981662	0.942126	0.908315		0.98178	0.038523
577 s	0.940484	1.10671	0.810471	1.17412	0.81975	0.869058	0.831727	0.953024	1.42619	1.1748	0.967287	0.883109	0.978452	0.910809	0.979144	0.947041	0.915522		0.981629	0.0384107
578 s	0.937574	1.10513	0.810357	1.17404	0.819924	0.866886	0.829858	0.951583	1.42736	1.16766	0.96576	0.894173	0.978797	0.923286	0.979039	0.946018	0.907353		0.981459	0.0382613
579 s	0.936563	1.10679	0.81216	1.17219	0.822962	0.865194	0.830512	0.9536	1.42301	1.17011	0.968094	0.896623	0.979398	0.926432	0.980157	0.941105	0.8992		0.981418	0.0380754
580 s	0.93446	1.10542	0.814802	1.17053	0.824068	0.865807	0.829992	0.950495	1.42435	1.16873	0.965902	0.89758	0.976909	0.926252	0.979335	0.943992	0.906684		0.981489	0.037949
581 s	0.934276	1.10835	0.811872	1.17056	0.823904	0.863586	0.825975	0.950607	1.42337	1.15892	0.968077	0.893096	0.978059	0.921921	0.977493	0.941591	0.902362		0.979648	0.0380025
582 s	0.933437	1.10976	0.814818	1.16829	0.829804	0.862892	0.828435	0.950952	1.42028	1.15858	0.96615	0.891567	0.973307	0.921135	0.980789	0.940358	0.903925		0.979675	0.037693
583 s	0.932295	1.10671	0.817231	1.16948	0.823612	0.862871	0.827346	0.950468	1.42257	1.15949	0.963803	0.892972	0.975626	0.922463	0.98159	0.943768	0.902737		0.979708	0.0378472
584 s	0.932374	1.11726	0.813178	1.17047	0.822597	0.862471	0.825086	0.948862	1.42239	1.16071	0.962463	0.896382	0.975311	0.919967	0.97952	0.941533	0.898097		0.979334	0.038168
585 s	0.930313	1.11332	0.814901	1.17116	0.822462	0.861781	0.825043	0.949939	1.41982	1.15873	0.960712	0.892267	0.975818	0.92233	0.98292	0.939544	0.895873		0.978643	0.0380228
586 s	0.929255	1.11165	0.813945	1.17097	0.820685	0.860036	0.826227	0.950585	1.41906	1.15716	0.963305	0.889756	0.975162	0.91535	0.9798	0.938744	0.898358		0.97765	0.0380255
587 s	0.929633	1.11481	0.812648	1.17005	0.826505	0.856661	0.82611	0.949003	1.42392	1.1549	0.963185	0.893999	0.976418	0.924024	0.984082	0.940723	0.907347		0.979648	0.0380387
588 s	0.930809	1.1142	0.812549	1.1709	0.825007	0.859596	0.822235	0.948476	1.41902	1.14857	0.961697	0.904115	0.977065	0.926911	0.979824	0.942941	0.903411		0.979255	0.0377017
589 s	0.927786	1.11719	0.813731	1.17065	0.820212	0.860643	0.824085	0.949633	1.41663	1.1442	0.961988	0.90189	0.973735	0.926472	0.977319	0.946805	0.915373		0.979314	0.0375131
590 s	0.928177	1.12103	0.814118	1.17027	0.821266	0.857242	0.823489	0.94682	1.41322	1.14927	0.958498	0.904592	0.97218	0.934493	0.982611	0.950394	0.917659		0.980313	0.0374527
591 s	0.926245	1.11842	0.812771	1.17016	0.820282	0.851016	0.826121	0.949375	1.41761	1.15134	0.956391	0.91007	0.975207	0.934566	0.976894	0.951406	0.919418		0.980429	0.0376629
592 s	0.929042	1.11642	0.813082	1.17224	0.818627	0.853641	0.825814	0.9493	1.41522	1.14991	0.960252	0.899229	0.972648	0.928302	0.977144	0.947365	0.911998		0.978838	0.0376884
593 s	0.929748	1.11572	0.811048	1.17241	0.815599	0.853093	0.825366	0.950978	1.41672	1.15354	0.968033	0.90363	0.975376	0.93467	0.975832	0.949527	0.916172		0.980439	0.0377835
594 s	0.92843	1.11743	0.809511	1.17426	0.807839	0.850144	0.828242	0.951306	1.41403	1.14656	0.96561	0.903195	0.974209	0.936051	0.977488	0.94911	0.911789		0.979129	0.0377929
595 s	0.925855	1.11983	0.807649	1.17493	0.820789	0.847343	0.829648	0.951617	1.41549	1.1467	0.96087	0.903158	0.972225	0.930937	0.97999	0.945378	0.909176		0.978917	0.0378133
596 s	0.92487	1.12555	0.811107	1.17187	0.817017	0.847577	0.82991	0.949572	1.41391	1.14756	0.965654	0.900448	0.973634	0.928444	0.978069	0.946237	0.912944		0.97908	0.0377844
597 s	0.924123	1.12673	0.81315	1.17362	0.818495	0.847581	0.82927	0.950369	1.41168	1.13926	0.96482	0.906108	0.971938	0.931401	0.977972	0.947452	0.910935		0.979113	0.0375171
598 s	0.922806	1.12177	0.814374	1.16913	0.821074	0.847136	0.830432	0.949419	1.41063	1.13604	0.963878	0.909531	0.973707	0.934876	0.974795	0.949694	0.918199		0.979264	0.0371122
599 s	0.923013	1.12352	0.812539	1.17394	0.813864	0.844741	0.831322	0.95155	1.40773	1.13336	0.964217	0.902279	0.975102	0.931231	0.978555	0.947077	0.913961		0.978118	0.0373212
600 s	0.923624	1.12255	0.809918	1.17425	0.809758	0.84385	0.829811	0.949666	1.40411	1.12554	0.966057	0.910091	0.97525	0.936539	0.977203	0.949233	0.920248		0.9781	0.0370644
601 s	0.921674	1.12534	0.806403	1.17704	0.80562	0.843899	0.830504	0.950362	1.40551	1.12175	0.968077	0.90467	0.973342	0.930128	0.975751	0.953052	0.927813		0.977702	0.0373047
602 s	0.921952	1.1255	0.804384	1.17804	0.802884	0.843726	0.831643	0.952393	1.39842	1.11496	0.965596	0.904397	0.97249	0.933023	0.975496	0.957307	0.927561		0.977045	0.0369779
603 s	0.921629	1.12532	0.80472	1.17903	0.80327	0.841789	0.833618	0.95307	1.39849	1.11593	0.967223	0.904944	0.9722	0.929177	0.978601	0.95098	0.918643		0.97639	0.0370703
604 s	0.920085	1.1245	0.804493	1.17732	0.804894	0.843849	0.835977	0.953796	1.39835	1.11531	0.967757	0.900696	0.970715	0.929517	0.975725	0.953576	0.919851		0.97626	0.0369486
605 s	0.918149	1.13055	0.805903	1.17766	0.802283	0.844047	0.835506	0.952132	1.39979	1.11911	0.966261	0.90484	0.970959	0.93403	0.976915	0.958835	0.928619		0.977976	0.0370923
606 s	0.92098	1.13057	0.804774	1.17602	0.802415	0.841486	0.834772	0.951443	1.39908	1.11234	0.964567	0.917554	0.969202	0.942556	0.976085	0.952722	0.918028		0.977329	0.0369413
607 s	0.917443	1.13381	0.805078	1.17653	0.799435	0.839773	0.83602	0.952832	1.39895	1.11791	0.963577	0.913182	0.972195	0.940097	0.97941	0.950276	0.912072		0.976976	0.0372194
608 s	0.917	1.13107	0.806576	1.176	0.804793	0.836086	0.833213	0.950344	1.39679	1.11431	0.964839	0.911769	0.971839	0.939138	0.976324	0.948472	0.909876		0.97579	0.0370371
609 s	0.916047	1.13222	0.804424	1.1753	0.803427	0.831816	0.835138	0.95215	1.3927	1.10616	0.967507	0.913481	0.967273	0.939677	0.97719	0.945962	0.910248		0.974748	0.0368471
610 s	0.916679	1.13223	0.804229	1.17542	0.806716	0.834387	0.834393	0.950871	1.39059	1.10472	0.966022	0.91852	0.969674	0.941907	0.97723	0.952539	0.918245		0.97614	0.0365591
611 s	0.91475	1.12953	0.806109	1.17749	0.800113	0.834846	0.830884	0.94902	1.39138	1.1005	0.968332	0.919842	0.967412	0.940983	0.97294	0.955709	0.925929		0.975634	0.0366279
612 s	0.915192	1.1349	0.805328	1.17628	0.800072	0.835869	0.831178	0.949745	1.38614	1.1006	0.966244	0.91426	0.969558	0.938	0.974429	0.956224	0.929526		0.975503	0.0364874
613 s	0.912568	1.13149	0.80215	1.17572	0.802502	0.835431	0.831624	0.949596	1.38666	1.09983	0.967853	0.910837	0.970339	0.937137	0.975657	0.960917	0.929142		0.975262	0.0364793
614 s	0.912974	1.13661	0.806102	1.17501	0.80457	0.835021	0.8325	0.950767	1.38294	1.09561	0.971401	0.911827	0.970228	0.940179	0.978211	0.953966	0.917927		0.975049	0.036276
615 s	0.911079	1.13754	0.806955	1.17356	0.809612	0.833466	0.832934	0.950956	1.38141	1.08808	0.974668	0.904849	0.973165	0.93604	0.977536	0.953988	0.920567		0.974494	0.0360819
616 s	0.909231	1.1371	0.805675	1.17444	0.806298	0.831115	0.832169	0.949032	1.38074	1.09606	0.970358	0.903572	0.968758	0.932037	0.976388	0.954744	0.92327		0.973588	0.0363111
617 s	0.910484	1.13365	0.804781	1.17657	0.801594	0.827591	0.833078	0.950315	1.38396	1.09572	0.968387	0.901326	0.968958	0.934116	0.975031	0.952398	0.925152		0.973124	0.0365531
618 s	0.911264	1.13606	0.803611	1.1761	0.801727	0.825505	0.831836	0.94896	1.38351	1.08851	0.967591	0.910344	0.96863	0.937541	0.973717	0.956362	0.930135		0.973612	0.036438
619 s	0.910161	1.13722	0.805276	1.17757	0.799018	0.825976	0.828532	0.948736	1.37606	1.07947	0.967689	0.907845	0.967886	0.940129	0.977558	0.952419	0.917808		0.971727	0.0362223
620 s	0.908835	1.13736	0.803472	1.17744	0.801775	0.8277	0.831513	0.949841	1.37169	1.07699	0.968929	0.918545	0.967954	0.949725	0.978413	0.952755	0.917194		0.972949	0.0358468
621 s	0.905972	1.13915	0.802099	1.17935	0.789753	0.828006	0.833396	0.950352	1.37253	1.08675	0.970957	0.919216	0.97049	0.94918	0.974897	0.954218	0.924554		0.973581	0.0362398
622 s	0.905393	1.13895	0.798607	1.17871	0.793911	0.829206	0.835072	0.950984	1.37309	1.08177	0.973016	0.921392	0.969759	0.950297	0.973338	0.95173	0.919559		0.973223	0.0361523
623 s	0.905899	1.13973	0.799636	1.17892	0.787281	0.827807	0.835713	0.951552	1.37443	1.08341	0.968497	0.923542	0.968171	0.95215	0.981404	0.952875	0.913886		0.97323	0.0363737
624 s	0.904494	1.13722	0.797065	1.18065	0.784239	0.825399	0.830644	0.950811	1.37492	1.0797	0.973683	0.922137	0.969583	0.950502	0.97544	0.951714	0.919414		0.972213	0.0365448
625 s	0.905277	1.13825	0.800603	1.17983	0.793407	0.824808	0.83204	0.948457	1.37335	1.07642	0.977079	0.920633	0.965199	0.95119	0.97984	0.950053	0.908691		0.972066	0.0362815
626 s	0.905236	1.13671	0.802079	1.17897	0.799032	0.822391	0.833571	0.950373	1.36832	1.07056	0.974994	0.931288	0.965352	0.960284	0.98202	0.944014	0.90304		0.97225	0.0358459
627 s	0.906956	1.13828	0.800506	1.17726	0.791787	0.821066	0.831474	0.951777	1.36641	1.06979	0.970336	0.934847	0.968002	0.963291	0.979033	0.947364	0.913372		0.972445	0.0358474
628 s	0.903562	1.13695	0.79626	1.18032	0.789433	0.82038	0.8309	0.950777	1.36344	1.06393	0.970121	0.927529	0.967921	0.962915	0.978531	0.955995	0.92215		0.97183	0.0358401
629 s	0.904557	1.14379	0.797998	1.18069	0.786718	0.82089	0.836528	0.953707	1.36522	1.06241	0.970492	0.929369	0.966517	0.957404	0.979224	0.953429	0.915316		0.972015	0.0359844
630 s	0.899591	1.14429	0.79882	1.17857	0.791648	0.820533	0.835018	0.952492	1.35837	1.06075	0.96913	0.933563	0.968206	0.96355	0.979759	0.948872	0.911462		0.971449	0.0356242
631 s	0.902258	1.14004	0.796029	1.1809	0.787083	0.819251	0.833991	0.952079	1.36138	1.0671	0.970806	0.931565	0.966205	0.963606	0.980426	0.953304	0.922756		0.972281	0.0358674
632 s	0.900046	1.13823	0.797602	1.18307	0.788237	0.818518	0.832913	0.950274	1.3609	1.06748	0.972824	0.937479	0.964727	0.968055	0.979036	0.958003	0.923489		0.972993	0.0358263
633 s	0.900489	1.13958	0.797419	1.17974	0.787736	0.821007	0.835983	0.952149	1.36224	1.06575	0.969932	0.926563	0.965148	0.958772	0.980015	0.954991	0.917997		0.971501	0.035826
634 s	0.901313	1.13875	0.793252	1.18041	0.786081	0.816166	0.835411	0.952837	1.36054	1.06727	0.970124	0.924483	0.969795	0.95383	0.977327	0.953108	0.91866		0.970551	0.0359686
635 s	0.898456	1.13973	0.798031	1.17907	0.788181	0.814264	0.836499	0.953463	1.36207	1.06954	0.971345	0.926949	0.968733	0.95753	0.978399	0.953877	0.917631		0.971398	0.0359381
636 s	0.89983	1.14189	0.797053	1.17833	0.791356	0.813163	0.840279	0.953441	1.36359	1.07475	0.970575	0.926178	0.966028	0.961738	0.978558	0.954541	0.925934		0.972778	0.0359436
637 s	0.900971	1.13914	0.797116	1.17891	0.786923	0.815902	0.841205	0.95675	1.3648	1.07024	0.967266	0.932763	0.96532	0.961858	0.978149	0.95706	0.928701		0.973122	0.035877
638 s	0.896808	1.14201	0.794981	1.18167	0.783258	0.814702	0.84213	0.955662	1.35875	1.06335	0.974198	0.929029	0.967611	0.962275	0.975257	0.96178	0.935047		0.972854	0.0358053
639 s	0.896202	1.14164	0.795878	1.18017	0.787201	0.810846	0.840927	0.955334	1.35611	1.06304	0.968449	0.925909	0.966116	0.956434	0.975612	0.957762	0.926744		0.970846	0.0357146
640 s	0.893357	1.14446	0.796196	1.17885	0.792986	0.811208	0.838043	0.95421	1.35647	1.06001	0.967184	0.918043	0.966535	0.95129	0.975975	0.95739	0.92345		0.969744	0.0357296
641 s	0.895958	1.14169	0.79877	1.17776	0.790865	0.809212	0.839387	0.951814	1.35352	1.06009	0.965606	0.920513	0.96866	0.952228	0.979195	0.951805	0.915233		0.96896	0.0355713
642 s	0.894179	1.14399	0.798709	1.17713	0.791008	0.809541	0.838026	0.955317	1.35232	1.0507	0.967423	0.921445	0.967019	0.957507	0.97805	0.949463	0.911216		0.968414	0.0355002
643 s	0.892586	1.14815	0.794795	1.17992	0.788675	0.809378	0.839786	0.956729	1.35519	1.05863	0.968661	0.922983	0.967498	0.955777	0.978308	0.952806	0.919047		0.969937	0.0358672
644 s	0.889745	1.14772	0.796163	1.17915	0.786554	0.808583	0.843567	0.956471	1.35404	1.05089	0.967968	0.926472	0.96717	0.958591	0.977999	0.955417	0.919018		0.969737	0.0357076
645 s	0.889537	1.14482	0.795484	1.18039	0.78459	0.806427	0.842128	0.955499	1.35121	1.05678	0.966989	0.928383	0.965547	0.96073	0.97548	0.951391	0.917844		0.969013	0.0357294
646 s	0.890494	1.14236	0.796567	1.17948	0.78055	0.804889	0.841702	0.955446	1.34789	1.0503	0.968757	0.927939	0.965302	0.958892	0.972184	0.957294	0.929502		0.968797	0.0354987
647 s	0.890829	1.143	0.791604	1.18031	0.782163	0.804586	0.843548	0.955997	1.34816	1.05264	0.969208	0.923953	0.965723	0.960278	0.971136	0.958911	0.932831		0.96911	0.035596
648 s	0.889381	1.14521	0.792641	1.18337	0.781927	0.799873	0.840851	0.954108	1.34715	1.04871	0.967603	0.930591	0.964984	0.964672	0.972093	0.960117	0.929919		0.969012	0.0357262
649 s	0.891366	1.14365	0.794696	1.18131	0.781402	0.803597	0.840399	0.954544	1.34454	1.04445	0.966424	0.932212	0.964883	0.966375	0.974061	0.954215	0.921006		0.968184	0.0354554
650 s	0.887913	1.14458	0.795185	1.17907	0.784197	0.800692	0.842749	0.957605	1.34615	1.04923	0.969516	0.938718	0.962967	0.974344	0.978265	0.951359	0.914673		0.969248	0.0355265
651 s	0.888799	1.14185	0.796867	1.1793	0.782306	0.804478	0.844342	0.956685	1.34498	1.04747	0.9648	0.942733	0.959924	0.972847	0.976109	0.959448	0.932666		0.97033	0.0352271
652 s	0.888947	1.14152	0.793549	1.18141	0.777901	0.803173	0.846392	0.956796	1.34316	1.04674	0.967103	0.941295	0.95945	0.967953	0.97402	0.960228	0.929463		0.969358	0.0353466
653 s	0.888856	1.14275	0.792879	1.18151	0.785344	0.801028	0.841225	0.957586	1.34385	1.04971	0.967287	0.928548	0.959698	0.962526	0.975354	0.954396	0.920665		0.967836	0.0354881
654 s	0.887151	1.14366	0.794717	1.17938	0.783091	0.798377	0.843955	0.957608	1.34244	1.03897	0.967313	0.928677	0.960761	0.963937	0.975609	0.954155	0.91978		0.967035	0.0353543
655 s	0.885984	1.14265	0.793693	1.17754	0.782893	0.797003	0.843832	0.957331	1.33681	1.03757	0.964518	0.934018	0.959693	0.964812	0.975227	0.95492	0.922462		0.966527	0.0350903
656 s	0.884362	1.14446	0.793139	1.17931	0.78517	0.798885	0.843028	0.956539	1.33511	1.03595	0.964754	0.928039	0.962055	0.95986	0.970168	0.962801	0.93755		0.967128	0.0349989
657 s	0.880796	1.14148	0.795581	1.17817	0.78144	0.798773	0.84458	0.958642	1.33571	1.03357	0.969473	0.926551	0.962312	0.961011	0.974063	0.960953	0.928101		0.966542	0.0350062
658 s	0.885298	1.13819	0.787945	1.18325	0.772223	0.799277	0.842823	0.956995	1.33033	1.03016	0.969544	0.926422	0.961281	0.956797	0.973141	0.959185	0.923274		0.964479	0.0351512
659 s	0.883685	1.13526	0.789396	1.1823	0.775203	0.798415	0.845212	0.958239	1.32646	1.02256	0.971337	0.929684	0.961407	0.959555	0.976561	0.9558	0.916928		0.964	0.0348122
660 s	0.88284	1.13674	0.791655	1.18071	0.783484	0.79848	0.845037	0.958307	1.32561	1.02072	0.972172	0.929224	0.959912	0.962791	0.971582	0.958705	0.928718		0.965099	0.034505
661 s	0.882329	1.13537	0.793498	1.17909	0.783276	0.795937	0.848846	0.960474	1.32416	1.02955	0.969213	0.930467	0.960028	0.967327	0.978348	0.955972	0.914666		0.965209	0.0344829
662 s	0.880962	1.13874	0.794241	1.17843	0.788251	0.79487	0.849367	0.961698	1.32498	1.02548	0.967309	0.945605	0.958298	0.972804	0.977181	0.95014	0.910606		0.965821	0.0344372
663 s	0.881694	1.13402	0.796479	1.17689	0.794259	0.794596	0.848787	0.961045	1.32513	1.0237	0.966309	0.947168	0.958704	0.976803	0.971023	0.951068	0.922604		0.966487	0.0340924
664 s	0.880793	1.13637	0.796723	1.17899	0.783717	0.79455	0.848729	0.961976	1.32669	1.02928	0.968154	0.943815	0.96001	0.971878	0.972512	0.953137	0.918961		0.966252	0.0345019
665 s	0.878973	1.13469	0.794262	1.17743	0.782883	0.794122	0.847751	0.959648	1.32352	1.02181	0.966074	0.946202	0.959448	0.975496	0.970644	0.953839	0.921482		0.965193	0.0343492
666 s	0.8825	1.1359	0.791255	1.18109	0.78096	0.794582	0.84441	0.958784	1.32595	1.02917	0.967884	0.944578	0.956014	0.974392	0.97419	0.955192	0.916418		0.965486	0.0347214
667 s	0.882138	1.13423	0.790221	1.18035	0.77733	0.79752	0.845473	0.957554	1.32921	1.02298	0.970445	0.939911	0.95968	0.966719	0.977593	0.951879	0.911912		0.964421	0.0348254
668 s	0.88225	1.13614	0.790485	1.1784	0.775164	0.793115	0.843148	0.957736	1.32295	1.01882	0.971769	0.93687	0.956617	0.966983	0.974313	0.9548	0.919462		0.963472	0.034661
669 s	0.881292	1.13569	0.792769	1.17791	0.78961	0.79018	0.842305	0.956191	1.31709	1.01563	0.974148	0.937238	0.958434	0.965408	0.972262	0.958696	0.927332		0.964246	0.0341127
670 s	0.880757	1.13516	0.795606	1.17556	0.783582	0.791667	0.841429	0.955472	1.31862	1.01642	0.974616	0.937785	0.959708	0.964612	0.969042	0.962469	0.931276		0.96434	0.0341439
671 s	0.879416	1.13223	0.794255	1.17568	0.789016	0.790052	0.843775	0.958949	1.3157	1.0189	0.972043	0.935776	0.961843	0.965118	0.972934	0.957932	0.918072		0.963629	0.0339892
672 s	0.882125	1.13019	0.790398	1.17836	0.773659	0.790447	0.845919	0.959758	1.30993	1.00659	0.973344	0.929327	0.957169	0.961015	0.971408	0.949746	0.911587		0.960057	0.0341
673 s	0.884238	1.1314	0.786369	1.18257	0.772383	0.787089	0.84655	0.960078	1.30768	1.01008	0.974053	0.931039	0.955848	0.963689	0.979173	0.950073	0.90476		0.960416	0.0343396
674 s	0.879644	1.13651	0.787386	1.18181	0.772957	0.783055	0.845514	0.95831	1.30957	1.00009	0.97092	0.923919	0.95974	0.958428	0.974797	0.948426	0.909679		0.958868	0.0345192
675 s	0.878515	1.13532	0.788282	1.18102	0.769602	0.779697	0.849854	0.961176	1.30532	1.00619	0.967929	0.926157	0.959526	0.962975	0.973061	0.948876	0.907344		0.958874	0.0344203
676 s	0.878457	1.13168	0.787661	1.17973	0.775509	0.780387	0.842745	0.957039	1.30752	1.00607	0.970859	0.932705	0.958543	0.96384	0.973338	0.945918	0.910289		0.958958	0.0343406
677 s	0.880742	1.13248	0.789011	1.1789	0.772227	0.779255	0.843863	0.957527	1.30758	1.00785	0.967675	0.932415	0.957746	0.965512	0.973007	0.953065	0.911405		0.959427	0.0343607
678 s	0.876456	1.13838	0.783401	1.18334	0.769776	0.780671	0.845487	0.960764	1.30857	1.01023	0.968434	0.935465	0.960209	0.964299	0.969795	0.952942	0.919741		0.960468	0.0347153
679 s	0.874155	1.13495	0.78931	1.18026	0.779156	0.780078	0.847613	0.959767	1.30926	1.00391	0.968912	0.929862	0.958051	0.962382	0.972494	0.954291	0.911583		0.959767	0.0343412
680 s	0.873907	1.13744	0.788261	1.17832	0.77642	0.779473	0.848631	0.957848	1.30596	1.00347	0.966375	0.93389	0.960088	0.967917	0.967771	0.954838	0.92061		0.960072	0.0342332
681 s	0.873786	1.13696	0.785267	1.18136	0.770885	0.777794	0.847901	0.958378	1.29837	0.99379	0.964268	0.939886	0.957542	0.976352	0.97083	0.954349	0.916544		0.959074	0.0342015
682 s	0.873688	1.13575	0.785824	1.18118	0.767484	0.774051	0.847154	0.957268	1.29787	0.998039	0.96371	0.948995	0.956556	0.979409	0.965585	0.954064	0.918911		0.959149	0.0342913
683 s	0.874906	1.13303	0.786098	1.18042	0.769911	0.773873	0.851028	0.95969	1.29744	0.995792	0.963869	0.938204	0.957504	0.968559	0.972381	0.949679	0.910188		0.957799	0.0341405
684 s	0.871897	1.13379	0.783133	1.18266	0.765409	0.774393	0.844556	0.958468	1.29877	0.998772	0.96347	0.936555	0.955641	0.96886	0.970265	0.954791	0.911778		0.957248	0.034499
685 s	0.872326	1.13476	0.783935	1.18379	0.760333	0.774489	0.844971	0.956723	1.3019	0.999577	0.963559	0.929257	0.959582	0.96433	0.970056	0.953593	0.916407		0.957034	0.0347345
686 s	0.871278	1.13137	0.78087	1.18325	0.759439	0.774955	0.845758	0.956886	1.29651	0.994931	0.969632	0.930293	0.958412	0.961678	0.971625	0.954376	0.908405		0.955862	0.0345489
687 s	0.874303	1.12953	0.782767	1.18353	0.761995	0.775279	0.843793	0.957006	1.29643	0.989905	0.970223	0.930053	0.957794	0.961395	0.97083	0.957256	0.918259		0.956491	0.0343557
688 s	0.873263	1.12912	0.784541	1.18209	0.769164	0.775637	0.844486	0.958502	1.29327	0.984851	0.968296	0.929352	0.956433	0.961796	0.974209	0.955738	0.913326		0.956122	0.0340221
689 s	0.874083	1.12692	0.78651	1.17916	0.774379	0.774613	0.844821	0.956101	1.28001	0.97981	0.96801	0.930633	0.955901	0.965839	0.966583	0.957686	0.923314		0.955551	0.0332279
690 s	0.875741	1.12761	0.79002	1.17848	0.777821	0.774787	0.842187	0.956857	1.28297	0.98284	0.966844	0.934367	0.955288	0.96554	0.969292	0.95585	0.918491		0.956176	0.0332311
691 s	0.872256	1.12853	0.792024	1.17901	0.774925	0.76965	0.840475	0.955057	1.28247	0.979469	0.968775	0.933791	0.95669	0.965693	0.967862	0.95848	0.920637		0.955635	0.0334059
692 s	0.869349	1.13055	0.789778	1.17546	0.779434	0.768972	0.843528	0.956136	1.28574	0.989404	0.965027	0.937483	0.956892	0.96644	0.967851	0.958901	0.917284		0.956367	0.0334643
693 s	0.874282	1.12679	0.791085	1.17878	0.770676	0.768476	0.846951	0.957108	1.28721	0.985904	0.964982	0.941992	0.956171	0.972803	0.971265	0.956318	0.914817		0.956801	0.0336039
694 s	0.873779	1.12719	0.786996	1.17751	0.776799	0.768468	0.848583	0.959005	1.28516	0.981151	0.967025	0.942381	0.954882	0.969444	0.967943	0.959611	0.92338		0.957018	0.0333869
695 s	0.869969	1.1278	0.785617	1.18103	0.769942	0.769012	0.851801	0.959561	1.28171	0.975784	0.970289	0.934603	0.955752	0.969308	0.965282	0.961824	0.931		0.956488	0.0334915
696 s	0.873602	1.12711	0.786558	1.17859	0.771698	0.769005	0.849206	0.958062	1.27285	0.97657	0.975792	0.942796	0.956914	0.971095	0.964803	0.964089	0.924361		0.956653	0.0330673
697 s	0.87099	1.12666	0.787077	1.17954	0.771618	0.769841	0.849835	0.957533	1.27829	0.978309	0.975691	0.944254	0.957492	0.97086	0.967177	0.955214	0.917536		0.956348	0.0332936
698 s	0.872074	1.12339	0.78923	1.17505	0.778071	0.766941	0.844648	0.957176	1.2761	0.977122	0.976984	0.944689	0.955543	0.972984	0.970752	0.951855	0.911187		0.955517	0.0330253
699 s	0.871443	1.12387	0.787065	1.17926	0.772873	0.767692	0.845292	0.956454	1.27665	0.970796	0.977666	0.941983	0.952066	0.976588	0.970832	0.948	0.906315		0.954403	0.0333111
700 s	0.873399	1.1238	0.783861	1.18051	0.764011	0.76491	0.845997	0.956719	1.27003	0.968747	0.972346	0.951639	0.955394	0.977274	0.970464	0.950795	0.907485		0.953964	0.0333504
701 s	0.870033	1.12357	0.784925	1.17954	0.765082	0.764976	0.845076	0.954596	1.26855	0.962061	0.968225	0.950553	0.956609	0.97696	0.96983	0.953009	0.912485		0.953299	0.0332254
702 s	0.871718	1.12109	0.784772	1.17877	0.760232	0.763418	0.846729	0.956602	1.26254	0.964759	0.96983	0.953624	0.955528	0.979508	0.969131	0.953749	0.914839		0.953344	0.0330554
703 s	0.87038	1.12161	0.782995	1.18235	0.758236	0.762986	0.845502	0.95488	1.26146	0.951427	0.968965	0.949401	0.955497	0.974158	0.969459	0.954931	0.911025		0.951486	0.0332228
704 s	0.867541	1.12234	0.781962	1.1824	0.762568	0.76196	0.842975	0.954601	1.25366	0.950713	0.971035	0.944979	0.957184	0.971809	0.969607	0.95171	0.907803		0.950285	0.032993
705 s	0.867179	1.12279	0.780196	1.18454	0.762332	0.759662	0.843431	0.955455	1.25438	0.96004	0.971616	0.947918	0.953259	0.974756	0.971956	0.949376	0.903152		0.950708	0.0332052
706 s	0.866095	1.11989	0.784861	1.17807	0.769483	0.760441	0.843988	0.955351	1.26031	0.963612	0.968303	0.9451	0.957413	0.976439	0.970512	0.949746	0.908058		0.951628	0.032916
707 s	0.870329	1.11888	0.787956	1.17534	0.770269	0.761054	0.845175	0.955416	1.26225	0.961328	0.96987	0.941623	0.955603	0.971791	0.973394	0.944881	0.899048		0.950836	0.0328031
708 s	0.867549	1.12117	0.785088	1.18088	0.761772	0.761742	0.845485	0.955931	1.25813	0.964536	0.970735	0.940786	0.955538	0.973594	0.970397	0.951047	0.907459		0.951285	0.0330377
709 s	0.864479	1.1225	0.783066	1.18125	0.761021	0.760712	0.84855	0.955793	1.26441	0.969095	0.969998	0.948278	0.95755	0.979746	0.973367	0.950296	0.906319		0.952731	0.0333857
710 s	0.865824	1.12048	0.785218	1.17877	0.768333	0.761753	0.850824	0.955888	1.2666	0.964141	0.969751	0.947234	0.954885	0.975296	0.971623	0.945739	0.899452		0.951871	0.0331234
711 s	0.864442	1.11942	0.784704	1.17576	0.770419	0.765348	0.848258	0.954336	1.2557	0.956002	0.967908	0.947698	0.955545	0.974704	0.972582	0.947044	0.901082		0.950644	0.0325617
712 s	0.863436	1.12451	0.786586	1.17775	0.769706	0.76251	0.849301	0.956446	1.25521	0.956224	0.966436	0.950189	0.95376	0.979483	0.970429	0.948827	0.905087		0.951523	0.0327144
713 s	0.864107	1.11983	0.787218	1.17598	0.768639	0.759781	0.847927	0.953269	1.24833	0.948134	0.964863	0.948083	0.955767	0.9789	0.974122	0.945831	0.898394		0.949364	0.032463
714 s	0.864946	1.11881	0.785328	1.17691	0.766525	0.756988	0.848474	0.954991	1.24071	0.942526	0.965184	0.95108	0.955913	0.979016	0.97326	0.944954	0.89403		0.948214	0.0323644
715 s	0.866139	1.11782	0.783449	1.18056	0.755566	0.759342	0.847237	0.9554	1.23889	0.944541	0.966551	0.947246	0.956675	0.973337	0.974751	0.940982	0.887998		0.946852	0.032628
716 s	0.865464	1.11683	0.78053	1.18249	0.755514	0.755107	0.848851	0.95309	1.23817	0.939625	0.96783	0.938051	0.954242	0.968476	0.977001	0.940306	0.887016		0.945211	0.0327741
717 s	0.864876	1.11922	0.783474	1.18137	0.742828	0.755295	0.850136	0.954744	1.23508	0.937406	0.972581	0.93723	0.954323	0.970418	0.973066	0.939805	0.893363		0.945012	0.0328727
718 s	0.864949	1.1166	0.77644	1.18199	0.749552	0.755971	0.849453	0.953639	1.23756	0.941176	0.976097	0.946074	0.953957	0.97762	0.971322	0.946776	0.906348		0.947384	0.032842
719 s	0.862653	1.11923	0.780129	1.18292	0.744757	0.754287	0.849932	0.953333	1.23887	0.943062	0.975137	0.957039	0.955742	0.984071	0.972843	0.94728	0.897008		0.948135	0.0331259
720 s	0.862119	1.11567	0.781528	1.17814	0.760169	0.754634	0.84678	0.951921	1.24037	0.945772	0.974397	0.951792	0.955898	0.981724	0.971475	0.945527	0.897401		0.94796	0.0326304
721 s	0.859425	1.1136	0.7869	1.17451	0.768423	0.754897	0.843145	0.952079	1.24174	0.944108	0.972497	0.950292	0.954015	0.978228	0.970604	0.950192	0.902048		0.948042	0.0322879
722 s	0.861321	1.11563	0.789778	1.17609	0.767599	0.754265	0.844393	0.952417	1.24035	0.947686	0.970417	0.950491	0.958245	0.973066	0.971768	0.949768	0.903684		0.948645	0.0322409
723 s	0.862167	1.11452	0.783963	1.17962	0.754634	0.751965	0.846505	0.951817	1.24188	0.948864	0.96693	0.944138	0.957305	0.976383	0.97266	0.946305	0.893773		0.946672	0.0328174
724 s	0.862107	1.11053	0.778974	1.18181	0.751957	0.751266	0.847508	0.953874	1.24243	0.948037	0.963792	0.946351	0.955939	0.978173	0.973192	0.944114	0.893457		0.946089	0.032976
725 s	0.861359	1.11035	0.783281	1.17859	0.757704	0.752114	0.849342	0.952618	1.23919	0.952329	0.965195	0.950276	0.957386	0.98237	0.971295	0.950751	0.906128		0.948251	0.0324937
726 s	0.860081	1.11128	0.78247	1.17899	0.754662	0.751693	0.845514	0.951161	1.24283	0.947736	0.96416	0.947955	0.954179	0.976209	0.96916	0.953999	0.909714		0.947164	0.0327383
727 s	0.860628	1.1106	0.779952	1.17986	0.757697	0.751393	0.845097	0.953102	1.2416	0.950622	0.96637	0.942543	0.954612	0.97611	0.971781	0.950708	0.904163		0.946873	0.0327333
728 s	0.86104	1.11063	0.780323	1.18091	0.756004	0.75115	0.846803	0.951532	1.23825	0.945966	0.968171	0.945133	0.954063	0.973379	0.972155	0.95096	0.90877		0.946779	0.0326348
729 s	0.858589	1.10951	0.780679	1.18123	0.752448	0.752938	0.843446	0.95086	1.23997	0.94716	0.96886	0.942746	0.957487	0.975578	0.971077	0.955248	0.911179		0.947	0.0327752
730 s	0.86141	1.10858	0.778565	1.18108	0.750549	0.750237	0.847348	0.951933	1.23285	0.938722	0.968632	0.943409	0.956718	0.974688	0.970448	0.95107	0.90678		0.945472	0.0326033
731 s	0.860582	1.10973	0.782231	1.17942	0.753369	0.750665	0.84546	0.951088	1.23724	0.943466	0.969182	0.940479	0.957025	0.977569	0.973867	0.947949	0.898084		0.94573	0.0326745
732 s	0.859856	1.10847	0.780233	1.17918	0.75356	0.750158	0.846513	0.952261	1.23946	0.949018	0.972722	0.941656	0.955286	0.975677	0.974827	0.944136	0.896459		0.945851	0.0327709
733 s	0.859664	1.1077	0.782146	1.17898	0.754603	0.750067	0.84561	0.952409	1.23754	0.94763	0.973857	0.950387	0.956352	0.976358	0.971491	0.950981	0.909852		0.94739	0.0325759
734 s	0.859278	1.1077	0.781653	1.17771	0.761915	0.749338	0.84735	0.952298	1.24044	0.94987	0.9728	0.95565	0.954532	0.986424	0.97662	0.952583	0.904094		0.948838	0.0325693
735 s	0.856639	1.11003	0.782092	1.18025	0.756049	0.747493	0.84728	0.95324	1.23295	0.943325	0.972335	0.954034	0.954688	0.986266	0.973679	0.952991	0.90803		0.947727	0.0325914
736 s	0.854808	1.10743	0.783434	1.17698	0.763288	0.747352	0.85103	0.953583	1.22972	0.936109	0.96901	0.948713	0.954549	0.980976	0.974149	0.954033	0.907757		0.946642	0.0321311
737 s	0.856379	1.10625	0.786524	1.17627	0.76553	0.748828	0.848016	0.951178	1.22545	0.932375	0.972859	0.958203	0.954106	0.987749	0.973862	0.952006	0.902502		0.946946	0.0319058
738 s	0.856278	1.1067	0.786669	1.17537	0.766525	0.746024	0.842874	0.952779	1.2181	0.925253	0.971898	0.958423	0.952785	0.986253	0.97509	0.954142	0.906229		0.945964	0.0317508
739 s	0.854368	1.10617	0.78506	1.17541	0.759349	0.742973	0.847023	0.95215	1.21341	0.923389	0.971477	0.953541	0.954665	0.983855	0.969787	0.956708	0.91621		0.945031	0.0317536
740 s	0.856589	1.10307	0.782196	1.18036	0.750292	0.742338	0.844223	0.952959	1.21273	0.914134	0.972308	0.949625	0.951464	0.981811	0.969991	0.958959	0.917424		0.943557	0.0320984
741 s	0.857161	1.10391	0.77958	1.18259	0.745546	0.743325	0.847226	0.950893	1.19827	0.914177	0.970841	0.951925	0.954423	0.981416	0.973942	0.953629	0.903848		0.941924	0.0318833
742 s	0.856984	1.10171	0.780156	1.1798	0.748502	0.744165	0.84619	0.952161	1.20788	0.92358	0.97255	0.950408	0.954721	0.983057	0.974502	0.94958	0.90317		0.942889	0.03196
743 s	0.856486	1.10257	0.781484	1.17839	0.757398	0.742102	0.847331	0.952023	1.21146	0.920224	0.97256	0.953947	0.954728	0.983629	0.969916	0.953915	0.908526		0.943922	0.0318469
744 s	0.859289	1.10126	0.783517	1.17637	0.764109	0.742171	0.844663	0.950444	1.20223	0.911433	0.973855	0.954411	0.954202	0.986323	0.975407	0.954779	0.903236		0.943394	0.0313928
745 s	0.857865	1.10128	0.785277	1.174	0.766358	0.739762	0.838604	0.948105	1.20139	0.909681	0.97327	0.953094	0.953944	0.984749	0.973389	0.947102	0.89566		0.941384	0.0313815
746 s	0.853617	1.1025	0.785496	1.17611	0.758723	0.737064	0.843736	0.953182	1.20783	0.919432	0.97327	0.953205	0.955906	0.984624	0.975222	0.949681	0.898025		0.942801	0.0318323
747 s	0.854284	1.10449	0.781937	1.17823	0.760795	0.735702	0.846083	0.952014	1.21167	0.919504	0.970851	0.95369	0.952407	0.98157	0.974902	0.946143	0.896534		0.9424	0.0320416
748 s	0.856969	1.09936	0.779945	1.17974	0.746735	0.73826	0.847699	0.953809	1.20991	0.912667	0.967225	0.943927	0.954292	0.97355	0.9743	0.952321	0.901609		0.940725	0.0321201
749 s	0.858114	1.10006	0.777959	1.18093	0.75298	0.742031	0.845086	0.951948	1.20526	0.911693	0.971095	0.941399	0.954393	0.974698	0.972139	0.950758	0.894206		0.94028	0.0318971
750 s	0.859097	1.09846	0.780953	1.17869	0.760562	0.740919	0.840228	0.951838	1.20026	0.910377	0.970117	0.948465	0.952757	0.977128	0.977829	0.947982	0.890881		0.940385	0.0315579
751 s	0.856601	1.09924	0.78087	1.17997	0.749009	0.739298	0.845337	0.951605	1.19986	0.912583	0.972894	0.951585	0.953962	0.98163	0.975042	0.948647	0.895238		0.940786	0.0318425
752 s	0.85658	1.09853	0.778797	1.18209	0.748529	0.735939	0.84493	0.952072	1.20636	0.912865	0.970865	0.946616	0.953596	0.975893	0.972389	0.959873	0.915632		0.941856	0.0321015
753 s	0.857537	1.0985	0.779677	1.17971	0.755538	0.737523	0.845376	0.953128	1.20128	0.906526	0.96907	0.946679	0.954776	0.976177	0.972569	0.958648	0.911842		0.941444	0.0316928
754 s	0.852426	1.09715	0.780929	1.1779	0.757934	0.738042	0.846069	0.954012	1.19656	0.907946	0.971889	0.947599	0.953904	0.975067	0.973012	0.950401	0.899913		0.940044	0.0314696
755 s	0.855005	1.09848	0.779393	1.18236	0.745237	0.737005	0.85	0.954612	1.19451	0.898715	0.969771	0.94471	0.951481	0.974257	0.978679	0.950307	0.890749		0.938546	0.0319128
756 s	0.85369	1.09858	0.779417	1.18032	0.753932	0.733976	0.846462	0.952654	1.19165	0.904888	0.965873	0.943633	0.954209	0.971628	0.975813	0.951694	0.901457		0.938816	0.0315902
757 s	0.852514	1.09695	0.77962	1.17932	0.757812	0.733098	0.845062	0.951178	1.19278	0.900786	0.965127	0.947528	0.95428	0.97558	0.97613	0.957185	0.908337		0.939605	0.0315422
758 s	0.851418	1.09452	0.781158	1.17876	0.757117	0.734496	0.847033	0.953629	1.19169	0.904665	0.966637	0.944064	0.956758	0.975907	0.97541	0.954151	0.901565		0.939352	0.0314061
759 s	0.85517	1.09661	0.780096	1.17924	0.757106	0.730511	0.848121	0.953491	1.19395	0.902604	0.967106	0.948693	0.95517	0.97716	0.978077	0.944836	0.890058		0.938706	0.0316657
760 s	0.857239	1.09466	0.78038	1.17952	0.75977	0.732939	0.843382	0.952339	1.18927	0.901827	0.96971	0.943347	0.954025	0.976305	0.980816	0.942045	0.884502		0.937769	0.0314555
761 s	0.857422	1.09383	0.78129	1.17662	0.758195	0.730031	0.843627	0.951386	1.19431	0.905433	0.966581	0.947785	0.954539	0.975446	0.980791	0.944281	0.8895		0.938298	0.0315359
762 s	0.852257	1.0926	0.780799	1.17822	0.750827	0.731864	0.845489	0.952725	1.19128	0.901607	0.967987	0.942443	0.95336	0.975591	0.982856	0.948782	0.893418		0.937771	0.0316302
763 s	0.851402	1.09331	0.776164	1.18108	0.749976	0.733541	0.84729	0.954355	1.19312	0.904574	0.968074	0.945957	0.952976	0.977482	0.982592	0.948742	0.896035		0.938628	0.0318178
764 s	0.851997	1.09208	0.777308	1.17956	0.749652	0.729848	0.845981	0.951919	1.19095	0.901548	0.969062	0.93941	0.953347	0.977549	0.976023	0.95228	0.903007		0.937736	0.0317228
765 s	0.853347	1.09303	0.777633	1.17997	0.751046	0.729333	0.844104	0.952963	1.19024	0.898224	0.968847	0.943566	0.954154	0.973357	0.978934	0.949358	0.893881		0.937176	0.0317646
766 s	0.852725	1.09244	0.778063	1.17735	0.755274	0.730613	0.840909	0.951069	1.18935	0.89865	0.969785	0.936455	0.953549	0.970329	0.981786	0.947572	0.890732		0.936274	0.0315767
767 s	0.853099	1.0934	0.77782	1.17766	0.756032	0.732112	0.839825	0.950073	1.18932	0.901764	0.969066	0.93597	0.957653	0.971264	0.98317	0.950214	0.894557		0.937236	0.0315497
768 s	0.85274	1.09276	0.780639	1.17546	0.759749	0.728077	0.841937	0.951037	1.18928	0.897412	0.970898	0.951196	0.951169	0.98401	0.980305	0.948171	0.896452		0.938311	0.0314808
769 s	0.851464	1.09204	0.782196	1.17699	0.759707	0.726334	0.842749	0.950726	1.1852	0.897873	0.972414	0.952062	0.953629	0.984093	0.980606	0.951105	0.895807		0.938529	0.0314282
770 s	0.85322	1.08977	0.781521	1.17607	0.763608	0.728934	0.842208	0.950906	1.17998	0.892703	0.969177	0.951469	0.954358	0.978917	0.979934	0.950066	0.896725		0.937621	0.0310452
771 s	0.85434	1.09167	0.784895	1.17589	0.758907	0.728664	0.843423	0.952259	1.18093	0.889961	0.969647	0.942066	0.95434	0.979134	0.980386	0.949982	0.900139		0.937448	0.0311161
772 s	0.853091	1.09245	0.782139	1.17541	0.763983	0.732188	0.847204	0.953927	1.17365	0.88753	0.965654	0.941312	0.954428	0.975785	0.97966	0.94872	0.896343		0.936675	0.0307365
773 s	0.85308	1.08898	0.781731	1.17657	0.759036	0.728945	0.850318	0.954212	1.1749	0.885531	0.965721	0.938411	0.954305	0.968402	0.981904	0.948236	0.89732		0.935741	0.0308851
774 s	0.85143	1.09093	0.779863	1.17945	0.747358	0.728953	0.848505	0.956061	1.17159	0.887856	0.967842	0.936492	0.952578	0.966974	0.97595	0.954111	0.908399		0.93555	0.0311582
775 s	0.853693	1.08977	0.77703	1.17848	0.757232	0.727452	0.847561	0.955142	1.17596	0.892762	0.965498	0.940276	0.952848	0.972864	0.981832	0.950927	0.895932		0.936191	0.0311563
776 s	0.854444	1.0909	0.780002	1.17925	0.753341	0.724654	0.84892	0.955718	1.17718	0.884009	0.966954	0.945502	0.953677	0.976824	0.985426	0.943677	0.885088		0.935621	0.0314563
777 s	0.854619	1.09099	0.77937	1.17798	0.754572	0.724325	0.846893	0.955487	1.16846	0.884262	0.965448	0.945953	0.951955	0.979127	0.982152	0.941532	0.885499		0.934625	0.0311688
778 s	0.855868	1.08785	0.779285	1.17992	0.746662	0.724616	0.847325	0.954649	1.16827	0.877175	0.964668	0.94447	0.955061	0.975985	0.987364	0.944199	0.888909		0.934252	0.0313552
779 s	0.853451	1.08775	0.77505	1.18064	0.750953	0.725913	0.843986	0.95428	1.15981	0.872864	0.964096	0.943023	0.951963	0.976067	0.98427	0.940572	0.882431		0.932184	0.0311854
780 s	0.852134	1.08551	0.777376	1.1785	0.747869	0.727243	0.846743	0.954705	1.15393	0.873152	0.964684	0.93992	0.95138	0.976515	0.984834	0.940066	0.884658		0.931719	0.0308894
781 s	0.84985	1.08935	0.77451	1.18021	0.746033	0.728511	0.844583	0.953503	1.16009	0.873199	0.96746	0.944843	0.95191	0.980052	0.986565	0.943093	0.890203		0.933174	0.0312983
782 s	0.851732	1.08444	0.775957	1.18132	0.752701	0.725167	0.843483	0.953269	1.15915	0.870774	0.968985	0.942439	0.951953	0.980269	0.98245	0.947269	0.889144		0.932971	0.031128
783 s	0.84902	1.0836	0.775798	1.1817	0.750577	0.721678	0.841836	0.951875	1.15343	0.867347	0.971667	0.940848	0.948781	0.978723	0.987942	0.939268	0.88081		0.930877	0.0312369
784 s	0.847731	1.08334	0.777898	1.18068	0.741628	0.723518	0.839905	0.95228	1.14623	0.866532	0.972505	0.940753	0.952046	0.976132	0.984243	0.944932	0.890361		0.93063	0.0310973
785 s	0.848124	1.08239	0.773751	1.18093	0.751412	0.723422	0.840845	0.951064	1.14609	0.861823	0.971215	0.94016	0.954318	0.972703	0.982832	0.951625	0.897052		0.931162	0.0309263
786 s	0.84902	1.08256	0.777332	1.17907	0.751488	0.723891	0.841776	0.952601	1.15299	0.866294	0.972548	0.936037	0.950601	0.973925	0.987264	0.945793	0.890501		0.931393	0.0309682
787 s	0.850081	1.08353	0.773359	1.18459	0.740196	0.722443	0.843039	0.951765	1.15068	0.86719	0.971145	0.939596	0.953798	0.972913	0.985321	0.942692	0.889168		0.930677	0.0313995
788 s	0.846293	1.08409	0.775188	1.18108	0.748098	0.722309	0.840769	0.952334	1.15385	0.872081	0.969251	0.946161	0.953922	0.977614	0.98953	0.941907	0.88643		0.931818	0.0312766
789 s	0.84884	1.07888	0.777093	1.17981	0.753741	0.722194	0.841678	0.953208	1.16101	0.876627	0.968465	0.94229	0.952888	0.973531	0.98502	0.940781	0.886584		0.93192	0.0310572
790 s	0.849399	1.08032	0.778563	1.17767	0.750918	0.720073	0.843028	0.950573	1.15274	0.872836	0.97092	0.936662	0.954474	0.971775	0.989901	0.937945	0.878724		0.930384	0.0309598
791 s	0.845938	1.07798	0.776207	1.17949	0.742678	0.722343	0.844916	0.952798	1.15757	0.868932	0.969658	0.94212	0.953314	0.977896	0.986154	0.935399	0.87754		0.930055	0.0313214
792 s	0.846697	1.07957	0.773083	1.18091	0.746558	0.722745	0.840327	0.949982	1.15069	0.862171	0.973126	0.946778	0.953533	0.975846	0.990143	0.939464	0.882912		0.930267	0.0312697
793 s	0.845369	1.07909	0.772534	1.18233	0.744392	0.72201	0.838431	0.951644	1.15133	0.868453	0.973033	0.941971	0.953407	0.974854	0.987958	0.942796	0.886401		0.930353	0.0313409
794 s	0.844266	1.07746	0.772071	1.18305	0.735593	0.722155	0.841782	0.952062	1.14898	0.867074	0.972929	0.937715	0.955064	0.973633	0.988533	0.9437	0.89118		0.929837	0.031436
795 s	0.84583	1.0778	0.769931	1.18364	0.741778	0.718859	0.841622	0.951474	1.14819	0.852364	0.972612	0.941992	0.952739	0.971725	0.986283	0.943686	0.887488		0.928706	0.031515
796 s	0.846196	1.07627	0.772448	1.18041	0.74742	0.719313	0.840839	0.953172	1.13435	0.852254	0.971336	0.936857	0.952391	0.970155	0.987412	0.946395	0.89562		0.928402	0.03083
797 s	0.847904	1.07607	0.774374	1.18076	0.74426	0.721157	0.842965	0.953818	1.14045	0.857189	0.972027	0.945618	0.951665	0.978423	0.988509	0.946103	0.888988		0.930017	0.0309893
798 s	0.846963	1.07895	0.772781	1.1804	0.748849	0.720478	0.840966	0.95245	1.14453	0.859257	0.967763	0.950814	0.953097	0.984701	0.98621	0.944038	0.8934		0.93092	0.0310797
799 s	0.846752	1.0781	0.775369	1.18031	0.740453	0.72098	0.84236	0.951909	1.13976	0.857668	0.967593	0.946575	0.951602	0.976675	0.985697	0.942699	0.885703		0.928836	0.0310344

## Sheet: Extended Fig 3d
Basolateral I– uptake by ionocyte, as shown in (b), requires apical Cl– and is not observed after apical Na-gluconate (Na-Gluc) buffer addition with I&F
ASL: dehydrated
Time	Ionocyte 1	Ionocyte 2	Ionocyte 3	Ionocyte 4	Ionocyte 5	Ionocyte 6	Ionocyte 7			Average	SEM
0 s	1	1	1	1	1	1	1			1	0
1 s	1.00788	1.00064	1.00228	0.998938	1.00047	1.0025	1.00153			1.00203	0.00107637
2 s	1.01395	0.998255	1.00156	0.99917	0.998391	1.00371	0.998516			1.00194	0.0021435
3 s	1.02041	1.0043	1.00075	0.99819	1.0008	1.00608	1.0025			1.00472	0.00278937
4 s	1.02596	0.998061	1.00479	1.0006	1.00036	1.00596	1.00178			1.00536	0.00358224
5 s	1.03279	0.99639	1.00518	0.997531	0.999427	1.00612	1.00358			1.00586	0.00470967
6 s	1.038	0.999269	1.00412	0.996682	0.998427	1.00842	1.00376			1.00695	0.00539244
7 s	1.04092	1.00172	1.0065	0.998898	0.999111	1.00828	1.00481			1.0086	0.00555257
8 s	1.04387	0.999806	1.00566	0.996478	0.998197	1.0112	1.00608			1.00875	0.00616869
9 s	1.04671	0.999746	1.00835	0.999328	0.998858	1.01128	1.00393			1.00974	0.00642147
10 s	1.05019	0.997106	1.00579	0.999292	1.00025	1.01268	1.00626			1.01023	0.00695166
11 s	1.05625	1.0068	1.00805	0.999494	1.00047	1.01338	1.00819			1.01323	0.00739305
12 s	1.05718	1.00042	1.00842	0.999336	1.00165	1.01436	1.00918			1.01294	0.0076573
13 s	1.05912	0.997404	1.00934	0.998699	1.00146	1.01467	1.01188			1.01323	0.00805529
14 s	1.06129	0.992079	1.00651	0.999066	1.00068	1.01656	1.01144			1.01252	0.00868993
15 s	1.06727	1.0014	1.00678	0.999575	1.00063	1.01663	1.01255			1.01498	0.00904703
16 s	1.0692	0.998896	1.00742	0.999486	1.00076	1.01848	1.01176			1.01514	0.00941237
17 s	1.06974	1.00158	1.00438	0.999069	0.999376	1.01994	1.01412			1.01546	0.00952505
18 s	1.0718	1.00176	1.01012	0.997338	1.00187	1.02248	1.01479			1.01717	0.00967653
19 s	1.07718	0.996002	1.00967	0.998674	1.00007	1.02532	1.01518			1.01744	0.0107019
20 s	1.08122	1.00076	1.00848	0.998481	1.00154	1.02456	1.01602			1.01872	0.0109975
21 s	1.083	0.989334	1.01183	0.999769	1.00095	1.02561	1.01615			1.01809	0.0117204
22 s	1.08503	0.999403	1.01026	0.99911	0.999347	1.02627	1.01903			1.01978	0.0115991
23 s	1.08809	1.00207	1.00975	1.00024	0.998598	1.0293	1.01888			1.02099	0.0119447
24 s	1.08774	0.993407	1.00867	0.998922	0.999895	1.03123	1.01679			1.01952	0.0123515
25 s	1.09013	1.00791	1.01067	0.999012	0.996897	1.03589	1.01871			1.02274	0.0122736
26 s	1.09291	1.00255	1.00932	0.999238	1.00062	1.03473	1.01844			1.02254	0.012644
27 s	1.09573	1.00234	1.01116	1.00024	0.997177	1.03574	1.01837			1.02297	0.0131157
28 s	1.09686	1.00713	1.01616	0.999682	1.00105	1.03986	1.01689			1.02538	0.0129668
29 s	1.09813	1.0112	1.01094	0.999654	0.999272	1.03985	1.01733			1.0252	0.0132017
30 s	1.0991	1.01349	1.01161	0.999363	0.99895	1.04124	1.01955			1.02619	0.0132938
31 s	1.10139	1.00843	1.01506	0.99706	0.997761	1.04262	1.01781			1.02573	0.0138782
32 s	1.10313	1.01135	1.01472	1.00222	0.998665	1.04585	1.02067			1.02809	0.0137975
33 s	1.10486	1.00116	1.01457	1.00139	0.996883	1.04557	1.02108			1.0265	0.0144951
34 s	1.1069	1.00515	1.01279	1.00081	0.998197	1.04437	1.02062			1.02698	0.014574
35 s	1.10735	1.01626	1.01301	0.999567	0.99882	1.04751	1.0243			1.02954	0.014389
36 s	1.1105	1.00816	1.01577	1.00073	0.99804	1.04739	1.02409			1.02924	0.0149375
37 s	1.10987	1.01366	1.0131	1.00067	0.997722	1.04959	1.02436			1.02985	0.0148398
38 s	1.11363	1.00904	1.01457	1.00314	0.997874	1.05035	1.02464			1.03046	0.0153265
39 s	1.11402	1.00158	1.01117	1.00085	0.99787	1.0534	1.02593			1.02926	0.0159344
40 s	1.11518	1.01261	1.01276	1.00115	0.998025	1.05415	1.02516			1.03129	0.0156638
41 s	1.11628	1.01013	1.01704	1.00075	1.00115	1.05356	1.02552			1.03206	0.0156151
42 s	1.11546	1.01502	1.01376	1.00256	0.999544	1.05751	1.02311			1.03242	0.0156101
43 s	1.11715	1.01721	1.01475	1.00067	1.00043	1.0569	1.02561			1.03325	0.0157319
44 s	1.11749	1.02011	1.01423	1.00022	0.997213	1.0575	1.02671			1.03335	0.0159244
45 s	1.12168	1.00837	1.0143	0.99972	0.998316	1.05923	1.02561			1.03246	0.016812
46 s	1.11967	1.02196	1.01494	1.00119	0.998284	1.05875	1.02524			1.03429	0.0161012
47 s	1.12063	1.01331	1.01691	1.00013	0.997922	1.06187	1.02678			1.03393	0.0165497
48 s	1.12159	1.01544	1.01581	1.00278	0.998404	1.06232	1.02663			1.03471	0.0165051
49 s	1.12429	1.01613	1.0172	1.00077	0.998019	1.06487	1.02808			1.03562	0.0169891
50 s	1.12219	1.01872	1.0202	1.00082	0.996134	1.06452	1.02798			1.03579	0.0166772
51 s	1.12211	1.00991	1.02052	1.00077	0.996343	1.06575	1.02951			1.03499	0.0169523
52 s	1.12334	1.01477	1.02025	1.00174	0.996901	1.06535	1.03072			1.03615	0.0168456
53 s	1.1238	1.01146	1.01863	1.00145	0.996633	1.06946	1.02952			1.03585	0.0172646
54 s	1.1267	1.01796	1.02017	1.00097	0.99633	1.06826	1.02929			1.0371	0.0173756
55 s	1.12589	1.01229	1.02025	1.00204	0.998768	1.07022	1.0273			1.03668	0.0173705
56 s	1.12535	1.01548	1.02013	1.0023	0.997173	1.07035	1.02913			1.03713	0.0172633
57 s	1.12643	1.01768	1.01946	1.00321	0.995476	1.07212	1.03031			1.03781	0.0174697
58 s	1.12668	1.02443	1.01965	1.00257	0.999228	1.0751	1.02931			1.03957	0.0173057
59 s	1.12755	1.01768	1.02326	1.00033	0.997232	1.07567	1.02764			1.03848	0.0177652
60 s	1.12992	1.03165	1.01928	1.00092	0.998042	1.07651	1.0281			1.04063	0.017825
61 s	1.12823	1.02898	1.02456	1.00113	0.999414	1.07827	1.0289			1.04135	0.0175102
62 s	1.13092	1.03655	1.02001	1.00007	0.997615	1.07894	1.03049			1.04209	0.0180253
63 s	1.12983	1.02882	1.02351	1.00204	0.997542	1.07991	1.028			1.04138	0.0178838
64 s	1.13025	1.03301	1.02128	1.00165	0.999897	1.08187	1.02913			1.04244	0.0178967
65 s	1.13242	1.03573	1.02443	1.00031	0.997517	1.08246	1.02944			1.04319	0.018274
66 s	1.13143	1.04478	1.02638	1.0009	0.995123	1.08202	1.02983			1.04435	0.0181577
67 s	1.13257	1.03336	1.02503	0.99905	0.997847	1.08308	1.02926			1.04288	0.0183906
68 s	1.13367	1.03904	1.0234	1.00238	0.995094	1.08505	1.03113			1.04425	0.0185572
69 s	1.13241	1.03886	1.02678	1.00304	0.995276	1.088	1.0296			1.04485	0.0184708
70 s	1.1319	1.03978	1.02749	1.00145	0.997023	1.08765	1.03155			1.04526	0.0183113
71 s	1.13276	1.04307	1.0239	0.99994	0.997581	1.08884	1.0313			1.04534	0.018605
72 s	1.1329	1.03817	1.02387	0.99957	0.995615	1.08934	1.03212			1.04451	0.0188051
73 s	1.13322	1.03653	1.02653	0.997343	0.997067	1.08879	1.03376			1.04475	0.0187766
74 s	1.13456	1.0391	1.02822	0.998892	0.998016	1.08847	1.03067			1.04542	0.01875
75 s	1.13416	1.03328	1.0263	1.00013	0.996485	1.09131	1.03266			1.0449	0.0189606
76 s	1.13413	1.02579	1.02578	0.998133	0.996636	1.09124	1.03131			1.04329	0.0192251
77 s	1.13545	1.02913	1.02418	0.999224	0.995993	1.09202	1.03411			1.0443	0.019328
78 s	1.13473	1.03192	1.02547	1.00094	0.996345	1.09145	1.03221			1.04472	0.0190437
79 s	1.13424	1.03188	1.02689	0.999012	0.999155	1.09497	1.03104			1.04531	0.0191309
80 s	1.13396	1.03728	1.03002	1.00037	0.996094	1.09622	1.0318			1.04654	0.0191256
81 s	1.13467	1.0294	1.0243	0.999328	0.997006	1.09482	1.03458			1.04487	0.0193293
82 s	1.13553	1.02461	1.02827	1.00051	0.99723	1.09748	1.03271			1.04519	0.0195534
83 s	1.13349	1.02321	1.02748	0.999202	0.99774	1.0994	1.03191			1.04463	0.0195626
84 s	1.13665	1.0284	1.02868	0.998928	0.996813	1.09926	1.03154			1.04575	0.0198249
85 s	1.13276	1.02396	1.03109	0.999973	0.996701	1.09788	1.03088			1.04475	0.0193306
86 s	1.1368	1.01896	1.02915	0.999409	0.996933	1.10024	1.03149			1.04471	0.0201061
87 s	1.13416	1.02716	1.03243	0.999869	0.995592	1.10049	1.03234			1.04601	0.0196002
88 s	1.13558	1.0243	1.03238	0.996595	0.996075	1.10265	1.03059			1.04545	0.0201535
89 s	1.13424	1.02254	1.03384	0.998478	0.99696	1.1017	1.031			1.04554	0.0198051
90 s	1.1347	1.02435	1.03222	0.998606	0.99456	1.10435	1.03099			1.04568	0.0201466
91 s	1.13281	1.021	1.03198	0.997918	0.995217	1.10355	1.03332			1.04511	0.0199492
92 s	1.13526	1.01511	1.03323	0.99985	0.995985	1.1028	1.03356			1.04511	0.0201725
93 s	1.13489	1.01754	1.03336	0.997327	0.997529	1.10524	1.03243			1.04547	0.0202851
94 s	1.13618	1.01381	1.03456	0.99678	0.996316	1.10578	1.03192			1.04505	0.0206764
95 s	1.1354	1.02012	1.03556	0.99752	0.995389	1.10581	1.03068			1.04578	0.0204087
96 s	1.13414	1.01219	1.03154	0.998892	0.996715	1.10541	1.03226			1.04445	0.020395
97 s	1.13451	1.02528	1.02849	0.998372	0.994535	1.10677	1.03232			1.04576	0.0203346
98 s	1.13675	1.00931	1.02666	0.997831	0.996225	1.10598	1.03338			1.04373	0.0209728
99 s	1.13588	1.01326	1.02909	0.996698	0.997041	1.10579	1.03308			1.04441	0.020695
100 s	1.13356	1.0088	1.03187	0.998239	0.997652	1.10823	1.03169			1.04429	0.0206591
101 s	1.13581	1.00967	1.0337	0.996091	0.99777	1.10697	1.03302			1.04472	0.0208332
102 s	1.13598	1.0109	1.03638	0.999801	0.995744	1.10733	1.03357			1.04567	0.0206991
103 s	1.13405	1.0144	1.03251	0.996859	0.99695	1.10934	1.0345			1.04552	0.020643
104 s	1.13638	1.00625	1.03133	0.997368	0.998261	1.10694	1.0352			1.04453	0.0209442
105 s	1.13501	1.00446	1.0295	0.996712	0.997906	1.10837	1.03581			1.04397	0.0210596
106 s	1.13683	0.997554	1.02992	0.997196	0.997721	1.11016	1.03421			1.04337	0.0216992
107 s	1.13391	1.0117	1.0301	0.997071	0.996246	1.10992	1.03427			1.04474	0.0208392
108 s	1.13459	1.0078	1.03393	0.996949	0.995424	1.10839	1.03329			1.04434	0.0209604
109 s	1.13549	1.00801	1.03214	0.996124	0.997282	1.10965	1.03459			1.04475	0.0210866
110 s	1.13551	1.00094	1.03176	0.996791	0.998851	1.11053	1.03494			1.04419	0.0213549
111 s	1.13373	1.0053	1.0381	0.996132	0.998855	1.10954	1.03389			1.04508	0.0208757
112 s	1.13384	1.00157	1.03623	0.997635	0.999245	1.10978	1.03312			1.04449	0.0210037
113 s	1.13344	1.00534	1.03309	0.999001	0.99874	1.10959	1.03456			1.04482	0.0207445
114 s	1.13619	1.00965	1.03577	0.997229	0.99942	1.11039	1.0338			1.04607	0.020933
115 s	1.13522	1.00028	1.03793	0.999015	0.997309	1.1098	1.03266			1.0446	0.021229
116 s	1.13382	1.0017	1.03647	1.00103	0.99765	1.11205	1.03332			1.04515	0.0210695
117 s	1.13583	0.997673	1.04163	0.997972	0.997721	1.10928	1.03344			1.04479	0.0213881
118 s	1.13644	0.998986	1.04021	0.999799	0.999113	1.11047	1.03403			1.04558	0.0212993
119 s	1.13473	1.009	1.03759	0.999132	0.996933	1.11142	1.03498			1.04625	0.0208839
120 s	1.13526	1.00634	1.03614	1.00001	0.999734	1.10975	1.0339			1.04587	0.020761
121 s	1.13603	1.00015	1.0379	0.999311	0.99828	1.11053	1.03367			1.04512	0.0212926
122 s	1.13684	1.00792	1.03678	0.998936	0.999192	1.11004	1.03518			1.04641	0.0209368
123 s	1.13593	0.99824	1.03838	0.998685	0.996763	1.11131	1.03343			1.04468	0.0215478
124 s	1.13388	1.00242	1.03774	0.99966	0.999314	1.11166	1.03309			1.04539	0.0209831
125 s	1.13315	1.00819	1.04011	0.999782	0.995723	1.1111	1.03244			1.04579	0.0207855
126 s	1.13642	0.999329	1.04011	0.998481	0.998071	1.1127	1.03373			1.04555	0.0215707
127 s	1.13301	1.00015	1.03972	0.998051	0.9976	1.11185	1.03289			1.04475	0.0211858
128 s	1.13363	0.995271	1.04166	0.999981	0.99764	1.11139	1.0309			1.04435	0.0213883
129 s	1.13559	0.999359	1.03963	0.997455	1.00079	1.11088	1.0342			1.04541	0.021263
130 s	1.13421	1.00069	1.04159	0.999055	0.998056	1.11135	1.03221			1.04531	0.0211647
131 s	1.13403	0.997091	1.03915	1.00004	0.999904	1.11221	1.03209			1.04493	0.0212667
132 s	1.13216	0.997076	1.04315	0.998789	0.997893	1.11236	1.0345			1.04513	0.0212127
133 s	1.13302	1.00583	1.03768	0.998288	0.996983	1.11207	1.03308			1.04528	0.0209664
134 s	1.13381	1.00139	1.04251	1.00158	0.997224	1.11167	1.03451			1.0461	0.0209925
135 s	1.13427	0.997926	1.04119	1.00088	0.998833	1.11278	1.03214			1.04543	0.0212884
136 s	1.13392	0.997136	1.04278	1.00004	0.998768	1.11362	1.03377			1.04572	0.0213771
137 s	1.13221	0.992452	1.0403	0.996573	1.00034	1.1125	1.0316			1.04371	0.0215213
138 s	1.1348	0.993302	1.04105	0.999358	0.998186	1.11234	1.03273			1.04454	0.0216638
139 s	1.13362	0.993272	1.03872	0.996467	0.997713	1.11158	1.03228			1.04338	0.0216775
140 s	1.13206	0.999866	1.04119	0.997795	0.999293	1.1115	1.03099			1.04467	0.0210254
141 s	1.13232	0.990811	1.03611	0.99822	0.997713	1.1105	1.03218			1.04255	0.0215344
142 s	1.13342	0.998225	1.03763	0.997841	0.9996	1.11151	1.03088			1.04416	0.0212484
143 s	1.13468	0.99105	1.03955	1.00054	0.999151	1.11144	1.03105			1.04392	0.0216366
144 s	1.13586	1.00204	1.03767	0.99884	0.9976	1.10975	1.0319			1.04481	0.0212107
145 s	1.13581	0.991079	1.04165	0.998389	0.999376	1.10998	1.03137			1.04395	0.0217234
146 s	1.13582	0.996614	1.0399	0.998269	0.999056	1.11053	1.03122			1.04449	0.0214874
147 s	1.13478	0.997017	1.04363	0.999475	0.999301	1.11004	1.03002			1.04489	0.0212585
148 s	1.13272	0.996211	1.04333	0.996924	0.999257	1.10924	1.03023			1.04399	0.0211675
149 s	1.13335	0.996465	1.04244	0.99881	1	1.10873	1.03178			1.04451	0.0210222
150 s	1.13397	1.00164	1.04323	1.0002	0.996774	1.11122	1.03043			1.04535	0.0211167
151 s	1.13443	0.996748	1.04405	0.999834	0.999213	1.1092	1.02984			1.04476	0.0211654
152 s	1.13633	0.997375	1.04423	0.999496	0.998554	1.10849	1.03007			1.04494	0.0213206
153 s	1.13473	0.999045	1.04336	0.997801	0.997881	1.10921	1.0308			1.04469	0.0212346
154 s	1.13668	0.998881	1.04195	0.998125	1.00036	1.11032	1.02939			1.0451	0.021404
155 s	1.13665	0.993779	1.04301	0.998549	1.00054	1.1094	1.02957			1.0445	0.0215718
156 s	1.13427	1.00145	1.04489	0.997319	1.00066	1.10919	1.02907			1.04526	0.0209759
157 s	1.13441	0.99821	1.04182	0.995005	1.00045	1.11042	1.0299			1.04432	0.0213705
158 s	1.13531	1.00269	1.0377	0.998114	1.0008	1.10882	1.0298			1.04475	0.0209618
159 s	1.13573	0.999239	1.04092	0.998781	1.00229	1.10676	1.03039			1.04487	0.0208916
160 s	1.13479	0.997076	1.04269	0.997264	0.999751	1.10873	1.02959			1.04427	0.0212606
161 s	1.13315	0.999165	1.04013	0.998478	0.999295	1.1082	1.02931			1.04396	0.0209196
162 s	1.13255	1.00853	1.04267	0.996407	1.00003	1.10662	1.02884			1.04509	0.0203782
163 s	1.13271	0.994495	1.04088	0.997153	1.00017	1.10749	1.03051			1.04334	0.0210757
164 s	1.13554	0.987648	1.04132	0.99779	1.00097	1.1089	1.0301			1.04318	0.0217941
165 s	1.13249	1.00094	1.04474	0.998914	1.0015	1.10887	1.0293			1.04525	0.0206665
166 s	1.13449	0.996838	1.04351	0.996924	1.00103	1.10812	1.0297			1.04437	0.0211513
167 s	1.13316	0.99818	1.04394	0.997771	0.99996	1.10706	1.02847			1.04408	0.0208985
168 s	1.13523	0.998195	1.04626	0.998155	1.00213	1.10632	1.03029			1.04522	0.0208973
169 s	1.13398	1.00137	1.04603	0.9989	0.999747	1.10699	1.02878			1.04511	0.0207597
170 s	1.13371	1.00301	1.04664	0.997784	0.998575	1.10628	1.02854			1.04493	0.0207282
171 s	1.13229	1.00286	1.04439	0.996549	0.999703	1.10452	1.03028			1.04437	0.0204424
172 s	1.13392	1.00307	1.04531	0.998593	1.00024	1.10379	1.03122			1.04517	0.0203942
173 s	1.13299	0.999239	1.04769	0.998655	0.997922	1.10386	1.02926			1.04423	0.0206534
174 s	1.13181	0.996465	1.04697	0.998489	0.99986	1.1062	1.02642			1.04374	0.0208027
175 s	1.13195	1.00088	1.04923	1.00009	0.998152	1.1052	1.03035			1.04512	0.0204566
176 s	1.13307	1.0001	1.05081	0.998016	0.997169	1.10571	1.02938			1.04489	0.0208342
177 s	1.13351	1.00273	1.0495	1.00053	0.998169	1.10522	1.02921			1.04555	0.0205207
178 s	1.13296	1.00224	1.05101	0.9965	0.997893	1.10374	1.02924			1.0448	0.0206279
179 s	1.1335	0.998016	1.04881	0.996932	0.999044	1.10499	1.02867			1.04428	0.0208959
180 s	1.13222	1.0009	1.05023	0.997945	1.00164	1.10358	1.02814			1.04495	0.0203487
181 s	1.13361	1.00057	1.04831	0.999213	1.00122	1.10205	1.02703			1.04457	0.0203697
182 s	1.13394	1.00461	1.05036	0.99951	0.998104	1.1051	1.02615			1.0454	0.0205892
183 s	1.13464	0.997002	1.05077	0.998933	0.99931	1.10407	1.02619			1.04442	0.0209434
184 s	1.13541	1.00264	1.04826	1.00016	1.00095	1.10492	1.02686			1.0456	0.0206138
185 s	1.13281	1.00477	1.04851	0.999897	0.999498	1.10105	1.02805			1.04494	0.020044
186 s	1.13646	0.984575	1.05097	1.00081	1.00108	1.10171	1.02827			1.04341	0.0214988
187 s	1.13225	1.00607	1.05258	1.00024	0.999929	1.10262	1.0302			1.04627	0.0199694
188 s	1.13418	0.999836	1.05079	0.999943	1.00112	1.10367	1.02912			1.04552	0.0205139
189 s	1.13204	0.990632	1.04906	0.998783	0.997791	1.10143	1.02867			1.04263	0.0208883
190 s	1.13497	1.00282	1.04988	1.0003	0.997372	1.10158	1.02973			1.04524	0.0204694
191 s	1.13158	0.993586	1.05155	0.999818	0.99602	1.1008	1.02779			1.04302	0.0207053
192 s	1.13341	0.998866	1.05023	0.999788	0.999238	1.10077	1.02793			1.04432	0.0204174
193 s	1.13359	1.00125	1.04833	0.998334	0.998326	1.10113	1.02894			1.04427	0.0204322
194 s	1.13367	1.00743	1.04854	0.998021	0.999672	1.10083	1.0276			1.04511	0.0200993
195 s	1.13177	1.00088	1.05269	1.00172	1.0012	1.09982	1.03			1.04544	0.0198546
196 s	1.13341	0.998568	1.0518	0.999962	0.99886	1.10011	1.02798			1.04438	0.0204119
197 s	1.13349	0.996957	1.05126	1.00103	0.999029	1.09956	1.02827			1.04423	0.0203988
198 s	1.13309	1.00172	1.04965	0.997474	0.999467	1.09793	1.02588			1.0436	0.0202014
199 s	1.13311	1.00619	1.04905	1.00069	0.998899	1.10034	1.02591			1.04488	0.0200008
200 s	1.13244	0.997643	1.05183	0.99994	0.998711	1.10187	1.02778			1.04432	0.0204919
201 s	1.1352	1.00031	1.05032	0.998307	0.999423	1.09908	1.02775			1.04434	0.0204922
202 s	1.13145	1.00045	1.04988	1.00106	0.998996	1.09969	1.02755			1.04415	0.0200112
203 s	1.13337	1.00094	1.05125	1.00063	0.998902	1.09816	1.02987			1.04473	0.0200816
204 s	1.1324	1.00339	1.05078	0.997599	0.999617	1.0993	1.02721			1.04433	0.0201027
205 s	1.12991	1.00816	1.05156	1.00056	0.999778	1.09883	1.02696			1.04511	0.0194283
206 s	1.13113	1.01011	1.051	0.99932	0.999184	1.09753	1.028			1.04518	0.0194609
207 s	1.13493	1.00327	1.04817	1.00082	0.998832	1.0968	1.02859			1.04449	0.0200439
208 s	1.13296	1.00201	1.05272	1.00238	0.997899	1.09846	1.02754			1.04485	0.0200244
209 s	1.13288	1.00362	1.0523	0.999771	0.999619	1.09692	1.02815			1.04475	0.019864
210 s	1.13216	1.002	1.05395	0.999834	0.99913	1.09656	1.02789			1.0445	0.0198922
211 s	1.13434	1.00251	1.05447	0.999861	1.00089	1.09481	1.02766			1.04493	0.0199055
212 s	1.13354	1.00634	1.05319	1.00164	0.998964	1.0966	1.02947			1.04568	0.0197002
213 s	1.1327	1.007	1.05248	1.00015	0.996977	1.09515	1.02778			1.04461	0.0197122
214 s	1.13319	1.00116	1.05536	0.999976	0.999067	1.09639	1.0289			1.04486	0.0200257
215 s	1.13193	1.0028	1.05301	0.999747	0.997931	1.09441	1.02904			1.04412	0.0197337
216 s	1.13227	1.01052	1.05286	1.00252	0.998263	1.09502	1.03023			1.04595	0.0192539
217 s	1.13155	1.00412	1.0534	1.0009	0.998703	1.09661	1.02905			1.0449	0.0196636
218 s	1.13324	1.0065	1.05597	1.00146	0.998379	1.09457	1.02947			1.04566	0.0196105
219 s	1.13255	1.00028	1.05723	1.00246	0.997931	1.09453	1.02812			1.04473	0.0198666
220 s	1.13447	1.0023	1.05443	1.00178	0.996882	1.0942	1.02852			1.04465	0.0199955
221 s	1.13158	1.01223	1.05652	1.00101	0.998805	1.09578	1.02765			1.04622	0.0192985
222 s	1.13363	1.00862	1.05556	1.00235	0.999397	1.09359	1.02965			1.04611	0.0193808
223 s	1.13431	1.00779	1.06017	1.00183	0.997414	1.09378	1.02863			1.04627	0.0197331
224 s	1.13308	1.00386	1.06048	0.998443	0.998981	1.09349	1.028			1.04519	0.0198897
225 s	1.13408	1.00103	1.05758	1.00079	0.997378	1.09467	1.02907			1.04494	0.0201013
226 s	1.13247	1.00182	1.05439	1.0011	0.996219	1.09409	1.02962			1.04424	0.0198525
227 s	1.1318	1.00198	1.05426	1.00073	0.996355	1.09154	1.02992			1.0438	0.0196274
228 s	1.13223	1.00603	1.05505	1.00222	0.996859	1.09085	1.02759			1.0444	0.0193829
229 s	1.13354	1.01259	1.05305	1.00095	0.998387	1.09303	1.0292			1.04582	0.0192843
230 s	1.13284	1.00506	1.05413	1.00248	0.996579	1.09264	1.0276			1.04448	0.0195901
231 s	1.13183	1.00595	1.05516	1.00225	0.99846	1.09272	1.02716			1.04479	0.0193682
232 s	1.13258	1.00383	1.05284	1.00139	0.997454	1.09204	1.02838			1.04407	0.0195618
233 s	1.13208	1.00446	1.05702	1.00152	0.997326	1.09045	1.02779			1.04438	0.0194528
234 s	1.13137	1.01175	1.0547	1.00196	0.997201	1.09136	1.02719			1.04508	0.0190623
235 s	1.13324	1.00461	1.05589	1.00151	0.99813	1.0879	1.02924			1.04436	0.0193409
236 s	1.1339	1.01028	1.05864	1.0023	0.997408	1.09	1.02796			1.04579	0.0193308
237 s	1.13244	1.00547	1.05626	1.00307	0.996952	1.08776	1.02763			1.04423	0.0192278
238 s	1.1343	1.00403	1.05645	1.00181	0.99678	1.08852	1.02717			1.04415	0.0196285
239 s	1.13321	1.00753	1.05624	1.0018	0.995797	1.08836	1.02867			1.04452	0.019361
240 s	1.13142	1.01146	1.05792	1.00028	0.997684	1.08553	1.02836			1.04467	0.0188467
241 s	1.13155	1.01407	1.05699	1.001	0.995196	1.08551	1.0262			1.04436	0.0188981
242 s	1.13437	1.00844	1.06018	0.998933	0.996305	1.08518	1.02694			1.04434	0.0195079
243 s	1.13357	1.00876	1.06086	1.00115	0.99632	1.08557	1.02867			1.04499	0.0192825
244 s	1.13069	1.008	1.05689	1.0014	0.994209	1.08596	1.02779			1.04356	0.0190825
245 s	1.13458	1.00555	1.05966	1.00392	0.994956	1.08445	1.02621			1.04419	0.0194521
246 s	1.13369	1.00624	1.05904	1.00092	0.993815	1.08537	1.02788			1.04385	0.0195436
247 s	1.13439	1.01708	1.05742	1.00014	0.993558	1.08633	1.02778			1.04524	0.0192648
248 s	1.13379	1.00944	1.05921	1.00228	0.995663	1.08555	1.02928			1.04503	0.0192104
249 s	1.13264	1.00685	1.06105	1.00068	0.995464	1.08495	1.02936			1.04443	0.0193036
250 s	1.13052	1.01007	1.0623	0.658031	0.99275	1.0859	1.02936			0.995561	0.0589825
251 s	1.12867	0.774256	0.764456	0.650837	0.803094	1.07302	1.03048			0.889258	0.0697102
252 s	1.13307	0.731681	0.753555	0.651128	0.78481	1.06969	1.03136			0.879327	0.0727622
253 s	1.089	0.71669	0.74517	0.644611	0.768128	1.07021	1.03023			0.866292	0.0713622
254 s	1.07599	0.687854	0.739507	0.641152	0.752827	1.06848	1.03002			0.856548	0.0727805
255 s	1.06522	0.678606	0.740228	0.647124	0.741284	1.06903	0.877869			0.831338	0.066733
256 s	1.05559	0.659571	0.737584	0.651659	0.735332	1.06859	0.875054			0.826197	0.0669217
257 s	1.04695	0.646324	0.733442	0.661806	0.729781	1.06819	0.873231			0.822818	0.0666731
258 s	1.04096	0.635017	0.737136	0.670438	0.726222	1.06855	0.873121			0.821635	0.0664857
259 s	1.04116	0.625604	0.738239	0.675274	0.726262	1.07171	0.873844			0.821727	0.0671448
260 s	1.03856	0.624381	0.741856	0.679899	0.72445	1.07317	0.87179			0.822015	0.0668416
261 s	1.0286	0.619145	0.747327	0.681951	0.726525	1.07454	0.873546			0.821663	0.066292
262 s	1.02796	0.621532	0.751242	0.691179	0.724695	1.07619	0.874677			0.823925	0.065748
263 s	1.02568	0.626156	0.753216	0.701759	0.725569	1.07671	0.875048			0.826305	0.0647136
264 s	1.02392	0.628095	0.76199	0.706534	0.726186	1.07801	0.876913			0.828807	0.0641276
265 s	1.02334	0.623188	0.773988	0.717707	0.729197	1.08028	0.878243			0.832277	0.0638059
266 s	1.0233	0.615237	0.784277	0.728878	0.734704	1.08004	0.881497			0.835418	0.0635927
267 s	1.02527	0.615356	0.795175	0.730999	0.73751	1.08174	0.88043			0.838069	0.0634773
268 s	1.02489	0.616549	0.799152	0.740174	0.738217	1.08248	0.880824			0.840327	0.0629758
269 s	1.02686	0.612119	0.810261	0.750896	0.741573	1.08428	0.883888			0.844267	0.0630244
270 s	1.02077	0.620353	0.808775	0.753074	0.743621	1.08612	0.88527			0.845426	0.0619448
271 s	1.02234	0.615087	0.818084	0.762258	0.745395	1.08548	0.885469			0.84773	0.0619557
272 s	1.02397	0.620741	0.827685	0.768069	0.750222	1.08556	0.887918			0.852025	0.061119
273 s	1.02502	0.619667	0.835837	0.774	0.752308	1.08525	0.888509			0.85437	0.060925
274 s	1.02551	0.623188	0.843791	0.778979	0.756503	1.08898	0.889083			0.858004	0.0606041
275 s	1.02727	0.63272	0.849087	0.788329	0.759334	1.08881	0.888001			0.861935	0.0593887
276 s	1.02992	0.638582	0.858317	0.796568	0.762475	1.09024	0.887456			0.866222	0.0587424
277 s	1.02885	0.632436	0.866453	0.800953	0.764316	1.09241	0.888435			0.867694	0.0592393
278 s	1.03159	0.64798	0.864946	0.804274	0.765718	1.09428	0.890048			0.871262	0.0580055
279 s	1.03194	0.64176	0.879212	0.810826	0.768314	1.09383	0.891859			0.873963	0.058292
280 s	1.03472	0.6562	0.886187	0.815328	0.772545	1.09577	0.891328			0.878868	0.0570018
281 s	1.0345	0.650456	0.887826	0.81983	0.778464	1.09658	0.893246			0.880128	0.0572444
282 s	1.03583	0.65517	0.900549	0.826033	0.780418	1.09688	0.893311			0.884028	0.0567335
283 s	1.03964	0.662898	0.909647	0.832416	0.78247	1.09828	0.895676			0.888718	0.0561955
284 s	1.04185	0.658646	0.916895	0.837517	0.786251	1.10204	0.897066			0.891466	0.0568665
285 s	1.0447	0.662435	0.925818	0.848923	0.791162	1.09913	0.898928			0.895871	0.0560679
286 s	1.0454	0.675443	0.928903	0.848699	0.793262	1.10178	0.899806			0.899043	0.0550191
287 s	1.04744	0.675592	0.928135	0.858297	0.796208	1.10364	0.89824			0.901079	0.05496
288 s	1.05161	0.679501	0.930062	0.860521	0.799788	1.10412	0.899506			0.903586	0.0547037
289 s	1.05213	0.676278	0.938905	0.86732	0.801357	1.1042	0.902164			0.906051	0.0549791
290 s	1.05347	0.688794	0.945665	0.870524	0.8055	1.10441	0.902253			0.910089	0.0537017
291 s	1.05342	0.686601	0.944682	0.874014	0.80986	1.10581	0.902317			0.910958	0.0537624
292 s	1.0521	0.696014	0.947592	0.875445	0.813388	1.1066	0.902938			0.91344	0.0526767
293 s	1.05383	0.695432	0.95036	0.879278	0.817537	1.10572	0.900847			0.914716	0.052573
294 s	1.05882	0.706725	0.958143	0.882416	0.817525	1.10743	0.900863			0.918846	0.0520102
295 s	1.0596	0.700445	0.96357	0.883938	0.821238	1.10722	0.901983			0.919714	0.052559
296 s	1.06225	0.711424	0.966797	0.885805	0.822684	1.10843	0.904955			0.923192	0.0516925
297 s	1.06148	0.716018	0.970909	0.891897	0.826325	1.10839	0.905684			0.925814	0.0509994
298 s	1.0625	0.715138	0.983089	0.896083	0.827268	1.10851	0.907454			0.928577	0.051317
299 s	1.06576	0.723492	0.985784	0.897602	0.831279	1.11083	0.907675			0.931775	0.0507471
300 s	1.06954	0.724118	0.991794	0.900577	0.834438	1.1107	0.90878			0.934278	0.0508614
301 s	1.07141	0.725834	0.995826	0.905444	0.834189	1.10992	0.911206			0.936261	0.0507671
302 s	1.07288	0.731338	0.99874	0.910393	0.836738	1.11092	0.913636			0.939236	0.0502594
303 s	1.07308	0.730339	1.00008	0.916152	0.839452	1.10967	0.913217			0.940285	0.0501097
304 s	1.07335	0.73556	1.00846	0.918175	0.843017	1.11158	0.915054			0.943601	0.0497903
305 s	1.07438	0.738081	1.01105	0.919751	0.844239	1.11085	0.91576			0.944874	0.0495385
306 s	1.07562	0.750298	1.01217	0.921607	0.846095	1.11061	0.916568			0.947567	0.0483045
307 s	1.07923	0.746539	1.01268	0.924585	0.848898	1.10932	0.917334			0.948369	0.0486296
308 s	1.07871	0.752267	1.01874	0.929245	0.856564	1.11128	0.918454			0.952179	0.0479391
309 s	1.0807	0.760412	1.02063	0.930138	0.855137	1.11133	0.920063			0.95406	0.0473633
310 s	1.08222	0.769736	1.02701	0.934324	0.855817	1.11125	0.920371			0.957246	0.0466843
311 s	1.08377	0.762053	1.02576	0.935968	0.858336	1.11226	0.918526			0.956668	0.0474508
312 s	1.08553	0.771914	1.03	0.937746	0.861755	1.10923	0.918343			0.959217	0.0463381
313 s	1.08734	0.771093	1.0317	0.939232	0.863981	1.11132	0.919183			0.960549	0.0466124
314 s	1.08488	0.780581	1.0365	0.94252	0.865025	1.11067	0.920765			0.962991	0.0455499
315 s	1.08626	0.785459	1.04308	0.947488	0.867471	1.11209	0.923014			0.966409	0.0453137
316 s	1.0863	0.781431	1.04489	0.949831	0.869712	1.11072	0.924808			0.966812	0.0454943
317 s	1.08858	0.788099	1.04487	0.952733	0.871227	1.10865	0.926414			0.968654	0.0447005
318 s	1.08543	0.790859	1.04499	0.953076	0.873821	1.11169	0.925471			0.969334	0.0443559
319 s	1.08853	0.789814	1.05181	0.957469	0.874531	1.10994	0.924728			0.970975	0.0447499
320 s	1.08839	0.79511	1.05411	0.957107	0.876217	1.10888	0.925923			0.972248	0.0441411
321 s	1.09082	0.785041	1.05349	0.960265	0.876941	1.10841	0.925562			0.971505	0.0451585
322 s	1.09244	0.798616	1.05404	0.961438	0.880468	1.10963	0.926799			0.974776	0.0438392
323 s	1.09297	0.801077	1.05764	0.961215	0.880918	1.1093	0.927777			0.975843	0.0437251
324 s	1.09251	0.796557	1.06395	0.966346	0.880843	1.10945	0.92883			0.976926	0.04437
325 s	1.09272	0.803583	1.06761	0.967481	0.883691	1.10777	0.929532			0.978912	0.0435889
326 s	1.09269	0.810326	1.07022	0.967478	0.882368	1.10795	0.929041			0.98001	0.043173
327 s	1.09546	0.822782	1.0686	0.97225	0.884314	1.10642	0.930436			0.982895	0.0418314
328 s	1.09602	0.823125	1.07102	0.97422	0.886509	1.10693	0.929043			0.983839	0.0418998
329 s	1.09506	0.814846	1.07639	0.972587	0.888145	1.10614	0.928928			0.983156	0.0427472
330 s	1.09678	0.812921	1.07822	0.977212	0.891696	1.10576	0.931907			0.984928	0.0428074
331 s	1.09649	0.826123	1.07794	0.981817	0.893443	1.10477	0.93384			0.987776	0.0412925
332 s	1.0964	0.832105	1.07931	0.980712	0.894595	1.10342	0.934197			0.988676	0.040644
333 s	1.09567	0.835208	1.07842	0.980489	0.897386	1.1039	0.935046			0.989445	0.04012
334 s	1.09632	0.826153	1.07763	0.983306	0.899115	1.10424	0.935557			0.988903	0.0408655
335 s	1.09796	0.830106	1.07738	0.984928	0.900923	1.10411	0.936647			0.990294	0.0404394
336 s	1.10018	0.831374	1.08418	0.985397	0.901297	1.10188	0.9393			0.991944	0.0405682
337 s	1.09697	0.833985	1.08732	0.987226	0.903029	1.10213	0.941018			0.993097	0.0401578
338 s	1.10061	0.838788	1.08752	0.989259	0.902613	1.10012	0.942893			0.994543	0.0397752
339 s	1.09762	0.834208	1.08687	0.99182	0.902814	1.10001	0.944108			0.993922	0.0399233
340 s	1.1003	0.844755	1.08995	0.993677	0.904963	1.10123	0.945674			0.997222	0.039179
341 s	1.10178	0.843502	1.08895	0.993152	0.904914	1.10078	0.946889			0.997139	0.0392711
342 s	1.10239	0.847276	1.09157	0.99601	0.908088	1.10004	0.948001			0.999054	0.0388414
343 s	1.10089	0.853377	1.09237	0.995667	0.909331	1.09747	0.951084			1.00003	0.0379039
344 s	1.10539	0.859538	1.09446	0.996761	0.910124	1.09833	0.952163			1.0024	0.0377227
345 s	1.10336	0.858673	1.09433	0.999924	0.908459	1.09612	0.951786			1.00181	0.0376308
346 s	1.10282	0.859628	1.08933	0.999646	0.910633	1.09554	0.951275			1.00127	0.0370753
347 s	1.10373	0.859837	1.09074	1.00255	0.911742	1.09246	0.953267			1.00205	0.0368836
348 s	1.107	0.856943	1.09283	1.00305	0.91352	1.09277	0.954703			1.00297	0.0373581
349 s	1.1053	0.87001	1.09323	1.00295	0.916424	1.09069	0.957579			1.00517	0.0356933
350 s	1.10653	0.863267	1.09165	1.00421	0.917123	1.09088	0.958004			1.00452	0.0362564
351 s	1.10683	0.866922	1.0923	1.00776	0.916792	1.0901	0.958656			1.00562	0.0359337
352 s	1.10605	0.864819	1.09854	1.00897	0.917686	1.09147	0.956717			1.00632	0.03653
353 s	1.10798	0.871025	1.09771	1.01084	0.920556	1.08937	0.959302			1.00811	0.0356749
354 s	1.10743	0.872352	1.10274	1.01102	0.919715	1.08831	0.957304			1.00841	0.0358854
355 s	1.10612	0.869339	1.10149	1.01	0.919839	1.08974	0.959954			1.00807	0.0359765
356 s	1.10633	0.878304	1.09893	1.01252	0.91947	1.08823	0.959921			1.0091	0.0349685
357 s	1.10825	0.877424	1.09929	1.01561	0.920496	1.0906	0.961637			1.01047	0.0352135
358 s	1.10822	0.872099	1.10046	1.02122	0.922203	1.0897	0.961118			1.01072	0.0356635
359 s	1.1094	0.876052	1.10271	1.02244	0.920935	1.09016	0.958769			1.0115	0.0357037
360 s	1.10901	0.884137	1.10555	1.02751	0.92382	1.08715	0.958697			1.0137	0.0348455
361 s	1.10847	0.886822	1.10748	1.01994	0.925107	1.08726	0.95822			1.01333	0.0345898
362 s	1.11006	0.891342	1.10749	1.00461	0.925639	1.08871	0.958814			1.01238	0.034336
363 s	1.10932	0.890701	1.11214	1.00124	0.925367	1.08622	0.961532			1.01236	0.0344645
364 s	1.10946	0.892401	1.11085	1.00222	0.925638	1.08507	0.960076			1.01224	0.0342133
365 s	1.11003	0.893609	1.10931	1.00953	0.930777	1.08687	0.961066			1.01446	0.0337554
366 s	1.10841	0.890626	1.11464	1.02299	0.930432	1.0859	0.962237			1.01646	0.0342037
367 s	1.11056	0.902515	1.11447	1.02539	0.931231	1.08833	0.961992			1.01921	0.0334051
368 s	1.1127	0.893251	1.11382	1.02294	0.932298	1.08784	0.965632			1.01835	0.034052
369 s	1.11071	0.898517	1.11301	1.01962	0.932282	1.08519	0.968669			1.01829	0.0331646
370 s	1.11279	0.892386	1.11276	1.02131	0.932551	1.08471	0.968668			1.01788	0.0337848
371 s	1.11229	0.899144	1.11369	1.02211	0.933633	1.08522	0.966657			1.01896	0.0332581
372 s	1.11365	0.890581	1.11575	1.02242	0.932861	1.08473	0.967016			1.01814	0.0342475
373 s	1.11157	0.902739	1.11471	1.02184	0.935619	1.08287	0.968125			1.01964	0.0326861
374 s	1.11359	0.907676	1.11857	1.02584	0.934844	1.086	0.966883			1.02191	0.0329242
375 s	1.1121	0.907587	1.11801	1.02622	0.935127	1.08469	0.969726			1.02192	0.0326065
376 s	1.11054	0.90159	1.1197	1.02461	0.937477	1.08377	0.970733			1.0212	0.0329047
377 s	1.11316	0.906498	1.11821	1.02502	0.938318	1.08216	0.97256			1.02227	0.0323598
378 s	1.11168	0.906528	1.12058	1.02799	0.938912	1.08157	0.971051			1.02262	0.0324316
379 s	1.11358	0.91066	1.12029	1.02832	0.938885	1.08043	0.973525			1.02367	0.0320479
380 s	1.11462	0.909825	1.11908	1.02991	0.938933	1.08048	0.974066			1.02384	0.0320871
381 s	1.11417	0.910018	1.12316	1.03156	0.93959	1.08144	0.97372			1.02481	0.032352
382 s	1.11263	0.909914	1.12233	1.03122	0.942931	1.07945	0.973007			1.0245	0.0319366
383 s	1.11436	0.912017	1.12316	1.03483	0.942682	1.07883	0.974976			1.02584	0.0318676
384 s	1.11537	0.91433	1.12144	1.03397	0.94276	1.07747	0.975304			1.02581	0.0315391
385 s	1.11509	0.914703	1.12028	1.03589	0.942502	1.07719	0.973892			1.02565	0.0314788
386 s	1.11281	0.913808	1.12077	1.04278	0.942864	1.07563	0.973725			1.02606	0.0314317
387 s	1.11511	0.916194	1.1191	1.03969	0.943212	1.07571	0.97471			1.02625	0.0311713
388 s	1.11237	0.919178	1.11779	1.04159	0.944176	1.07507	0.975547			1.02653	0.030545
389 s	1.11467	0.920505	1.11982	1.04143	0.944195	1.07273	0.977384			1.02725	0.0305735
390 s	1.11345	0.919551	1.12224	1.03942	0.945674	1.07309	0.975154			1.02694	0.0307332
391 s	1.11577	0.922116	1.11914	1.03716	0.946953	1.07324	0.975714			1.02716	0.0303355
392 s	1.1154	0.933469	1.12128	1.03439	0.947157	1.0741	0.9757			1.02879	0.0295638
393 s	1.11459	0.925712	1.1196	1.03125	0.949401	1.07532	0.978685			1.02779	0.0297653
394 s	1.11506	0.918506	1.12322	1.03093	0.947963	1.07212	0.979506			1.02676	0.0306038
395 s	1.11584	0.922072	1.11981	1.02985	0.948482	1.07201	0.982672			1.02725	0.029952
396 s	1.11762	0.91967	1.12131	1.0323	0.948848	1.07134	0.98246			1.02765	0.0303587
397 s	1.11575	0.92149	1.12526	1.03558	0.948212	1.071	0.983588			1.0287	0.0303736
398 s	1.11509	0.934781	1.12392	1.03813	0.949855	1.07066	0.985418			1.03112	0.0289702
399 s	1.11637	0.927054	1.12364	1.03818	0.950719	1.06963	0.987232			1.0304	0.0295108
400 s	1.11636	0.926413	1.12267	1.0362	0.953432	1.06851	0.986797			1.03005	0.0292875
401 s	1.11906	0.927338	1.1209	1.0343	0.952409	1.06526	0.988361			1.02966	0.0291744
402 s	1.11603	0.927621	1.12735	1.03437	0.949436	1.06518	0.986873			1.02955	0.0296673
403 s	1.11714	0.920983	1.12276	1.0312	0.950154	1.06479	0.987885			1.02784	0.029845
404 s	1.11803	0.925234	1.12216	1.03365	0.952156	1.06205	0.986916			1.0286	0.0293426
405 s	1.11663	0.921281	1.12107	1.03353	0.954637	1.06224	0.984167			1.02765	0.0294445
406 s	1.1155	0.923026	1.12537	1.03392	0.952853	1.06278	0.984745			1.02831	0.0296485
407 s	1.11787	0.92501	1.12266	1.0335	0.95582	1.0627	0.985705			1.02904	0.0292239
408 s	1.11738	0.923116	1.12451	1.03325	0.952851	1.06405	0.985305			1.02864	0.0297203
409 s	1.11782	0.930888	1.12835	1.03244	0.953437	1.06446	0.985571			1.03042	0.0293727
410 s	1.11868	0.922012	1.12598	1.03321	0.952487	1.0634	0.984351			1.02859	0.0300561
411 s	1.11418	0.924712	1.12564	1.03548	0.953033	1.06299	0.985466			1.02879	0.0294123
412 s	1.11745	0.920983	1.1295	1.03902	0.950731	1.06217	0.988023			1.0297	0.0303138
413 s	1.11565	0.930127	1.12376	1.03961	0.952547	1.05909	0.987755			1.02979	0.0287948
414 s	1.11449	0.921266	1.12362	1.03883	0.952916	1.06015	0.985829			1.02816	0.0295127
415 s	1.11589	0.923742	1.12594	1.03822	0.954577	1.06084	0.987762			1.02957	0.0294238
416 s	1.11394	0.928397	1.12907	1.04122	0.950363	1.06021	0.989343			1.03036	0.0293647
417 s	1.11677	0.924444	1.13002	1.04492	0.954535	1.05826	0.988329			1.03104	0.0297289
418 s	1.11708	0.925413	1.12799	1.04679	0.955409	1.05721	0.989604			1.03136	0.0294102
419 s	1.11692	0.922639	1.12906	1.04724	0.95709	1.05365	0.98685			1.03049	0.0296515
420 s	1.11376	0.92695	1.13044	1.03953	0.954857	1.05209	0.98809			1.02939	0.0291554
421 s	1.1151	0.92052	1.12878	1.03809	0.957891	1.05464	0.987788			1.02897	0.0295326
422 s	1.11536	0.919103	1.12977	1.03835	0.957088	1.05262	0.990178			1.02892	0.029686
423 s	1.11515	0.91876	1.12815	1.04051	0.957071	1.0523	0.989787			1.02882	0.0295974
424 s	1.11668	0.92601	1.13333	1.04107	0.95901	1.05146	0.990364			1.03113	0.0293542
425 s	1.11356	0.912942	1.1293	1.04277	0.958401	1.05299	0.990484			1.02864	0.0300448
426 s	1.11608	0.926383	1.1322	1.04516	0.958719	1.05396	0.988878			1.03163	0.0293373
427 s	1.11567	0.921207	1.13615	1.04507	0.960215	1.0514	0.989601			1.03133	0.0299277
428 s	1.11436	0.920311	1.13237	1.04406	0.957065	1.0529	0.989207			1.03004	0.0298143
429 s	1.11398	0.922982	1.13503	1.04098	0.957443	1.05439	0.989882			1.03067	0.0297301
430 s	1.11328	0.921863	1.13088	1.04334	0.957502	1.05344	0.988949			1.02989	0.0294692
431 s	1.11328	0.922937	1.13442	1.04164	0.957556	1.05385	0.990254			1.03056	0.0296134
432 s	1.11325	0.924951	1.1369	1.04164	0.957414	1.05332	0.988864			1.03091	0.0296918
433 s	1.11426	0.925458	1.13219	1.04055	0.959104	1.05258	0.988952			1.03044	0.0291965
434 s	1.11407	0.926114	1.13197	1.03989	0.960452	1.05103	0.987607			1.03016	0.0290444
435 s	1.11483	0.932633	1.13326	1.04144	0.961806	1.05429	0.987843			1.0323	0.0286399
436 s	1.11467	0.923668	1.13422	1.04228	0.960075	1.05428	0.987419			1.03095	0.0295903
437 s	1.11594	0.928083	1.13525	1.04188	0.960579	1.05292	0.98738			1.03172	0.0293306
438 s	1.11497	0.919476	1.13165	1.04114	0.96058	1.05482	0.986174			1.02983	0.0297799
439 s	1.1155	0.928501	1.13333	1.04061	0.959596	1.05198	0.98837			1.03113	0.0291
440 s	1.11617	0.933364	1.13427	1.04138	0.959914	1.05339	0.986495			1.03214	0.0289029
441 s	1.11761	0.922713	1.13349	1.04147	0.961536	1.05262	0.98713			1.03094	0.0297037
442 s	1.1149	0.925383	1.13591	1.04265	0.961759	1.05105	0.988409			1.03144	0.0294164
443 s	1.11363	0.927159	1.13741	1.04159	0.958952	1.05092	0.986898			1.03094	0.0295113
444 s	1.11318	0.929799	1.13866	1.04028	0.96045	1.05027	0.986744			1.03134	0.0292686
445 s	1.11406	0.929829	1.13765	1.04336	0.958979	1.04924	0.984073			1.03103	0.0294322
446 s	1.11577	0.924951	1.13786	1.04279	0.960301	1.04975	0.983912			1.03076	0.0299037
447 s	1.11259	0.931634	1.13705	1.04179	0.963389	1.04793	0.984226			1.03123	0.0288422
448 s	1.11364	0.924011	1.14032	1.04219	0.961571	1.0498	0.983588			1.03073	0.0299896
449 s	1.11534	0.928859	1.1419	1.04681	0.964339	1.04907	0.985033			1.03305	0.0296603
450 s	1.11338	0.93596	1.14074	1.04591	0.962088	1.04922	0.983347			1.03295	0.029036
451 s	1.1152	0.932141	1.14056	1.04996	0.963724	1.0458	0.983277			1.03295	0.0293671
452 s	1.11396	0.930381	1.1387	1.05582	0.964027	1.04636	0.983436			1.03324	0.0293459
453 s	1.11428	0.93138	1.14245	1.04997	0.963875	1.04651	0.981528			1.03286	0.0296044
454 s	1.11423	0.926517	1.14002	1.05245	0.96516	1.0464	0.982657			1.03249	0.0297136
455 s	1.11256	0.925294	1.14432	1.04897	0.964149	1.0451	0.982914			1.0319	0.0300651
456 s	1.11381	0.937273	1.14286	1.04984	0.964004	1.04328	0.984952			1.03372	0.0289569
457 s	1.11249	0.928382	1.14281	1.04676	0.966714	1.04239	0.985231			1.03211	0.0293868
458 s	1.11476	0.927949	1.14277	1.04643	0.967124	1.04285	0.988154			1.03286	0.0294382
459 s	1.11335	0.927561	1.14461	1.04818	0.965775	1.0413	0.989893			1.03295	0.0295628
460 s	1.11191	0.934513	1.14491	1.04354	0.966666	1.0422	0.991494			1.0336	0.0287712
461 s	1.1131	0.926547	1.14553	1.04398	0.966994	1.04087	0.992697			1.03282	0.0295095
462 s	1.11201	0.925324	1.14749	1.04574	0.964825	1.03838	0.995036			1.03269	0.029771
463 s	1.11498	0.924593	1.14711	1.04652	0.969363	1.03975	0.994835			1.03388	0.0297706
464 s	1.11144	0.928292	1.14608	1.04508	0.968526	1.03633	0.99701			1.03325	0.0290775
465 s	1.1125	0.922952	1.14697	1.04416	0.966969	1.03567	0.998715			1.03256	0.0297151
466 s	1.11275	0.924682	1.14461	1.04426	0.965787	1.03168	0.999398			1.03188	0.0294051
467 s	1.11222	0.937481	1.14684	1.0448	0.96762	1.03639	0.99924			1.03494	0.0284092
468 s	1.11252	0.934304	1.14548	1.04563	0.96585	1.03809	1.00064			1.03465	0.0286351
469 s	1.11329	0.927606	1.14415	1.04491	0.968484	1.03933	1.00104			1.03411	0.0289764
470 s	1.11268	0.926338	1.14256	1.04679	0.969219	1.0407	1.00148			1.03425	0.0288802
471 s	1.11195	0.929157	1.14498	1.04823	0.968308	1.03943	1.0013			1.03476	0.0288666
472 s	1.11187	0.932932	1.14252	1.04839	0.968436	1.03753	1.00164			1.03476	0.0282911
473 s	1.11248	0.917283	1.14692	1.04837	0.969175	1.03517	1.00221			1.03309	0.0300584
474 s	1.11356	0.927979	1.14533	1.04664	0.971681	1.03288	1.00537			1.03478	0.0287954
475 s	1.11449	0.933021	1.14766	1.04637	0.969537	1.03546	1.00636			1.03613	0.0287176
476 s	1.11193	0.932872	1.14756	1.04596	0.970846	1.0367	1.00615			1.036	0.0284863
477 s	1.11162	0.935482	1.14478	1.04706	0.971242	1.03882	1.0059			1.03641	0.0279808
478 s	1.11341	0.928397	1.147	1.04578	0.971415	1.03787	1.00784			1.03596	0.0288488
479 s	1.11236	0.932917	1.14675	1.04592	0.970376	1.03987	1.00559			1.03625	0.0284803
480 s	1.11013	0.928755	1.14707	1.04509	0.971572	1.041	1.00677			1.03577	0.0286383
481 s	1.11202	0.921042	1.14707	1.0449	0.973731	1.03834	1.0056			1.03467	0.0293607
482 s	1.11193	0.935781	1.14454	1.04474	0.972767	1.04262	1.00565			1.03686	0.0278705
483 s	1.11335	0.928874	1.14608	1.04629	0.973997	1.04111	1.0053			1.03643	0.0286583
484 s	1.11063	0.923921	1.14768	1.0441	0.974188	1.03987	1.00563			1.03515	0.0290411
485 s	1.11176	0.93138	1.14659	1.04511	0.972874	1.03962	1.0061			1.0362	0.0284061
486 s	1.10985	0.924817	1.14387	1.04589	0.972499	1.03984	1.00609			1.03469	0.0286513
487 s	1.11194	0.918059	1.14356	1.04631	0.974035	1.04007	1.0071			1.03444	0.0292878
488 s	1.11003	0.925831	1.14276	1.0452	0.973568	1.04105	1.00735			1.03511	0.0283846
489 s	1.1118	0.929575	1.14345	1.04429	0.973928	1.0399	1.00834			1.0359	0.0281658
490 s	1.11047	0.929247	1.14523	1.04394	0.971547	1.04116	1.00563			1.03532	0.028467
491 s	1.10945	0.927725	1.14462	1.04576	0.975027	1.03795	1.00645			1.03528	0.0282851
492 s	1.1109	0.925145	1.14587	1.04566	0.976594	1.03798	1.00622			1.03548	0.0286532
493 s	1.1086	0.934289	1.14703	1.04526	0.973386	1.03767	1.00577			1.036	0.0279743
494 s	1.10947	0.931738	1.14585	1.04728	0.972194	1.03729	1.00661			1.03578	0.0281998
495 s	1.10966	0.935661	1.14427	1.04624	0.974571	1.03826	1.00788			1.03665	0.0275536
496 s	1.1092	0.931485	1.14627	1.04375	0.975334	1.03953	1.00819			1.03625	0.0280166
497 s	1.10962	0.92149	1.14391	1.04472	0.974665	1.03647	1.00706			1.03399	0.0287953
498 s	1.10715	0.928978	1.14899	1.04532	0.977747	1.03785	1.00811			1.03631	0.0282601
499 s	1.10778	0.928949	1.14914	1.05188	0.976066	1.03797	1.006			1.03683	0.0285173
500 s	1.10698	0.929396	1.10248	1.05243	0.965854	1.03757	0.969081			1.0234	0.0264488
501 s	1.10941	0.932111	1.09889	1.05123	0.965478	1.03994	0.966524			1.02337	0.0263078
502 s	1.1094	0.934916	1.0981	1.05216	0.969179	1.03765	0.975735			1.02531	0.0253656
503 s	1.10673	0.925697	1.09289	1.05201	0.967633	1.03726	0.983308			1.02365	0.0253759
504 s	1.1083	0.932409	1.0955	1.05191	0.968515	1.03708	0.995101			1.02697	0.0245968
505 s	1.1079	0.9305	1.08724	1.04924	0.969892	1.0349	0.997573			1.02532	0.0239794
506 s	1.10857	0.928218	1.08738	1.04815	0.97126	1.03271	1.0044			1.02581	0.0239764
507 s	1.10841	0.924115	1.08719	1.04961	0.970131	1.03191	0.999523			1.02441	0.02455
508 s	1.1077	0.932409	1.09262	1.04695	0.972309	1.0345	1.00533			1.0274	0.0237446
509 s	1.10656	0.918462	1.09178	1.04765	0.970095	1.03541	1.01089			1.02583	0.0250197
510 s	1.10679	0.917388	1.09174	1.04567	0.97347	1.03663	1.01181			1.02621	0.0249306
511 s	1.10658	0.929292	1.09904	1.0447	0.973183	1.0381	1.01413			1.02929	0.0241671
512 s	1.10434	0.927979	1.0995	1.0432	0.974981	1.04042	1.01386			1.02918	0.0240686
513 s	1.10502	0.930843	1.09743	1.0431	0.975117	1.03849	1.01847			1.02978	0.0236012
514 s	1.10168	0.936795	1.09981	1.04266	0.972552	1.03957	1.0221			1.03074	0.0230468
515 s	1.09978	0.924682	1.10543	1.0464	0.971179	1.04107	1.02372			1.03032	0.0246603
516 s	1.09984	0.934453	1.10754	1.04619	0.972097	1.03891	1.02669			1.03224	0.0237488
517 s	1.09878	0.929859	1.10782	1.0448	0.97215	0.979436	1.02697			1.02283	0.02516
518 s	1.096	0.917373	1.10816	1.04596	0.970512	0.972924	1.02883			1.01996	0.0265012
519 s	1.09398	0.925339	1.11074	1.04513	0.969986	0.965756	1.02685			1.01968	0.026181
520 s	1.09439	0.927352	1.11568	1.04502	0.972416	0.961519	1.02972			1.02087	0.0265797
521 s	1.09275	0.934617	1.11107	1.04468	0.974658	0.968343	1.02849			1.02209	0.0250008
522 s	1.09369	0.932723	1.1119	1.0445	0.97325	0.96601	1.02736			1.02135	0.0254655
523 s	1.09377	0.930157	1.11527	1.04651	0.975043	0.967606	1.02903			1.02249	0.0258655
524 s	1.09188	0.927159	1.11226	1.04462	0.975864	0.965847	1.02931			1.02099	0.0257572
525 s	1.09482	0.929515	1.11591	1.04571	0.97782	0.965981	1.02829			1.02258	0.0259877
526 s	1.09275	0.927367	1.11208	1.04268	0.976324	0.969666	1.0275			1.0212	0.0255199
527 s	1.09074	0.924115	1.11334	1.0437	0.976656	0.964143	1.02692			1.01994	0.0260578
528 s	1.08981	0.925518	1.11632	1.04232	0.975575	0.963835	1.02474			1.01973	0.0261524
529 s	1.0897	0.927293	1.1132	1.0432	0.974056	0.962705	1.02458			1.01925	0.0258609
530 s	1.09019	0.929292	1.11476	1.0434	0.977025	0.959722	1.02461			1.01986	0.0259042
531 s	1.09049	0.92595	1.1139	1.04468	0.976782	0.96088	1.02351			1.01946	0.0261013
532 s	1.08799	0.926084	1.1186	1.04236	0.976539	0.961602	1.02347			1.01952	0.0262649
533 s	1.08816	0.927144	1.11721	1.04426	0.9752	0.957688	1.02385			1.01907	0.0263701
534 s	1.08824	0.928993	1.11585	1.04202	0.975636	0.9581	1.02189			1.01868	0.0260048
535 s	1.08727	0.928397	1.12051	1.04639	0.977473	0.957003	1.02202			1.01987	0.0265012
536 s	1.08624	0.928785	1.12085	1.04572	0.976433	0.958448	1.02071			1.0196	0.0263792
537 s	1.0869	0.938869	1.1155	1.04426	0.979929	0.958054	1.01993			1.02049	0.0249799
538 s	1.08575	0.926666	1.11671	1.04624	0.980061	0.954655	1.01958			1.01852	0.0262436
539 s	1.08489	0.936422	1.1179	1.04471	0.978914	0.95576	1.01939			1.01971	0.0254506
540 s	1.08575	0.933111	1.11933	1.04314	0.977895	0.958672	1.01732			1.01932	0.0257338
541 s	1.08532	0.920147	1.11622	1.04409	0.976951	0.955918	1.01399			1.01609	0.0267104
542 s	1.08342	0.931112	1.11899	1.04502	0.974767	0.954241	1.01373			1.01733	0.0261439
543 s	1.08318	0.93226	1.11589	1.04274	0.977211	0.955181	1.01294			1.01706	0.0255532
544 s	1.08359	0.929128	1.11733	1.0445	0.976495	0.952052	1.01283			1.01656	0.0262104
545 s	1.08148	0.929336	1.11622	1.04237	0.976761	0.953659	1.01309			1.01613	0.0258074
546 s	1.08146	0.933856	1.11775	1.04449	0.977839	0.951383	1.01106			1.01683	0.0257497
547 s	1.08143	0.934349	1.11758	1.04248	0.975591	0.953155	1.011			1.01651	0.0256221
548 s	1.0816	0.934707	1.11888	1.04183	0.977232	0.952869	1.01196			1.01701	0.0256635
549 s	1.08196	0.928725	1.11929	1.04472	0.978452	0.952953	1.01143			1.01679	0.0262146
550 s	1.08261	0.938272	1.1149	1.04336	0.97833	0.95436	1.01159			1.01763	0.0249895
551 s	1.08098	0.895817	1.117	1.04376	0.978368	0.95535	1.01122			1.01179	0.0287147
552 s	1.07822	0.90432	1.11421	1.04242	0.978998	0.955363	1.01221			1.01225	0.0274506
553 s	1.07925	0.890551	1.11577	1.04113	0.979355	0.953648	1.0115			1.01017	0.0290061
554 s	1.07789	0.905558	1.11584	1.04153	0.979709	0.953774	1.0129			1.01246	0.0274979
555 s	1.0782	0.895683	1.11877	1.04349	0.981065	0.953569	1.01246			1.01189	0.0287327
556 s	1.07781	0.897637	1.11609	1.04349	0.977247	0.956981	1.01081			1.01144	0.02823
557 s	1.07463	0.89628	1.11357	1.0437	0.979207	0.961393	1.01102			1.0114	0.0277183
558 s	1.07302	0.886285	1.11516	1.04001	0.982021	0.962111	1.01152			1.01002	0.0285834
559 s	1.0742	0.889805	1.11395	1.04424	0.982264	0.9607	1.01132			1.01093	0.0283442
560 s	1.07454	0.887046	1.11721	1.04122	0.982128	0.961952	1.01117			1.01075	0.0287995
561 s	1.07497	0.896503	1.11505	1.04181	0.982576	0.960022	1.01			1.01156	0.0277672
562 s	1.07131	0.886583	1.11448	1.03931	0.98431	0.960286	1.0084			1.00924	0.0284086
563 s	1.07152	0.887076	1.11419	1.0394	0.983634	0.960447	1.00834			1.00923	0.0283533
564 s	1.07102	0.884853	1.1124	1.0383	0.981891	0.960339	1.00798			1.00811	0.0284132
565 s	1.06971	0.889492	1.11171	1.04061	0.981967	0.956847	1.00662			1.00814	0.0280172
566 s	1.06831	0.89355	1.11424	1.03989	0.983002	0.951901	1.00729			1.00831	0.0279508
567 s	1.0667	0.898965	1.11133	1.03903	0.983454	0.94774	1.00505			1.00747	0.0272623
568 s	1.06857	0.897234	1.10972	1.03807	0.98468	0.94191	1.00388			1.00629	0.0276441
569 s	1.06851	0.896354	1.1106	1.03724	0.984896	0.937609	1.00105			1.00518	0.0280255
570 s	1.06704	0.89434	1.11091	1.03794	0.982783	0.934786	1.0008			1.00408	0.0283813
571 s	1.06674	0.895608	1.11263	1.03916	0.983542	0.934738	1.00115			1.0048	0.0284273
572 s	1.06563	0.895698	1.11248	1.04045	0.9854	0.932961	1.00048			1.00473	0.0284627
573 s	1.06257	0.899368	1.11019	1.03646	0.985113	0.933499	0.999611			1.00383	0.0276267
574 s	1.06285	0.890596	1.1129	1.0388	0.98399	0.927244	0.999106			1.00221	0.0291488
575 s	1.06196	0.896578	1.11137	1.03878	0.987243	0.930227	0.996938			1.0033	0.0282029
576 s	1.0607	0.894385	1.11133	1.03624	0.98698	0.924649	0.996269			1.00151	0.028616
577 s	1.06143	0.890656	1.11196	1.03684	0.988183	0.925934	0.993512			1.00122	0.0289821
578 s	1.05848	0.900128	1.11222	1.03577	0.986264	0.921543	0.994083			1.00121	0.0282997
579 s	1.0583	0.903843	1.11112	1.03846	0.985532	0.917906	0.991996			1.00102	0.0282333
580 s	1.0561	0.90344	1.11238	1.0377	0.983867	0.916382	0.99042			1.00004	0.0283961
581 s	1.05637	0.895937	1.11292	1.03572	0.984226	0.911896	0.989466			0.998078	0.0293304
582 s	1.05486	0.903664	1.11177	1.03566	0.984892	0.909313	0.989973			0.998589	0.0286993
583 s	1.05347	0.902798	1.11055	1.03385	0.987319	0.906088	0.9882			0.997468	0.0287637
584 s	1.05225	0.897219	1.11206	1.03867	0.984787	0.906529	0.985444			0.996708	0.0294598
585 s	1.05363	0.893356	1.11131	1.03721	0.984816	0.9086	0.983496			0.99606	0.0295894
586 s	1.05146	0.89616	1.10907	1.0366	0.986388	0.905333	0.982353			0.995339	0.0292667
587 s	1.05061	0.901516	1.11292	1.03651	0.986266	0.901146	0.981042			0.995715	0.0294942
588 s	1.04822	0.900039	1.10965	1.03343	0.985344	0.899968	0.980501			0.993879	0.0291942
589 s	1.04998	0.903112	1.10653	1.03151	0.98658	0.895924	0.981028			0.993524	0.0289934
590 s	1.05066	0.894877	1.10903	1.03204	0.987066	0.889938	0.977714			0.991619	0.0304013
591 s	1.04952	0.900486	1.1091	1.03544	0.985321	0.890795	0.977494			0.992594	0.0299911
592 s	1.04786	0.898905	1.11015	1.03444	0.987086	0.887453	0.975756			0.991665	0.0303807
593 s	1.04543	0.905797	1.10653	1.03479	0.984561	0.888283	0.973394			0.991254	0.0294343
594 s	1.0451	0.905245	1.10908	1.0347	0.98658	0.883702	0.973198			0.991088	0.0300728
595 s	1.04544	0.898323	1.10949	1.03297	0.986722	0.88611	0.972216			0.990182	0.0303637
596 s	1.04215	0.909049	1.1067	1.03284	0.983779	0.886498	0.973228			0.990607	0.0291783
597 s	1.04188	0.907706	1.10874	1.0336	0.982191	0.886751	0.972097			0.990422	0.0294809
598 s	1.03892	0.9062	1.10951	1.03476	0.982937	0.886341	0.970286			0.989851	0.029635
599 s	1.04109	0.900785	1.10526	1.03364	0.981914	0.886843	0.968711			0.98832	0.02964
600 s	1.03978	0.905096	1.10922	1.03326	0.983343	0.886196	0.969015			0.989415	0.0296923
601 s	1.037	0.901068	1.10844	1.03158	0.981486	0.886139	0.967908			0.987659	0.0297545
602 s	1.03798	0.901963	1.1086	1.0337	0.983421	0.886458	0.966883			0.988429	0.0298045
603 s	1.03705	0.90256	1.10608	1.03343	0.981969	0.887248	0.966181			0.987787	0.0294289
604 s	1.03667	0.903619	1.10837	1.03107	0.984241	0.887499	0.965639			0.988159	0.0294584
605 s	1.03516	0.906528	1.1087	1.02989	0.982166	0.888646	0.966134			0.988175	0.0291011
606 s	1.03394	0.919133	1.10832	1.03149	0.983191	0.885998	0.96427			0.989477	0.0285343
607 s	1.03539	0.912912	1.10841	1.03205	0.985099	0.879427	0.964416			0.988243	0.0295501
608 s	1.03091	0.906916	1.10826	1.03213	0.987515	0.876177	0.962281			0.986313	0.0300684
609 s	1.03279	0.906259	1.11051	1.03229	0.986861	0.868761	0.962042			0.985645	0.0310575
610 s	1.03357	0.904976	1.11062	1.03024	0.985206	0.86786	0.960142			0.984659	0.0312166
611 s	1.03137	0.906692	1.10969	1.02827	0.983731	0.868527	0.960555			0.98412	0.0308077
612 s	1.03206	0.912629	1.11195	1.03056	0.984128	0.867455	0.957512			0.985185	0.0309442
613 s	1.02803	0.910511	1.11127	1.03106	0.982869	0.859953	0.958375			0.983153	0.0315449
614 s	1.02896	0.903947	1.112	1.02945	0.983823	0.860349	0.956636			0.982165	0.0319572
615 s	1.02457	0.910391	1.11112	1.02992	0.983536	0.857778	0.95553			0.981837	0.0316394
616 s	1.02793	0.909109	1.11211	1.02945	0.983381	0.857489	0.956107			0.982226	0.0319145
617 s	1.02612	0.910809	1.11063	1.02921	0.985545	0.853225	0.954368			0.981415	0.0320512
618 s	1.02585	0.904962	1.10923	1.02881	0.986268	0.850425	0.955963			0.980217	0.0324492
619 s	1.02496	0.909481	1.11074	1.02841	0.987266	0.844619	0.955172			0.980094	0.0328883
620 s	1.02297	0.916821	1.10937	1.02927	0.984111	0.841729	0.95435			0.979802	0.0326577
621 s	1.02285	0.913763	1.1106	1.02757	0.987829	0.836729	0.954503			0.97912	0.033372
622 s	1.0221	0.918387	1.11031	1.02882	0.985691	0.836254	0.9527			0.97918	0.0332269
623 s	1.02387	0.919685	1.11238	1.02543	0.986704	0.837683	0.954093			0.979978	0.0331382
624 s	1.01826	0.909735	1.10993	1.02704	0.986701	0.837716	0.952487			0.97741	0.033272
625 s	1.01836	0.919073	1.10821	1.02529	0.986151	0.833859	0.952944			0.977698	0.0330086
626 s	1.01756	0.918984	1.10988	1.02664	0.986605	0.833491	0.950894			0.977721	0.0332725
627 s	1.02107	0.922609	1.10881	1.02534	0.987497	0.834255	0.951441			0.978718	0.0329973
628 s	1.0188	0.923161	1.11039	1.0268	0.987683	0.834202	0.952486			0.979074	0.0330924
629 s	1.01669	0.915538	1.1071	1.02494	0.987298	0.836051	0.951017			0.976948	0.0328143
630 s	1.01507	0.922668	1.1081	1.02539	0.986237	0.833746	0.949427			0.977234	0.0328404
631 s	1.01408	0.926711	1.10769	1.02424	0.985318	0.829161	0.950077			0.976752	0.0330454
632 s	1.0131	0.922922	1.10891	1.0241	0.987348	0.821828	0.948327			0.97522	0.0340977
633 s	1.01545	0.924548	1.10827	1.02489	0.986398	0.820993	0.949283			0.975689	0.0341341
634 s	1.01382	0.917432	1.1082	1.02466	0.986316	0.823924	0.948578			0.974704	0.0340445
635 s	1.01229	0.916493	1.10794	1.02424	0.98681	0.822387	0.94836			0.974074	0.034172
636 s	1.00891	0.919819	1.1066	1.02204	0.984708	0.822118	0.948069			0.973182	0.0337697
637 s	1.01332	0.920386	1.10564	1.02297	0.98844	0.822521	0.947513			0.974398	0.0338069
638 s	1.00935	0.917462	1.10412	1.02448	0.986883	0.821559	0.946277			0.972876	0.0338377
639 s	1.00821	0.91509	1.1052	1.02412	0.986168	0.823045	0.945547			0.972482	0.0338393
640 s	1.00657	0.919864	1.10836	1.02416	0.986817	0.820522	0.945325			0.973088	0.0341897
641 s	1.00816	0.917059	1.10352	1.02295	0.988436	0.822068	0.945244			0.972491	0.0336946
642 s	1.00558	0.921624	1.10774	1.02336	0.988833	0.821337	0.945192			0.97338	0.0339522
643 s	1.00442	0.920804	1.10392	1.02158	0.988298	0.819631	0.944856			0.97193	0.033719
644 s	1.006	0.929829	1.10581	1.02105	0.986365	0.81984	0.944333			0.973319	0.0335796
645 s	1.00429	0.918402	1.10576	1.02006	0.988394	0.819195	0.943125			0.971317	0.0340042
646 s	1.00298	0.920804	1.10388	1.01921	0.986691	0.815087	0.944305			0.970422	0.0340827
647 s	1.00268	0.918656	1.10554	1.02008	0.987888	0.811791	0.942047			0.969812	0.0347493
648 s	1.00102	0.926786	1.10682	1.02331	0.985603	0.814341	0.944499			0.971767	0.0343274
649 s	1.00134	0.923936	1.10538	1.02108	0.988356	0.81313	0.94337			0.970942	0.0343962
650 s	1.00077	0.928412	1.10269	1.01984	0.98889	0.809084	0.943375			0.970437	0.0344081
651 s	0.999536	0.922862	1.1052	1.01741	0.989974	0.80727	0.942132			0.969197	0.0349395
652 s	1.00093	0.919566	1.10126	1.02101	0.985908	0.805588	0.942659			0.968131	0.034962
653 s	0.999497	0.919342	1.10121	1.01858	0.98613	0.80118	0.942311			0.966892	0.0353454
654 s	0.997033	0.915538	1.10273	1.01861	0.985413	0.798189	0.942691			0.965743	0.0358742
655 s	0.997333	0.922281	1.09925	1.02173	0.98408	0.797856	0.941803			0.966333	0.0355025
656 s	0.995829	0.920147	1.10116	1.01981	0.98785	0.795432	0.941761			0.965999	0.0359611
657 s	0.99494	0.92504	1.1046	1.02134	0.986109	0.799527	0.941387			0.967563	0.0356882
658 s	0.994937	0.931559	1.10302	1.02018	0.984774	0.801227	0.940937			0.968091	0.0351305
659 s	0.993801	0.921937	1.10132	1.02166	0.986783	0.798953	0.940516			0.966424	0.0355598
660 s	0.993097	0.919566	1.09977	1.02009	0.986024	0.801103	0.940343			0.965713	0.0351731
661 s	0.992766	0.922668	1.10413	1.0194	0.988635	0.798649	0.939712			0.966566	0.0357681
662 s	0.990215	0.92064	1.10188	1.02167	0.98789	0.796117	0.939077			0.965356	0.035946
663 s	0.990634	0.926293	1.10397	1.01699	0.987028	0.796663	0.939758			0.965905	0.0357318
664 s	0.988748	0.928277	1.10239	1.02007	0.98803	0.793986	0.939647			0.965878	0.0359347
665 s	0.989064	0.923921	1.10423	1.0196	0.987582	0.785222	0.937253			0.963839	0.0372327
666 s	0.987998	0.930664	1.10234	1.01822	0.987867	0.783842	0.938253			0.964169	0.0369856
667 s	0.985951	0.925055	1.10431	1.02088	0.985923	0.776374	0.9398			0.962614	0.0381657
668 s	0.985653	0.921296	1.10183	1.01717	0.987047	0.77364	0.939056			0.960814	0.0382463
669 s	0.987155	0.924742	1.10229	1.01803	0.985511	0.770789	0.93841			0.960989	0.0385773
670 s	0.984806	0.923847	1.10571	1.01529	0.986553	0.772434	0.938956			0.961085	0.0385854
671 s	0.982371	0.926965	1.10152	1.0174	0.985295	0.772423	0.938402			0.960624	0.0381732
672 s	0.984382	0.924891	1.10035	1.01686	0.989616	0.768469	0.937473			0.960292	0.0386768
673 s	0.980774	0.918313	1.10175	1.01103	0.98636	0.765317	0.936852			0.957199	0.0390191
674 s	0.981322	0.909019	1.1031	1.0124	0.987164	0.763058	0.93802			0.956298	0.039698
675 s	0.981996	0.932932	1.10051	1.01148	0.989639	0.760592	0.936344			0.95907	0.0392806
676 s	0.976904	0.926622	1.10362	1.01421	0.986459	0.761539	0.937908			0.95818	0.0394958
677 s	0.976683	0.921997	1.10223	1.01268	0.988045	0.759877	0.936472			0.956855	0.0396555
678 s	0.977318	0.929322	1.10342	1.01468	0.988844	0.763256	0.938461			0.959328	0.0392794
679 s	0.974129	0.92695	1.10078	1.01414	0.988875	0.761964	0.935176			0.95743	0.039238
680 s	0.974714	0.931828	1.10283	1.01203	0.986756	0.761107	0.936216			0.957925	0.0393176
681 s	0.973256	0.924115	1.10266	1.00985	0.986289	0.756189	0.93537			0.95539	0.0399369
682 s	0.973883	0.922639	1.10159	1.01237	0.987197	0.747108	0.93542			0.954315	0.041063
683 s	0.971416	0.926771	1.10356	1.01313	0.98798	0.75099	0.935329			0.955597	0.0407105
684 s	0.970591	0.919208	1.10202	1.01271	0.985551	0.752916	0.935359			0.95405	0.0404201
685 s	0.971963	0.926547	1.09998	1.01377	0.987231	0.750226	0.93537			0.955012	0.0405106
686 s	0.968975	0.926249	1.09848	1.01204	0.983297	0.747124	0.93529			0.953065	0.0406019
687 s	0.968701	0.931962	1.09841	1.00916	0.987045	0.740354	0.935138			0.952966	0.0413124
688 s	0.966022	0.921445	1.09836	1.00938	0.986019	0.742373	0.936188			0.951398	0.0411711
689 s	0.96495	0.924593	1.09949	1.01162	0.986467	0.741142	0.934966			0.95189	0.0414517
690 s	0.964409	0.924384	1.09886	1.00903	0.985952	0.74112	0.934611			0.951195	0.0413055
691 s	0.966411	0.92777	1.09887	1.01375	0.984448	0.740858	0.934855			0.952422	0.0414336
692 s	0.963291	0.926801	1.09984	1.01329	0.985996	0.7407	0.934051			0.951996	0.0415479
693 s	0.963111	0.92695	1.10171	1.01043	0.985909	0.736277	0.933948			0.95119	0.0421403
694 s	0.963152	0.9305	1.09948	1.00746	0.985588	0.734679	0.93394			0.950686	0.041999
695 s	0.962996	0.930724	1.09753	1.0099	0.984659	0.738529	0.932491			0.950975	0.0414366
696 s	0.962005	0.938003	1.09728	1.0091	0.98481	0.738503	0.93337			0.951867	0.0413079
697 s	0.959525	0.931679	1.10117	1.00811	0.985488	0.735652	0.933814			0.950776	0.042008
698 s	0.961152	0.941897	1.10146	1.00684	0.986739	0.730567	0.933518			0.95174	0.0425701
699 s	0.959317	0.935333	1.10154	1.00636	0.984498	0.722899	0.93286			0.948972	0.0435051
700 s	0.959433	0.939271	1.09972	1.00751	0.984787	0.728834	0.933138			0.950385	0.0426325
701 s	0.958647	0.928859	1.09408	1.00979	0.984636	0.731918	0.933589			0.948788	0.0419392
702 s	0.955861	0.940435	1.09805	1.00914	0.98381	0.725147	0.933101			0.949363	0.0429637
703 s	0.954082	0.947058	1.0974	1.00574	0.984377	0.729112	0.933018			0.950113	0.0422922
704 s	0.953127	0.947983	1.09838	1.0051	0.985971	0.725239	0.933363			0.949881	0.0428605
705 s	0.952974	0.949669	1.09858	1.00623	0.985295	0.720491	0.933818			0.949578	0.0434868
706 s	0.95233	0.948341	1.0968	1.00769	0.985519	0.724938	0.933173			0.949827	0.042841
707 s	0.952282	0.941539	1.09875	1.00779	0.986886	0.725514	0.934031			0.949542	0.0429705
708 s	0.950487	0.945238	1.0975	1.00805	0.985404	0.722954	0.932797			0.948918	0.0431606
709 s	0.952257	0.93866	1.09654	1.00671	0.984812	0.72564	0.933634			0.948322	0.0427122
710 s	0.950472	0.944	1.09862	1.00644	0.984538	0.724995	0.933942			0.949002	0.0429235
711 s	0.949313	0.939331	1.09795	1.00618	0.984212	0.719126	0.933265			0.947053	0.0436029
712 s	0.949223	0.941807	1.09711	1.00666	0.984015	0.717316	0.933868			0.947143	0.0437584
713 s	0.947708	0.940256	1.09578	1.00651	0.982596	0.722947	0.934683			0.947212	0.0429122
714 s	0.948752	0.94579	1.09636	1.00627	0.98427	0.723604	0.934905			0.948565	0.0428873
715 s	0.949043	0.941479	1.09769	1.00397	0.983327	0.72217	0.934574			0.947464	0.0430968
716 s	0.946577	0.945641	1.0955	1.00511	0.98422	0.721664	0.933065			0.947397	0.0430355
717 s	0.945478	0.941867	1.10066	1.00424	0.981431	0.718236	0.933291			0.946457	0.0438123
718 s	0.947662	0.946954	1.09628	1.00611	0.982504	0.716706	0.933357			0.947082	0.0437148
719 s	0.943729	0.944955	1.09747	1.00666	0.983523	0.718873	0.932955			0.94688	0.0435858
720 s	0.943221	0.948983	1.09647	1.00825	0.984584	0.714921	0.933032			0.947066	0.0440723
721 s	0.942198	0.934975	1.09957	1.0065	0.980962	0.710952	0.934025			0.944169	0.0447132
722 s	0.943189	0.944194	1.09725	1.00938	0.982599	0.708526	0.932768			0.945415	0.0449366
723 s	0.941405	0.950862	1.09749	1.01035	0.982145	0.708083	0.932747			0.946155	0.0450454
724 s	0.938641	0.946462	1.09748	1.00612	0.983935	0.70442	0.933457			0.944359	0.0453959
725 s	0.940627	0.94309	1.0988	1.00456	0.985737	0.701939	0.933503			0.944038	0.0457972
726 s	0.938095	0.937183	1.09699	1.00643	0.986089	0.696937	0.934399			0.942304	0.0463602
727 s	0.935994	0.939227	1.09773	1.00462	0.985802	0.69281	0.932613			0.941255	0.0468822
728 s	0.936763	0.939122	1.10049	1.00709	0.984701	0.691975	0.933698			0.941976	0.0472567
729 s	0.936833	0.948073	1.09569	1.00494	0.98367	0.690751	0.93361			0.941939	0.0469497
730 s	0.936212	0.937034	1.09794	1.00637	0.983404	0.685668	0.934383			0.940144	0.0478026
731 s	0.936634	0.946342	1.10118	1.00531	0.985647	0.692559	0.934872			0.94322	0.0471976
732 s	0.934706	0.936079	1.09917	1.00278	0.984069	0.693369	0.933041			0.940459	0.0468373
733 s	0.932105	0.932574	1.09677	1.0024	0.982247	0.693518	0.932883			0.938928	0.0465905
734 s	0.931734	0.945328	1.0968	1.00377	0.981772	0.697217	0.933146			0.941394	0.0461545
735 s	0.933346	0.942792	1.09858	1.00106	0.981561	0.698296	0.933184			0.941261	0.0460624
736 s	0.930303	0.942359	1.09783	1.00178	0.982145	0.694203	0.931571			0.940027	0.0465705
737 s	0.931007	0.93505	1.09963	1.00232	0.981262	0.689463	0.933318			0.938864	0.0473026
738 s	0.929798	0.93957	1.09959	1.00303	0.981626	0.69531	0.932517			0.940206	0.0466008
739 s	0.928082	0.941345	1.10084	1.0045	0.980854	0.693329	0.932214			0.940166	0.0469929
740 s	0.931448	0.931917	1.09813	1.00463	0.97918	0.689816	0.931673			0.938113	0.0471803
741 s	0.930361	0.936377	1.09835	1.00078	0.979376	0.691757	0.933346			0.938621	0.0468228
742 s	0.926724	0.935497	1.10196	1.00166	0.979634	0.686469	0.932616			0.937795	0.0478339
743 s	0.929119	0.933543	1.09891	1.00085	0.983444	0.688871	0.934006			0.938392	0.0473301
744 s	0.927856	0.940748	1.10134	1.00065	0.982442	0.688937	0.935115			0.939584	0.0474877
745 s	0.927369	0.933111	1.10009	1.0007	0.982573	0.682844	0.934727			0.937344	0.0481661
746 s	0.929448	0.937004	1.10015	1.00048	0.981745	0.68108	0.935812			0.93796	0.0483533
747 s	0.927764	0.932424	1.09921	1.00089	0.983823	0.679057	0.934225			0.936771	0.0486081
748 s	0.925881	0.930575	1.10179	1.00262	0.985314	0.679856	0.933266			0.937043	0.0488186
749 s	0.923097	0.932902	1.09907	1.00272	0.980151	0.673734	0.934394			0.935154	0.0492688
750 s	0.924877	0.933111	1.09916	0.999094	0.982944	0.672829	0.933362			0.935054	0.0493282
751 s	0.924334	0.933737	1.09535	1.0034	0.981887	0.676904	0.933448			0.93558	0.0486281
752 s	0.923522	0.938958	1.09931	1.00405	0.981743	0.676647	0.932869			0.936729	0.048997
753 s	0.918302	0.927994	1.09876	1.00144	0.98272	0.675856	0.933271			0.934049	0.0490357
754 s	0.920864	0.934826	1.09996	1.00026	0.982427	0.677355	0.933969			0.935666	0.0488676
755 s	0.921746	0.934811	1.10167	1.00308	0.981908	0.673441	0.932372			0.935575	0.0495715
756 s	0.92197	0.936005	1.09801	0.999202	0.981347	0.6752	0.93237			0.934871	0.0489203
757 s	0.918825	0.934722	1.10018	0.999466	0.982055	0.676653	0.931737			0.934806	0.0489584
758 s	0.918448	0.934617	1.09753	0.998348	0.98117	0.676473	0.932083			0.934096	0.0487155
759 s	0.91779	0.926994	1.09921	1.00118	0.980774	0.67756	0.933912			0.933917	0.048812
760 s	0.917139	0.934662	1.09912	1.00318	0.979033	0.671183	0.932541			0.933837	0.0496267
761 s	0.916875	0.932961	1.09851	1.00765	0.97931	0.673565	0.934422			0.934757	0.0494394
762 s	0.91934	0.926159	1.09744	1.00326	0.978558	0.671773	0.932794			0.93276	0.049407
763 s	0.914131	0.929769	1.09776	1.00023	0.981138	0.672371	0.93276			0.932594	0.049347
764 s	0.915402	0.924936	1.09828	1.00159	0.980372	0.671759	0.93448			0.932402	0.0494942
765 s	0.914556	0.933498	1.09549	1.00054	0.982145	0.670392	0.933867			0.932927	0.0494451
766 s	0.915696	0.931007	1.09539	1.00098	0.979609	0.66879	0.932079			0.931936	0.0495858
767 s	0.916032	0.931097	1.09656	0.997588	0.980931	0.668191	0.933549			0.931993	0.0496729
768 s	0.915232	0.928337	1.09488	1.00312	0.981498	0.668446	0.933989			0.932215	0.049713
769 s	0.918091	0.928471	1.09622	1.0004	0.980477	0.667944	0.932911			0.932073	0.0497443
770 s	0.91587	0.93135	1.09721	1.00175	0.981031	0.669366	0.932302			0.932697	0.0497127
771 s	0.914974	0.924429	1.09799	1.00048	0.98036	0.668602	0.932982			0.931402	0.0498343
772 s	0.912963	0.920013	1.09806	1.00059	0.979257	0.665406	0.933377			0.929952	0.0502526
773 s	0.913754	0.924056	1.09662	1.00133	0.983019	0.663486	0.932793			0.930722	0.0504724
774 s	0.913289	0.928427	1.09546	1.00096	0.983829	0.661547	0.931182			0.930671	0.0506288
775 s	0.913185	0.930664	1.09548	0.999437	0.982958	0.66313	0.933135			0.931141	0.0503591
776 s	0.910478	0.927487	1.09399	0.998179	0.983887	0.656701	0.933498			0.929174	0.0510678
777 s	0.911857	0.930127	1.09542	1.00017	0.97987	0.655979	0.932348			0.929395	0.0512214
778 s	0.909895	0.919849	1.09597	0.999673	0.981195	0.656378	0.931573			0.92779	0.0512614
779 s	0.909537	0.925473	1.0963	0.999736	0.979433	0.658412	0.932391			0.928754	0.0509798
780 s	0.912563	0.920311	1.09519	0.998318	0.979303	0.657928	0.931886			0.927928	0.0508919
781 s	0.912398	0.922982	1.09599	0.999823	0.979536	0.656195	0.93278			0.928529	0.0512236
782 s	0.911493	0.925428	1.09332	1.00112	0.978663	0.657012	0.931384			0.928346	0.050936
783 s	0.908858	0.927487	1.09361	1.00066	0.980284	0.653472	0.931506			0.927982	0.0514511
784 s	0.907093	0.931261	1.09486	0.999107	0.98013	0.656761	0.930439			0.928522	0.0510926
785 s	0.906831	0.93408	1.09468	0.996663	0.98037	0.654295	0.930753			0.92824	0.051327
786 s	0.906261	0.926189	1.09423	1.0003	0.981128	0.651482	0.931326			0.927275	0.0517847
787 s	0.906709	0.918462	1.09747	0.998144	0.981931	0.647739	0.930988			0.925921	0.0524675
788 s	0.905423	0.924279	1.09314	0.99648	0.982291	0.642973	0.930015			0.924944	0.0526922
789 s	0.904774	0.925667	1.09297	0.9993	0.979966	0.6411	0.931202			0.924997	0.0529608
790 s	0.903446	0.91961	1.0908	1.00065	0.979448	0.638447	0.93078			0.923311	0.0531833
791 s	0.905029	0.925533	1.09276	0.998421	0.980525	0.634062	0.930452			0.923826	0.0538257
792 s	0.904486	0.918521	1.09431	0.997147	0.980274	0.632182	0.928161			0.922154	0.0541349
793 s	0.902824	0.932126	1.09336	0.994322	0.979058	0.63186	0.930463			0.923431	0.0540193
794 s	0.904152	0.920908	1.09403	0.993383	0.978657	0.635044	0.930162			0.922334	0.0535921
795 s	0.903818	0.924145	1.09082	0.993726	0.979653	0.628855	0.928983			0.921429	0.054179
796 s	0.901827	0.928904	1.09601	0.994395	0.979333	0.627825	0.929854			0.922592	0.0547416
797 s	0.901674	0.919804	1.09373	0.994537	0.979464	0.625023	0.929545			0.920539	0.0549261
798 s	0.9011	0.936422	1.09266	0.999325	0.977048	0.621632	0.930325			0.922644	0.0554343
799 s	0.903653	0.928561	1.09034	0.997281	0.976282	0.620745	0.929271			0.920876	0.0552335

## Sheet: Extended Fig 3e
In vivo tracheal mucociliary clearance (MCC) measured by Ga-albumin PET-CT in FOXI1-CreERT2::CFTRL/L ferrets prior to and following CFTR deletion with tamoxifen.
	Genotype : FOXI1-CreERT2::CFTRL/L HOM
		Donor 1 Baseline Measurement	Donor 2 Baseline Measurement
		Mucociliary Clearance (% of total Clearance )	Mucociliary Clearance (% of total Clearance )
	1.5	0	0
	2.5	35.8814	14.2151
	3.5	75.4394	43.392
	4.5	90.6213	76.61
	5.5	93.5723	85.5624
	6.5	95.0755	90.1887
	7.5	95.6712	92.8955
	8.5	96.2656	94.1339
	9.5	96.499	94.9325
	10.5	96.1363	95.2222
		Donor 1 Tamoxifen Measurement	Donor 2 Tamoxifen Measurement
		Mucociliary Clearance (% of total Clearance )	Mucociliary Clearance (% of total Clearance )
	1.5	0	0
	2.5	1.30333	2.38261
	3.5	0.624364	5.91378
	4.5	1.79939	9.36261
	5.5	3.67481	13.1847
	6.5	3.85808	16.5637
	7.5	6.67567	18.1052
	8.5	8.28241	20.1134
	9.5	9.92421	21.1043
	10.5	12.7759	20.9552

## Sheet: Extended Fig 3f
In vivo tracheal mucociliary clearance (MCC) measured by Ga-albumin PET-CT in FOXI1-CreERT2::CFTRL/L ferrets prior to and following CFTR deletion with tamoxifen.
	Genotype : FOXI1-CreERT2::CFTRL/L HOM
Mucociliary Clearance (% of total Clearance ) at 10.5 min
	Baseline	Tamoxifen
Ferret Donor 1	96.1363	16.5625
Ferret Donor 2	95.2222	22.4021
