# Supplementary material for: Transgenic ferret models define pulmonary ionocyte diversity and function
Source: Nature. 2023 Sep 20;621(7980):857–67. doi: 10.1038/s41586-023-06549-9 (PMC10533402; doi:10.1038/s41586-023-06549-9)
Supplement: Supplementary file 30 — Source Data Extended Data Fig. 6 [file 41586_2023_6549_MOESM30_ESM.xlsx]

## Sheet: Extended Fig 6c
Quantification of ionocytes numbers in the surface airway plane in different regions of ferret trachea from WT animals
	Total Ionocyte Count (numbers)						Area mm^2							Ionocytes/mm^2
		Airway surface over SMG						Airway surface over SMG							Airway surface over SMG
	WT Ferret Donor 1	15434					WT Ferret Donor 1	449.129						WT Ferret Donor 1	34.3643
	WT Ferret Donor 2	12193					WT Ferret Donor 2	585						WT Ferret Donor 2	20.8
	WT Ferret Donor 3	9435					WT Ferret Donor 3	378						WT Ferret Donor 3	25
		Airway surface over cartilage						Airway surface over cartilage							Airway surface over cartilage
	WT Ferret Donor 1	3112					WT Ferret Donor 1	295.029						WT Ferret Donor 1	10.5481
	WT Ferret Donor 2	1928					WT Ferret Donor 2	344						WT Ferret Donor 2	5.6
	WT Ferret Donor 3	7700					WT Ferret Donor 3	441						WT Ferret Donor 3	17.5
		Airway surface over trachealis muscle						Airway surface over trachealis muscle							Airway surface over trachealis muscle
	WT Ferret Donor 1	1099					WT Ferret Donor 1	154.369						WT Ferret Donor 1	7.1193
	WT Ferret Donor 2	2659					WT Ferret Donor 2	350						WT Ferret Donor 2	7.59
	WT Ferret Donor 3	4670					WT Ferret Donor 3	344						WT Ferret Donor 3	13.6
	Proximal trachea information
		Age (years)	cartilage rings
	WT Ferret Donor 1	1.5	54
	WT Ferret Donor 2	1.5	46
	WT Ferret Donor 3	1.5	52

## Sheet: Extended Fig 6g
Cell type proportions across WT and FOXI1-KO scRNA-seq runs
	Ferret ID	Total Cells	Celltype	N Cells	Proportion	Genotype		cell	Estimate	Est.Error	Q0.5	Q2.5	Q5	Q15	Q25	Q75	Q85	Q95	Q97.5	Q99.5	contrast	sig_label	sig_stars	estimate_bin
	KO_1_M	3686	Secretory	2333	0.632935	FOXI1-KO		Basal	-0.0598847	0.20771	-0.677161	-0.478629	-0.399051	-0.261515	-0.18664	0.0698673	0.136578	0.278932	0.347361	0.517437	KOvsWT	NS		[-1.845, 0.000)
	KO_2_F	4711	Secretory	3042	0.645723	FOXI1-KO		Ciliated	-0.464268	0.678883	-2.57416	-1.83905	-1.53847	-1.09976	-0.867423	-0.0554648	0.175106	0.587651	0.887923	1.55683	KOvsWT	NS		[-1.845, 0.000)
	KO_3_F	5179	Secretory	3283	0.633906	FOXI1-KO		Cycling Basal	0.0930514	0.267237	-0.703198	-0.439275	-0.343348	-0.163851	-0.0685857	0.256057	0.348988	0.529366	0.627063	0.843254	KOvsWT	NS		[ 0.000, 0.176)
	KO_4_M	5088	Secretory	2828	0.555818	FOXI1-KO		Goblet	-0.419336	0.199764	-0.993629	-0.80639	-0.728582	-0.601417	-0.532768	-0.308115	-0.240673	-0.111509	-0.02175	0.207777	KOvsWT	PI_95	**	[-1.845, 0.000)
	WT_1_M	5326	Secretory	2770	0.52009	WT		Ionocyte	-9.22568	6.15919	-37.2429	-23.2898	-19.4718	-13.8029	-11.2289	-5.44891	-4.45606	-3.16196	-2.61262	-1.69575	KOvsWT	PI_99	***	[-9.236,-7.381)
	WT_2_F	3798	Secretory	2246	0.591364	WT		PNEC	-0.519558	0.316374	-1.39696	-1.15745	-1.04058	-0.827624	-0.716479	-0.321741	-0.211138	-0.0271697	0.0841189	0.337676	KOvsWT	PI_90	*	[-1.845, 0.000)
	WT_3_F	4933	Secretory	2674	0.542064	WT		Secretory	0.107867	0.0753763	-0.106627	-0.0430097	-0.0136772	0.0375791	0.0636822	0.151323	0.176366	0.227395	0.263919	0.344175	KOvsWT	PI_80	.	[ 0.000, 0.176)
	WT_4_M	4709	Secretory	2651	0.562965	WT		Tuft	0.879589	0.538106	-0.522171	-0.132042	0.0417616	0.36205	0.539317	1.20084	1.39159	1.78104	2.01357	2.56198	KOvsWT	PI_90	*	[ 0.704, 0.890]
	KO_1_M	3686	Basal	929	0.252035	FOXI1-KO
	KO_2_F	4711	Basal	718	0.152409	FOXI1-KO
	KO_3_F	5179	Basal	1320	0.254875	FOXI1-KO
	KO_4_M	5088	Basal	1163	0.228577	FOXI1-KO
	WT_1_M	5326	Basal	1620	0.304168	WT
	WT_2_F	3798	Basal	1024	0.269616	WT
	WT_3_F	4933	Basal	922	0.186905	WT
	WT_4_M	4709	Basal	854	0.181355	WT
	KO_1_M	3686	Ciliated	63	0.0170917	FOXI1-KO
	KO_2_F	4711	Ciliated	566	0.120144	FOXI1-KO
	KO_3_F	5179	Ciliated	175	0.0337903	FOXI1-KO
	KO_4_M	5088	Ciliated	692	0.136006	FOXI1-KO
	WT_1_M	5326	Ciliated	336	0.0630867	WT
	WT_2_F	3798	Ciliated	140	0.0368615	WT
	WT_3_F	4933	Ciliated	971	0.196838	WT
	WT_4_M	4709	Ciliated	879	0.186664	WT
	KO_1_M	3686	Goblet	82	0.0222463	FOXI1-KO
	KO_2_F	4711	Goblet	101	0.0214392	FOXI1-KO
	KO_3_F	5179	Goblet	71	0.0137092	FOXI1-KO
	KO_4_M	5088	Goblet	93	0.0182783	FOXI1-KO
	WT_1_M	5326	Goblet	162	0.0304168	WT
	WT_2_F	3798	Goblet	77	0.0202738	WT
	WT_3_F	4933	Goblet	177	0.0358808	WT
	WT_4_M	4709	Goblet	132	0.0280314	WT
	KO_1_M	3686	Cycling.Basal	272	0.0737927	FOXI1-KO
	KO_2_F	4711	Cycling.Basal	277	0.0587986	FOXI1-KO
	KO_3_F	5179	Cycling.Basal	312	0.0602433	FOXI1-KO
	KO_4_M	5088	Cycling.Basal	291	0.0571934	FOXI1-KO
	WT_1_M	5326	Cycling.Basal	413	0.0775441	WT
	WT_2_F	3798	Cycling.Basal	297	0.0781991	WT
	WT_3_F	4933	Cycling.Basal	167	0.0338536	WT
	WT_4_M	4709	Cycling.Basal	177	0.0375876	WT
	KO_1_M	3686	PNEC	4	0.00108519	FOXI1-KO
	KO_2_F	4711	PNEC	4	0.000849077	FOXI1-KO
	KO_3_F	5179	PNEC	9	0.00173779	FOXI1-KO
	KO_4_M	5088	PNEC	15	0.00294811	FOXI1-KO
	WT_1_M	5326	PNEC	13	0.00244086	WT
	WT_2_F	3798	PNEC	12	0.00315956	WT
	WT_3_F	4933	PNEC	17	0.00344618	WT
	WT_4_M	4709	PNEC	11	0.00233595	WT
	KO_1_M	3686	Ionocyte	0	0	FOXI1-KO
	KO_2_F	4711	Ionocyte	0	0	FOXI1-KO
	KO_3_F	5179	Ionocyte	0	0	FOXI1-KO
	KO_4_M	5088	Ionocyte	0	0	FOXI1-KO
	WT_1_M	5326	Ionocyte	7	0.00131431	WT
	WT_2_F	3798	Ionocyte	1	0.000263296	WT
	WT_3_F	4933	Ionocyte	2	0.000405433	WT
	WT_4_M	4709	Ionocyte	5	0.0010618	WT
	KO_1_M	3686	Tuft	3	0.00081389	FOXI1-KO
	KO_2_F	4711	Tuft	3	0.000636807	FOXI1-KO
	KO_3_F	5179	Tuft	9	0.00173779	FOXI1-KO
	KO_4_M	5088	Tuft	6	0.00117924	FOXI1-KO
	WT_1_M	5326	Tuft	5	0.000938791	WT
	WT_2_F	3798	Tuft	1	0.000263296	WT
	WT_3_F	4933	Tuft	3	0.000608149	WT
	WT_4_M	4709	Tuft	0	0	WT

## Sheet: Extended Fig 6h
Volcano plots of differential channel expression within various epithelial cell types derived from WT and FOXI1-KO ALI cultures
Gene	Cell	Log2 Fold Change	p value	FDR	Ion Channel
PCDH9	Ciliated	0.484571	1.85757e-06	0.000165751	0
LOC106007441	Ciliated	0	1	1	0
LOC123387335	Ciliated	-0.00152762	0.595201	0.997632	0
PCDH20	Ciliated	-0.0008095	0.61158	0.999352	0
CNOT6L	Ciliated	0.0236204	0.378197	0.920557	0
MRPL1	Ciliated	-0.077592	0.253834	0.820395	0
FRAS1	Ciliated	0.00565757	0.483651	0.970685	0
ANXA3	Ciliated	0.139574	0.252992	0.820067	0
LOC123388233	Ciliated	-0.000183943	0.422763	0.944425	0
LOC123391660	Ciliated	-0.00732846	0.440163	0.953062	0
LOC123391678	Ciliated	-0.0155073	0.546824	0.988473	0
BMP2K	Ciliated	-0.0329707	0.117494	0.61123	0
PAQR3	Ciliated	0.0205411	0.560683	0.991108	0
ANTXR2	Ciliated	0.0620119	0.0144669	0.194709	0
LOC101676501	Ciliated	0.000640419	0.300179	0.864549	0
PRDM8	Ciliated	0	1	1	0
FGF5	Ciliated	0.00098587	0.106693	0.585595	0
CFAP299	Ciliated	-0.0855749	0.321922	0.882678	0
BMP3	Ciliated	-0.00202945	0.0559708	0.427981	0
PRKG2	Ciliated	-0.00248371	0.622497	1	0
RASGEF1B	Ciliated	0.0281968	0.463626	0.963392	0
LOC123390679	Ciliated	-0.00104247	0.57287	0.993468	0
LOC123390689	Ciliated	-0.000263015	0.864904	1	0
LOC106004167	Ciliated	-0.00251492	0.888412	1	0
LOC101671928	Ciliated	-0.00136098	0.707816	1	0
HNRNPD	Ciliated	0.000811293	0.0235973	0.262553	0
HNRNPDL	Ciliated	-0.101531	0.010971	0.163323	0
ENOPH1	Ciliated	-0.040293	0.337902	0.893264	0
TMEM150C	Ciliated	-0.0419593	0.391265	0.927243	0
LOC123390953	Ciliated	-0.00141346	0.753861	1	0
SCD5	Ciliated	-0.0120221	0.621253	1	0
SEC31A	Ciliated	0.0190144	0.542876	0.987991	0
THAP9	Ciliated	-0.00218778	0.348881	0.901498	0
LIN54	Ciliated	0.0253413	0.394157	0.929021	0
COPS4	Ciliated	0.0247378	0.904975	1	0
PLAC8	Ciliated	0.183335	0.000893862	0.0272464	0
LOC123393562	Ciliated	-0.000567486	0.85248	1	0
LOC106004170	Ciliated	-0.0175944	0.580536	0.995652	0
LOC101689706	Ciliated	-0.0016618	0.534575	0.985725	0
LOC106004164	Ciliated	-0.0255341	0.883121	1	0
LOC123391326	Ciliated	-0.0390492	0.754338	1	0
COQ2	Ciliated	0.0631133	1	1	0
HPSE	Ciliated	-0.00818133	0.59257	0.997235	0
LOC123391370	Ciliated	-0.0132588	0.428917	0.947251	0
HELQ	Ciliated	-0.0306196	0.0278435	0.29112	0
MRPS18C	Ciliated	-0.148103	0.59271	0.997235	0
ABRAXAS1	Ciliated	-0.0661556	0.997107	1	0
GPAT3	Ciliated	0.0730288	0.593304	0.997328	0
SIRPA.2	Ciliated	-0.0155706	0.103734	0.578378	0
SIRPA	Ciliated	0.0752863	0.148415	0.672365	0
LOC123392173	Ciliated	-0.00250139	0.991334	1	0
PDYN	Ciliated	-0.000442229	0.741047	1	0
STK35	Ciliated	-0.00886934	0.0709262	0.482241	0
TGM3	Ciliated	-0.00336465	0.580212	0.995594	0
SNRPB	Ciliated	-0.036593	0.00995336	0.152931	0
ZNF343	Ciliated	-0.000491825	0.760601	1	0
LOC123392340	Ciliated	-0.0171575	0.363678	0.911702	0
SPIDR	Ciliated	-0.0217955	0.406834	0.936446	0
CEBPD	Ciliated	-0.0152396	0.224699	0.788301	0
PRKDC	Ciliated	-0.0765863	0.450844	0.958053	0
MCM4	Ciliated	0.00272422	0.0248903	0.271503	0
UBE2V2	Ciliated	-0.0106138	0.720805	1	0
EFCAB1	Ciliated	-0.00969905	0.115201	0.605105	0
LOC123392771	Ciliated	-0.0011872	0.767153	1	0
SNAI2	Ciliated	0.00446128	0.0381149	0.346781	0
MND1	Ciliated	-0.00151661	0.0180094	0.222835	0
RPL22.1	Ciliated	0.00130084	0.100091	0.569464	0
TMEM131L	Ciliated	-0.0197041	0.256712	0.823283	0
LOC123392937	Ciliated	-0.014634	0.55826	0.99023	0
LOC106003714	Ciliated	-0.00644497	0.731212	1	0
TLR2	Ciliated	0.0046462	0.591649	0.997195	0
RNF175	Ciliated	-0.0103177	0.658494	1	0
PLRG1	Ciliated	0.00177816	0.413894	0.93981	0
FGB	Ciliated	0.00261474	0.286633	0.851609	0
FGA	Ciliated	-0.00210486	0.708408	1	0
LRAT	Ciliated	-0.00824201	0.415135	0.940493	0
RBM46	Ciliated	-0.00127623	0.55273	0.989375	0
MAP9	Ciliated	-0.0387399	0.0236579	0.262925	0
LOC101690235	Ciliated	0.00903869	0.15701	0.690511	0
GUCY1A1	Ciliated	0.00507131	0.722375	1	0
GUCY1B1	Ciliated	0.0455721	0.21482	0.776702	0
CTSO	Ciliated	0.0385006	0.464327	0.963794	0
PDGFC	Ciliated	-0.00394768	1	1	0
GLRB	Ciliated	-0.000669165	0.964361	1	1
GRIA2	Ciliated	0.00178526	0.100392	0.569875	1
GASK1B	Ciliated	0	1	1	0
LOC101680682	Ciliated	-0.0150634	0.215267	0.777128	0
TMEM144	Ciliated	-0.0108846	0.279786	0.844904	0
CUNH4orf46	Ciliated	0.0128728	0.0649687	0.461838	0
ETFDH	Ciliated	-0.0048914	0.0564912	0.429792	0
PPID	Ciliated	-0.0246678	0.385739	0.924189	0
FNIP2	Ciliated	0.0323585	0.183224	0.731987	0
CUNH4orf45	Ciliated	-0.000971824	0.159273	0.694382	0
RAPGEF2	Ciliated	0.0480155	0.550006	0.98872	0
LOC123393985	Ciliated	-0.0798868	0.218313	0.780303	0
LOC101680980	Ciliated	0.000962155	0.332128	0.890227	0
FSTL5	Ciliated	-0.000412824	0.827152	1	0
GREB1L.1	Ciliated	-0.0219837	0.396564	0.929976	0
ESCO1.1	Ciliated	0.00760902	0.028475	0.294797	0
Snrpd3	Ciliated	0.0613716	0.556044	0.989981	0
GGTLC3	Ciliated	0.0782502	0.185878	0.735604	0
MTMR3	Ciliated	0.0494429	0.478371	0.968831	0
LOC101675965	Ciliated	-0.00824443	1	1	0
HORMAD2	Ciliated	0.00366174	0.293409	0.857953	0
LIF	Ciliated	0.0281984	0.0686085	0.47367	0
LOC106007238	Ciliated	-0.0226879	0.064351	0.459388	0
CASTOR1	Ciliated	0.00197541	0.119741	0.615754	0
TBC1D10A	Ciliated	-0.0163005	0.502815	0.976177	0
SF3A1	Ciliated	0.0316391	0.966763	1	0
CCDC157	Ciliated	0.00536732	0.52957	0.984638	0
RNF215	Ciliated	-0.0076656	0.93434	1	0
SEC14L2	Ciliated	-0.0023888	1	1	0
MTFP1	Ciliated	-0.00968113	0.997858	1	0
SEC14L3	Ciliated	0.0249748	0.0479171	0.393479	0
SEC14L4	Ciliated	0.0212644	0.946039	1	0
LOC106007237	Ciliated	-0.00839502	0.293411	0.857953	0
GAL3ST1	Ciliated	0.00251712	0.818681	1	0
PES1	Ciliated	-0.0244006	0.933756	1	0
TCN2	Ciliated	0.0351313	0.557428	0.990018	0
SLC35E4	Ciliated	-0.0134619	0.506301	0.977172	1
DUSP18	Ciliated	0.0462983	0.589817	0.996927	0
CUNH5orf52	Ciliated	0.00132284	0.18866	0.739556	0
OSBP2	Ciliated	-0.0056053	0.124751	0.627513	0
MORC2	Ciliated	-0.0175849	0.74149	1	0
LOC101691366	Ciliated	-0.0205604	0.138684	0.655565	0
SMTN	Ciliated	0.00327887	0.0846666	0.52531	0
SELENOM	Ciliated	-0.0277458	0.0188085	0.229234	0
INPP5J	Ciliated	-0.0065062	0.711611	1	0
PLA2G3	Ciliated	-0.00249081	0.223288	0.786641	0
LOC123387650	Ciliated	0.00186347	0.29336	0.857929	0
RNF185	Ciliated	0.0604984	0.0426359	0.36938	0
LIMK2	Ciliated	0.185948	0.266333	0.833341	0
PIK3IP1	Ciliated	-0.00466402	0.170185	0.71281	0
LOC101684186	Ciliated	-0.00284765	0.366384	0.913234	0
PATZ1	Ciliated	0.01307	0.197819	0.752717	0
DRG1	Ciliated	0.0282745	0.248094	0.815491	0
EIF4ENIF1	Ciliated	-0.00235828	0.962286	1	0
SFI1	Ciliated	-0.0711427	0.168354	0.709752	0
PISD	Ciliated	-0.0147446	0.858805	1	0
PRR14L	Ciliated	-0.100912	0.214175	0.775802	0
DEPDC5	Ciliated	0.00282949	0.958345	1	0
YWHAH	Ciliated	0.0528026	0.0490257	0.399029	0
SLC5A1	Ciliated	-0.0196731	0.640727	1	1
LOC101681270	Ciliated	-0.000157728	0.787829	1	0
LOC101681074	Ciliated	-0.020965	0.928445	1	0
LOC101688729	Ciliated	-0.0540834	0.328461	0.887177	0
PABPC4L	Ciliated	-0.00104469	0.872027	1	0
PCDH18	Ciliated	-0.000176611	0.317202	0.879103	0
SLC7A11	Ciliated	-0.0492178	0.211515	0.771889	1
NOCT	Ciliated	-0.0107279	0.468304	0.965531	0
ELF2	Ciliated	-0.037109	0.183134	0.731845	0
MGARP	Ciliated	-0.00190936	0.670656	1	0
NDUFC1	Ciliated	0.0316271	0.00919698	0.145142	0
NAA15	Ciliated	-0.00100071	0.185477	0.735012	0
LOC106007396	Ciliated	-0.00142963	0.626747	1	0
RAB33B	Ciliated	0.00214504	0.839305	1	0
SETD7	Ciliated	0.0304901	0.278478	0.844151	0
MGST2	Ciliated	-0.0206277	0.843334	1	0
MAML3	Ciliated	-0.00164677	0.402099	0.934041	0
LOC123389416	Ciliated	0.000102164	0.429483	0.947641	0
LOC123389454	Ciliated	-0.00105772	0.668522	1	0
LOC106007397	Ciliated	2.18248e-05	0.700088	1	0
SCOC	Ciliated	0.00120487	0.0621709	0.451945	0
CLGN	Ciliated	-0.00113535	0.594478	0.997632	0
ELMOD2	Ciliated	-0.0596467	0.590508	0.997102	0
UCP1	Ciliated	-0.0477232	0.0370989	0.341557	1
TBC1D9	Ciliated	0.00850127	0.206935	0.765933	0
RNF150	Ciliated	-0.0125414	0.595076	0.997632	0
ZNF330	Ciliated	-0.00831564	0.725576	1	0
IL15	Ciliated	0.00409206	1	1	0
INPP4B	Ciliated	-0.00152083	0.803988	1	0
LOC106003751	Ciliated	-0.000919556	0.702808	1	0
PIGG	Ciliated	-0.00480736	0.180571	0.728328	0
ATP5ME	Ciliated	-0.175097	0.001965	0.0494695	1
SLC49A3	Ciliated	0.000385638	0.990827	1	1
LOC106003748	Ciliated	0.00758866	0.429194	0.947402	0
PCGF3	Ciliated	0.013706	0.641784	1	0
CPLX1	Ciliated	-0.000567539	0.340664	0.895336	0
GAK	Ciliated	-0.0232031	0.601348	0.998141	0
TMEM175	Ciliated	0.0129641	0.83419	1	0
DGKQ	Ciliated	-0.0136978	0.484009	0.970685	0
IDUA	Ciliated	-0.0131594	0.895532	1	0
FGFRL1	Ciliated	0.00428815	0.141503	0.660283	0
RNF212	Ciliated	-0.000598204	0.899014	1	0
SPON2	Ciliated	-0.000191373	0.892785	1	0
CTBP1	Ciliated	0.0346915	0.866163	1	0
MAEA	Ciliated	-0.0169899	0.790213	1	0
UVSSA	Ciliated	-0.000808022	0.718553	1	0
FAM53A	Ciliated	-0.0109874	0.607214	0.998931	0
LOC123390514	Ciliated	-0.000410823	0.879442	1	0
SLBP	Ciliated	-0.00955701	0.731327	1	0
TMEM129	Ciliated	0.00402125	0.546094	0.988251	0
TACC3	Ciliated	-0.00644757	0.693025	1	0
FGFR3	Ciliated	-0.0139153	0.181033	0.728762	0
LETM1	Ciliated	0.0145906	0.397104	0.930536	1
LOC106003747	Ciliated	0	1	1	0
NSD2	Ciliated	-0.0267961	0.275008	0.841695	0
NELFA	Ciliated	0.0017832	0.606119	0.998863	0
LOC123390643	Ciliated	0.000365597	0.139128	0.656087	0
CUNH4orf48	Ciliated	0.0359942	0.017969	0.222583	0
NAT8L	Ciliated	-0.00139243	0.269019	0.835994	0
POLN	Ciliated	0.0141469	0.144835	0.66677	0
HAUS3	Ciliated	-0.0129745	0.511048	0.97887	0
MXD4	Ciliated	-0.0110769	0.347461	0.900552	0
ZFYVE28	Ciliated	0.00121312	0.247507	0.814892	0
CFAP99	Ciliated	0.00350863	0.205281	0.763634	0
RNF4	Ciliated	0.00535822	0.0492391	0.399866	0
FAM193A	Ciliated	-0.00816249	0.868037	1	0
TNIP2	Ciliated	-0.0150578	0.273738	0.84035	0
SH3BP2	Ciliated	0.0184605	0.838059	1	0
ADD1	Ciliated	0.0601088	0.412931	0.939422	0
MFSD10	Ciliated	-0.00310015	0.0917684	0.546242	0
NOP14	Ciliated	0.0305262	0.833076	1	0
GRK4	Ciliated	-0.00797691	0.363354	0.91137	0
HTT	Ciliated	-0.0772307	0.0368907	0.340662	0
MSANTD1	Ciliated	0.00129538	0.598251	0.998088	0
RGS12	Ciliated	-0.0194	0.201328	0.757856	0
HGFAC	Ciliated	0.00237049	0.233128	0.798723	0
DOK7	Ciliated	-0.000952334	0.954404	1	0
LRPAP1	Ciliated	0.0508533	0.18522	0.734633	0
HMX1	Ciliated	-0.000370797	0.81616	1	0
TRMT44	Ciliated	-0.0145194	0.804706	1	0
ACOX3	Ciliated	0.0489318	0.437813	0.95207	0
HTRA3	Ciliated	0.00283546	0.49111	0.972712	0
SH3TC1	Ciliated	-0.0010189	0.664563	1	0
ABLIM2	Ciliated	-0.00554076	0.133289	0.644119	0
AFAP1	Ciliated	-0.00395047	0.201241	0.757763	0
SORCS2	Ciliated	-0.00179673	0.376956	0.919874	0
LOC101671397	Ciliated	-0.0165365	0.587655	0.99627	0
GRPEL1	Ciliated	-0.0169954	0.469228	0.965776	0
TADA2B	Ciliated	0.0135769	0.256175	0.822695	0
CCDC96	Ciliated	-0.0123307	0.924873	1	0
TBC1D14	Ciliated	-0.00890374	0.799997	1	0
KIAA0232	Ciliated	-0.0247321	0.173703	0.718091	0
BLOC1S4	Ciliated	-0.000334117	0.796145	1	0
Mrfap1	Ciliated	-0.017161	0.518902	0.981427	0
S100P	Ciliated	0.161013	0.0179101	0.222122	0
Mrfap1.1	Ciliated	-0.0108555	0.826901	1	0
MRFAP1	Ciliated	0.210719	0.0716115	0.484807	0
PPP2R2C	Ciliated	0.00224537	0.0704018	0.480139	0
WFS1	Ciliated	0.00136691	0.962447	1	0
LOC123391173	Ciliated	-0.00034588	0.807034	1	0
JAKMIP1	Ciliated	0.00228921	0.998616	1	0
LOC123390787	Ciliated	-0.0109256	0.552431	0.989286	0
CRMP1	Ciliated	0	1	1	0
EVC	Ciliated	-0.00422751	0.965213	1	0
EVC2	Ciliated	-0.00337656	0.62098	1	0
STK32B	Ciliated	-0.00240208	0.148326	0.67221	0
MSX1	Ciliated	0.00468912	0.692627	1	0
STX18	Ciliated	-0.0201614	0.64078	1	0
NSG1	Ciliated	-0.000510246	0.806278	1	0
ZBTB49	Ciliated	0.00107251	1	1	0
LYAR	Ciliated	-0.0576393	0.333189	0.891011	0
LOC106003582	Ciliated	0.00243859	0.434761	0.95043	0
TMEM128	Ciliated	0.0375885	0.0689564	0.475031	0
OTOP1	Ciliated	-0.000557899	0.995841	1	0
SLC2A9	Ciliated	-0.00751405	0.512791	0.979522	1
LOC106003581	Ciliated	-0.000631699	0.760518	1	0
WDR1	Ciliated	0.0798686	0.651136	1	0
ZNF518B	Ciliated	-0.00836575	0.484975	0.970828	0
CLNK	Ciliated	-0.00140095	0.710148	1	0
HS3ST1	Ciliated	0.0955205	0.745437	1	0
LOC123390811	Ciliated	-0.000816542	0.512434	0.979401	0
LOC101671012	Ciliated	0.000419076	0.642596	1	0
LOC106003583	Ciliated	-0.0079984	0.867456	1	0
LOC101671185	Ciliated	0.000843992	0.757271	1	0
LOC123390826	Ciliated	-0.00114807	0.829518	1	0
RAB28	Ciliated	-0.0289074	0.919482	1	0
BOD1L1	Ciliated	0.0189046	0.0607699	0.446394	0
LOC101686105	Ciliated	-0.0152795	0.440027	0.953035	0
LOC101681323	Ciliated	0.00667836	0.652422	1	0
LOC123391189	Ciliated	0.00647657	0.43885	0.95255	0
LOC101681498	Ciliated	-0.00466232	0.781672	1	0
CPEB2	Ciliated	0.0534348	0.991374	1	0
LOC123391190	Ciliated	0.00291762	0.261748	0.828684	0
CC2D2A	Ciliated	-0.0916055	0.0197763	0.236499	0
FBXL5	Ciliated	0.0261424	0.203606	0.760936	0
LOC123390906	Ciliated	-0.00679356	0.894169	1	0
BST1	Ciliated	-0.00549055	0.902256	1	0
CD38	Ciliated	0.00212381	0.0849551	0.526372	0
FGFBP1	Ciliated	0.00049259	0.992347	1	0
PROM1	Ciliated	-0.130172	0.0250765	0.272638	0
LOC123391221	Ciliated	-0.0293978	0.267574	0.834562	0
TAPT1	Ciliated	0.0202011	0.688433	1	0
LDB2	Ciliated	-0.00354121	1	1	0
QDPR	Ciliated	-0.0154288	0.846991	1	0
CLRN2	Ciliated	-0.0318084	0.915429	1	0
LAP3	Ciliated	0.0328434	0.914176	1	0
MED28	Ciliated	0.0791183	0.770203	1	0
FAM184B	Ciliated	-0.00112662	0.754021	1	0
DCAF16	Ciliated	0.00843311	0.318069	0.879541	0
NCAPG	Ciliated	-0.0109704	0.82831	1	0
LCORL	Ciliated	0.0143355	0.734898	1	0
LOC123390962	Ciliated	-0.00031569	0.584131	0.995785	0
SLIT2	Ciliated	-0.00335705	0.794279	1	0
PACRGL	Ciliated	-0.0168548	0.0734062	0.490362	0
KCNIP4	Ciliated	0.00116065	0.200547	0.756912	0
LOC106006857	Ciliated	-0.00767921	0.282419	0.846982	0
LOC123391193	Ciliated	0.000635589	0.357042	0.907855	0
ADGRA3	Ciliated	-0.00641524	0.827496	1	0
PPARGC1A	Ciliated	0.00090355	0.763663	1	0
DHX15	Ciliated	0.0186131	0.0429008	0.370491	0
LOC106006854	Ciliated	-0.00128148	0.770776	1	0
CCDC149	Ciliated	0.0089304	0.272052	0.838964	0
LGI2	Ciliated	-0.000688193	0.751598	1	0
SEPSECS	Ciliated	-0.008479	0.76868	1	0
PI4K2B	Ciliated	0.0563069	0.0387935	0.350126	0
ZCCHC4	Ciliated	-0.0194752	0.565024	0.991658	0
LOC101685242	Ciliated	-0.00133656	1	1	0
ANAPC4	Ciliated	-0.0336219	0.379327	0.921134	0
SLC34A2	Ciliated	0.331384	0.09604	0.558482	1
SEL1L3	Ciliated	-0.00397514	0.0435463	0.37364	0
SMIM20	Ciliated	0.0178315	0.520403	0.981755	0
LOC106006853	Ciliated	-0.00366431	1	1	0
LOC123391181	Ciliated	0	1	1	0
RBPJ	Ciliated	0.0298339	0.251355	0.818334	0
TBC1D19	Ciliated	-0.0366377	0.378354	0.920678	0
LOC101680204	Ciliated	-0.00186185	0.284324	0.849353	0
STIM2	Ciliated	-0.0315381	0.0643916	0.459484	0
LOC123391194	Ciliated	-0.103597	0.014135	0.191959	0
CIR1.1	Ciliated	0.00149357	0.362369	0.910987	0
PCDH7	Ciliated	-0.00301471	0.358505	0.908864	0
LOC106004001	Ciliated	-0.0139164	0.725882	1	0
ARAP2	Ciliated	0.00674596	0.107502	0.587368	0
DTHD1	Ciliated	-0.132741	0.00129859	0.0363854	0
NWD2	Ciliated	0.000667349	0.95994	1	0
CUNH4orf19	Ciliated	0.0633939	0.107376	0.587114	0
RELL1	Ciliated	0.0082418	0.0793917	0.509462	0
PGM2	Ciliated	0.0215636	0.742089	1	0
TBC1D1	Ciliated	-0.0392595	0.0903821	0.542361	0
LOC101679402	Ciliated	-0.0406472	0.192035	0.744758	0
LOC106006991	Ciliated	0.0165954	0.366007	0.912844	0
Rpl10	Ciliated	0.00657418	0.0370053	0.341235	0
KLF3	Ciliated	0.0588332	0.243137	0.810017	0
TLR10	Ciliated	-0.0584196	0.0330879	0.320541	0
TLR1	Ciliated	0.00205958	0.312863	0.876091	0
TLR6	Ciliated	0.0019149	0.235186	0.80069	0
FAM114A1	Ciliated	-0.0156957	0.944027	1	0
TMEM156	Ciliated	-0.0266495	0.182954	0.731532	0
KLHL5	Ciliated	-0.00602893	0.608077	0.998999	0
WDR19	Ciliated	-0.00951345	0.606054	0.998863	0
RFC1	Ciliated	-0.0169476	0.953824	1	0
KLB	Ciliated	-0.00238439	0.289207	0.854193	0
RPL9	Ciliated	0.0125205	0.000114112	0.00544104	0
LIAS	Ciliated	-0.132096	0.498178	0.974916	0
UGDH	Ciliated	0.00465971	0.616796	1	0
SMIM14	Ciliated	0.156356	0.437515	0.951723	0
UBE2K	Ciliated	0.0475107	0.406503	0.936327	0
PDS5A	Ciliated	0.0308455	0.338604	0.893819	0
N4BP2	Ciliated	0.0218929	0.554212	0.989564	0
RHOH	Ciliated	-0.00175869	1	1	0
LOC101691817	Ciliated	-0.00101972	0.441109	0.95361	0
CHRNA9	Ciliated	-0.000255223	0.347178	0.900404	1
RBM47	Ciliated	0.120747	0.227315	0.791899	0
NSUN7	Ciliated	-0.143291	0.00662688	0.116502	0
APBB2	Ciliated	-0.012624	0.159287	0.694383	0
UCHL1	Ciliated	-0.00444391	0.403102	0.934828	0
LIMCH1	Ciliated	0.0116525	0.478633	0.968844	0
ATP5MGL	Ciliated	0.00345962	0.660202	1	1
TMEM33	Ciliated	0.0692199	0.302319	0.866342	0
SLC30A9	Ciliated	-0.088904	0.409397	0.937811	1
BEND4	Ciliated	-0.0266178	1	1	0
ATP8A1	Ciliated	-0.0221067	0.68294	1	1
GRXCR1	Ciliated	0.0019329	0.187493	0.738074	0
LOC101690670	Ciliated	0.000970168	0.109578	0.59248	0
PDZRN3	Ciliated	-0.000567539	0.340664	0.895336	0
LOC106005351	Ciliated	-0.0209288	0.195332	0.749128	0
PPP4R2	Ciliated	0.00811055	0.397877	0.931025	0
GXYLT2	Ciliated	-0.0676732	1	1	0
SHQ1	Ciliated	-0.0119847	0.0856576	0.528113	0
LOC106005348	Ciliated	-0.000548107	0.905611	1	0
LOC106005350	Ciliated	-0.00173428	0.480269	0.969491	0
RYBP	Ciliated	0.0242507	0.587377	0.99627	0
LOC123394497	Ciliated	-0.00167566	0.688956	1	0
PROK2	Ciliated	-0.00318926	0.691399	1	0
GPR27	Ciliated	-0.00337396	0.958037	1	0
EIF4E3	Ciliated	-0.0892824	0.111944	0.597769	0
FOXP1	Ciliated	0.0198101	0.868701	1	0
LOC106005108	Ciliated	-0.0869511	0.0110164	0.163752	0
LOC123391373	Ciliated	-0.0561424	0.107821	0.588107	0
MITF	Ciliated	0.0254965	0.580134	0.995594	0
FRMD4B	Ciliated	-0.0238132	0.755248	1	0
LOC123391382	Ciliated	-0.0212321	0.409913	0.938187	0
LMOD3	Ciliated	0.00581515	0.852548	1	0
ARL6IP5	Ciliated	0.260254	2.81141e-06	0.000237894	0
LOC123391390	Ciliated	0.0126314	0.455435	0.960071	0
UBA3	Ciliated	0.133591	7.32583e-05	0.00377609	0
TMF1	Ciliated	0.029745	0.201112	0.757532	0
EOGT	Ciliated	-0.00466121	0.835576	1	0
SUCLG2	Ciliated	-0.143131	0.0384492	0.348629	0
LOC101678397	Ciliated	-0.00126289	0.314946	0.877255	0
KBTBD8	Ciliated	0.00192479	1	1	0
LRIG1	Ciliated	-0.0744603	0.607569	0.998931	0
SLC25A26	Ciliated	-0.00921754	0.883704	1	1
LOC106005328	Ciliated	-0.00327439	1	1	0
MAGI1	Ciliated	-0.0607349	0.971957	1	0
LOC106005118	Ciliated	-0.00693206	0.000618925	0.0206107	0
LOC123391459	Ciliated	-0.0182015	0.168498	0.709905	0
RBBP4.1	Ciliated	-0.00577626	0.172878	0.716997	0
ADAMTS9	Ciliated	-0.000853887	0.636222	1	0
LOC106005317	Ciliated	-0.142869	0.015104	0.200072	0
PRICKLE2	Ciliated	-0.0302852	0.252435	0.819579	0
LOC123391467	Ciliated	9.06689e-06	0.899828	1	0
LOC123391466	Ciliated	0	1	1	0
PSMD6	Ciliated	-0.0353668	0.248355	0.815779	0
ATXN7	Ciliated	-0.0199895	0.364967	0.912008	0
THOC7	Ciliated	-0.0967476	0.624395	1	0
SNTN	Ciliated	0.062785	4.14568e-06	0.000332684	0
LOC123391478	Ciliated	-0.00791434	0.878211	1	0
SYNPR	Ciliated	-0.00687652	0.39146	0.927396	0
CADPS	Ciliated	0.000217294	0.455184	0.959918	0
CUNH3orf14	Ciliated	0.00281452	0.94003	1	0
PTPRG	Ciliated	-0.0645882	0.200996	0.757405	0
FHIT	Ciliated	-0.00463168	0.337088	0.892813	0
LOC123394403	Ciliated	0.00101626	0.752872	1	0
LOC123394485	Ciliated	-0.000997697	0.629925	1	0
LOC123394459	Ciliated	0	1	1	0
CFAP20DC	Ciliated	-0.0132235	0.160032	0.69541	0
FAM3D	Ciliated	-0.110211	0.892987	1	0
FAM107A	Ciliated	-0.00444578	0.384151	0.923344	0
ACOX2	Ciliated	-0.000324431	1	1	0
KCTD6	Ciliated	0.0128381	0.0915823	0.545928	0
PDHB	Ciliated	0.0131576	0.777435	1	0
PXK	Ciliated	0.00801782	0.816775	1	0
HTD2	Ciliated	0.00563292	0.512494	0.97941	0
RPP14	Ciliated	-0.0163132	0.529468	0.984619	0
ABHD6	Ciliated	-0.0190738	0.107916	0.588443	0
DNASE1L3	Ciliated	-0.000313763	0.843503	1	0
LOC123391599	Ciliated	0.000322624	1	1	0
LOC101682808	Ciliated	-0.00255173	0.328405	0.887153	0
FLNB	Ciliated	-0.0183128	0.862153	1	0
SLMAP	Ciliated	0.0238104	0.763022	1	0
LOC101680715	Ciliated	-0.00497916	0.768258	1	0
DENND6A	Ciliated	-0.0235096	0.0129412	0.181715	0
ARF4	Ciliated	0.0812898	0.298588	0.86313	0
PDE12	Ciliated	-0.00013123	0.452408	0.958949	0
DNAH12	Ciliated	-0.326101	2.03742e-11	6.05702e-09	0
ASB14	Ciliated	-0.0512454	0.00741281	0.126059	0
APPL1	Ciliated	-0.0119206	0.578779	0.995284	0
HESX1	Ciliated	-0.000553077	0.516011	0.980488	0
IL17RD	Ciliated	-0.0357085	0.137188	0.651954	0
ARHGEF3	Ciliated	-0.0011187	0.632172	1	0
TASOR	Ciliated	-0.00177673	0.0300462	0.303577	0
CCDC66	Ciliated	-0.162239	4.82045e-06	0.000379637	0
ERC2	Ciliated	-0.0019503	0.683348	1	0
WNT5A	Ciliated	0.00500743	0.225835	0.789821	0
LOC101673412	Ciliated	0.0273448	0.026766	0.28372	0
CACNA2D3	Ciliated	-0.00302099	0.370815	0.916364	0
LOC123394411	Ciliated	-0.000241854	0.549515	0.98865	0
SELENOK	Ciliated	-0.0489321	0.604133	0.998744	0
ACTR8	Ciliated	-0.0220612	0.997857	1	0
IL17RB	Ciliated	-0.0038146	0.778748	1	0
CHDH	Ciliated	-0.00764363	0.834455	1	0
CACNA1D	Ciliated	-0.00656526	0.101357	0.572812	1
DCP1A	Ciliated	0.0261937	0.379698	0.92124	0
TKT	Ciliated	-0.0138364	0.218606	0.780723	0
PRKCD	Ciliated	0.0433682	0.00929745	0.146183	0
RFT1	Ciliated	-0.00576875	0.933443	1	0
LOC106005186	Ciliated	-0.00247806	0.479914	0.969364	0
SFMBT1	Ciliated	-0.00694148	0.928496	1	0
STIMATE	Ciliated	0.0053421	0.670077	1	0
NEK4	Ciliated	-0.00213424	0.901551	1	0
SPCS1	Ciliated	0.0804018	0.36243	0.910987	0
GLT8D1	Ciliated	-0.017684	0.68765	1	0
GNL3	Ciliated	-0.00974694	0.496588	0.974524	0
LOC123394509	Ciliated	0	1	1	0
PBRM1	Ciliated	-0.00303458	0.256184	0.822699	0
SMIM4	Ciliated	-0.0590538	0.187459	0.738065	0
NT5DC2	Ciliated	0.0651445	0.654169	1	0
STAB1	Ciliated	-0.0153788	0.365206	0.91223	0
NISCH	Ciliated	-0.0314977	0.830397	1	0
TNNC1	Ciliated	0.0625481	0.904017	1	0
SEMA3G	Ciliated	-0.000692627	0.467889	0.96526	0
PHF7	Ciliated	-0.0258723	0.514989	0.980133	0
BAP1	Ciliated	-0.00992216	0.993978	1	0
DNAH1	Ciliated	-0.0748964	0.406383	0.936327	0
GLYCTK	Ciliated	-0.00608773	0.778346	1	0
LOC123391777	Ciliated	-0.000517405	0.8069	1	0
WDR82	Ciliated	-0.0103223	0.376345	0.919463	0
PPM1M	Ciliated	0.0177239	0.517698	0.981114	0
TLR9, TWF2	Ciliated	0.0102745	0.304445	0.868244	0
ALAS1	Ciliated	0.0198466	0.456395	0.960527	0
POC1A	Ciliated	-0.0171436	0.117403	0.61113	0
LOC101677970	Ciliated	0.000688237	0.680913	1	0
DUSP7	Ciliated	0.00361665	0.515734	0.980482	0
RPL29	Ciliated	0.0801935	0.021211	0.246788	0
ACY1	Ciliated	0.000373679	0.68797	1	0
ABHD14A	Ciliated	0.0157466	0.543261	0.988098	0
ABHD14B	Ciliated	0.0650387	0.00341252	0.0734039	0
PCBP4	Ciliated	-0.0031091	0.121036	0.61876	0
PARP3	Ciliated	-0.0131782	0.550879	0.988885	0
RRP9	Ciliated	-0.0097961	0.881283	1	0
GRM2	Ciliated	-0.0412253	0.122916	0.623076	0
TEX264	Ciliated	-0.000377911	0.438013	0.952181	0
RAD54L2	Ciliated	-0.0189512	0.192236	0.745106	0
LOC123394416	Ciliated	-0.00202953	0.0608051	0.446394	0
DCAF1	Ciliated	-0.0336977	0.94272	1	0
RBM15B	Ciliated	-0.00501822	0.467913	0.96526	0
MANF	Ciliated	0.0981579	0.0484795	0.396161	0
DOCK3	Ciliated	0	1	1	0
MAPKAPK3	Ciliated	-0.00115699	0.623194	1	0
CISH	Ciliated	0.00435199	0.979701	1	0
HEMK1	Ciliated	-0.00171114	0.932671	1	0
CUNH3orf18	Ciliated	-0.00393759	0.665394	1	0
CACNA2D2	Ciliated	-0.00108632	0.31949	0.880936	0
TMEM115	Ciliated	0.0301014	0.932062	1	0
CYB561D2	Ciliated	-0.000468936	0.956296	1	0
NPRL2	Ciliated	0.0193588	0.218885	0.781149	0
ZMYND10	Ciliated	0.0457683	0.200767	0.75714	0
RASSF1	Ciliated	-0.061264	0.16933	0.710856	0
TUSC2	Ciliated	-0.0293962	0.136971	0.651414	0
HYAL2	Ciliated	0.0144408	0.174816	0.719461	0
HYAL1	Ciliated	0.145072	0.0024185	0.0574692	0
HYAL3	Ciliated	-0.00929633	0.739416	1	0
NAA80	Ciliated	0.0117995	0.108688	0.590327	0
IFRD2	Ciliated	-0.0182688	0.139023	0.656006	0
LSMEM2	Ciliated	-0.0041693	0.447205	0.956349	0
SEMA3B	Ciliated	0.00242222	0.777038	1	0
GNAI2	Ciliated	0.0240238	0.769329	1	0
SEMA3F	Ciliated	-0.0132761	0.785822	1	0
RBM5	Ciliated	-0.0927959	0.617672	1	0
RBM6	Ciliated	-0.069957	0.0176795	0.220551	0
MON1A	Ciliated	0.0237123	0.111539	0.596828	0
MST1R	Ciliated	0.00263292	0.0511305	0.408472	0
CAMKV	Ciliated	-0.00730923	0.600549	0.998114	0
TRAIP	Ciliated	-0.00392346	0.381111	0.922204	0
UBA7	Ciliated	-0.0156162	0.479703	0.969225	0
INKA1	Ciliated	0.00373113	0.010255	0.156062	0
CDHR4	Ciliated	-0.0963121	0.311052	0.874566	0
IP6K1	Ciliated	-0.0251196	0.766969	1	0
GMPPB	Ciliated	-0.00237888	0.798969	1	0
RNF123	Ciliated	-0.000307052	0.474207	0.967692	0
AMIGO3	Ciliated	-0.0056505	0.70542	1	0
MST1	Ciliated	0.00138327	0.922479	1	0
APEH	Ciliated	-0.00260226	0.312304	0.875809	0
BSN	Ciliated	-0.00155813	0.502935	0.976184	0
DAG1	Ciliated	0.018102	0.403191	0.934846	0
NICN1	Ciliated	-0.0216332	0.57575	0.994215	0
AMT	Ciliated	-0.0122922	0.545753	0.988251	0
TCTA	Ciliated	0.0447634	0.103465	0.57756	0
RHOA	Ciliated	0.227124	1.99561e-05	0.00130053	0
GPX1	Ciliated	0.396181	3.37375e-05	0.00200887	0
USP4	Ciliated	-0.0215603	0.855771	1	0
CUNH3orf62	Ciliated	-0.0159659	0.784852	1	0
IHO1	Ciliated	-0.00288346	0.544918	0.988251	0
LOC123392097	Ciliated	-0.0203518	0.185251	0.734634	0
KLHDC8B	Ciliated	0.00218969	0.802448	1	0
CCDC71	Ciliated	0.0177397	0.0041278	0.084132	0
LAMB2	Ciliated	0.0569868	0.419517	0.942913	0
USP19	Ciliated	-0.0573359	0.0394051	0.353227	0
QARS1	Ciliated	-0.0129642	0.120579	0.61748	0
QRICH1	Ciliated	0.0375319	0.670843	1	0
IMPDH2	Ciliated	0.00879513	0.283818	0.848892	0
NDUFAF3	Ciliated	-0.177624	0.126703	0.631408	0
DALRD3	Ciliated	-0.050983	0.15294	0.681891	0
WDR6	Ciliated	-0.0565236	0.281921	0.846605	0
P4HTM	Ciliated	-0.0847333	0.0252731	0.274023	0
ARIH2	Ciliated	-0.0235234	0.190632	0.742639	0
SLC25A20	Ciliated	0.0180923	0.76782	1	1
LOC123391314	Ciliated	-0.11441	0.214809	0.776702	0
PRKAR2A	Ciliated	0.170542	0.0597132	0.442968	0
LOC106006624	Ciliated	-0.0014957	0.78017	1	0
IP6K2	Ciliated	-0.00123037	0.10585	0.583473	0
NCKIPSD	Ciliated	0.0173647	0.128136	0.634478	0
CELSR3	Ciliated	0.000448475	0.35914	0.909126	0
SLC26A6	Ciliated	0.0025936	0.161518	0.697848	1
TMEM89	Ciliated	-0.298431	0.0190535	0.231051	0
UQCRC1	Ciliated	-0.0199718	0.508619	0.978158	0
COL7A1	Ciliated	-0.000399135	0.0899956	0.541464	0
PFKFB4	Ciliated	-0.00253214	0.429635	0.947642	0
SHISA5	Ciliated	0.20047	0.00425458	0.0856777	0
TREX1	Ciliated	0.00454913	0.596944	0.997911	0
ATRIP	Ciliated	-0.0238603	0.930593	1	0
LOC106006622	Ciliated	0.026427	0.00544176	0.101625	0
CCDC51	Ciliated	-0.00929518	0.422692	0.944392	0
PLXNB1	Ciliated	-0.132971	0.747637	1	0
FBXW12	Ciliated	-0.0529437	0.000338742	0.0128287	0
LOC106006638	Ciliated	-0.0110215	0.741724	1	0
NME6	Ciliated	-0.00723709	0.0529609	0.415817	0
LOC123392184	Ciliated	-0.00378688	0.946507	1	0
CDC25A	Ciliated	-0.00421392	0.72437	1	0
MAP4	Ciliated	-0.016381	0.303248	0.867197	0
DHX30	Ciliated	0.00675314	0.702538	1	0
SMARCC1	Ciliated	0.0347207	0.298818	0.863267	0
CSPG5	Ciliated	-0.000178685	1	1	0
ELP6	Ciliated	-0.0320472	0.976978	1	0
SCAP	Ciliated	-0.00835642	0.726635	1	0
PTPN23	Ciliated	-0.0206	0.11157	0.59686	0
KLHL18	Ciliated	0.0062393	0.701957	1	0
KIF9	Ciliated	-0.0341854	0.440452	0.953218	0
SETD2	Ciliated	-0.0340506	0.107761	0.587959	0
TNFRSF10D	Ciliated	-0.00435768	0.275308	0.841987	0
NBEAL2	Ciliated	-0.0262504	0.0953384	0.556273	0
CCDC12	Ciliated	-0.0368115	0.799785	1	0
ALS2CL	Ciliated	0.0343029	0.650758	1	0
LRRC2	Ciliated	-0.000853478	0.70028	1	0
RTP3	Ciliated	0	1	1	0
LTF	Ciliated	-0.0277031	0.000133862	0.00616257	0
CCRL2	Ciliated	-0.0134475	0.147488	0.671129	0
CCR2	Ciliated	-0.0329247	0.71473	1	0
LOC123392279	Ciliated	-0.0155334	0.582414	0.995652	0
CCR1	Ciliated	0.00182915	0.45674	0.960603	0
LOC123392280	Ciliated	-0.00688066	0.973583	1	0
FYCO1	Ciliated	0.0777418	0.230948	0.796423	0
CXCR6	Ciliated	-0.000643021	0.731221	1	0
CCR9	Ciliated	-0.00293048	1	1	0
LZTFL1	Ciliated	-0.07771	0.00800234	0.132523	0
LOC106006631	Ciliated	-0.000818045	0.697763	1	0
SLC6A20	Ciliated	0.0657826	0.197754	0.752654	1
SACM1L	Ciliated	-0.0297073	0.344024	0.897909	0
LIMD1	Ciliated	0.00238423	0.746966	1	0
LOC106006620	Ciliated	-0.000932996	0.691862	1	0
LARS2	Ciliated	0.0163225	0.483144	0.970684	0
TRNAE-CUC	Ciliated	-0.000973844	1	1	0
TMEM158	Ciliated	-0.0046147	0.568955	0.992494	0
LOC123392291	Ciliated	-0.0223783	0.781675	1	0
CDCP1	Ciliated	0.00536478	0.810766	1	0
LOC101672263	Ciliated	-0.0062822	0.768035	1	0
EXOSC7	Ciliated	-0.0122283	0.829417	1	0
ZDHHC3	Ciliated	0.031495	0.27219	0.839189	0
TMEM42	Ciliated	-0.00554408	0.9056	1	0
KIF15	Ciliated	-0.0242995	0.913216	1	0
KIAA1143	Ciliated	-0.0531043	0.0315872	0.312601	0
ZNF502	Ciliated	-0.0160025	0.478643	0.968844	0
LOC101676336	Ciliated	-0.00188691	1	1	0
ATP13A1	Ciliated	0.000977827	0.573831	0.993712	1
GMIP	Ciliated	0.0110078	0.919281	1	0
LPAR2	Ciliated	0.00234496	0.964641	1	0
PBX4	Ciliated	-0.0478494	0.197414	0.75205	0
CILP2	Ciliated	-0.00104838	0.675034	1	0
LOC123392342	Ciliated	-0.00141926	0.743507	1	0
YJEFN3	Ciliated	-0.0014559	0.627449	1	0
NDUFA13	Ciliated	0.00922725	0.0157753	0.205571	0
GATAD2A	Ciliated	-0.00609809	0.926908	1	0
MAU2	Ciliated	0.00321174	0.977821	1	0
SUGP1	Ciliated	-0.00361567	0.568583	0.992375	0
TM6SF2	Ciliated	-3.71856e-05	0.788729	1	0
HAPLN4	Ciliated	-0.0100319	0.904421	1	0
NR2C2AP	Ciliated	-0.00864747	0.875478	1	0
RFXANK	Ciliated	-0.0280475	0.277516	0.843607	0
BORCS8	Ciliated	0.0182208	0.0137968	0.189334	0
MEF2B	Ciliated	-0.00853844	0.462685	0.962974	0
TMEM161A	Ciliated	-0.0210293	0.974124	1	0
SLC25A42	Ciliated	0.0119109	0.735385	1	1
ARMC6	Ciliated	0.000497784	0.789384	1	0
SUGP2	Ciliated	-0.0712268	0.0137929	0.189303	0
HOMER3	Ciliated	0.00517231	0.461465	0.962396	0
DDX49	Ciliated	-0.00759841	0.996733	1	0
COPE	Ciliated	0.055941	0.704462	1	0
GDF1	Ciliated	0.00185679	0.147773	0.671593	0
UPF1	Ciliated	0.0250922	0.0670706	0.468372	0
COMP	Ciliated	0.0291421	0.0618374	0.450594	0
CRTC1	Ciliated	-0.00683996	0.234376	0.799997	0
KLHL26	Ciliated	-0.0105636	0.406426	0.936327	0
TMEM59L	Ciliated	0.000568168	0.660257	1	0
CRLF1	Ciliated	-0.00252028	0.422599	0.944325	0
REX1BD	Ciliated	0.0184963	0.731149	1	0
UBA52	Ciliated	0.142399	0.000159435	0.00707459	0
KXD1	Ciliated	0.0204174	0.263401	0.83042	0
FKBP8	Ciliated	0.0389357	0.259279	0.826232	0
ELL	Ciliated	-0.00303562	0.207169	0.766236	0
ISYNA1	Ciliated	-0.0265342	0.199463	0.755284	0
SSBP4	Ciliated	-0.0494714	0.426387	0.9457	0
LRRC25	Ciliated	-0.0105835	0.00834007	0.136076	0
GDF15	Ciliated	0.00606201	0.742038	1	0
PGPEP1	Ciliated	0.0629052	0.06029	0.444963	0
LSM4	Ciliated	-0.0192679	0.955304	1	0
LOC106006637	Ciliated	-0.001437	0.54807	0.988489	0
JUND	Ciliated	0.114193	0.06099	0.447066	0
IQCN	Ciliated	-0.00225967	0.538864	0.986668	0
LOC123392465	Ciliated	-0.0067824	0.094511	0.554445	0
PDE4C	Ciliated	-0.00058531	0.705533	1	0
RAB3A	Ciliated	0.00156134	0.699012	1	0
MPV17L2	Ciliated	0.000682221	0.811699	1	0
IFI30	Ciliated	-0.029303	1	1	0
LOC106006628	Ciliated	-0.00619152	0.353226	0.904829	0
PIK3R2	Ciliated	0.0102138	0.0294789	0.300766	0
MAST3	Ciliated	-0.00431201	0.183456	0.732286	0
ARRDC2	Ciliated	-0.00375853	0.201554	0.758244	0
KCNN1	Ciliated	-0.00137438	0.563187	0.99143	1
CCDC124	Ciliated	0.0108857	0.870024	1	0
SLC5A5	Ciliated	0.00931616	0.603354	0.998537	1
RPL18A	Ciliated	0.0949776	0.00057943	0.0195715	0
LOC123394498	Ciliated	-0.000418897	0.843105	1	0
JAK3	Ciliated	0.00196515	0.47331	0.967405	0
B3GNT3	Ciliated	-0.00204826	0.809048	1	0
FCHO1	Ciliated	-0.00062347	0.735477	1	0
MAP1S	Ciliated	0.0074776	0.633531	1	0
UNC13A	Ciliated	0	1	1	0
COLGALT1	Ciliated	0.00538541	0.424395	0.944744	0
NIBAN3	Ciliated	-0.0142955	0.696844	1	0
PGLS	Ciliated	-0.0444769	0.00125306	0.0353843	0
SLC27A1	Ciliated	-0.00528684	0.988201	1	1
MVB12A	Ciliated	-0.022888	0.207114	0.766196	0
BST2	Ciliated	-0.00180967	0.480109	0.969379	0
GTPBP3	Ciliated	-0.00558041	0.846647	1	0
ANO8	Ciliated	-0.00795766	0.979682	1	0
DDA1	Ciliated	0.00413439	0.265164	0.832266	0
MRPL34	Ciliated	-0.042323	0.0300651	0.303714	0
ABHD8	Ciliated	0.00590225	0.599466	0.998114	0
ANKLE1	Ciliated	0.00237983	0.639641	1	0
BABAM1	Ciliated	0.021925	0.582322	0.995652	0
USHBP1	Ciliated	0.00105295	0.396035	0.929922	0
NR2F6	Ciliated	0.000577719	0.752257	1	0
OCEL1	Ciliated	0.030123	0.167083	0.707008	0
USE1	Ciliated	0.0161291	0.728758	1	0
MYO9B	Ciliated	-0.0125468	0.51607	0.980488	0
HAUS8	Ciliated	0.00180141	0.486373	0.971148	0
CPAMD8	Ciliated	0.000384179	0.75294	1	0
SIN3B	Ciliated	0.00661932	0.779303	1	0
LOC123392620	Ciliated	-0.0441256	0.972698	1	0
TMEM38A	Ciliated	-0.000284687	0.619792	1	0
SMIM7	Ciliated	-0.0377381	0.673521	1	0
MED26	Ciliated	0.0138838	0.0174016	0.218351	0
SLC35E1	Ciliated	0.0260812	0.0111189	0.164658	1
CHERP	Ciliated	0.00726319	0.486131	0.971141	0
CUNH19orf44	Ciliated	-0.0407632	0.599521	0.998114	0
CALR3	Ciliated	-0.00199351	0.522418	0.982352	0
EPS15L1	Ciliated	-0.0150712	0.291103	0.856147	0
KLF2	Ciliated	0.136035	1.02107e-06	9.87923e-05	0
LOC101684933	Ciliated	-0.0086395	0.8236	1	0
LOC106006615	Ciliated	-0.0677678	0.405934	0.936327	0
AP1M1	Ciliated	0.0270397	0.890461	1	0
FAM32A	Ciliated	0.0917335	0.228399	0.793131	0
HSH2D	Ciliated	0.0112857	0.256226	0.822708	0
RAB8A	Ciliated	-0.00470739	0.334224	0.89144	0
LOC123392769	Ciliated	0.000240394	0.362795	0.911288	0
TPM4	Ciliated	0.0718898	0.0596342	0.442738	0
CYP4F8	Ciliated	-0.000367394	0.245536	0.812652	0
CYP4F22	Ciliated	0.000878159	0.347764	0.900558	0
PGLYRP2	Ciliated	-0.00120924	0.0357733	0.334902	0
RASAL3	Ciliated	-0.0219911	0.151261	0.678373	0
WIZ	Ciliated	-0.00336052	0.86115	1	0
AKAP8L	Ciliated	-0.0307093	0.209729	0.769446	0
AKAP8	Ciliated	-0.00878655	0.932432	1	0
BRD4	Ciliated	0.0993391	0.029789	0.302315	0
EPHX3	Ciliated	0.0073585	0.328887	0.88773	0
NOTCH3	Ciliated	-0.0129774	0.123492	0.624279	0
LOC106006635	Ciliated	-0.0308814	0.029581	0.301316	0
ILVBL	Ciliated	0.0216257	0.849572	1	0
CASP14	Ciliated	-0.00541783	0.342997	0.896998	0
SLC1A6	Ciliated	-0.00407331	0.486488	0.971157	1
NME2.1	Ciliated	-6.1849e-06	0.508783	0.978269	0
LOC101673058	Ciliated	-0.236107	4.78526e-08	6.77664e-06	0
ADGRE2	Ciliated	-0.0899565	0.000175556	0.00766528	0
LOC101673359	Ciliated	-0.00414212	0.000120835	0.00569087	0
ZNF333	Ciliated	-0.0143655	0.290561	0.855374	0
LOC123392807	Ciliated	-0.000878031	0.71618	1	0
CLEC17A	Ciliated	-0.00105805	0.719049	1	0
NDUFB7	Ciliated	0.0548374	0.279953	0.845119	0
TECR	Ciliated	-0.0447905	0.372786	0.917412	0
DNAJB1	Ciliated	0.113879	0.00138807	0.0383067	0
GIPC1	Ciliated	0.0163017	0.617034	1	0
PTGER1	Ciliated	-0.00138558	0.55359	0.989492	0
PKN1	Ciliated	0.0130736	0.81937	1	0
LOC106005425	Ciliated	-0.0818341	0.0209468	0.244985	0
DDX39A	Ciliated	-0.0300753	0.134039	0.645418	0
ADGRE5	Ciliated	-0.0145901	0.465922	0.964766	0
ADGRL1	Ciliated	-0.0114471	0.000610688	0.0203917	0
LOC106005426	Ciliated	-4.12859e-05	1	1	0
ASF1B	Ciliated	-0.00651374	0.0833042	0.521044	0
PRKACA	Ciliated	0.0248682	0.353067	0.90456	0
SAMD1	Ciliated	-0.00200545	0.584596	0.995838	0
CUNH19orf67	Ciliated	-0.00828152	0.103507	0.577637	0
MISP3	Ciliated	0.117141	0.258781	0.825711	0
PALM3	Ciliated	0.00115736	0.943208	1	0
IL27RA	Ciliated	0.0017678	0.411063	0.938685	0
RFX1	Ciliated	-0.00636461	0.445107	0.955657	0
DCAF15	Ciliated	-0.0173834	0.925044	1	0
PODNL1	Ciliated	0.00263167	0.142442	0.662079	0
CC2D1A	Ciliated	-0.0345892	0.50488	0.97669	0
BRME1	Ciliated	-0.0020785	1	1	0
NANOS3	Ciliated	-0.00262534	0.310571	0.873892	0
LOC101689190	Ciliated	-0.010873	0.469582	0.965849	0
LOC101689375	Ciliated	-0.0237969	0.543636	0.988241	0
LOC123392925	Ciliated	-0.0140377	0.819439	1	0
ZSWIM4	Ciliated	0.0061642	0.527666	0.984152	0
CUNH19orf53	Ciliated	0.0103584	0.163638	0.701919	0
MRI1	Ciliated	0.00640154	0.0984361	0.564792	0
YJU2B	Ciliated	-0.00179646	0.956279	1	0
CACNA1A	Ciliated	-0.0701131	0.00108157	0.0317692	1
IER2	Ciliated	0.106374	0.000742695	0.0236545	0
STX10	Ciliated	-0.00135313	0.780154	1	0
NACC1	Ciliated	-0.0620927	0.811747	1	0
TRMT1	Ciliated	-0.00406325	0.603531	0.998602	0
LYL1	Ciliated	-0.00321727	0.673287	1	0
NFIX	Ciliated	0.0275064	0.317138	0.879103	0
GADD45GIP1	Ciliated	-0.00464147	0.127659	0.633315	0
RAD23A	Ciliated	-0.00729193	0.338684	0.893901	0
CALR	Ciliated	0.18293	0.0061716	0.11096	0
FARSA	Ciliated	-0.0040119	0.42521	0.94508	0
SYCE2	Ciliated	-0.00426409	0.206254	0.764947	0
GCDH	Ciliated	0.0045907	0.767477	1	0
DNASE2	Ciliated	-0.0156944	0.616613	1	0
MAST1	Ciliated	-5.96368e-05	0.25454	0.82104	0
RTBDN	Ciliated	0.000702312	0.366719	0.913453	0
RNASEH2A	Ciliated	-0.0343758	0.142178	0.661667	0
PRDX2	Ciliated	-0.0436455	0.977823	1	0
JUNB	Ciliated	0.134948	0.00445919	0.0884919	0
HOOK2	Ciliated	-0.0451779	0.000238527	0.0097232	0
GET3	Ciliated	-0.0300851	0.802199	1	0
TRIR	Ciliated	0.0881318	0.585878	0.995972	0
TNPO2	Ciliated	-0.00607409	0.8646	1	0
FBXW9	Ciliated	-0.0313575	0.943987	1	0
GNG14	Ciliated	0.00413401	0.0747823	0.494361	0
DHPS	Ciliated	-0.0208818	0.380197	0.921678	0
WDR83	Ciliated	-0.0132131	1	1	0
WDR83OS	Ciliated	-0.0148582	0.259373	0.826232	0
MAN2B1	Ciliated	-0.00404421	0.0874834	0.533725	0
LOC123393034	Ciliated	0.00039676	0.696642	1	0
ZNF791	Ciliated	-0.00324725	0.492499	0.973111	0
ZNF101	Ciliated	0.00493112	0.374077	0.918052	0
LOC123393048	Ciliated	0.00107638	0.492256	0.973111	0
ZNF564	Ciliated	0.00146019	0.224125	0.787637	0
ACP5	Ciliated	-0.00390005	0.486676	0.971157	0
ELOF1	Ciliated	-0.00995229	0.0183367	0.225702	0
CNN1	Ciliated	0	1	1	0
ECSIT	Ciliated	0.0049974	0.700651	1	0
ZNF653	Ciliated	-0.0257025	0.140749	0.658637	0
ELAVL3	Ciliated	-0.00388442	0.28635	0.851504	0
PRKCSH	Ciliated	0.0441876	0.696192	1	0
ODAD3	Ciliated	-0.0956889	0.598149	0.998073	0
RGL3	Ciliated	-0.0047719	0.267456	0.834487	0
EPOR	Ciliated	-0.0325998	0.779831	1	0
SWSAP1	Ciliated	0.00741384	0.592925	0.997235	0
PLPPR2	Ciliated	-0.0134614	0.483344	0.970685	0
CCDC159	Ciliated	-0.00178026	0.564649	0.991658	0
TMEM205	Ciliated	0.0832946	0.13815	0.654499	0
RAB3D	Ciliated	0.0341179	0.183006	0.731619	0
LOC123394450	Ciliated	-0.00199796	0.484198	0.970685	0
DOCK6	Ciliated	-0.000609175	0.989464	1	0
LOC123393085	Ciliated	-0.0125113	0.323419	0.883356	0
KANK2	Ciliated	0.0024063	0.153465	0.682946	0
SPC24	Ciliated	-0.0489233	0.880232	1	0
LDLR	Ciliated	-0.0107177	0.502994	0.97622	0
SMARCA4	Ciliated	0.00466697	0.222035	0.7857	0
LOC123393090	Ciliated	-0.00490931	0.999065	1	0
TRNAK-CUU	Ciliated	0.00123179	0.788403	1	0
TIMM29	Ciliated	-0.0494395	0.044822	0.380111	0
YIPF2	Ciliated	-0.00824256	0.718387	1	0
CARM1	Ciliated	0.00682179	0.962975	1	0
CUNH19orf38	Ciliated	0.00473078	0.847994	1	0
TMED1	Ciliated	-0.00293316	0.23658	0.80239	0
DNM2	Ciliated	-0.0633626	0.00564377	0.104077	0
QTRT1	Ciliated	-0.030902	0.916363	1	0
ILF3	Ciliated	-0.060088	0.235317	0.800781	0
LOC101676969	Ciliated	-0.0308543	0.799038	1	0
SLC44A2	Ciliated	0.000103051	0.750044	1	1
AP1M2	Ciliated	0.00372453	0.00169185	0.0442535	0
CDKN2D	Ciliated	-0.00491992	0.754529	1	0
KRI1	Ciliated	-0.00594814	0.465315	0.964487	0
ATG4D	Ciliated	0.0465932	0.0111551	0.164996	0
LOC106005435	Ciliated	-0.0425917	0.244517	0.811821	0
S1PR5	Ciliated	-0.00581342	0.815502	1	0
KEAP1	Ciliated	0.00516636	0.490209	0.972239	0
PDE4A	Ciliated	0.025583	0.293086	0.857636	0
CDC37	Ciliated	-0.024602	0.315641	0.87771	0
TYK2	Ciliated	-0.0201895	0.542268	0.987886	0
ICAM3	Ciliated	0.00539581	0.164537	0.703238	0
RAVER1	Ciliated	-0.0105275	0.236186	0.801817	0
FDX2	Ciliated	0.0114233	0.945946	1	0
ICAM5	Ciliated	-0.0134123	0.078179	0.505573	0
ICAM4	Ciliated	0.000455552	0.640602	1	0
ICAM1	Ciliated	0.0184422	0.934485	1	0
MRPL4	Ciliated	-0.018675	0.694979	1	0
S1PR2	Ciliated	0.00110388	0.381274	0.922318	0
DNMT1	Ciliated	-0.0126557	0.865527	1	0
EIF3G	Ciliated	-0.0127102	0.904591	1	0
PPAN	Ciliated	-0.017649	0.0638563	0.457773	0
ANGPTL6	Ciliated	-0.00349981	0.469012	0.965768	0
LOC123393178	Ciliated	-0.00201866	0.0799423	0.510954	0
SHFL	Ciliated	-0.00581367	0.336721	0.892788	0
OLFM2	Ciliated	-0.00207213	0.772133	1	0
PIN1	Ciliated	-0.0357491	0.166581	0.706347	0
UBL5	Ciliated	-0.0454492	0.0249944	0.2721	0
FBXL12	Ciliated	-0.00173535	0.703244	1	0
ZNF846	Ciliated	-0.0704735	0.00163518	0.0432969	0
ZNF426	Ciliated	0.00943705	0.649318	1	0
LOC106004618	Ciliated	-0.0208407	0.420629	0.943285	0
LOC101687252	Ciliated	-0.0120784	0.482674	0.970517	0
LOC101692365	Ciliated	0.00428129	0.545474	0.988251	0
ZNF317	Ciliated	-0.0110162	0.900136	1	0
MUC16	Ciliated	0.104424	0.709782	1	0
MBD3L1	Ciliated	-0.00104068	0.823973	1	0
ZNF557	Ciliated	0.0096538	0.364442	0.911857	0
INSR	Ciliated	0.0136159	0.958496	1	0
ARHGEF18	Ciliated	0.0268082	0.388004	0.925409	0
PEX11G	Ciliated	-0.0325122	0.441515	0.95385	0
ZNF358	Ciliated	0.00709253	0.358546	0.908867	0
MCOLN1	Ciliated	0.0173202	0.0888396	0.53808	1
PNPLA6	Ciliated	-0.0176317	0.82674	1	0
CAMSAP3	Ciliated	-0.0108168	0.99001	1	0
XAB2	Ciliated	0.00743747	0.68902	1	0
PET100	Ciliated	-0.207765	3.78891e-08	5.53154e-06	0
STXBP2	Ciliated	0.00679906	0.497378	0.974561	0
TRAPPC5	Ciliated	-0.0206227	0.00988167	0.152249	0
CD209	Ciliated	0.00139319	0.231076	0.796506	0
EVI5L	Ciliated	0.00110436	0.428179	0.946814	0
PRR36	Ciliated	-0.011625	0.227756	0.792453	0
LOC106003687	Ciliated	-0.0197107	0.939775	1	0
LRRC8E	Ciliated	0.0034463	0.0162554	0.209362	0
MAP2K7	Ciliated	-0.00327687	0.715522	1	0
TGFBR3L	Ciliated	-0.0028655	0.877052	1	0
SNAPC2	Ciliated	0.000147213	0.0262222	0.280035	0
CTXN1	Ciliated	0.134601	0.0108477	0.162168	0
TIMM44	Ciliated	-0.0344133	0.627494	1	0
ELAVL1	Ciliated	0.227055	4.6151e-05	0.00261125	0
LOC101689484	Ciliated	-0.00138534	0.533051	0.985405	0
CERS4	Ciliated	-0.00253686	0.435207	0.950704	0
CD320	Ciliated	-0.00011571	0.857915	1	0
NDUFA7	Ciliated	-0.0686514	0.119393	0.614848	0
RPS28	Ciliated	-0.0734041	0.0026125	0.0608428	0
KANK3	Ciliated	-0.0014424	0.744502	1	0
LOC106003678	Ciliated	0.000560268	0.219547	0.782216	0
ANGPTL4	Ciliated	0.00985627	0.481054	0.969933	0
RAB11B	Ciliated	0.0514805	0.297472	0.862036	0
MARCHF2	Ciliated	0.0139748	0.202671	0.759629	0
HNRNPM	Ciliated	-0.176183	0.00186764	0.0475844	0
PRAM1	Ciliated	-0.00182704	0.895384	1	0
ZNF414	Ciliated	-0.00724397	0.0678125	0.470874	0
LOC106003679	Ciliated	-0.00250801	0.717971	1	0
MYO1F	Ciliated	0.002467	0.418125	0.941939	0
LOC123393427	Ciliated	0.000650151	0.69715	1	0
ADAMTS10	Ciliated	-0.000365932	0.79075	1	0
NFILZ	Ciliated	-0.00397684	0.441551	0.953861	0
LOC123393436	Ciliated	-0.00142568	0.19817	0.753453	0
LOC101685766	Ciliated	-0.000232522	0.845071	1	0
VAV1	Ciliated	-0.0212264	0.7815	1	0
SH2D3A	Ciliated	0.00216679	0.430051	0.947727	0
TRIP10	Ciliated	0.00592956	0.990309	1	0
GPR108	Ciliated	-5.0772e-06	0.505893	0.97692	0
LOC101670709	Ciliated	-0.000845558	0.888639	1	0
C3	Ciliated	-0.169999	1.05153e-19	1.21799e-16	0
CD70	Ciliated	0.0728035	0.188399	0.739312	0
LOC101694008	Ciliated	-0.0582703	0.741911	1	0
TNFSF9	Ciliated	0.0022699	0.835945	1	0
TUBB4A	Ciliated	-0.0011876	0.921934	1	0
DENND1C	Ciliated	-0.00147098	1	1	0
CRB3	Ciliated	0.00783245	0.289239	0.854224	0
SLC25A23	Ciliated	0.000559598	0.369502	0.915451	1
SLC25A41	Ciliated	0.000593453	0.19283	0.745964	1
LOC123393513	Ciliated	0.00208548	0.0472824	0.390248	0
KHSRP	Ciliated	0.0219598	0.443108	0.954607	0
Gm17949	Ciliated	-0.0117708	0.130381	0.638335	0
GTF2F1	Ciliated	-0.117603	4.0782e-06	0.000328557	0
PSPN	Ciliated	-0.00461734	0.202001	0.758777	0
ALKBH7	Ciliated	-0.0411407	0.439566	0.952752	0
CLPP	Ciliated	-0.00885534	0.413266	0.939538	0
ACER1	Ciliated	-0.00044659	0.941963	1	0
MLLT1	Ciliated	-0.00528555	0.705234	1	0
LOC106003684	Ciliated	0.000453905	0.653287	1	0
ACSBG2.1	Ciliated	-0.000978131	0.71109	1	0
RFX2	Ciliated	-0.157202	0.0176142	0.219986	0
RANBP3	Ciliated	0.0137207	0.0635318	0.45655	0
CAPS	Ciliated	-0.0495617	0.204976	0.762974	0
VMAC	Ciliated	-0.0201189	0.874272	1	0
NDUFA11	Ciliated	0.029642	0.00965806	0.150103	0
LOC101684880	Ciliated	-0.00161116	1	1	0
NRTN	Ciliated	-0.00221075	0.404932	0.935913	0
DUS3L	Ciliated	-0.00723677	0.835774	1	0
PRR22	Ciliated	0.00457202	0.876287	1	0
CATSPERD	Ciliated	0.00330863	0.163879	0.702337	0
LONP1	Ciliated	0.0405269	0.0699929	0.478652	0
RPL36	Ciliated	-0.0446423	0.123643	0.624675	0
HSD11B1L	Ciliated	-0.0995131	0.0158535	0.206131	0
MICOS13	Ciliated	0.125022	0.00202089	0.0505243	0
SAFB	Ciliated	-0.0532081	0.324341	0.884101	0
SAFB2	Ciliated	-0.0312407	0.500242	0.975321	0
LOC123393554	Ciliated	-0.000398063	0.975068	1	0
LOC106003670	Ciliated	-0.00428151	0.91995	1	0
PTPRS	Ciliated	0.00410479	0.624081	1	0
KDM4B	Ciliated	-0.0260804	0.23301	0.798689	0
UHRF1	Ciliated	-0.00710848	0.477016	0.968409	0
ARRDC5	Ciliated	-0.0138818	0.934989	1	0
PLIN3	Ciliated	0.103322	0.418428	0.941942	0
TICAM1	Ciliated	0.0170162	0.858372	1	0
FEM1A	Ciliated	0.00825114	0.335942	0.892444	0
TRNAV-CAC	Ciliated	-0.00157819	0.73584	1	0
TRNAG-UCC	Ciliated	0.00231726	0.766529	1	0
DPP9	Ciliated	0.00231718	0.349412	0.901688	0
MYDGF	Ciliated	-0.0287453	0.203648	0.760984	0
TNFAIP8L1	Ciliated	0.0216063	0.659485	1	0
LRG1	Ciliated	-0.0492069	1	1	0
HDGFL2	Ciliated	-0.00775142	0.820496	1	0
UBXN6	Ciliated	0.0275996	0.367979	0.914144	0
CHAF1A	Ciliated	-0.00069579	0.0188667	0.229579	0
SH3GL1	Ciliated	0.00266718	0.395027	0.929417	0
MPND	Ciliated	0.0063399	0.679001	1	0
STAP2	Ciliated	-0.0140354	0.823583	1	0
TMIGD2	Ciliated	0.00169866	0.347446	0.900552	0
YJU2	Ciliated	-0.00237852	0.809694	1	0
EBI3	Ciliated	0.00117445	0.789295	1	0
ANKRD24	Ciliated	0.00207574	0.81518	1	0
SIRT6	Ciliated	0.0040595	0.935892	1	0
MAP2K2	Ciliated	-0.0184535	0.749975	1	0
ZBTB7A	Ciliated	0.0704281	0.159233	0.694337	0
PIAS4	Ciliated	-9.6889e-05	0.656996	1	0
EEF2	Ciliated	0.305617	2.83197e-11	8.23956e-09	0
DAPK3	Ciliated	0.00134486	0.729922	1	0
ATCAY	Ciliated	0.00191763	0.470494	0.96615	0
ZFR2	Ciliated	0	1	1	0
LOC123393723	Ciliated	-0.000138171	0.929756	1	0
LOC123393725	Ciliated	-0.0552641	0.730524	1	0
MRPL54	Ciliated	0.0121666	0.48141	0.970052	0
APBA3	Ciliated	-0.00193606	0.174766	0.719461	0
TJP3	Ciliated	-0.0124409	0.869043	1	0
PIP5K1C	Ciliated	0.0428328	0.00443988	0.0881942	0
CACTIN	Ciliated	-0.00542604	0.896936	1	0
TBXA2R	Ciliated	0.00163608	0.593191	0.997328	0
HMG20B	Ciliated	-0.0605873	0.08263	0.51934	0
MFSD12	Ciliated	-0.0085579	0.451008	0.958123	0
CUNH19orf71	Ciliated	0.0418236	0.000224956	0.00927782	0
FZR1	Ciliated	0.0239411	0.556326	0.990017	0
DOHH	Ciliated	-0.0129475	0.201448	0.758006	0
SMIM24	Ciliated	-0.000184068	0.281594	0.846399	0
NFIC	Ciliated	0.0671586	0.615076	0.999835	0
CELF5	Ciliated	-0.00279076	0.846515	1	0
NCLN	Ciliated	0.00660422	0.263561	0.830673	0
S1PR4	Ciliated	-0.000615579	0.786054	1	0
GNA15	Ciliated	0.00395831	0.154554	0.685479	0
LOC106003686	Ciliated	0.000795362	0.331263	0.889548	0
GNA11	Ciliated	0.0535302	0.0309311	0.308574	0
LOC123393753	Ciliated	-0.0696048	0.0165427	0.211685	0
TLE5	Ciliated	0.239809	0.000486425	0.0170735	0
TLE2	Ciliated	-0.0111786	0.763245	1	0
TLE6	Ciliated	-0.00180637	0.547144	0.988473	0
LOC106003689	Ciliated	0.00133755	0.322748	0.883148	0
ZNF77	Ciliated	-0.00686347	0.885768	1	0
ZNF57	Ciliated	0.00219478	0.335445	0.892185	0
LOC106003693	Ciliated	0.000418466	0.980032	1	0
LOC106004254	Ciliated	-0.00495872	1	1	0
LOC101670926	Ciliated	-0.161292	0.0558567	0.427552	0
LOC106004258	Ciliated	-0.0137223	0.518605	0.981329	0
LOC101674134	Ciliated	-0.00461214	0.736077	1	0
LOC101671227	Ciliated	-0.0312116	0.440679	0.953384	0
ZNF555	Ciliated	-0.00148171	0.96661	1	0
ZNF554	Ciliated	-0.00399769	0.366988	0.913588	0
THOP1	Ciliated	-0.0210727	0.760381	1	0
SGTA	Ciliated	-0.0188445	0.147905	0.671721	0
SLC39A3	Ciliated	-0.0164135	0.184525	0.733718	1
GNG7	Ciliated	-0.0021174	0.538293	0.986576	0
LOC101677669	Ciliated	0.0259736	0.00573142	0.105109	0
GADD45B	Ciliated	0.173751	0.00583982	0.106635	0
LMNB2	Ciliated	0.00390974	0.952624	1	0
TIMM13	Ciliated	-0.100132	0.0253228	0.27432	0
TMPRSS9	Ciliated	-0.0217613	0.0708696	0.4819	0
SPPL2B	Ciliated	-0.213787	2.38947e-05	0.00151304	0
LSM7	Ciliated	-0.0125376	0.75651	1	0
OAZ1	Ciliated	0.0968932	0.0122146	0.174955	0
SF3A2	Ciliated	-0.00444767	0.621201	1	0
PLEKHJ1	Ciliated	-0.03206	0.48549	0.97109	0
DOT1L	Ciliated	-0.0110171	0.727764	1	0
AP3D1	Ciliated	-0.00275142	0.486119	0.971141	0
IZUMO4	Ciliated	-0.0363434	0.627574	1	0
MOB3A	Ciliated	0.00283952	0.392424	0.927979	0
MKNK2	Ciliated	-0.00672976	0.241648	0.808105	0
BTBD2	Ciliated	0.00350531	0.798096	1	0
CSNK1G2	Ciliated	-0.00219356	0.736015	1	0
SCAMP4	Ciliated	-0.0350644	0.0946686	0.554684	0
ADAT3	Ciliated	-0.000593577	0.320856	0.882152	0
ABHD17A	Ciliated	0.0226727	0.0825315	0.519146	0
KLF16	Ciliated	-0.0014884	0.553126	0.989405	0
LOC123394384	Ciliated	0.000933387	0.316998	0.879092	0
REXO1	Ciliated	-0.0166937	0.622094	1	0
TCF3	Ciliated	-0.0161644	0.337743	0.893038	0
LOC101690736	Ciliated	-0.00407592	0.00273768	0.0628756	0
MBD3	Ciliated	0.0154106	0.566671	0.99166	0
MEX3D	Ciliated	0.0212659	0.0536452	0.418646	0
PLK5	Ciliated	-0.00231484	1	1	0
ADAMTSL5	Ciliated	5.07611e-05	0.923199	1	0
REEP6	Ciliated	-0.0552973	0.298744	0.863212	0
PCSK4	Ciliated	-0.000683311	0.847745	1	0
CUNH19orf25	Ciliated	-0.0220448	0.957848	1	0
APC2	Ciliated	0.000904335	0.347613	0.900552	0
RPS15	Ciliated	0.115238	0.000308536	0.0118731	0
DAZAP1	Ciliated	-0.0279877	0.139776	0.657103	0
GAMT	Ciliated	0.0168215	0.0696258	0.477451	0
NDUFS7	Ciliated	0.0381471	0.119024	0.614075	0
PWWP3A	Ciliated	-0.0314556	0.213862	0.775548	0
LOC106004250	Ciliated	0.00113498	0.48098	0.969932	0
EFNA2	Ciliated	-3.85959e-05	0.523697	0.983131	0
FAM174C	Ciliated	-0.0246039	0.650409	1	0
CIRBP	Ciliated	-0.184542	6.66295e-05	0.00350654	0
MIDN	Ciliated	0.0682427	0.0325843	0.317964	0
ATP5F1D	Ciliated	-0.100694	0.316115	0.878133	1
CBARP	Ciliated	0.00244061	0.586989	0.99627	0
STK11	Ciliated	-0.0238904	0.67538	1	0
SBNO2	Ciliated	-0.029302	0.00626853	0.112072	0
GPX4	Ciliated	0.166589	0.0138658	0.189961	0
POLR2E	Ciliated	-0.0323849	0.247228	0.81454	0
ARHGAP45	Ciliated	-0.000925618	0.713631	1	0
ABCA7	Ciliated	-0.00305114	0.818747	1	1
CNN2	Ciliated	0.0416534	0.164067	0.702393	0
TMEM259	Ciliated	-0.0383311	0.784418	1	0
GRIN3B	Ciliated	-0.0158189	0.969267	1	1
WDR18	Ciliated	-0.00137387	0.701406	1	0
ARID3A	Ciliated	-0.0151151	0.80489	1	0
KISS1R	Ciliated	-0.00465868	0.667511	1	0
R3HDM4	Ciliated	0.0166381	0.365804	0.912674	0
MED16	Ciliated	-0.00631794	0.556294	0.990017	0
CFD	Ciliated	0.00157788	0.299107	0.863676	0
PLPPR3	Ciliated	-0.00258531	0.443398	0.954693	0
PTBP1	Ciliated	0.00251149	0.465056	0.964317	0
LOC101687512	Ciliated	0.000306529	0.892521	1	0
MISP	Ciliated	0.0169425	0.816914	1	0
PALM	Ciliated	0.0212236	0.0533682	0.417751	0
FSTL3	Ciliated	0.0166997	0.49018	0.972239	0
LOC101689034	Ciliated	-0.00877926	0.56251	0.99143	0
RNF126	Ciliated	0.00422268	0.302654	0.866662	0
FGF22	Ciliated	0.00216042	0.768886	1	0
POLRMT	Ciliated	-0.00651421	0.292736	0.857143	0
BSG	Ciliated	-0.0579137	0.00577055	0.105716	0
CDC34	Ciliated	0.0863531	0.0713915	0.483981	0
TPGS1	Ciliated	-0.0295497	0.78889	1	0
MADCAM1	Ciliated	0.00731594	0.0454911	0.382617	0
LOC106004256	Ciliated	-0.137392	0.685733	1	0
SHC2	Ciliated	0	1	1	0
THEG	Ciliated	-0.000444248	0.753283	1	0
MIER2	Ciliated	-0.00269913	0.113565	0.601326	0
LOC123394378	Ciliated	0.00105583	0.163821	0.702181	0
PLPP2	Ciliated	-0.00450658	0.521622	0.982092	0
LOC101686756	Ciliated	-0.000140616	0.3434	0.897364	0
LOC123394807	Ciliated	-0.000313351	0.56047	0.990993	0
LOC106007382	Ciliated	0.000538984	0.513583	0.979629	0
TENT4A	Ciliated	-0.0280022	0.317284	0.879103	0
LOC106007392	Ciliated	0.00149762	0.353316	0.904913	0
SRD5A1	Ciliated	-0.00435431	0.546069	0.988251	0
NSUN2	Ciliated	0.0125855	0.869235	1	0
UBE2QL1	Ciliated	0.00164696	0.352624	0.90432	0
MED10	Ciliated	0.0393718	0.38289	0.922916	0
LOC101686904	Ciliated	-0.0664782	0.0178373	0.221667	0
LOC101687091	Ciliated	-0.00117287	0.508182	0.978063	0
ICE1	Ciliated	-0.0289148	0.0918235	0.546358	0
LOC106007384	Ciliated	0	1	1	0
LOC101687758	Ciliated	0	1	1	0
IRX1	Ciliated	-0.00878394	0.892141	1	0
LOC106007391	Ciliated	-0.00231496	0.369822	0.91571	0
LOC123394818	Ciliated	-0.00652184	0.758288	1	0
IRX2	Ciliated	0.084947	0.0208943	0.24451	0
NDUFS6	Ciliated	0.00538324	0.325376	0.884743	0
MRPL36	Ciliated	-0.017073	0.00487022	0.0941282	0
LOC106007385	Ciliated	0.00148769	0.663843	1	0
LPCAT1	Ciliated	0.130119	0.329012	0.887745	0
SLC6A3	Ciliated	3.25018e-05	1	1	1
CLPTM1L	Ciliated	0.0211337	0.385018	0.923597	0
TERT	Ciliated	-0.00109959	0.908246	1	0
SLC12A7	Ciliated	0.000132418	0.393678	0.928738	1
LOC106007386	Ciliated	-0.0114801	1	1	0
TRIP13	Ciliated	-0.02233	0.627958	1	0
BRD9	Ciliated	-0.128586	0.03099	0.308844	0
ZDHHC11	Ciliated	0.0155905	0.814434	1	0
LOC123394733	Ciliated	-0.11078	0.078876	0.507515	0
TPPP	Ciliated	0.0478257	0.0865733	0.530473	0
CEP72	Ciliated	-0.069669	0.767879	1	0
LOC123394737	Ciliated	-0.0119297	0.487853	0.971554	0
LOC101694364	Ciliated	-0.0278047	0.620997	1	0
EXOC3	Ciliated	-0.031568	0.716407	1	0
AHRR	Ciliated	0.00258144	0.680142	1	0
PDCD6	Ciliated	0.0729315	0.559686	0.990711	0
SDHA	Ciliated	0.0171196	0.628107	1	0
CCDC127	Ciliated	-0.0134226	0.995573	1	0
PLEKHG4B	Ciliated	-0.000253254	0.187211	0.737838	0
LOC123394794	Ciliated	0.000125168	0.542326	0.987904	0
MRPL20	Ciliated	-0.0920095	0.160816	0.696546	0
KLHL4	Ciliated	-0.0124772	1	1	0
LOC123394846	Ciliated	-0.00501409	1	1	0
DUSP22	Ciliated	-0.00708635	0.0597846	0.443312	0
IRF4	Ciliated	0.00549605	0.454563	0.959652	0
EXOC2	Ciliated	0.0111226	0.17939	0.726696	0
LOC106005908	Ciliated	-0.0411222	0.606004	0.998863	0
FOXQ1	Ciliated	0.157974	7.02256e-05	0.00364579	0
FOXF2	Ciliated	0.000801276	0.113518	0.601326	0
FOXC1	Ciliated	0.0357962	0.127644	0.633269	0
GMDS	Ciliated	-0.0124359	0.818365	1	0
LOC106003296	Ciliated	-0.0032523	0.440686	0.953384	0
FNBP4.1	Ciliated	-0.0176261	0.557867	0.990076	0
NUP160	Ciliated	-0.00712313	0.324358	0.884109	0
PTPRJ	Ciliated	0.0120759	0.495774	0.974313	0
LOC123388370	Ciliated	-0.00111278	0.627647	1	0
Rplp0	Ciliated	0.000581475	0.19826	0.753564	0
Fads2b	Ciliated	0.000727736	0.750075	1	0
TNKS1BP1	Ciliated	0.0186399	0.916655	1	0
SSRP1	Ciliated	0.0363164	0.24982	0.81685	0
P2RX3	Ciliated	-0.00513144	0.41021	0.938218	1
PRG2	Ciliated	-0.000441194	0.381013	0.922132	0
SLC43A1	Ciliated	-0.00138302	0.592368	0.997235	1
TIMM10	Ciliated	-0.00375595	0.0185295	0.22709	0
SMTNL1	Ciliated	-0.0268756	0.147492	0.671129	0
UBE2L6	Ciliated	0.0327601	0.956807	1	0
SERPING1	Ciliated	0.0230307	0.200594	0.756954	0
YPEL4	Ciliated	-0.000354592	0.977001	1	0
CLP1	Ciliated	0.0146137	0.367041	0.913606	0
ZDHHC5	Ciliated	-0.0286303	0.795236	1	0
MED19	Ciliated	-0.00821293	0.680198	1	0
TMX2	Ciliated	0.00168889	0.102177	0.574435	0
SELENOH	Ciliated	-0.0482939	3.13657e-05	0.00189522	0
CTNND1	Ciliated	0.00162357	0.469648	0.965849	0
LPXN	Ciliated	-0.00308979	0.292863	0.85734	0
ZFP91	Ciliated	-0.0173064	0.241721	0.808171	0
CNTF	Ciliated	0.0125388	0.0324839	0.317499	0
GLYAT	Ciliated	0.00011917	0.54085	0.987279	0
Gm4952	Ciliated	0.00135261	0.491045	0.972662	0
FAM111B	Ciliated	-0.0194013	0.106251	0.584696	0
LOC123388662	Ciliated	-0.00164253	1	1	0
FAM111A	Ciliated	-0.0407292	0.0598351	0.443499	0
DTX4	Ciliated	0.00174992	0.688284	1	0
LOC123387037	Ciliated	-0.000779087	0.805237	1	0
MPEG1	Ciliated	-0.00055836	0.735335	1	0
TRNAL-UAA	Ciliated	-0.00131754	0.603647	0.998602	0
OSBP	Ciliated	0.0304841	0.756507	1	0
PATL1	Ciliated	-0.00336998	0.761539	1	0
LOC101678431	Ciliated	0.000599989	0.155338	0.687381	0
STX3	Ciliated	0.00518981	0.556267	0.990017	0
MRPL16	Ciliated	-0.0784284	0.0567455	0.430775	0
CBLIF	Ciliated	-0.00264814	1	1	0
TCN1	Ciliated	-0.00721734	0.566645	0.99166	0
MS4A2	Ciliated	-0.00292456	0.764762	1	0
LOC106003567	Ciliated	-0.00332931	0.874041	1	0
LOC101672508	Ciliated	-0.0873302	0.0605651	0.445561	0
LOC101671797	Ciliated	-2.14028e-05	0.867155	1	0
MS4A6A	Ciliated	0	1	1	0
CCDC86	Ciliated	-0.000391726	0.178508	0.72571	0
PRPF19	Ciliated	0.057791	0.637542	1	0
TMEM109	Ciliated	0.0299096	0.582454	0.995652	0
TMEM132A	Ciliated	-0.0362471	0.331497	0.889683	0
SLC15A3	Ciliated	0.00128813	0.190835	0.742953	1
VPS37C	Ciliated	-0.0116211	0.814291	1	0
DDB1	Ciliated	-0.00585753	0.779109	1	0
TKFC	Ciliated	-0.17849	0.267095	0.834069	0
CYB561A3	Ciliated	-0.020047	0.526103	0.983799	0
TMEM138	Ciliated	-0.0194399	0.987781	1	0
TMEM216	Ciliated	-0.0682966	0.0315194	0.312327	0
CPSF7	Ciliated	-0.0269253	0.926195	1	0
LOC123387230	Ciliated	-0.0161715	0.0292455	0.299451	0
SDHAF2	Ciliated	-0.037279	0.217378	0.779318	0
PPP1R32	Ciliated	0.0423941	0.474155	0.967683	0
LRRC10B	Ciliated	-0.0267801	0.0322467	0.31631	0
SYT7	Ciliated	0.000507666	0.595477	0.997677	0
DAGLA	Ciliated	-0.00324781	0.822348	1	0
TMEM258	Ciliated	-0.0804034	0.680303	1	0
FEN1	Ciliated	-0.00484526	0.416496	0.941145	0
FADS1	Ciliated	-0.0397149	0.409729	0.938079	0
FADS2	Ciliated	-0.170293	0.809222	1	0
FADS3	Ciliated	-0.00129302	0.303413	0.867298	0
RAB3IL1	Ciliated	0.00074483	0.320106	0.881372	0
BEST1	Ciliated	0.049194	0.756733	1	0
FTH1	Ciliated	0.227115	0.00185074	0.0472912	0
INCENP	Ciliated	-0.00505846	0.175374	0.72008	0
SCGB2A2.1	Ciliated	0.0820018	0.080173	0.51181	0
SCGB2A2.2	Ciliated	0.000998636	0.853331	1	0
SCGB1D2	Ciliated	0.358774	9.46687e-06	0.000681326	0
SCGB2A2	Ciliated	-0.00296392	0.632947	1	0
LOC101670884	Ciliated	-0.00122481	0.744701	1	0
ASRGL1	Ciliated	-0.044593	0.876738	1	0
SCGB1A1	Ciliated	-0.0286638	0.377174	0.919955	0
LOC106003553	Ciliated	-0.00591355	0.951884	1	0
LOC106003552	Ciliated	0	1	1	0
AHNAK	Ciliated	0.0151013	0.0254179	0.274913	0
LOC123387287	Ciliated	-0.0792607	0.803043	1	0
EEF1G	Ciliated	0.104402	0.0373295	0.342817	0
TUT1	Ciliated	-0.00402213	0.954799	1	0
MTA2	Ciliated	-0.00775925	0.576982	0.994634	0
EML3	Ciliated	-0.0676131	0.979683	1	0
ROM1	Ciliated	-0.036853	0.181869	0.730092	0
B3GAT3	Ciliated	0.0296045	0.275156	0.841834	0
GANAB	Ciliated	-0.00245708	0.351315	0.903062	0
INTS5	Ciliated	0.0186065	0.0881804	0.53582	0
CUNH11orf98	Ciliated	-0.0497712	0.444328	0.955138	0
CSKMT	Ciliated	-0.0283381	0.130128	0.63791	0
LOC101689574	Ciliated	-0.00244718	0.313826	0.876378	0
UBXN1	Ciliated	0.030538	0.851284	1	0
LRRN4CL	Ciliated	-0.000251682	0.435903	0.950826	0
BSCL2	Ciliated	-0.0179465	0.509891	0.978496	0
GNG3	Ciliated	0	1	1	0
HNRNPUL2	Ciliated	0.0370368	0.353248	0.904841	0
TTC9C	Ciliated	0.00128396	0.955076	1	0
ZBTB3	Ciliated	0.000889357	0.115945	0.606939	0
LOC123387298	Ciliated	0.000703278	0.801262	1	0
POLR2G	Ciliated	0.0222	0.000250752	0.0101127	0
TAF6L	Ciliated	0.00189	0.639183	1	0
TMEM179B	Ciliated	-0.00488573	0.281483	0.846385	0
TMEM223	Ciliated	0.000659217	0.224485	0.788034	0
NXF1	Ciliated	-0.0548089	0.720138	1	0
STX5	Ciliated	0.00215138	0.404728	0.935751	0
LOC123387305	Ciliated	-0.000178986	0.41848	0.941942	0
WDR74	Ciliated	-0.0313218	0.782081	1	0
LOC123388741	Ciliated	-0.00240524	0.720563	1	0
LOC101682453	Ciliated	-0.0174407	0.776924	1	0
LOC123388731	Ciliated	0.00101602	0.427555	0.946448	0
LOC123388725	Ciliated	0	1	1	0
SLC3A2	Ciliated	0.0707452	0.179604	0.727134	1
CHRM1	Ciliated	0.000331737	0.527712	0.984152	0
LOC106003566	Ciliated	-0.01988	0.383626	0.923344	0
SLC22A9	Ciliated	-0.037502	0.733811	1	1
PLAAT5	Ciliated	-0.00095158	0.619746	1	0
LGALS12	Ciliated	-0.00538945	1	1	0
PLAAT3	Ciliated	0.00880683	0.447617	0.95652	0
PLA2G16	Ciliated	0.0603294	0.237465	0.803681	0
ATL3	Ciliated	0.0817185	0.487236	0.971421	0
RTN3	Ciliated	0.0145544	0.019391	0.233586	0
ZFTA	Ciliated	-0.000973141	0.634683	1	0
LOC123387310	Ciliated	0.000823369	0.55322	0.989405	0
SPINDOC	Ciliated	-0.0067591	0.970237	1	0
MARK2	Ciliated	0.00892195	0.880696	1	0
LOC101671992	Ciliated	-0.00163347	0.726312	1	0
RCOR2	Ciliated	0.000468544	0.198432	0.75365	0
NAA40	Ciliated	0.0302465	0.000268108	0.0106257	0
LOC123387318	Ciliated	0.198067	0.000350072	0.0131523	0
OTUB1	Ciliated	0.00422	0.174678	0.719449	0
MACROD1	Ciliated	-0.00453823	0.411807	0.938899	0
FLRT1	Ciliated	-0.00249223	0.980097	1	0
LOC123388298	Ciliated	-0.0367038	0.109637	0.592574	0
STIP1	Ciliated	0.00459619	0.717836	1	0
FERMT3	Ciliated	0.000501713	0.746203	1	0
TRPT1	Ciliated	-0.00948984	0.395119	0.92947	0
NUDT22	Ciliated	0.00415406	0.79598	1	0
DNAJC4	Ciliated	0.0152559	0.945219	1	0
VEGFB	Ciliated	0.0808397	0.0797407	0.51048	0
FKBP2	Ciliated	0.0627132	0.000151305	0.00678495	0
PPP1R14B	Ciliated	0.00696253	0.744123	1	0
PLCB3	Ciliated	0.0106333	0.123443	0.624206	0
BAD	Ciliated	-0.0727419	0.414572	0.940195	0
GPR137	Ciliated	-0.0243773	0.989103	1	0
ESRRA	Ciliated	-0.0115275	0.252034	0.819097	0
TRMT112	Ciliated	0.143284	0.0280414	0.292442	0
PRDX5	Ciliated	0.0601446	0.461517	0.962396	0
CCDC88B	Ciliated	-0.00199945	1	1	0
RPS6KA4	Ciliated	0.00363186	0.509171	0.978369	0
LOC101683536	Ciliated	-0.000425183	0.834751	1	0
SLC22A11	Ciliated	0	1	1	1
NRXN2	Ciliated	-0.00321974	0.354213	0.905355	0
RASGRP2	Ciliated	-0.0107774	0.309634	0.872966	0
PYGM	Ciliated	-0.000940197	0.466743	0.964809	0
SF1	Ciliated	-0.0158424	0.0483873	0.395776	0
MAP4K2	Ciliated	0.00124053	0.184008	0.733014	0
MEN1	Ciliated	0.00177805	0.4311	0.94866	0
CDC42BPG	Ciliated	0.0154775	0.588622	0.996765	0
EHD1	Ciliated	0.00996304	0.893913	1	0
ATG2A	Ciliated	-0.00949918	0.643906	1	0
LOC101673055	Ciliated	0.000317164	0.106561	0.585344	0
PPP2R5B	Ciliated	-0.00382964	0.821925	1	0
GPHA2	Ciliated	-0.00279907	0.4198	0.94304	0
MAJIN	Ciliated	-0.0080589	0.633764	1	0
BATF2	Ciliated	0.00251745	0.268851	0.835748	0
ARL2	Ciliated	-0.0032688	0.702756	1	0
SNX15	Ciliated	-0.00165379	0.88514	1	0
SAC3D1	Ciliated	0.00696077	0.200025	0.755881	0
NAALADL1	Ciliated	0.00123655	0.754521	1	0
CDCA5	Ciliated	0.000196899	0.199047	0.754292	0
CDCA5.1	Ciliated	-0.0102491	0.914481	1	0
ZFPL1	Ciliated	0.00182989	0.50583	0.976859	0
TMEM262	Ciliated	0.00118742	0.668869	1	0
VPS51	Ciliated	0.0254374	0.336777	0.892788	0
TM7SF2	Ciliated	0.0276243	0.0320619	0.315505	0
ZNHIT2	Ciliated	-0.049983	0.362046	0.910629	0
FAU	Ciliated	0.06944	5.43731e-07	5.648e-05	0
MRPL49	Ciliated	0.00364646	0.393674	0.928738	0
SYVN1	Ciliated	0.0265578	0.0698956	0.478307	0
LOC123387354	Ciliated	0.0117549	0.922741	1	0
LOC123387355	Ciliated	-0.000585161	0.656672	1	0
CAPN1	Ciliated	0.0609247	0.0713949	0.483981	0
SLC22A20, SLC22A20P	Ciliated	-0.0658958	0.88682	1	0
LOC101688727	Ciliated	-0.00135365	0.708021	1	0
POLA2	Ciliated	0.0174276	0.905512	1	0
CDC42EP2	Ciliated	0.0163283	0.345694	0.899415	0
DPF2	Ciliated	0.0472828	0.752411	1	0
TIGD3	Ciliated	0.000961548	0.739954	1	0
SLC25A45	Ciliated	-0.00504517	0.128778	0.635471	1
FRMD8	Ciliated	0.0141087	0.622229	1	0
LOC101683630	Ciliated	0.19087	0.00452729	0.0894005	0
LOC123388723	Ciliated	-0.00809689	1	1	0
LOC123387371	Ciliated	-0.00615938	0.296152	0.860887	0
LOC123387372	Ciliated	-0.00528968	0.894872	1	0
LOC123387387	Ciliated	-0.254906	0.029763	0.302209	0
SCYL1	Ciliated	-0.00209185	0.713053	1	0
LTBP3	Ciliated	-0.083737	0.49709	0.974524	0
ZNRD2	Ciliated	-0.0199807	0.0567124	0.430723	0
FAM89B	Ciliated	0.0373789	0.908043	1	0
EHBP1L1	Ciliated	-0.0865923	0.208008	0.767564	0
KCNK7	Ciliated	0.00353088	0.88083	1	1
MAP3K11	Ciliated	-0.00700855	0.540808	0.987275	0
PCNX3	Ciliated	-0.0121636	0.349423	0.901688	0
SIPA1	Ciliated	-0.00159724	0.0770022	0.50153	0
RELA	Ciliated	0.0359001	0.634711	1	0
TRNAR-CCU-1	Ciliated	-0.00513602	1	1	0
KAT5	Ciliated	0.00318771	0.810636	1	0
RNASEH2C	Ciliated	-0.00334379	0.420026	0.943074	0
AP5B1	Ciliated	0.0163725	0.747565	1	0
OVOL1	Ciliated	0.0129186	0.520727	0.981775	0
LOC123386915	Ciliated	0.00384706	0.674111	1	0
SNX32	Ciliated	0.00141784	0.725003	1	0
CFL1	Ciliated	0.122549	0.00131497	0.036737	0
MUS81	Ciliated	-0.0135415	0.719003	1	0
EFEMP2	Ciliated	0.00143277	0.525502	0.983671	0
CTSW	Ciliated	-0.0524132	0.84594	1	0
FIBP	Ciliated	0.0670231	0.457703	0.961094	0
FOSL1	Ciliated	0.00686447	0.821645	1	0
CCDC85B	Ciliated	0.0126761	0.908963	1	0
CUNH11orf68	Ciliated	0.0183711	0.37863	0.920801	0
DRAP1	Ciliated	-0.066528	0.0032753	0.0714282	0
TSGA10IP	Ciliated	0.000505636	0.405216	0.936094	0
SART1	Ciliated	0.00959337	0.122599	0.622245	0
EIF1AD	Ciliated	0.0334856	0.255624	0.821868	0
BANF1	Ciliated	0.148664	0.00919425	0.145142	0
CST6	Ciliated	0.20199	0.0033411	0.0724635	0
CATSPER1	Ciliated	-0.00103889	0.193079	0.74642	1
SF3B2	Ciliated	-0.000270256	0.353911	0.905145	0
PACS1	Ciliated	-0.00653909	0.572073	0.993073	0
KLC2	Ciliated	-0.013267	0.648918	1	0
RAB1B	Ciliated	0.0267861	0.00785404	0.130808	0
CNIH2	Ciliated	-0.00594995	0.533037	0.985405	0
YIF1A	Ciliated	0.0355666	0.558106	0.990207	0
RIN1	Ciliated	0.00920664	0.423267	0.94461	0
BRMS1	Ciliated	0.00246065	0.375622	0.919	0
B4GAT1	Ciliated	0.00172498	0.295845	0.86071	0
TRNAS-GCU	Ciliated	-0.00155387	0.565727	0.991658	0
SLC29A2	Ciliated	-0.000263015	0.864904	1	1
LOC123387613	Ciliated	-0.0305467	0.412146	0.938993	0
NPAS4	Ciliated	0.000742815	0.112131	0.598034	0
MRPL11	Ciliated	0.0223826	0.355636	0.906786	0
PELI3	Ciliated	0.000269151	0.735665	1	0
DPP3	Ciliated	0.00818158	0.502909	0.976177	0
BBS1	Ciliated	-0.00999234	0.527669	0.984152	0
ZDHHC24	Ciliated	0.010183	0.971816	1	0
ACTN3	Ciliated	-0.00362034	0.43176	0.948889	0
CTSF	Ciliated	0.128218	0.404844	0.935815	0
CCDC87	Ciliated	-0.00641458	0.973778	1	0
CCS	Ciliated	-0.0597933	0.0116446	0.169378	0
RBM14, RBM4	Ciliated	0.0290045	0.0352547	0.332405	0
RBM4	Ciliated	0.0251495	0.331663	0.889855	0
RBM4B	Ciliated	0.0428862	0.214081	0.775763	0
SPTBN2	Ciliated	-0.0313875	0.80174	1	0
LOC123387631	Ciliated	-0.00107234	1	1	0
CUNH11orf80	Ciliated	0.00291275	0.431634	0.948797	0
RCE1	Ciliated	0.000912028	0.157714	0.691996	0
PC	Ciliated	0.00444976	0.540682	0.98724	0
LRFN4	Ciliated	-0.00218086	0.872782	1	0
LOC106006561	Ciliated	-0.0281218	0.431858	0.949035	0
RHOD	Ciliated	0.0164023	0.733703	1	0
KDM2A	Ciliated	-0.010539	0.722822	1	0
LOC123387642	Ciliated	-0.00120918	0.699499	1	0
LOC123387641	Ciliated	0.00290606	0.847541	1	0
GRK2	Ciliated	-0.0159772	0.354424	0.905486	0
ANKRD13D	Ciliated	0.0148081	0.0764153	0.499748	0
SSH3	Ciliated	0.0114748	0.798873	1	0
LOC101691887	Ciliated	-0.0878734	0.857649	1	0
POLD4	Ciliated	0.053574	0.110308	0.594117	0
CLCF1	Ciliated	0.011695	0.656785	1	0
RAD9A	Ciliated	-0.0217719	0.162355	0.699392	0
PPP1CA	Ciliated	-0.0252418	0.598663	0.998114	0
TBC1D10C	Ciliated	-0.00458251	0.985784	1	0
CARNS1	Ciliated	0.0026367	0.768951	1	0
RPS6KB2	Ciliated	-0.0271145	0.40003	0.932937	0
PTPRCAP	Ciliated	0.00786442	0.184738	0.733758	0
CORO1B	Ciliated	0.039815	0.30857	0.8721	0
TMEM134	Ciliated	-0.0550367	0.940807	1	0
AIP	Ciliated	0.00557496	0.496828	0.974524	0
PITPNM1	Ciliated	0.00272897	0.521503	0.982092	0
CDK2AP2	Ciliated	0.0417871	0.600795	0.998114	0
GSTP1	Ciliated	0.277571	1.19013e-05	0.00083167	0
LOC101673784	Ciliated	0.00318827	0.0188576	0.229536	0
NDUFV1	Ciliated	0.0349605	0.192673	0.745808	0
Doc2g	Ciliated	-0.00345209	0.458776	0.961468	0
NUDT8	Ciliated	0.0153603	0.964065	1	0
TBX10	Ciliated	-0.000364139	0.85712	1	0
ALDH3B2	Ciliated	0.000998346	0.354554	0.905634	0
UNC93B1	Ciliated	0.0487738	0.233553	0.799278	0
ALDH3B1	Ciliated	0.229875	0.0039835	0.0819252	0
NDUFS8	Ciliated	-0.0100252	0.125528	0.629263	0
TCIRG1	Ciliated	0.0570006	0.249895	0.816873	1
CHKA	Ciliated	0.0462276	0.0666966	0.467392	0
KMT5B	Ciliated	0.0258016	0.264138	0.831239	0
CUNH11orf24	Ciliated	0.0116516	0.0965656	0.559818	0
LOC123388307	Ciliated	-0.00526425	0.993843	1	0
LRP5	Ciliated	-0.0204431	0.390591	0.927004	0
LOC123387767	Ciliated	0.0384666	0.364719	0.911965	0
PPP6R3	Ciliated	-0.0228119	0.177486	0.72392	0
GAL	Ciliated	-0.000527191	0.783914	1	0
TESMIN	Ciliated	-0.0147051	0.736036	1	0
CPT1A	Ciliated	0.163698	0.00353231	0.0752294	0
MRPL21	Ciliated	-0.042892	6.57925e-05	0.00347292	0
IGHMBP2	Ciliated	-0.0034801	1	1	0
MRGPRD	Ciliated	-0.0258194	0.338927	0.894117	0
LOC101687446	Ciliated	-0.000635453	0.762617	1	0
TPCN2	Ciliated	-0.00224015	0.216907	0.778714	1
LOC101694324	Ciliated	-0.0229714	0.372264	0.917166	0
LTO1	Ciliated	-0.0219648	0.773582	1	0
CCND1	Ciliated	0.0564837	0.640233	1	0
LOC123387838	Ciliated	0.00355604	0.799606	1	0
FGF4	Ciliated	-0.00150398	0.739889	1	0
ANO1	Ciliated	0.00864967	0.873822	1	1
LOC101671658	Ciliated	0.00138812	0.230594	0.796033	0
FADD	Ciliated	-9.90158e-05	0.580851	0.995652	0
LOC101672165	Ciliated	-0.00707564	0.820486	1	0
PPFIA1	Ciliated	-0.00533137	0.714528	1	0
CTTN	Ciliated	0.0499513	0.379266	0.921134	0
SHANK2	Ciliated	-0.0684784	0.158499	0.693162	0
DHCR7	Ciliated	-0.0254346	0.265209	0.832266	0
NADSYN1	Ciliated	0.00647029	0.346764	0.900142	0
OSBPL5	Ciliated	0.000305053	0.581788	0.995652	0
LOC123387869	Ciliated	-0.00629354	0.322221	0.882929	0
CARS1	Ciliated	-0.000786483	0.7647	1	0
NAP1L4	Ciliated	-0.00868642	0.476642	0.968409	0
LOC123388738	Ciliated	0	1	1	0
PHLDA2	Ciliated	0.00235617	0.989676	1	0
SLC22A18	Ciliated	0.00403819	0.844377	1	1
CDKN1C	Ciliated	-0.0357861	0.817681	1	0
KCNQ1	Ciliated	-0.0500149	0.0908195	0.543772	1
TRPM5	Ciliated	0	1	1	1
TSSC4	Ciliated	0.0265385	0.50223	0.976144	0
CD81	Ciliated	0.548471	5.48379e-17	4.10548e-14	0
TSPAN32	Ciliated	-0.029543	0.145751	0.668682	0
LOC123387929	Ciliated	-0.0144996	0.194647	0.748422	0
ASCL2	Ciliated	0.0130747	0.235705	0.801169	0
MORF4L2.1	Ciliated	0	1	1	0
IGF2	Ciliated	0.00343823	0.0750855	0.494983	0
LOC101685423	Ciliated	-0.00200168	0.534578	0.985725	0
MRPL23	Ciliated	0.0586728	0.0969325	0.560743	0
LSP1	Ciliated	-0.00076489	0.696339	1	0
TNNI2	Ciliated	-0.0042497	0.463444	0.963237	0
SYT8	Ciliated	0.0249079	0.126791	0.631527	0
LOC101690575	Ciliated	0.000826532	0.259928	0.826812	0
CTSD	Ciliated	0.168792	0.159318	0.694383	0
IFITM10	Ciliated	-0.000567539	0.340664	0.895336	0
LOC123387975	Ciliated	-0.0591371	0.0413806	0.362729	0
DUSP8	Ciliated	0.00109977	0.328414	0.887153	0
MOB2	Ciliated	0.00532517	0.857479	1	0
TOLLIP	Ciliated	0.0464253	0.010759	0.161187	0
MUC5B	Ciliated	-0.0174814	0.869609	1	0
MUC5AC	Ciliated	-0.0130412	0.745969	1	0
MUC2	Ciliated	0.0208318	0.0380809	0.346672	0
AP2A2	Ciliated	-0.0770577	0.267736	0.834715	0
CHID1	Ciliated	-0.0282201	0.721246	1	0
TSPAN4	Ciliated	-0.0164215	0.132385	0.642002	0
POLR2L	Ciliated	-0.0770631	0.0193941	0.233586	0
CD151	Ciliated	-0.00465495	0.175106	0.719851	0
CRACR2B	Ciliated	-0.0024674	0.817156	1	0
PNPLA2	Ciliated	6.68563e-05	0.724119	1	0
RPLP2	Ciliated	0.109142	0.000167305	0.00738597	0
PIDD1	Ciliated	-0.035879	0.583258	0.995653	0
SLC25A22	Ciliated	0.00088902	0.658867	1	1
CEND1	Ciliated	-0.00549184	0.69136	1	0
GATD1	Ciliated	0.00124226	0.609786	0.999288	0
TALDO1	Ciliated	0.0904663	0.112193	0.5981	0
EPS8L2	Ciliated	0.0275209	0.563386	0.991471	0
LOC123388061	Ciliated	0.00246452	0.464987	0.964262	0
TMEM80	Ciliated	-0.0288621	0.0723912	0.487505	0
DEAF1	Ciliated	0.0113031	0.0725491	0.487923	0
DRD4	Ciliated	0.000683793	0.331334	0.889577	0
IRF7	Ciliated	0.0107883	0.131389	0.640308	0
PHRF1	Ciliated	-0.0263229	0.470849	0.966278	0
RASSF7	Ciliated	-0.0365256	0.116842	0.609416	0
LMNTD2	Ciliated	-0.00189586	0.57934	0.995338	0
LRRC56	Ciliated	-0.133098	0.603655	0.998602	0
LOC123394887	Ciliated	0.00602278	0.818991	1	0
HRAS	Ciliated	-0.0521428	0.0418323	0.365408	0
LOC101680888	Ciliated	0	1	1	0
RNH1	Ciliated	0.0979959	0.547157	0.988473	0
PTDSS2	Ciliated	-0.0226141	0.431008	0.94866	0
ANO9	Ciliated	-0.0293363	0.40683	0.936446	0
SIGIRR	Ciliated	-0.0356066	0.0892534	0.539285	0
PKP3	Ciliated	-0.00581793	0.909596	1	0
LOC123388104	Ciliated	-0.099528	0.054353	0.421567	0
B4GALNT4	Ciliated	-0.00271383	0.97371	1	0
Ifitm2	Ciliated	0	1	1	0
LOC101676615	Ciliated	-0.000114006	0.32863	0.887418	0
Ifitm2.1	Ciliated	0.196608	7.33407e-05	0.00377876	0
IFITM5	Ciliated	0.00129015	0.174267	0.718894	0
PGGHG	Ciliated	-0.0301058	0.875537	1	0
NLRP6	Ciliated	-0.00503592	0.593344	0.997351	0
LOC101674825	Ciliated	-0.00193796	0.46088	0.962234	0
PSMD13	Ciliated	0.0165197	0.0661922	0.465995	0
SIRT3	Ciliated	-0.0357424	0.000427253	0.0154178	0
RIC8A	Ciliated	-0.021563	0.0788935	0.507601	0
BET1L	Ciliated	0.00347447	0.430327	0.947995	0
SCGB1C1	Ciliated	-0.0193622	0.416686	0.941401	0
LOC123388763	Ciliated	0.00376683	0.280033	0.845267	0
CUNH14orf28	Ciliated	0.00210772	1	1	0
KLHL28	Ciliated	0.02842	0.950111	1	0
TOGARAM1	Ciliated	-0.0203224	0.412522	0.939257	0
PRPF39	Ciliated	-0.00974707	0.00663737	0.1166	0
LOC123390588	Ciliated	2.63248e-05	0.921204	1	0
FKBP3	Ciliated	-0.0554813	0.665229	1	0
FANCM	Ciliated	-0.00214197	0.556586	0.990017	0
MIS18BP1	Ciliated	-0.0292679	0.115184	0.605072	0
RPL10L	Ciliated	-0.00225897	0.977783	1	0
MDGA2	Ciliated	-0.00351106	0.593869	0.997541	0
RPS29	Ciliated	-0.0582884	0.020846	0.244224	0
LRR1	Ciliated	-0.0077553	0.835977	1	0
RPL36AL	Ciliated	-0.0760208	0.388429	0.925693	0
MGAT2	Ciliated	0.0347313	0.749177	1	0
DNAAF2	Ciliated	0.00337441	0.885433	1	0
POLE2	Ciliated	-0.00308993	0.569646	0.992533	0
KLHDC1	Ciliated	0.000642781	0.295015	0.859674	0
KLHDC2	Ciliated	0.0225481	0.791559	1	0
NEMF	Ciliated	0.0746938	0.161565	0.69787	0
ARF6	Ciliated	0.00238256	0.937316	1	0
LOC123388856	Ciliated	-0.0415608	0.542005	0.987886	0
LOC101675041	Ciliated	-0.00621878	0.518837	0.981427	0
LOC123388863	Ciliated	-0.00295389	0.200622	0.756964	0
LOC106005753	Ciliated	-0.00508169	0.376387	0.919488	0
VCPKMT	Ciliated	-0.0298377	0.0143587	0.193902	0
SOS2	Ciliated	-0.0276701	0.134514	0.646293	0
L2HGDH	Ciliated	-0.000552985	0.954144	1	0
LOC123390612	Ciliated	0.0024362	0.992827	1	0
DMAC2L	Ciliated	0.0104648	0.0627201	0.453967	0
CDKL1	Ciliated	-0.00861413	0.760286	1	0
MAP4K5	Ciliated	0.000331513	0.5449	0.988251	0
VDAC1.1	Ciliated	0.00281787	0.365234	0.912249	0
ATL1	Ciliated	-0.000613199	0.136795	0.651123	0
SAV1	Ciliated	-0.0134454	0.171791	0.714903	0
NIN	Ciliated	0.099161	0.101016	0.571873	0
ABHD12B	Ciliated	-0.00061337	0.761091	1	0
PYGL	Ciliated	0.0128224	1	1	0
TRIM9	Ciliated	-0.000567539	0.340664	0.895336	0
TMX1	Ciliated	0.0307043	0.823112	1	0
LOC106005790	Ciliated	0.000107979	0.797057	1	0
LOC101683201	Ciliated	-8.49427e-05	0.867174	1	0
FRMD6	Ciliated	0.0183715	0.00320268	0.0703317	0
GNG2	Ciliated	-0.00803804	0.206818	0.765708	0
RTRAF	Ciliated	-0.0632743	0.213937	0.775689	0
NID2	Ciliated	7.67064e-06	0.482104	0.970331	0
LOC101687919	Ciliated	0	1	1	0
PTGDR	Ciliated	0.00536554	0.965806	1	0
LOC123388978	Ciliated	-0.0517581	0.620467	1	0
PTGER2	Ciliated	-0.00165042	0.71208	1	0
TXNDC16	Ciliated	-0.000568359	0.915717	1	0
GPR137C	Ciliated	-0.00423006	0.32484	0.884452	0
ERO1A	Ciliated	0.0214912	0.9542	1	0
PSMC6	Ciliated	0.0252983	0.610964	0.999352	0
STYX	Ciliated	0.0287405	0.573644	0.993712	0
GNPNAT1	Ciliated	0.0178059	0.927424	1	0
FERMT2	Ciliated	-0.00542363	0.918994	1	0
DDHD1	Ciliated	-0.0162874	0.810114	1	0
LOC101694424	Ciliated	-0.00903108	1	1	0
BMP4	Ciliated	0.00395307	0.735555	1	0
LOC123389027	Ciliated	0.00131358	0.7823	1	0
CDKN3	Ciliated	-0.0102303	0.01934	0.233304	0
CNIH1	Ciliated	0.0369655	0.971847	1	0
GMFB	Ciliated	0.0888212	0.0301775	0.304337	0
CGRRF1	Ciliated	0.0190012	0.133865	0.645182	0
SAMD4A	Ciliated	0.0791436	0.382234	0.922724	0
GCH1	Ciliated	-0.000283295	0.943908	1	0
LOC101670161	Ciliated	-0.000355433	1	1	0
LOC101672834	Ciliated	0	1	1	0
WDHD1	Ciliated	0.00255075	0.0306836	0.307398	0
SOCS4	Ciliated	0.0444006	0.932425	1	0
LOC123389048	Ciliated	0.00927538	0.675519	1	0
MAPK1IP1L	Ciliated	0.0106108	0.705431	1	0
LGALS3	Ciliated	0.104537	0.289051	0.854168	0
DLGAP5	Ciliated	0.0015021	0.25017	0.817012	0
BUB1.1	Ciliated	0.00127308	0.820321	1	0
FBXO34	Ciliated	-0.066601	0.00773305	0.129581	0
ATG14	Ciliated	-0.018753	0.582675	0.995652	0
KTN1	Ciliated	0.0976481	0.0333468	0.322058	0
LOC123390594	Ciliated	-0.00246276	0.57157	0.992819	0
PELI2	Ciliated	0.00673739	0.494887	0.974035	0
LOC106005846	Ciliated	-0.00354433	0.452242	0.95887	0
TMEM260	Ciliated	0.0606095	0.668138	1	0
LOC123390521	Ciliated	-0.00440408	0.287542	0.852516	0
EXOC5	Ciliated	0.0297989	0.885075	1	0
AP5M1	Ciliated	0.0298328	0.172339	0.716021	0
NAA30	Ciliated	0.0107302	0.66044	1	0
CCDC198	Ciliated	-0.00154598	0.677475	1	0
ARMH4	Ciliated	-0.00622014	0.468663	0.965768	0
ACTR10	Ciliated	0.0298659	0.419982	0.94306	0
PSMA3	Ciliated	-0.0323028	0.485921	0.971141	0
LOC106005876	Ciliated	-0.144381	0.000570023	0.0193549	0
ARID4A	Ciliated	0.0237676	0.221084	0.784444	0
LOC106005878	Ciliated	-0.0386588	0.303982	0.867935	0
TOMM20L	Ciliated	-0.00853074	0.388801	0.925807	0
TIMM9	Ciliated	-0.118865	0.543779	0.988241	0
KIAA0586	Ciliated	-0.0645365	0.0728611	0.48874	0
DAAM1	Ciliated	-0.025276	0.86625	1	0
LOC123389158	Ciliated	-0.000973359	1	1	0
GPR135	Ciliated	0.00417417	0.646636	1	0
L3HYPDH	Ciliated	-0.107933	0.0264161	0.281282	0
JKAMP	Ciliated	0.0204836	0.945726	1	0
CCDC175	Ciliated	-0.182728	9.98511e-07	9.70682e-05	0
RTN1	Ciliated	0.00469924	0.959282	1	0
LRRC9	Ciliated	-0.0459308	0.0291499	0.29895	0
PCNX4	Ciliated	-0.114348	7.23589e-07	7.25243e-05	0
DHRS7	Ciliated	-0.0597476	0.0262145	0.280001	0
PPM1A	Ciliated	-0.00122076	0.719862	1	0
CUNH14orf39	Ciliated	-0.00835652	0.783096	1	0
LOC123389167	Ciliated	-0.00125151	0.613813	0.999374	0
SIX1	Ciliated	0.128414	0.231483	0.797014	0
LOC123389170	Ciliated	-0.000784923	0.627318	1	0
SIX4	Ciliated	0.0788953	0.214177	0.775802	0
MNAT1	Ciliated	-0.104347	0.00294889	0.0663458	0
TRMT5	Ciliated	-0.0053296	0.478165	0.968719	0
SLC38A6	Ciliated	-0.035575	0.092767	0.549236	1
LOC123389177	Ciliated	-0.010309	0.992	1	0
TMEM30B	Ciliated	0.0173919	0.11249	0.598716	0
PRKCH	Ciliated	0.00707376	0.411306	0.938899	0
LOC123390615	Ciliated	-0.000255082	0.223578	0.786992	0
HIF1A	Ciliated	0.0707635	0.0721738	0.486813	0
SNAPC1	Ciliated	-0.0220631	0.00367171	0.0772866	0
SYT16	Ciliated	-0.05526	0.272647	0.839368	0
KCNH5	Ciliated	0	1	1	1
LOC101670048	Ciliated	-0.00238815	0.0737253	0.490909	0
RHOJ	Ciliated	0	1	1	0
GPHB5	Ciliated	-0.00750506	0.171119	0.713722	0
PPP2R5E	Ciliated	0.105194	0.000535677	0.0183768	0
LOC101689835	Ciliated	-0.000791145	0.549914	0.988698	0
WDR89	Ciliated	0.00378639	0.672048	1	0
LOC123389193	Ciliated	-0.0265589	0.0287322	0.296175	0
SGPP1	Ciliated	0.0178791	0.127188	0.632462	0
SYNE2	Ciliated	-0.102467	2.43444e-05	0.00153425	0
LOC106005949	Ciliated	-0.00348391	0.939701	1	0
ESR2	Ciliated	-0.00291144	0.141267	0.659771	0
LOC106005688	Ciliated	-0.00629238	0.983345	1	0
LOC123389206	Ciliated	0.00065263	0.935128	1	0
Tex21	Ciliated	0.00205132	0.647665	1	0
MTHFD1	Ciliated	0.0629868	0.0784043	0.506053	0
AKAP5	Ciliated	0.0381359	0.419456	0.942855	0
ZBTB25	Ciliated	0.00183954	0.825905	1	0
ZBTB1	Ciliated	0.0398831	0.489004	0.971752	0
LOC123390590	Ciliated	-0.00171579	1	1	0
HSPA2	Ciliated	-0.00196121	0.755479	1	0
PPP1R36	Ciliated	-0.146009	8.99632e-05	0.00446832	0
PLEKHG3	Ciliated	-0.00678332	0.615014	0.999835	0
SPTB	Ciliated	0.00474651	0.736644	1	0
CHURC1	Ciliated	-0.0507781	0.0111695	0.165102	0
GPX2	Ciliated	0.0656162	0.00844708	0.137205	0
RAB15	Ciliated	-0.0150207	0.219984	0.782787	0
FNTB	Ciliated	-0.00609817	0.72244	1	0
MAX	Ciliated	0.0896314	0.000115544	0.00549223	0
LOC123389294	Ciliated	0.000189112	0.803298	1	0
LOC123389295	Ciliated	-0.00366561	0.891661	1	0
FUT8	Ciliated	-0.0552114	9.49204e-05	0.00467482	0
LOC101686310	Ciliated	0	1	1	0
GPHN	Ciliated	-0.0227854	0.285099	0.850405	0
LOC123389311	Ciliated	0.146615	0.828375	1	0
FAM71D	Ciliated	0	1	1	0
PALS1	Ciliated	0.0217894	0.959356	1	0
ATP6V1D	Ciliated	0.0392041	0.123115	0.623573	1
EIF2S1	Ciliated	-0.0218832	0.786846	1	0
PLEK2	Ciliated	-0.0330844	0.212937	0.773991	0
LOC106006011	Ciliated	-0.0172062	0.685418	1	0
TMEM229B	Ciliated	0.00341739	0.272422	0.839325	0
PLEKHH1	Ciliated	0.0138614	0.813054	1	0
PIGH	Ciliated	0.00793226	0.569757	0.992533	0
ARG2	Ciliated	-0.0195181	0.18961	0.740894	0
VTI1B	Ciliated	0.0434772	0.295034	0.859674	0
RDH11	Ciliated	-0.0715186	0.000660888	0.0216557	0
RDH12	Ciliated	-0.00883178	0.986031	1	0
ZFYVE26	Ciliated	0.0128065	0.639026	1	0
RAD51B	Ciliated	0.00254407	0.601784	0.998234	0
ZFP36L1	Ciliated	0.236624	3.77439e-05	0.00221063	0
LOC123389465	Ciliated	0.00309461	0.129864	0.63771	0
ACTN1	Ciliated	0.0167301	0.845153	1	0
DCAF5	Ciliated	-0.0131868	0.812156	1	0
EXD2	Ciliated	-0.0079408	1	1	0
GALNT16	Ciliated	-0.000423192	0.833417	1	0
ERH	Ciliated	0.0184927	0.092036	0.546926	0
SLC39A9	Ciliated	0.00371945	0.857274	1	1
PLEKHD1	Ciliated	0.0120624	0.755974	1	0
SUSD6	Ciliated	0.124598	0.531822	0.985146	0
SRSF5	Ciliated	-0.132927	0.405281	0.936146	0
SLC10A1	Ciliated	-0.00155848	1	1	1
SMOC1	Ciliated	-0.000914148	0.684734	1	0
LOC123389510	Ciliated	-0.0152649	0.498834	0.975093	0
SLC8A3	Ciliated	-0.000456537	0.877286	1	1
LOC106003364	Ciliated	-0.20721	1.81179e-05	0.00119598	0
SYNJ2BP	Ciliated	0.0887236	0.722946	1	0
LGMN	Ciliated	0.050963	0.72345	1	0
RIN3	Ciliated	0.0055038	0.0679799	0.471308	0
CPSF2	Ciliated	0.0141385	0.170322	0.712998	0
NDUFB1	Ciliated	-0.0880609	0.000341244	0.0128957	0
ATXN3	Ciliated	0.0401051	0.176516	0.721911	0
LOC101686883	Ciliated	-0.0126169	0.45073	0.958053	0
TRIP11	Ciliated	0.0314483	0.708728	1	0
FBLN5	Ciliated	0.0058378	0.0512541	0.409033	0
TC2N	Ciliated	-0.0574688	0.903889	1	0
CATSPERB	Ciliated	-0.000309283	0.835877	1	0
PPP4R3A	Ciliated	-0.0611587	0.112738	0.599247	0
CCDC88C	Ciliated	-0.101095	0.239577	0.80572	0
GPR68	Ciliated	-0.0033137	0.298817	0.863267	0
DGLUCY	Ciliated	0.0338601	0.0128389	0.180817	0
RPS6KA5	Ciliated	-0.00344209	0.884241	1	0
LOC101690765	Ciliated	-0.0102963	0.470666	0.96625	0
TTC7B	Ciliated	-0.00234349	0.966035	1	0
LOC123389558	Ciliated	-0.024011	0.0816971	0.516646	0
LOC106006083	Ciliated	-0.00849556	0.451998	0.958701	0
LOC123389561	Ciliated	-0.0017799	0.357613	0.908066	0
CALM1	Ciliated	0.299912	2.18112e-12	7.92301e-10	0
NRDE2	Ciliated	-0.045442	0.25196	0.818989	0
PSMC1	Ciliated	-0.0526433	0.0499769	0.403562	0
LOC123389565	Ciliated	-0.0218047	0.00992613	0.152704	0
TDP1	Ciliated	-0.0110506	0.919686	1	0
EFCAB11	Ciliated	-0.18554	0.000849011	0.0262441	0
FOXN3	Ciliated	0.0186852	0.645016	1	0
LOC123389575	Ciliated	-0.00688568	0.498779	0.975052	0
LOC101670167	Ciliated	-0.0370561	0.601172	0.998133	0
TTC8	Ciliated	-0.0372293	0.871132	1	0
EML5	Ciliated	-0.00323327	0.489982	0.972142	0
ZC3H14	Ciliated	-0.00794188	0.0339705	0.325165	0
LOC123390494	Ciliated	-0.00126937	0.856694	1	0
PTPN21	Ciliated	0.010576	0.751242	1	0
LOC106006123	Ciliated	-0.00406001	0.817239	1	0
SPATA7	Ciliated	-0.0717342	0.424636	0.944815	0
LOC101678287	Ciliated	-0.000426281	0.786737	1	0
GALC	Ciliated	-0.00122055	0.586413	0.996138	0
LOC123390523	Ciliated	-0.0496111	0.125509	0.629238	0
FLRT2	Ciliated	0.00116187	0.823441	1	0
LOC123390524	Ciliated	-8.82232e-05	0.694932	1	0
LOC101681947	Ciliated	-0.000864335	0.367587	0.913837	0
SEL1L	Ciliated	0.0457235	0.655747	1	0
LOC101682414	Ciliated	-0.000948504	0.729971	1	0
STON2	Ciliated	0.0400122	0.914343	1	0
LOC123389636	Ciliated	-0.0032822	0.535646	0.985931	0
LOC106006145	Ciliated	-0.00126488	0.456949	0.960603	0
GTF2A1	Ciliated	0.101715	0.0423958	0.367974	0
TSHR	Ciliated	0.00301576	0.518926	0.981427	0
CEP128	Ciliated	-0.099533	0.00932578	0.146572	0
LOC106006162	Ciliated	-0.00112959	0.741323	1	0
LOC106006157	Ciliated	-0.00252168	0.333866	0.891321	0
LOC106006159	Ciliated	-0.000658625	0.679779	1	0
DIO2	Ciliated	-0.00535019	0.594505	0.997632	0
NRXN3	Ciliated	0.0677071	5.12671e-06	0.000399149	0
ADCK1	Ciliated	-0.00334973	0.0760628	0.498666	0
SNW1	Ciliated	-0.00188862	0.0140734	0.191546	0
SLIRP	Ciliated	-0.0392594	0.216651	0.778705	0
ALKBH1	Ciliated	0.00106526	0.886387	1	0
SPTLC2	Ciliated	-0.0280506	0.284146	0.849057	0
LOC123390580	Ciliated	0.000866434	0.340842	0.895481	0
ISM2	Ciliated	-0.0023232	0.71474	1	0
AHSA1	Ciliated	-0.0477775	0.384026	0.923344	0
VIPAS39	Ciliated	0.00365889	0.462258	0.962595	0
NOXRED1	Ciliated	0.00287017	0.816073	1	0
SAMD15	Ciliated	-0.12437	5.34743e-05	0.00295348	0
TMED8	Ciliated	0.0809672	0.895467	1	0
GSTZ1	Ciliated	-0.00715613	0.466437	0.964766	0
POMT2	Ciliated	0.0111402	0.523454	0.983032	0
NGB	Ciliated	-0.00194911	0.609795	0.999288	0
TMEM63C	Ciliated	0	1	1	0
ZDHHC22	Ciliated	-0.0927143	0.0688235	0.474461	0
CIPC	Ciliated	0.0117484	0.189176	0.740069	0
LOC106006177	Ciliated	-0.00544254	0.921291	1	0
LOC101674450	Ciliated	-0.00568571	1	1	0
IRF2BPL	Ciliated	0.0673708	0.000130815	0.00604954	0
LOC106006178	Ciliated	-0.00421876	0.729676	1	0
LOC123390525	Ciliated	-0.00644654	0.366098	0.912958	0
LRRC74A	Ciliated	-0.00216087	1	1	0
ANGEL1	Ciliated	0.00423217	0.895462	1	0
LOC101676137	Ciliated	-0.0875627	0.0422064	0.366949	0
ESRRB	Ciliated	-0.000870567	0.74698	1	0
GPATCH2L	Ciliated	0.0144421	0.656783	1	0
IFT43	Ciliated	-0.0340295	7.06849e-05	0.00366653	0
TGFB3	Ciliated	-0.00387144	0.378245	0.920626	0
TTLL5	Ciliated	-0.0523804	0.155341	0.687381	0
LOC123390598	Ciliated	-0.00168948	0.510291	0.978528	0
ERG28	Ciliated	0.0093904	0.68987	1	0
FLVCR2	Ciliated	0.0268111	0.71567	1	1
BATF	Ciliated	-0.000257024	0.722212	1	0
JDP2	Ciliated	0.0342762	0.310062	0.873385	0
LOC123389725	Ciliated	-0.00273697	0.125872	0.629864	0
FOS	Ciliated	0.111428	1.29967e-05	0.000893966	0
TMED10	Ciliated	0.168559	0.0106961	0.160566	0
NEK9	Ciliated	-0.00404743	0.802332	1	0
ZC2HC1C	Ciliated	0.0175166	0.00353528	0.0752747	0
ACYP1	Ciliated	-0.0142768	0.0942136	0.553895	0
MLH3	Ciliated	-0.0182491	0.547567	0.988489	0
EIF2B2	Ciliated	-0.0963948	2.62974e-05	0.00163898	0
PGF	Ciliated	-0.000867032	0.854238	1	0
RPS6KL1	Ciliated	0.000816223	0.237772	0.803836	0
DLST	Ciliated	0.0299573	0.367575	0.913837	0
YLPM1	Ciliated	0.0107923	0.858474	1	0
FCF1	Ciliated	-0.0202836	0.845674	1	0
AREL1	Ciliated	-0.0158285	0.790616	1	0
LTBP2	Ciliated	0.0263912	0.0366304	0.339176	0
ISCA2	Ciliated	0.0139297	0.089088	0.538791	0
NPC2	Ciliated	0.210127	0.0180228	0.222921	0
ABCD4	Ciliated	-0.00628349	1	1	0
LIN52	Ciliated	-0.0115288	0.0754635	0.496485	0
ALDH6A1	Ciliated	0.00220673	0.702583	1	0
BBOF1	Ciliated	-0.292752	0.000227484	0.00936636	0
ENTPD5	Ciliated	-0.0275846	0.243297	0.810299	0
COQ6	Ciliated	0.0144621	0.432941	0.949613	0
FAM161B	Ciliated	-0.0396346	0.18814	0.739066	0
ZNF410	Ciliated	0.0223387	0.928663	1	0
LOC123389843	Ciliated	-0.0106304	0.152785	0.68161	0
PTGR2	Ciliated	-0.0809418	0.332681	0.890525	0
MIDEAS	Ciliated	0.00857349	0.445372	0.95576	0
PNMA1	Ciliated	0.0165337	0.0525413	0.414004	0
DNAL1	Ciliated	0.0127016	0.144791	0.666693	0
LOC106006279	Ciliated	-0.000830246	0.438709	0.952476	0
ACOT6	Ciliated	-0.0622087	0.588937	0.996765	0
ACOT4	Ciliated	-0.00836512	0.609103	0.999229	0
ACOT2	Ciliated	-0.131055	0.0499037	0.403158	0
HEATR4	Ciliated	-0.0515183	0.473159	0.967347	0
RIOX1	Ciliated	-0.000941827	0.625188	1	0
NUMB	Ciliated	-0.0436838	0.0379869	0.346151	0
LOC123390603	Ciliated	-0.000207811	0.680948	1	0
LOC123390593	Ciliated	-0.0036815	0.148197	0.671797	0
PAPLN	Ciliated	-0.0117772	0.120275	0.616975	0
PSEN1	Ciliated	-0.00239284	0.840283	1	0
RBM25	Ciliated	-0.0477487	0.0370043	0.341235	0
ZFYVE1	Ciliated	-0.00928216	0.385025	0.923597	0
DCAF4	Ciliated	-0.0203896	0.364506	0.91188	0
DPF3	Ciliated	-0.000308834	0.543161	0.988053	0
SIPA1L1	Ciliated	0.00185045	0.0924639	0.548149	0
LOC101682383	Ciliated	-0.00358686	0.337044	0.892813	0
PCNX1	Ciliated	-0.00845843	0.225248	0.789034	0
LOC123390504	Ciliated	-0.000593327	0.932461	1	0
LOC123390526	Ciliated	0	1	1	0
MAP3K9	Ciliated	0.00410559	0.49954	0.975204	0
TTC9	Ciliated	0.0273221	0.412761	0.939347	0
MED6	Ciliated	0.0136002	0.714917	1	0
GOLGA5	Ciliated	-0.0201329	0.395753	0.929716	0
CHGA	Ciliated	-0.00496631	0.115991	0.607078	0
ITPK1	Ciliated	0.0281848	0.184318	0.73364	0
MOAP1	Ciliated	0.0869708	0.00210026	0.0518821	0
TMEM251	Ciliated	0.0191773	0.731697	1	0
GON7	Ciliated	0.0133292	0.0650059	0.461922	0
UBR7	Ciliated	0.00653632	0.296576	0.861104	0
BTBD7	Ciliated	-0.058155	0.138175	0.654499	0
UNC79	Ciliated	-0.00166606	0.20849	0.768164	0
PRIMA1	Ciliated	-0.00752336	1	1	0
FAM181A	Ciliated	0.0465357	0.519603	0.981616	0
ASB2	Ciliated	0	1	1	0
OTUB2	Ciliated	-0.00186679	0.64252	1	0
DDX24	Ciliated	-0.0310698	0.77565	1	0
Ifi27	Ciliated	0.131092	0.0129037	0.181375	0
IFI27L2	Ciliated	0.119692	2.13469e-05	0.00137873	0
PPP4R4	Ciliated	0.0159092	0.96877	1	0
LOC101674813	Ciliated	0	1	1	0
SERPINA3	Ciliated	0.0208362	0.109097	0.591073	0
GSC	Ciliated	-0.000923831	0.736603	1	0
DICER1	Ciliated	-0.0301837	0.335959	0.892468	0
CLMN	Ciliated	0.0127371	0.244754	0.811837	0
SYNE3	Ciliated	-0.00197859	0.415891	0.940839	0
LOC123390579	Ciliated	-0.0183339	0.46939	0.965776	0
GLRX5	Ciliated	0.0316906	0.640226	1	0
LOC101670133	Ciliated	-0.000960389	0.897331	1	0
BDKRB2	Ciliated	-0.000827042	0.37551	0.918926	0
ATG2B	Ciliated	-0.0203548	0.419142	0.942554	0
LOC123390595	Ciliated	0.00157605	0.332913	0.890737	0
LOC101691322	Ciliated	0.0193801	1	1	0
AK7	Ciliated	-0.0647472	0.107899	0.588407	0
PAPOLA	Ciliated	0.0378267	0.145852	0.668752	0
VRK1	Ciliated	-0.019229	0.305856	0.869343	0
LOC106006027	Ciliated	-0.0103037	0.730426	1	0
LOC106006028	Ciliated	0.00387639	0.121857	0.620558	0
LOC123390506	Ciliated	-0.0029667	0.422454	0.944252	0
LOC123390619	Ciliated	-0.00217316	0.223755	0.787107	0
BCL11B	Ciliated	0.00111449	0.838922	1	0
SETD3	Ciliated	-0.0388318	0.0268546	0.284144	0
CCNK	Ciliated	-0.00939122	0.146225	0.669169	0
CCDC85C	Ciliated	0.00843646	0.544037	0.988251	0
HHIPL1	Ciliated	-0.00113355	0.576299	0.994393	0
LOC101688078	Ciliated	0.00160572	0.163867	0.702328	0
EML1	Ciliated	0.0131845	0.548401	0.988505	0
EVL	Ciliated	0.00993717	0.431588	0.948797	0
LOC123390145	Ciliated	-0.00326976	0.571339	0.992811	0
DEGS2	Ciliated	-0.00845061	0.485766	0.971141	0
YY1	Ciliated	0.0634092	0.756439	1	0
LOC106006035	Ciliated	0.000885216	0.711641	1	0
SLC25A29	Ciliated	-0.0338549	0.0385677	0.349057	1
WARS1	Ciliated	0.100438	0.555678	0.989906	0
WDR25	Ciliated	-0.00388928	0.141048	0.65935	0
LOC101683862	Ciliated	-0.00138656	0.924164	1	0
LOC123390186	Ciliated	-0.00493403	0.742832	1	0
LOC101682107	Ciliated	0.00397964	0.304099	0.868082	0
PPP2R5C	Ciliated	0.0102538	0.155157	0.686913	0
DYNC1H1	Ciliated	-0.0208166	0.702605	1	0
LOC101677197	Ciliated	0.00182897	0.0879169	0.535013	0
HSP90AA1	Ciliated	0.0516362	0.0300079	0.303414	0
WDR20	Ciliated	-0.0184539	0.636935	1	0
MOK	Ciliated	-0.0884357	0.0806818	0.513428	0
ZNF839	Ciliated	-0.0145609	0.0371633	0.34188	0
CINP	Ciliated	-0.00958287	0.841791	1	0
LOC123390584	Ciliated	-0.00204336	0.595812	0.997753	0
TECPR2	Ciliated	-0.0126867	0.67879	1	0
ANKRD9	Ciliated	-0.0401234	0.03091	0.308446	0
LOC123390291	Ciliated	0.000209603	0.516396	0.980666	0
LOC106006033	Ciliated	0.000442567	0.907023	1	0
RCOR1	Ciliated	0.0587844	0.0203191	0.240344	0
TRAF3	Ciliated	-0.0465694	0.321662	0.882665	0
AMN	Ciliated	-0.000714151	0.568295	0.992282	0
CDC42BPB	Ciliated	-0.0679149	0.196945	0.751335	0
LBHD2	Ciliated	-0.000959837	0.621316	1	0
EXOC3L4	Ciliated	-0.0124833	0.576834	0.994584	0
TNFAIP2	Ciliated	-0.0125939	0.216855	0.778709	0
Gm266	Ciliated	-0.0210471	0.0360142	0.336133	0
LOC101691502	Ciliated	0.00143044	0.706339	1	0
EIF5	Ciliated	-0.084077	0.0199082	0.237375	0
LOC123390581	Ciliated	0.00127334	0.673082	1	0
MARK3	Ciliated	0.0206979	0.668074	1	0
LOC123390599	Ciliated	-0.00273047	0.433534	0.949944	0
CKB	Ciliated	0.177052	0.0141954	0.192491	0
TRMT61A	Ciliated	-0.0264141	0.0141006	0.191724	0
LOC106006020	Ciliated	-0.00364081	0.625632	1	0
BAG5	Ciliated	0.0457381	0.085636	0.528098	0
APOPT1	Ciliated	-0.0473248	0.159001	0.69409	0
KLC1	Ciliated	-0.0151104	0.478624	0.968844	0
XRCC3	Ciliated	-0.020555	0.176032	0.721259	0
[truncated: 120,782 more rows]

## Sheet: Extended Fig 6i
The proportions of CFTR expressing basal, secretory, and ciliated cells is reduced in FOXI1-KO cultures compared to WT culture.
	celltype	genotype	name	npos_cells	mean	total_cells	prop_pos	lower	upper
	Basal	WT	CFTR	4560	0.522951	14596	0.312414	0.304912	0.320016
	Basal	FOXI1-KO	CFTR	930	0.314464	3851	0.241496	0.228113	0.255399
	Cycling Basal	WT	CFTR	387	0.303172	1923	0.201248	0.183681	0.220023
	Cycling Basal	FOXI1-KO	CFTR	250	0.329535	1053	0.237417	0.212245	0.264533
	Secretory	WT	CFTR	11460	0.660137	29915	0.383085	0.377575	0.388626
	Secretory	FOXI1-KO	CFTR	3412	0.397681	11469	0.297498	0.289157	0.305975
	Ciliated	WT	CFTR	886	0.134504	8312	0.106593	0.100081	0.113471
	Ciliated	FOXI1-KO	CFTR	135	0.0886834	1838	0.0734494	0.0621408	0.0865777
	Goblet	WT	CFTR	697	0.475024	2082	0.334774	0.314588	0.355576
	Goblet	FOXI1-KO	CFTR	144	0.481481	405	0.355556	0.309306	0.404591
	Tuft	WT	CFTR	14	0.152778	144	0.0972222	0.0561496	0.160674
	Tuft	FOXI1-KO	CFTR	4	0.285714	14	0.285714	0.0958176	0.579968
	Ionocyte	WT	CFTR	401	4.64189	444	0.903153	0.870831	0.92828
	Ionocyte	FOXI1-KO	CFTR	4	1.4	5	0.8	0.298791	0.98947
	PNEC	WT	CFTR	77	0.1158	1019	0.0755643	0.060442	0.0939704
	PNEC	FOXI1-KO	CFTR	5	0.206897	29	0.172414	0.0652728	0.36486
