# Supplementary material for: Transgenic ferret models define pulmonary ionocyte diversity and function
Source: Nature. 2023 Sep 20;621(7980):857–67. doi: 10.1038/s41586-023-06549-9 (PMC10533402; doi:10.1038/s41586-023-06549-9)
Supplement: Supplementary file 31 — Source Data Extended Data Fig. 7 [file 41586_2023_6549_MOESM31_ESM.xlsx]

## Sheet: Extended Fig 7a 
Tissue CFTR activity from WT trachea and FOXI1-KO trachea
By trachea
	WT trachea 1	WT trachea 2	WT trachea 3	WT trachea 4	WT trachea 5	WT trachea 6	WT trachea 7	WT trachea 8	WT trachea 9	WT trachea 10	WT trachea 11	WT trachea 12	WT trachea 13	WT trachea 14	WT trachea 15	WT trachea 16	WT trachea 17
Amiloride	-0.76	-3.89	-18.88	-10.53	-10.66	-7.97	-6.37	-4.81	-3.45	-41.08	-9.175	-6.93	-0.55	-3.32	-7.52	-6.59	-11.92
DIDS	-1.4	-2.91	-1.84	-0.58	0.03	-0.08	-0.54	0.02	-3.75	-1.85	-0.01	0	-0.19	1.7	-4.201	-1.8	-7.08
F&I	22.53	27.66	32.89	14.23	36.57	22.59	18.12	17.2	30.22	27.7	41.05	29.53	28.95	37.8	42.69	39.33	14.96
GlyH101	-19.42	-25.86	-32.61	-22.78	-34.67	-24.32	-14.19	-13.66	-20.76	-27.97	-40.88	-27.26	-32.79	-27.45	-41.39	-43.69	-33.89
	FOXI1-KO trachea 1	FOXI1-KO trachea 2	FOXI1-KO trachea 3	FOXI1-KO trachea 4	FOXI1-KO trachea 5	FOXI1-KO trachea 6	FOXI1-KO trachea 7
Amiloride	-2.8	0.59	-0.25	-2.67	-0.85	-16.724	-14.705
DIDS	-2.6	-0.52	-0.37	-1.57	-0.93	0.01	-1.707
F&I	7.39	4.45	3.86	11.26	2.26	7.386	10.701
GlyH101	-16.52	-5.21	-6.85	-31.625	-9.88	-3.74	-14.16
By ferret donor (Data in Extended Fig 12 a)
	WT Ferret Donor 1	WT Ferret Donor 2	WT Ferret Donor 3	WT Ferret Donor 4	WT Ferret Donor 5	WT Ferret Donor 6
Amiloride	-2.325	-12.01	-13.9275	-4.99375	-7.055	-11.92
DIDS	-2.155	-0.6175	-1.53	0.375	-3.0005	-7.08
F&I	25.095	26.57	23.31	34.3325	41.01	14.96
GlyH101	-22.64	-28.595	-19.145	-32.095	-42.54	-33.89
	FOXI1-KO Ferret Donor 1	FOXI1-KO Ferret Donor 2	FOXI1-KO Ferret Donor 3	FOXI1-KO Ferret Donor 4
Amiloride	-1.105	-1.25667	-15.7145	-7.677
DIDS	-1.56	-0.956667	-0.8485	1.66267
F&I	5.92	5.79333	9.0435	8.62533
GlyH101	-10.865	-16.1183	-8.95	-10.1557

## Sheet: Extended Fig 7l
CFTR-mediated chloride current from WT and CFTRG551D/– ALI cultures (n = 6 ALI cultures from one donor) (ΔIsc (μA/cm2))
	WT ALI 1	WT ALI 2	WT ALI 3	WT ALI 4	WT ALI 5	WT ALI 6			CFTRG551D/– ALI 1	CFTRG551D/– ALI 2	CFTRG551D/– ALI 3	CFTRG551D/– ALI 4	CFTRG551D/– ALI 5
Amiloride	-2.44	-2.8	-2.96	-2.7	-2.44	-0.85		Amiloride	-0.2	-0.12	-0.03	-0.37	-0.15
DIDS	-0.86	-0.75	-1.9	-1.18	-1.36	-1.09		DIDS	-1.29	-0.51	-0.48	-1.02	-0.46
F&I	23.48	42.31	18.29	14.28	109.04	105.21		F&I	0.97	0.19	0.38	1.44	0.29
GlyH101	-23.94	-43.36	-18.88	-17.06	-109.09	-102.85		GlyH101	-1.44	-1.82	-1.27	-2.55	-1.13

## Sheet: Extended Fig 7m and n
RT-qPCR detection of mRNA for ionocyte-specific transcription factors (FOXI1, ASCL3) in differentiated WT and CFTRG551D/– ALI cultures demonstrating expansion of ionocytes in CF epithelium
FOXI1 gene expression fold change by delta delta CT
WT	Fold change value		CFTRG551D/–	Fold change value
Sample 1	1.9053		Sample 1	7.06162
Sample 2	2.6027		Sample 2	5.09824
Sample 3	0.81507		Sample 3	5.50217
Sample 4	0.247414		Sample 4	10.8153
ASCL3 gene expression fold change by delta delta CT
WT	Fold change value		CFTRG551D/–	Fold change value
Sample 1	2.8506		Sample 1	10.3837
Sample 2	3.6967		Sample 2	7.06775
Sample 3	0.38455		Sample 3	10.4922
Sample 4	0.246772		Sample 4	18.3951
