# Supplementary material for: Transgenic ferret models define pulmonary ionocyte diversity and function
Source: Nature. 2023 Sep 20;621(7980):857–67. doi: 10.1038/s41586-023-06549-9 (PMC10533402; doi:10.1038/s41586-023-06549-9)
Supplement: Supplementary file 32 — Source Data Extended Data Fig. 10 [file 41586_2023_6549_MOESM32_ESM.xlsx]

## Sheet: Extended Figure 10a
IPA of differential gene expression data from ionocyte subtypes
Canonical pathways
Type A
Ingenuity Canonical Pathways	-log(p-value)	Ratio	z-score
Oxidative Phos.	7.53	0.236	4.123
Cholesterol Biosyn.	5.61	0.333	3
Aldosterone Sig.	4.15	0.128	3.606
TCA Cycle	3.9	0.333	2.449
Type B
Ingenuity Canonical Pathways	-log(p-value)	Ratio	z-score
PI3K/AKT Sig.	9.28	0.176	3.657
IL-8 Sig.	5.98	0.142	4.796
WNT/Ca+ pathway	2.23	0.138	2.646
BMP pathway	2.07	0.123	2.828
Type C
Ingenuity Canonical Pathways	-log(p-value)	Ratio	z-score
EIF2 Sig.	14.8	0.221	4.796
Pulmonary Fibrosis Sig.	5.6	0.117	5
MAPK Sig.	3.15	0.13	2.887
ILK Sig.	2.96	0.109	2.357

## Sheet: Extended Figure 10e
Percentage of FOXI1-CreERT2 traced EGFP+ cells that expressed ATP6V1G3 from scRNA-seq and two OH-Tam treatment protocols (%)
	scRNA seq TAM Day 1-17			ALI Staining TAM Day 1-17			ALI Staining TAM Day 14-22
FOXI1-CreERT2::ROSA-TG Ferret Donor 1	48		FOXI1-CreERT2::ROSA-TG Ferret Donor 1	40		FOXI1-CreERT2::ROSA-TG Ferret Donor 1	100
FOXI1-CreERT2::ROSA-TG Ferret Donor 2	37.96		FOXI1-CreERT2::ROSA-TG Ferret Donor 1	33		FOXI1-CreERT2::ROSA-TG Ferret Donor 1	100
FOXI1-CreERT2::ROSA-TG Ferret Donor 3	25.4		FOXI1-CreERT2::ROSA-TG Ferret Donor 1	33		FOXI1-CreERT2::ROSA-TG Ferret Donor 1	100
FOXI1-CreERT2::ROSA-TG Ferret Donor 4	29.8		FOXI1-CreERT2::ROSA-TG Ferret Donor 1	25		FOXI1-CreERT2::ROSA-TG Ferret Donor 1	100
FOXI1-CreERT2::ROSA-TG Ferret Donor 1	16		FOXI1-CreERT2::ROSA-TG Ferret Donor 2	50		FOXI1-CreERT2::ROSA-TG Ferret Donor 2	100
FOXI1-CreERT2::ROSA-TG Ferret Donor 2	28		FOXI1-CreERT2::ROSA-TG Ferret Donor 2	50		FOXI1-CreERT2::ROSA-TG Ferret Donor 2	100
FOXI1-CreERT2::ROSA-TG Ferret Donor 3	41		FOXI1-CreERT2::ROSA-TG Ferret Donor 2	50		FOXI1-CreERT2::ROSA-TG Ferret Donor 2	100
FOXI1-CreERT2::ROSA-TG Ferret Donor 4	23		FOXI1-CreERT2::ROSA-TG Ferret Donor 2	25		FOXI1-CreERT2::ROSA-TG Ferret Donor 2	100
			FOXI1-CreERT2::ROSA-TG Ferret Donor 3	60		FOXI1-CreERT2::ROSA-TG Ferret Donor 3	100
			FOXI1-CreERT2::ROSA-TG Ferret Donor 3	50		FOXI1-CreERT2::ROSA-TG Ferret Donor 3	100
			FOXI1-CreERT2::ROSA-TG Ferret Donor 3	25		FOXI1-CreERT2::ROSA-TG Ferret Donor 3	100
			FOXI1-CreERT2::ROSA-TG Ferret Donor 3	33		FOXI1-CreERT2::ROSA-TG Ferret Donor 3	100
			FOXI1-CreERT2::ROSA-TG Ferret Donor 4	40		FOXI1-CreERT2::ROSA-TG Ferret Donor 4	100
			FOXI1-CreERT2::ROSA-TG Ferret Donor 4	60		FOXI1-CreERT2::ROSA-TG Ferret Donor 4	100
			FOXI1-CreERT2::ROSA-TG Ferret Donor 4	40		FOXI1-CreERT2::ROSA-TG Ferret Donor 4	100
			FOXI1-CreERT2::ROSA-TG Ferret Donor 4	20
