# Supplementary material for: Transgenic ferret models define pulmonary ionocyte diversity and function
Source: Nature. 2023 Sep 20;621(7980):857–67. doi: 10.1038/s41586-023-06549-9 (PMC10533402; doi:10.1038/s41586-023-06549-9)
Supplement: Supplementary file 33 — Source Data Extended Data Fig. 11 [file 41586_2023_6549_MOESM33_ESM.xlsx]

## Sheet: Extended Fig 11b
Percentage of FOXI1-CreERT2 labeled EGFP+ cells in the trachea for the indicated phenotypic classifications following colocalization with markers for ionocytes (ATP6V1G3), PNEC (synaptophysin/SYP), and tuft cells (TRPM5) at 1 and 5 months of age
	EGFP+ATP6V1G3+ cells/Total EGFP cells (%)	EGFP+ATP6V1G3- cells/Total EGFP cells (%)
FOXI1-CreERT2::ROSA-TG Ferret Donor 1 (One Month)	85	15
FOXI1-CreERT2::ROSA-TG Ferret Donor 1 (One Month)	70.5882	29.4118
FOXI1-CreERT2::ROSA-TG Ferret Donor 1 (One Month)	84.6154	15.3846
FOXI1-CreERT2::ROSA-TG Ferret Donor 1 (One Month)	84.2105	15.7895
FOXI1-CreERT2::ROSA-TG Ferret Donor 1 (One Month)	93.75	6.25
FOXI1-CreERT2::ROSA-TG Ferret Donor 1 (One Month)	92.3077	7.69231
FOXI1-CreERT2::ROSA-TG Ferret Donor 1 (One Month)	58.3333	41.6667
FOXI1-CreERT2::ROSA-TG Ferret Donor 1 (One Month)	85.7143	14.2857
FOXI1-CreERT2::ROSA-TG Ferret Donor 2 (One Month)	57.1429	42.8571
FOXI1-CreERT2::ROSA-TG Ferret Donor 2 (One Month)	72.2222	27.7778
FOXI1-CreERT2::ROSA-TG Ferret Donor 2 (One Month)	81.25	18.75
FOXI1-CreERT2::ROSA-TG Ferret Donor 2 (One Month)	88	12
FOXI1-CreERT2::ROSA-TG Ferret Donor 2 (One Month)	83.3333	16.6667
FOXI1-CreERT2::ROSA-TG Ferret Donor 2 (One Month)	84.8485	15.1515
FOXI1-CreERT2::ROSA-TG Ferret Donor 2 (One Month)	64.1026	35.8974
FOXI1-CreERT2::ROSA-TG Ferret Donor 3 (One Month)	80.3419	19.6581
FOXI1-CreERT2::ROSA-TG Ferret Donor 3 (One Month)	46.5753	53.4247
FOXI1-CreERT2::ROSA-TG Ferret Donor 3 (One Month)	50.7246	49.2754
FOXI1-CreERT2::ROSA-TG Ferret Donor 3 (One Month)	52.8302	47.1698
	SYP+EGFP+/Total EGFP cells (%)
FOXI1-CreERT2::ROSA-TG Ferret Donor 1 (One Month)	12.1212
FOXI1-CreERT2::ROSA-TG Ferret Donor 1 (One Month)	7.14286
FOXI1-CreERT2::ROSA-TG Ferret Donor 1 (One Month)	6.66667
FOXI1-CreERT2::ROSA-TG Ferret Donor 1 (One Month)	4.44444
FOXI1-CreERT2::ROSA-TG Ferret Donor 2 (One Month)	8.82353
FOXI1-CreERT2::ROSA-TG Ferret Donor 2 (One Month)	8.69565
FOXI1-CreERT2::ROSA-TG Ferret Donor 2 (One Month)	8
FOXI1-CreERT2::ROSA-TG Ferret Donor 3 (One Month)	12.1212
FOXI1-CreERT2::ROSA-TG Ferret Donor 3 (One Month)	7.69231
FOXI1-CreERT2::ROSA-TG Ferret Donor 3 (One Month)	10.5263
	TRPM5+EGFP+/Total EGFP cells (%)
FOXI1-CreERT2::ROSA-TG Ferret Donor 1 (One Month)	1.89
FOXI1-CreERT2::ROSA-TG Ferret Donor 1 (One Month)	9.52
FOXI1-CreERT2::ROSA-TG Ferret Donor 2 (One Month)	3.13
FOXI1-CreERT2::ROSA-TG Ferret Donor 2 (One Month)	9.38
FOXI1-CreERT2::ROSA-TG Ferret Donor 3 (One Month)	8.7
	EGFP+ATP6V1G3+ cells/Total EGFP cells (%)	EGFP+ATP6V1G3- cells/Total EGFP cells (%)
FOXI1-CreERT2::ROSA-TG Ferret Donor 4 (Five Months)	91.7526	8.24742
FOXI1-CreERT2::ROSA-TG Ferret Donor 4 (Five Months)	95.098	4.90196
FOXI1-CreERT2::ROSA-TG Ferret Donor 4 (Five Months)	93.9759	6.0241
FOXI1-CreERT2::ROSA-TG Ferret Donor 4 (Five Months)	96.8421	3.15789
FOXI1-CreERT2::ROSA-TG Ferret Donor 5 (Five Months)	93.9394	6.06061
FOXI1-CreERT2::ROSA-TG Ferret Donor 5 (Five Months)	95.2381	4.7619
FOXI1-CreERT2::ROSA-TG Ferret Donor 5 (Five Months)	96.5517	3.44828
FOXI1-CreERT2::ROSA-TG Ferret Donor 5 (Five Months)	100	0
FOXI1-CreERT2::ROSA-TG Ferret Donor 6 (Five Months)	96.1538	3.84615
FOXI1-CreERT2::ROSA-TG Ferret Donor 6 (Five Months)	95.7447	4.25532
FOXI1-CreERT2::ROSA-TG Ferret Donor 6 (Five Months)	98.2456	1.75439

## Sheet: Extended Fig 11h
Rare cell numbers per cm2 from both WT and FOXI1-KO donors
Data shown in graph	WT Ferret Donor 1	WT Ferret Donor 2	WT Ferret Donor 3	WT Ferret Donor 4		FOXI1-KO Ferret Donor 1	FOXI1-KO Ferret Donor 2	FOXI1-KO Ferret Donor 3	FOXI1-KO Ferret Donor 4	FOXI1-KO Ferret Donor 5
PNEC	352.346	458.05	845.63	746.973		176.173	246.642	169.126	317.111	387.581
Ionocyte	380.534	475.667	951.334	958.381		0	0	0	0	0
Data from Donor	Ionocyte (numbers/cm2)	PNEC (numbers/cm2)					Ionocyte (numbers/cm2)	PNEC (numbers/cm2)
WT Ferret Donor 1	493.284	775.161				FOXI1-KO Ferret Donor 1	0	140.938
WT Ferret Donor 1	140.938	211.408				FOXI1-KO Ferret Donor 1	0	211.408
WT Ferret Donor 1	493.284	281.877				FOXI1-KO Ferret Donor 2	0	211.408
WT Ferret Donor 1	493.284	281.877				FOXI1-KO Ferret Donor 2	0	281.877
WT Ferret Donor 1	281.877	211.408				FOXI1-KO Ferret Donor 3	0	140.938
WT Ferret Donor 2	281.877	281.877				FOXI1-KO Ferret Donor 3	0	211.408
WT Ferret Donor 2	352.346	352.346				FOXI1-KO Ferret Donor 3	0	70.4692
WT Ferret Donor 2	1057.04	704.692				FOXI1-KO Ferret Donor 3	0	140.938
WT Ferret Donor 2	211.408	493.284				FOXI1-KO Ferret Donor 3	0	281.877
WT Ferret Donor 3	1479.85	1127.51				FOXI1-KO Ferret Donor 4	0	422.815
WT Ferret Donor 3	704.692	775.161				FOXI1-KO Ferret Donor 4	0	211.408
WT Ferret Donor 3	775.161	845.63				FOXI1-KO Ferret Donor 4	0	422.815
WT Ferret Donor 3	845.63	634.223				FOXI1-KO Ferret Donor 4	0	211.408
WT Ferret Donor 4	845.63	704.692				FOXI1-KO Ferret Donor 5	0	493.284
WT Ferret Donor 4	986.569	916.099				FOXI1-KO Ferret Donor 5	0	493.284
WT Ferret Donor 4	1550.32	845.63				FOXI1-KO Ferret Donor 5	0	352.346
WT Ferret Donor 4	845.63	634.223				FOXI1-KO Ferret Donor 5	0	211.408
WT Ferret Donor 4	563.753	634.223
